# Supplementary material for: A social niche breadth score reveals niche range strategies of generalists and specialists
Source: Nat Ecol Evol. 2023 Apr 3;7(5):768–81. doi: 10.1038/s41559-023-02027-7 (PMC10172124; doi:10.1038/s41559-023-02027-7)
Supplement: Supplementary file 4 — Selection of taxonomic analyses from the MGnify resource. Taxonomic analyses are associated with runs, samples and studies. Metadata of each data type are shown. At most, 1,000 samples were selected per annotated biome. For other selection criteria, see Methods. Zeroth-, first- and second-order α diversity measures are calculated on the taxonomic rank order. [file 41559_2023_2027_MOESM4_ESM.zip]

Archive with 1 entries (1 files):
- 2023-02-01.Supplementary_Data_File_1.MGnify.txt
