# Supplementary material for: A social niche breadth score reveals niche range strategies of generalists and specialists
Source: Nat Ecol Evol. 2023 Apr 3;7(5):768–81. doi: 10.1038/s41559-023-02027-7 (PMC10172124; doi:10.1038/s41559-023-02027-7)
Supplement: Supplementary file 4 — Selection of taxonomic analyses from the MGnify resource. Taxonomic analyses are associated with runs, samples and studies. Metadata of each data type are shown. At most, 1,000 samples were selected per annotated biome. For other selection criteria, see Methods. Zeroth-, first- and second-order α diversity measures are calculated on the taxonomic rank order. [file 41559_2023_2027_MOESM4_ESM.zip › 2023-02-01.Supplementary_Data_File_1.MGnify.txt]

analysis.accession	analysis.run.accession	analysis.sample.accession	analysis.study.accession	analysis.pipeline_version	analysis.complete_time	run.secondary_accession	run.experiment_type	run.instrument_model	run.instrument_platform	sample.sample_name	sample.sample_alias	sample.sample_desc	sample.biome.lineage	sample.environment_biome	sample.environment_feature	sample.environment_material	sample.geo_loc_name	sample.latitude	sample.longitude	sample.analysis_completed	sample.last_update	sample.species	sample.host_tax_id	study.bioproject	study.secondary_accession	study.centre_name	study.data_origination	study.last_update	study.public_release_date	study.samples_count	study.name	study.abstract	number of reads annotated at superkingdom rank	number of prokaryotic reads (reads annotated at superkingdom rank without Eukaryotes)	0D alpha	1D alpha	2D alpha
MGYA00142528	ERR2247380	ERS2087964	MGYS00002138	4.1	2018-01-18T00:00:00	ERR2247380	amplicon	NA	NA	8.Dn13	8.Dn13	Fecal sample from an IBS patient following a FODMAP diet	root:Host-associated:Human:Digestive system:Large intestine:Fecal	None	None	None	None	None	None	2018-01-18	2018-01-18T14:24:40	Homo sapiens	9606	PRJEB24421	ERP106248	TUM	SUBMITTED	2018-01-18T14:24:21	None	86	Effect of Yoga and low-FODMAP diet in the intestinal microbiota of patients with IBS	Background & Aims: Irritable bowel syndrome (IBS) is unlinked to a pathophysiology, but lowering stress (e.g. by yoga) or a low-carbohydrate diet (i.e. low-FODMAP diet, LFD) relief symptoms. The effects of yoga or LFD intervention on the gut microbiota in patients with irritable bowel syndrome was examined for correlations between both treatment options.Methods: Fifty-nine patients with IBS under…	59629	59624	20	2.788960907238461	2.1235475550585923
MGYA00142531	ERR2247369	ERS2087953	MGYS00002138	4.1	2018-01-18T00:00:00	ERR2247369	amplicon	NA	NA	7.Dn29	7.Dn29	Fecal sample from an IBS patient following a Yoga course	root:Host-associated:Human:Digestive system:Large intestine:Fecal	None	None	None	None	None	None	2018-01-18	2018-01-18T14:24:40	Homo sapiens	9606	PRJEB24421	ERP106248	TUM	SUBMITTED	2018-01-18T14:24:21	None	86	Effect of Yoga and low-FODMAP diet in the intestinal microbiota of patients with IBS	Background & Aims: Irritable bowel syndrome (IBS) is unlinked to a pathophysiology, but lowering stress (e.g. by yoga) or a low-carbohydrate diet (i.e. low-FODMAP diet, LFD) relief symptoms. The effects of yoga or LFD intervention on the gut microbiota in patients with irritable bowel syndrome was examined for correlations between both treatment options.Methods: Fifty-nine patients with IBS under…	57127	57123	20	3.130339322182576	1.9109953077372124
MGYA00142543	ERR2247347	ERS2087931	MGYS00002138	4.1	2018-01-18T00:00:00	ERR2247347	amplicon	NA	NA	43.Dj6	43.Dj6	Fecal sample from an IBS patient following a Yoga course	root:Host-associated:Human:Digestive system:Large intestine:Fecal	None	None	None	None	None	None	2018-01-18	2018-01-18T14:24:40	Homo sapiens	9606	PRJEB24421	ERP106248	TUM	SUBMITTED	2018-01-18T14:24:21	None	86	Effect of Yoga and low-FODMAP diet in the intestinal microbiota of patients with IBS	Background & Aims: Irritable bowel syndrome (IBS) is unlinked to a pathophysiology, but lowering stress (e.g. by yoga) or a low-carbohydrate diet (i.e. low-FODMAP diet, LFD) relief symptoms. The effects of yoga or LFD intervention on the gut microbiota in patients with irritable bowel syndrome was examined for correlations between both treatment options.Methods: Fifty-nine patients with IBS under…	106935	106917	15	3.770116114468732	2.7419047875580085
MGYA00142566	ERR2247373	ERS2087957	MGYS00002138	4.1	2018-01-18T00:00:00	ERR2247373	amplicon	NA	NA	73.Dn21	73.Dn21	Fecal sample from an IBS patient following a Yoga course	root:Host-associated:Human:Digestive system:Large intestine:Fecal	None	None	None	None	None	None	2018-01-18	2018-01-18T14:24:40	Homo sapiens	9606	PRJEB24421	ERP106248	TUM	SUBMITTED	2018-01-18T14:24:21	None	86	Effect of Yoga and low-FODMAP diet in the intestinal microbiota of patients with IBS	Background & Aims: Irritable bowel syndrome (IBS) is unlinked to a pathophysiology, but lowering stress (e.g. by yoga) or a low-carbohydrate diet (i.e. low-FODMAP diet, LFD) relief symptoms. The effects of yoga or LFD intervention on the gut microbiota in patients with irritable bowel syndrome was examined for correlations between both treatment options.Methods: Fifty-nine patients with IBS under…	78465	78452	17	3.17462473840501	2.3318075799816365
MGYA00142567	ERR2247355	ERS2087939	MGYS00002138	4.1	2018-01-18T00:00:00	ERR2247355	amplicon	NA	NA	57.Dj9	57.Dj9	Fecal sample from an IBS patient following a FODMAP diet	root:Host-associated:Human:Digestive system:Large intestine:Fecal	None	None	None	None	None	None	2018-01-18	2018-01-18T14:24:40	Homo sapiens	9606	PRJEB24421	ERP106248	TUM	SUBMITTED	2018-01-18T14:24:21	None	86	Effect of Yoga and low-FODMAP diet in the intestinal microbiota of patients with IBS	Background & Aims: Irritable bowel syndrome (IBS) is unlinked to a pathophysiology, but lowering stress (e.g. by yoga) or a low-carbohydrate diet (i.e. low-FODMAP diet, LFD) relief symptoms. The effects of yoga or LFD intervention on the gut microbiota in patients with irritable bowel syndrome was examined for correlations between both treatment options.Methods: Fifty-nine patients with IBS under…	67948	67935	20	3.13139574683266	2.0808642183886805
MGYA00142592	ERR2247391	ERS2087975	MGYS00002138	4.1	2018-01-18T00:00:00	ERR2247391	amplicon	NA	NA	9.Dn1	9.Dn1	Fecal sample from an IBS patient following a Yoga course	root:Host-associated:Human:Digestive system:Large intestine:Fecal	None	None	None	None	None	None	2018-01-18	2018-01-18T14:24:40	Homo sapiens	9606	PRJEB24421	ERP106248	TUM	SUBMITTED	2018-01-18T14:24:21	None	86	Effect of Yoga and low-FODMAP diet in the intestinal microbiota of patients with IBS	Background & Aims: Irritable bowel syndrome (IBS) is unlinked to a pathophysiology, but lowering stress (e.g. by yoga) or a low-carbohydrate diet (i.e. low-FODMAP diet, LFD) relief symptoms. The effects of yoga or LFD intervention on the gut microbiota in patients with irritable bowel syndrome was examined for correlations between both treatment options.Methods: Fifty-nine patients with IBS under…	63335	63325	18	3.0323620968636065	2.2176356288211254
MGYA00142602	ERR2247352	ERS2087936	MGYS00002138	4.1	2018-01-18T00:00:00	ERR2247352	amplicon	NA	NA	50.Dn25	50.Dn25	Fecal sample from an IBS patient following a FODMAP diet	root:Host-associated:Human:Digestive system:Large intestine:Fecal	None	None	None	None	None	None	2018-01-18	2018-01-18T14:24:40	Homo sapiens	9606	PRJEB24421	ERP106248	TUM	SUBMITTED	2018-01-18T14:24:21	None	86	Effect of Yoga and low-FODMAP diet in the intestinal microbiota of patients with IBS	Background & Aims: Irritable bowel syndrome (IBS) is unlinked to a pathophysiology, but lowering stress (e.g. by yoga) or a low-carbohydrate diet (i.e. low-FODMAP diet, LFD) relief symptoms. The effects of yoga or LFD intervention on the gut microbiota in patients with irritable bowel syndrome was examined for correlations between both treatment options.Methods: Fifty-nine patients with IBS under…	59955	59938	24	3.5633995363380437	2.230470577144125
MGYA00142609	ERR2249194	ERS2089637	MGYS00002139	4.1	2018-01-22T00:00:00	ERR2249194	amplicon	NA	NA	Person 123, stool container, PowerLyzer PowerSoil DNA Isolation Kit	123_SCO_PS	Person 123, stool container, PowerLyzer PowerSoil DNA Isolation Kit	root:Host-associated:Human:Digestive system:Large intestine:Fecal	None	None	None	None	None	None	2018-01-22	2018-01-22T09:08:37	Homo sapiens	9606	PRJEB24411	ERP106237	MASARYK UNIVERSITY	SUBMITTED	2018-01-22T09:08:29	None	96	DNA isolation and sampling kits comparison	Intestinal microbiome plays a key role in shaping human health. In large cohort microbiome studies a comfortable sampling kit is crucial for good compliance of volunteers. The kit should also provide material of good quality for sequencing. Also, different DNA isolation kits provide varying results due to different lysis procedures. We compared multiple sampling and DNA isolation kits to assess t…	52489	52489	14	3.0161750079471776	1.9310797372882489
MGYA00142611	ERR2249151	ERS2089646	MGYS00002139	4.1	2018-01-22T00:00:00	ERR2249151	amplicon	NA	NA	Person 116, flocked swab, QIAmp DNA Stool Mini Kit	116_FSW_QS	Person 116, flocked swab, QIAmp DNA Stool Mini Kit	root:Host-associated:Human:Digestive system:Large intestine:Fecal	None	None	None	None	None	None	2018-01-22	2018-01-22T09:08:36	Homo sapiens	9606	PRJEB24411	ERP106237	MASARYK UNIVERSITY	SUBMITTED	2018-01-22T09:08:29	None	96	DNA isolation and sampling kits comparison	Intestinal microbiome plays a key role in shaping human health. In large cohort microbiome studies a comfortable sampling kit is crucial for good compliance of volunteers. The kit should also provide material of good quality for sequencing. Also, different DNA isolation kits provide varying results due to different lysis procedures. We compared multiple sampling and DNA isolation kits to assess t…	52332	52332	13	3.381832877702827	2.588920179416311
MGYA00142612	ERR2249146	ERS2089629	MGYS00002139	4.1	2018-01-22T00:00:00	ERR2249146	amplicon	NA	NA	Person 115, stool container, PowerLyzer PowerSoil DNA Isolation Kit	115_SCO_PS	Person 115, stool container, PowerLyzer PowerSoil DNA Isolation Kit	root:Host-associated:Human:Digestive system:Large intestine:Fecal	None	None	None	None	None	None	2018-01-22	2018-01-22T09:08:37	Homo sapiens	9606	PRJEB24411	ERP106237	MASARYK UNIVERSITY	SUBMITTED	2018-01-22T09:08:29	None	96	DNA isolation and sampling kits comparison	Intestinal microbiome plays a key role in shaping human health. In large cohort microbiome studies a comfortable sampling kit is crucial for good compliance of volunteers. The kit should also provide material of good quality for sequencing. Also, different DNA isolation kits provide varying results due to different lysis procedures. We compared multiple sampling and DNA isolation kits to assess t…	55750	55750	17	3.3972404848297493	2.305998921416211
MGYA00142614	ERR2249201	ERS2089622	MGYS00002139	4.1	2018-01-22T00:00:00	ERR2249201	amplicon	NA	NA	Person 124, stool container, QIAmp DNA Stool Mini Kit	124_SCO_QS	Person 124, stool container, QIAmp DNA Stool Mini Kit	root:Host-associated:Human:Digestive system:Large intestine:Fecal	None	None	None	None	None	None	2018-01-22	2018-01-22T09:08:37	Homo sapiens	9606	PRJEB24411	ERP106237	MASARYK UNIVERSITY	SUBMITTED	2018-01-22T09:08:29	None	96	DNA isolation and sampling kits comparison	Intestinal microbiome plays a key role in shaping human health. In large cohort microbiome studies a comfortable sampling kit is crucial for good compliance of volunteers. The kit should also provide material of good quality for sequencing. Also, different DNA isolation kits provide varying results due to different lysis procedures. We compared multiple sampling and DNA isolation kits to assess t…	60838	60837	16	2.360544556750385	1.5725311195807927
MGYA00142617	ERR2249140	ERS2089628	MGYS00002139	4.1	2018-01-22T00:00:00	ERR2249140	amplicon	NA	NA	Person 114, stool container, PowerLyzer PowerSoil DNA Isolation Kit	114_SCO_PS	Person 114, stool container, PowerLyzer PowerSoil DNA Isolation Kit	root:Host-associated:Human:Digestive system:Large intestine:Fecal	None	None	None	None	None	None	2018-01-22	2018-01-22T09:08:37	Homo sapiens	9606	PRJEB24411	ERP106237	MASARYK UNIVERSITY	SUBMITTED	2018-01-22T09:08:29	None	96	DNA isolation and sampling kits comparison	Intestinal microbiome plays a key role in shaping human health. In large cohort microbiome studies a comfortable sampling kit is crucial for good compliance of volunteers. The kit should also provide material of good quality for sequencing. Also, different DNA isolation kits provide varying results due to different lysis procedures. We compared multiple sampling and DNA isolation kits to assess t…	71406	71406	18	2.8015068989256506	1.7244510404350704
MGYA00142619	ERR2249130	ERS2089691	MGYS00002139	4.1	2018-01-22T00:00:00	ERR2249130	amplicon	NA	NA	Person 113, cotton swab, PowerLyzer PowerSoil DNA Isolation Kit	113_CSW_PS	Person 113, cotton swab, PowerLyzer PowerSoil DNA Isolation Kit	root:Host-associated:Human:Digestive system:Large intestine:Fecal	None	None	None	None	None	None	2018-01-22	2018-01-22T09:08:37	Homo sapiens	9606	PRJEB24411	ERP106237	MASARYK UNIVERSITY	SUBMITTED	2018-01-22T09:08:29	None	96	DNA isolation and sampling kits comparison	Intestinal microbiome plays a key role in shaping human health. In large cohort microbiome studies a comfortable sampling kit is crucial for good compliance of volunteers. The kit should also provide material of good quality for sequencing. Also, different DNA isolation kits provide varying results due to different lysis procedures. We compared multiple sampling and DNA isolation kits to assess t…	54159	54158	16	2.8284139449988124	1.7066541688525096
MGYA00142622	ERR2249136	ERS2089692	MGYS00002139	4.1	2018-01-22T00:00:00	ERR2249136	amplicon	NA	NA	Person 114, cotton swab, PowerLyzer PowerSoil DNA Isolation Kit	114_CSW_PS	Person 114, cotton swab, PowerLyzer PowerSoil DNA Isolation Kit	root:Host-associated:Human:Digestive system:Large intestine:Fecal	None	None	None	None	None	None	2018-01-22	2018-01-22T09:08:37	Homo sapiens	9606	PRJEB24411	ERP106237	MASARYK UNIVERSITY	SUBMITTED	2018-01-22T09:08:29	None	96	DNA isolation and sampling kits comparison	Intestinal microbiome plays a key role in shaping human health. In large cohort microbiome studies a comfortable sampling kit is crucial for good compliance of volunteers. The kit should also provide material of good quality for sequencing. Also, different DNA isolation kits provide varying results due to different lysis procedures. We compared multiple sampling and DNA isolation kits to assess t…	54440	54440	18	2.60169598711135	1.6391466090221496
MGYA00142630	ERR2249165	ERS2089616	MGYS00002139	4.1	2018-01-22T00:00:00	ERR2249165	amplicon	NA	NA	Person 118, stool container, QIAmp DNA Stool Mini Kit	118_SCO_QS	Person 118, stool container, QIAmp DNA Stool Mini Kit	root:Host-associated:Human:Digestive system:Large intestine:Fecal	None	None	None	None	None	None	2018-01-22	2018-01-22T09:08:36	Homo sapiens	9606	PRJEB24411	ERP106237	MASARYK UNIVERSITY	SUBMITTED	2018-01-22T09:08:29	None	96	DNA isolation and sampling kits comparison	Intestinal microbiome plays a key role in shaping human health. In large cohort microbiome studies a comfortable sampling kit is crucial for good compliance of volunteers. The kit should also provide material of good quality for sequencing. Also, different DNA isolation kits provide varying results due to different lysis procedures. We compared multiple sampling and DNA isolation kits to assess t…	57167	57167	15	3.375808511379528	2.265480578767146
MGYA00142634	ERR2249176	ERS2089634	MGYS00002139	4.1	2018-01-22T00:00:00	ERR2249176	amplicon	NA	NA	Person 120, stool container, PowerLyzer PowerSoil DNA Isolation Kit	120_SCO_PS	Person 120, stool container, PowerLyzer PowerSoil DNA Isolation Kit	root:Host-associated:Human:Digestive system:Large intestine:Fecal	None	None	None	None	None	None	2018-01-22	2018-01-22T09:08:36	Homo sapiens	9606	PRJEB24411	ERP106237	MASARYK UNIVERSITY	SUBMITTED	2018-01-22T09:08:29	None	96	DNA isolation and sampling kits comparison	Intestinal microbiome plays a key role in shaping human health. In large cohort microbiome studies a comfortable sampling kit is crucial for good compliance of volunteers. The kit should also provide material of good quality for sequencing. Also, different DNA isolation kits provide varying results due to different lysis procedures. We compared multiple sampling and DNA isolation kits to assess t…	60034	60034	18	3.8913823629251287	2.498844409602306
MGYA00142635	ERR2249131	ERS2089675	MGYS00002139	4.1	2018-01-22T00:00:00	ERR2249131	amplicon	NA	NA	Person 113, cotton swab, QIAmp DNA Stool Mini Kit	113_CSW_QS	Person 113, cotton swab, QIAmp DNA Stool Mini Kit	root:Host-associated:Human:Digestive system:Large intestine:Fecal	None	None	None	None	None	None	2018-01-22	2018-01-22T09:08:37	Homo sapiens	9606	PRJEB24411	ERP106237	MASARYK UNIVERSITY	SUBMITTED	2018-01-22T09:08:29	None	96	DNA isolation and sampling kits comparison	Intestinal microbiome plays a key role in shaping human health. In large cohort microbiome studies a comfortable sampling kit is crucial for good compliance of volunteers. The kit should also provide material of good quality for sequencing. Also, different DNA isolation kits provide varying results due to different lysis procedures. We compared multiple sampling and DNA isolation kits to assess t…	59406	59405	17	3.248476727771775	1.909382206981229
MGYA00142643	ERR2249122	ERS2089625	MGYS00002139	4.1	2018-01-22T00:00:00	ERR2249122	amplicon	NA	NA	Person 111, stool container, PowerLyzer PowerSoil DNA Isolation Kit	111_SCO_PS	Person 111, stool container, PowerLyzer PowerSoil DNA Isolation Kit	root:Host-associated:Human:Digestive system:Large intestine:Fecal	None	None	None	None	None	None	2018-01-22	2018-01-22T09:08:37	Homo sapiens	9606	PRJEB24411	ERP106237	MASARYK UNIVERSITY	SUBMITTED	2018-01-22T09:08:29	None	96	DNA isolation and sampling kits comparison	Intestinal microbiome plays a key role in shaping human health. In large cohort microbiome studies a comfortable sampling kit is crucial for good compliance of volunteers. The kit should also provide material of good quality for sequencing. Also, different DNA isolation kits provide varying results due to different lysis procedures. We compared multiple sampling and DNA isolation kits to assess t…	59115	59115	13	2.734944866732617	2.196553744137232
MGYA00142645	ERR2249128	ERS2089626	MGYS00002139	4.1	2018-01-22T00:00:00	ERR2249128	amplicon	NA	NA	Person 112, stool container, PowerLyzer PowerSoil DNA Isolation Kit	112_SCO_PS	Person 112, stool container, PowerLyzer PowerSoil DNA Isolation Kit	root:Host-associated:Human:Digestive system:Large intestine:Fecal	None	None	None	None	None	None	2018-01-22	2018-01-22T09:08:36	Homo sapiens	9606	PRJEB24411	ERP106237	MASARYK UNIVERSITY	SUBMITTED	2018-01-22T09:08:29	None	96	DNA isolation and sampling kits comparison	Intestinal microbiome plays a key role in shaping human health. In large cohort microbiome studies a comfortable sampling kit is crucial for good compliance of volunteers. The kit should also provide material of good quality for sequencing. Also, different DNA isolation kits provide varying results due to different lysis procedures. We compared multiple sampling and DNA isolation kits to assess t…	51899	51899	13	2.526379730459781	1.7050682104453232
MGYA00142646	ERR2249158	ERS2089631	MGYS00002139	4.1	2018-01-22T00:00:00	ERR2249158	amplicon	NA	NA	Person 117, stool container, PowerLyzer PowerSoil DNA Isolation Kit	117_SCO_PS	Person 117, stool container, PowerLyzer PowerSoil DNA Isolation Kit	root:Host-associated:Human:Digestive system:Large intestine:Fecal	None	None	None	None	None	None	2018-01-22	2018-01-22T09:08:37	Homo sapiens	9606	PRJEB24411	ERP106237	MASARYK UNIVERSITY	SUBMITTED	2018-01-22T09:08:29	None	96	DNA isolation and sampling kits comparison	Intestinal microbiome plays a key role in shaping human health. In large cohort microbiome studies a comfortable sampling kit is crucial for good compliance of volunteers. The kit should also provide material of good quality for sequencing. Also, different DNA isolation kits provide varying results due to different lysis procedures. We compared multiple sampling and DNA isolation kits to assess t…	59427	59427	20	5.562735027495136	3.701209165650221
MGYA00142651	ERR2249152	ERS2089630	MGYS00002139	4.1	2018-01-22T00:00:00	ERR2249152	amplicon	NA	NA	Person 116, stool container, PowerLyzer PowerSoil DNA Isolation Kit	116_SCO_PS	Person 116, stool container, PowerLyzer PowerSoil DNA Isolation Kit	root:Host-associated:Human:Digestive system:Large intestine:Fecal	None	None	None	None	None	None	2018-01-22	2018-01-22T09:08:36	Homo sapiens	9606	PRJEB24411	ERP106237	MASARYK UNIVERSITY	SUBMITTED	2018-01-22T09:08:29	None	96	DNA isolation and sampling kits comparison	Intestinal microbiome plays a key role in shaping human health. In large cohort microbiome studies a comfortable sampling kit is crucial for good compliance of volunteers. The kit should also provide material of good quality for sequencing. Also, different DNA isolation kits provide varying results due to different lysis procedures. We compared multiple sampling and DNA isolation kits to assess t…	57886	57886	13	2.889284919083253	1.9178655785818661
MGYA00142653	ERR2249135	ERS2089611	MGYS00002139	4.1	2018-01-22T00:00:00	ERR2249135	amplicon	NA	NA	Person 113, stool container, QIAmp DNA Stool Mini Kit	113_SCO_QS	Person 113, stool container, QIAmp DNA Stool Mini Kit	root:Host-associated:Human:Digestive system:Large intestine:Fecal	None	None	None	None	None	None	2018-01-22	2018-01-22T09:08:36	Homo sapiens	9606	PRJEB24411	ERP106237	MASARYK UNIVERSITY	SUBMITTED	2018-01-22T09:08:29	None	96	DNA isolation and sampling kits comparison	Intestinal microbiome plays a key role in shaping human health. In large cohort microbiome studies a comfortable sampling kit is crucial for good compliance of volunteers. The kit should also provide material of good quality for sequencing. Also, different DNA isolation kits provide varying results due to different lysis procedures. We compared multiple sampling and DNA isolation kits to assess t…	54092	54090	15	3.1050135713469937	1.8741067377814415
MGYA00142654	ERR2249171	ERS2089617	MGYS00002139	4.1	2018-01-22T00:00:00	ERR2249171	amplicon	NA	NA	Person 119, stool container, QIAmp DNA Stool Mini Kit	119_SCO_QS	Person 119, stool container, QIAmp DNA Stool Mini Kit	root:Host-associated:Human:Digestive system:Large intestine:Fecal	None	None	None	None	None	None	2018-01-22	2018-01-22T09:08:36	Homo sapiens	9606	PRJEB24411	ERP106237	MASARYK UNIVERSITY	SUBMITTED	2018-01-22T09:08:29	None	96	DNA isolation and sampling kits comparison	Intestinal microbiome plays a key role in shaping human health. In large cohort microbiome studies a comfortable sampling kit is crucial for good compliance of volunteers. The kit should also provide material of good quality for sequencing. Also, different DNA isolation kits provide varying results due to different lysis procedures. We compared multiple sampling and DNA isolation kits to assess t…	68468	68468	15	4.308130447642979	3.1421107481591086
MGYA00142656	ERR2249200	ERS2089638	MGYS00002139	4.1	2018-01-22T00:00:00	ERR2249200	amplicon	NA	NA	Person 124, stool container, PowerLyzer PowerSoil DNA Isolation Kit	124_SCO_PS	Person 124, stool container, PowerLyzer PowerSoil DNA Isolation Kit	root:Host-associated:Human:Digestive system:Large intestine:Fecal	None	None	None	None	None	None	2018-01-22	2018-01-22T09:08:36	Homo sapiens	9606	PRJEB24411	ERP106237	MASARYK UNIVERSITY	SUBMITTED	2018-01-22T09:08:29	None	96	DNA isolation and sampling kits comparison	Intestinal microbiome plays a key role in shaping human health. In large cohort microbiome studies a comfortable sampling kit is crucial for good compliance of volunteers. The kit should also provide material of good quality for sequencing. Also, different DNA isolation kits provide varying results due to different lysis procedures. We compared multiple sampling and DNA isolation kits to assess t…	55598	55598	16	2.473946400735448	1.6811624272977321
MGYA00142658	ERR2249177	ERS2089618	MGYS00002139	4.1	2018-01-22T00:00:00	ERR2249177	amplicon	NA	NA	Person 120, stool container, QIAmp DNA Stool Mini Kit	120_SCO_QS	Person 120, stool container, QIAmp DNA Stool Mini Kit	root:Host-associated:Human:Digestive system:Large intestine:Fecal	None	None	None	None	None	None	2018-01-22	2018-01-22T09:08:37	Homo sapiens	9606	PRJEB24411	ERP106237	MASARYK UNIVERSITY	SUBMITTED	2018-01-22T09:08:29	None	96	DNA isolation and sampling kits comparison	Intestinal microbiome plays a key role in shaping human health. In large cohort microbiome studies a comfortable sampling kit is crucial for good compliance of volunteers. The kit should also provide material of good quality for sequencing. Also, different DNA isolation kits provide varying results due to different lysis procedures. We compared multiple sampling and DNA isolation kits to assess t…	60227	60226	22	3.6514095588616704	2.3604592556282618
MGYA00142662	ERR2249156	ERS2089663	MGYS00002139	4.1	2018-01-22T00:00:00	ERR2249156	amplicon	NA	NA	Person 117, flocked swab, PowerLyzer PowerSoil DNA Isolation Kit	117_FSW_PS	Person 117, flocked swab, PowerLyzer PowerSoil DNA Isolation Kit	root:Host-associated:Human:Digestive system:Large intestine:Fecal	None	None	None	None	None	None	2018-01-22	2018-01-22T09:08:36	Homo sapiens	9606	PRJEB24411	ERP106237	MASARYK UNIVERSITY	SUBMITTED	2018-01-22T09:08:29	None	96	DNA isolation and sampling kits comparison	Intestinal microbiome plays a key role in shaping human health. In large cohort microbiome studies a comfortable sampling kit is crucial for good compliance of volunteers. The kit should also provide material of good quality for sequencing. Also, different DNA isolation kits provide varying results due to different lysis procedures. We compared multiple sampling and DNA isolation kits to assess t…	59006	59005	24	5.139133304110402	3.287610279506385
MGYA00142670	ERR2249124	ERS2089690	MGYS00002139	4.1	2018-01-22T00:00:00	ERR2249124	amplicon	NA	NA	Person 112, cotton swab, PowerLyzer PowerSoil DNA Isolation Kit	112_CSW_PS	Person 112, cotton swab, PowerLyzer PowerSoil DNA Isolation Kit	root:Host-associated:Human:Digestive system:Large intestine:Fecal	None	None	None	None	None	None	2018-01-22	2018-01-22T09:08:37	Homo sapiens	9606	PRJEB24411	ERP106237	MASARYK UNIVERSITY	SUBMITTED	2018-01-22T09:08:29	None	96	DNA isolation and sampling kits comparison	Intestinal microbiome plays a key role in shaping human health. In large cohort microbiome studies a comfortable sampling kit is crucial for good compliance of volunteers. The kit should also provide material of good quality for sequencing. Also, different DNA isolation kits provide varying results due to different lysis procedures. We compared multiple sampling and DNA isolation kits to assess t…	52714	52714	15	2.7819991432306925	1.9578089919919686
MGYA00142671	ERR2249123	ERS2089609	MGYS00002139	4.1	2018-01-22T00:00:00	ERR2249123	amplicon	NA	NA	Person 111, stool container, QIAmp DNA Stool Mini Kit	111_SCO_QS	Person 111, stool container, QIAmp DNA Stool Mini Kit	root:Host-associated:Human:Digestive system:Large intestine:Fecal	None	None	None	None	None	None	2018-01-22	2018-01-22T09:08:36	Homo sapiens	9606	PRJEB24411	ERP106237	MASARYK UNIVERSITY	SUBMITTED	2018-01-22T09:08:29	None	96	DNA isolation and sampling kits comparison	Intestinal microbiome plays a key role in shaping human health. In large cohort microbiome studies a comfortable sampling kit is crucial for good compliance of volunteers. The kit should also provide material of good quality for sequencing. Also, different DNA isolation kits provide varying results due to different lysis procedures. We compared multiple sampling and DNA isolation kits to assess t…	52689	52689	14	2.6001905333607307	2.0890015361274727
MGYA00142674	ERR2249195	ERS2089621	MGYS00002139	4.1	2018-01-22T00:00:00	ERR2249195	amplicon	NA	NA	Person 123, stool container, QIAmp DNA Stool Mini Kit	123_SCO_QS	Person 123, stool container, QIAmp DNA Stool Mini Kit	root:Host-associated:Human:Digestive system:Large intestine:Fecal	None	None	None	None	None	None	2018-01-22	2018-01-22T09:08:36	Homo sapiens	9606	PRJEB24411	ERP106237	MASARYK UNIVERSITY	SUBMITTED	2018-01-22T09:08:29	None	96	DNA isolation and sampling kits comparison	Intestinal microbiome plays a key role in shaping human health. In large cohort microbiome studies a comfortable sampling kit is crucial for good compliance of volunteers. The kit should also provide material of good quality for sequencing. Also, different DNA isolation kits provide varying results due to different lysis procedures. We compared multiple sampling and DNA isolation kits to assess t…	59448	59448	16	3.1870279802138533	1.9704776447403631
MGYA00142676	ERR2249139	ERS2089644	MGYS00002139	4.1	2018-01-22T00:00:00	ERR2249139	amplicon	NA	NA	Person 114, flocked swab, QIAmp DNA Stool Mini Kit	114_FSW_QS	Person 114, flocked swab, QIAmp DNA Stool Mini Kit	root:Host-associated:Human:Digestive system:Large intestine:Fecal	None	None	None	None	None	None	2018-01-22	2018-01-22T09:08:37	Homo sapiens	9606	PRJEB24411	ERP106237	MASARYK UNIVERSITY	SUBMITTED	2018-01-22T09:08:29	None	96	DNA isolation and sampling kits comparison	Intestinal microbiome plays a key role in shaping human health. In large cohort microbiome studies a comfortable sampling kit is crucial for good compliance of volunteers. The kit should also provide material of good quality for sequencing. Also, different DNA isolation kits provide varying results due to different lysis procedures. We compared multiple sampling and DNA isolation kits to assess t…	66467	66467	18	3.442029400111335	2.049149962430048
MGYA00142678	ERR2249206	ERS2089639	MGYS00002139	4.1	2018-01-22T00:00:00	ERR2249206	amplicon	NA	NA	Person 125, stool container, PowerLyzer PowerSoil DNA Isolation Kit	125_SCO_PS	Person 125, stool container, PowerLyzer PowerSoil DNA Isolation Kit	root:Host-associated:Human:Digestive system:Large intestine:Fecal	None	None	None	None	None	None	2018-01-22	2018-01-22T09:08:37	Homo sapiens	9606	PRJEB24411	ERP106237	MASARYK UNIVERSITY	SUBMITTED	2018-01-22T09:08:29	None	96	DNA isolation and sampling kits comparison	Intestinal microbiome plays a key role in shaping human health. In large cohort microbiome studies a comfortable sampling kit is crucial for good compliance of volunteers. The kit should also provide material of good quality for sequencing. Also, different DNA isolation kits provide varying results due to different lysis procedures. We compared multiple sampling and DNA isolation kits to assess t…	53800	53800	13	3.3650117472956684	2.20104339114765
MGYA00142685	ERR2249138	ERS2089660	MGYS00002139	4.1	2018-01-22T00:00:00	ERR2249138	amplicon	NA	NA	Person 114, flocked swab, PowerLyzer PowerSoil DNA Isolation Kit	114_FSW_PS	Person 114, flocked swab, PowerLyzer PowerSoil DNA Isolation Kit	root:Host-associated:Human:Digestive system:Large intestine:Fecal	None	None	None	None	None	None	2018-01-22	2018-01-22T09:08:36	Homo sapiens	9606	PRJEB24411	ERP106237	MASARYK UNIVERSITY	SUBMITTED	2018-01-22T09:08:29	None	96	DNA isolation and sampling kits comparison	Intestinal microbiome plays a key role in shaping human health. In large cohort microbiome studies a comfortable sampling kit is crucial for good compliance of volunteers. The kit should also provide material of good quality for sequencing. Also, different DNA isolation kits provide varying results due to different lysis procedures. We compared multiple sampling and DNA isolation kits to assess t…	54296	54296	20	2.7112763624437553	1.6911017297994155
MGYA00142686	ERR2249134	ERS2089627	MGYS00002139	4.1	2018-01-22T00:00:00	ERR2249134	amplicon	NA	NA	Person 113, stool container, PowerLyzer PowerSoil DNA Isolation Kit	113_SCO_PS	Person 113, stool container, PowerLyzer PowerSoil DNA Isolation Kit	root:Host-associated:Human:Digestive system:Large intestine:Fecal	None	None	None	None	None	None	2018-01-22	2018-01-22T09:08:37	Homo sapiens	9606	PRJEB24411	ERP106237	MASARYK UNIVERSITY	SUBMITTED	2018-01-22T09:08:29	None	96	DNA isolation and sampling kits comparison	Intestinal microbiome plays a key role in shaping human health. In large cohort microbiome studies a comfortable sampling kit is crucial for good compliance of volunteers. The kit should also provide material of good quality for sequencing. Also, different DNA isolation kits provide varying results due to different lysis procedures. We compared multiple sampling and DNA isolation kits to assess t…	60677	60677	16	3.084186439265311	1.8000433610230515
MGYA00142687	ERR2249159	ERS2089615	MGYS00002139	4.1	2018-01-22T00:00:00	ERR2249159	amplicon	NA	NA	Person 117, stool container, QIAmp DNA Stool Mini Kit	117_SCO_QS	Person 117, stool container, QIAmp DNA Stool Mini Kit	root:Host-associated:Human:Digestive system:Large intestine:Fecal	None	None	None	None	None	None	2018-01-22	2018-01-22T09:08:37	Homo sapiens	9606	PRJEB24411	ERP106237	MASARYK UNIVERSITY	SUBMITTED	2018-01-22T09:08:29	None	96	DNA isolation and sampling kits comparison	Intestinal microbiome plays a key role in shaping human health. In large cohort microbiome studies a comfortable sampling kit is crucial for good compliance of volunteers. The kit should also provide material of good quality for sequencing. Also, different DNA isolation kits provide varying results due to different lysis procedures. We compared multiple sampling and DNA isolation kits to assess t…	57396	57395	20	5.1465883738458755	3.4065511212313315
MGYA00142692	ERR2249119	ERS2089673	MGYS00002139	4.1	2018-01-22T00:00:00	ERR2249119	amplicon	NA	NA	Person 111, cotton swab, QIAmp DNA Stool Mini Kit	111_CSW_QS	Person 111, cotton swab, QIAmp DNA Stool Mini Kit	root:Host-associated:Human:Digestive system:Large intestine:Fecal	None	None	None	None	None	None	2018-01-22	2018-01-22T09:08:37	Homo sapiens	9606	PRJEB24411	ERP106237	MASARYK UNIVERSITY	SUBMITTED	2018-01-22T09:08:29	None	96	DNA isolation and sampling kits comparison	Intestinal microbiome plays a key role in shaping human health. In large cohort microbiome studies a comfortable sampling kit is crucial for good compliance of volunteers. The kit should also provide material of good quality for sequencing. Also, different DNA isolation kits provide varying results due to different lysis procedures. We compared multiple sampling and DNA isolation kits to assess t…	50825	50822	16	2.995183529028874	2.26360617148295
MGYA00142694	ERR2249149	ERS2089678	MGYS00002139	4.1	2018-01-22T00:00:00	ERR2249149	amplicon	NA	NA	Person 116, cotton swab, QIAmp DNA Stool Mini Kit	116_CSW_QS	Person 116, cotton swab, QIAmp DNA Stool Mini Kit	root:Host-associated:Human:Digestive system:Large intestine:Fecal	None	None	None	None	None	None	2018-01-22	2018-01-22T09:08:36	Homo sapiens	9606	PRJEB24411	ERP106237	MASARYK UNIVERSITY	SUBMITTED	2018-01-22T09:08:29	None	96	DNA isolation and sampling kits comparison	Intestinal microbiome plays a key role in shaping human health. In large cohort microbiome studies a comfortable sampling kit is crucial for good compliance of volunteers. The kit should also provide material of good quality for sequencing. Also, different DNA isolation kits provide varying results due to different lysis procedures. We compared multiple sampling and DNA isolation kits to assess t…	55008	55008	13	3.2975430574189346	2.5370755444913136
MGYA00142697	ERR2249164	ERS2089632	MGYS00002139	4.1	2018-01-22T00:00:00	ERR2249164	amplicon	NA	NA	Person 118, stool container, PowerLyzer PowerSoil DNA Isolation Kit	118_SCO_PS	Person 118, stool container, PowerLyzer PowerSoil DNA Isolation Kit	root:Host-associated:Human:Digestive system:Large intestine:Fecal	None	None	None	None	None	None	2018-01-22	2018-01-22T09:08:36	Homo sapiens	9606	PRJEB24411	ERP106237	MASARYK UNIVERSITY	SUBMITTED	2018-01-22T09:08:29	None	96	DNA isolation and sampling kits comparison	Intestinal microbiome plays a key role in shaping human health. In large cohort microbiome studies a comfortable sampling kit is crucial for good compliance of volunteers. The kit should also provide material of good quality for sequencing. Also, different DNA isolation kits provide varying results due to different lysis procedures. We compared multiple sampling and DNA isolation kits to assess t…	59673	59673	15	2.8306686589006596	1.7819036575324134
MGYA00142700	ERR2249141	ERS2089612	MGYS00002139	4.1	2018-01-22T00:00:00	ERR2249141	amplicon	NA	NA	Person 114, stool container, QIAmp DNA Stool Mini Kit	114_SCO_QS	Person 114, stool container, QIAmp DNA Stool Mini Kit	root:Host-associated:Human:Digestive system:Large intestine:Fecal	None	None	None	None	None	None	2018-01-22	2018-01-22T09:08:37	Homo sapiens	9606	PRJEB24411	ERP106237	MASARYK UNIVERSITY	SUBMITTED	2018-01-22T09:08:29	None	96	DNA isolation and sampling kits comparison	Intestinal microbiome plays a key role in shaping human health. In large cohort microbiome studies a comfortable sampling kit is crucial for good compliance of volunteers. The kit should also provide material of good quality for sequencing. Also, different DNA isolation kits provide varying results due to different lysis procedures. We compared multiple sampling and DNA isolation kits to assess t…	64729	64728	17	2.6987554949910835	1.694605013626559
MGYA00142703	ERR2249161	ERS2089680	MGYS00002139	4.1	2018-01-22T00:00:00	ERR2249161	amplicon	NA	NA	Person 118, cotton swab, QIAmp DNA Stool Mini Kit	118_CSW_QS	Person 118, cotton swab, QIAmp DNA Stool Mini Kit	root:Host-associated:Human:Digestive system:Large intestine:Fecal	None	None	None	None	None	None	2018-01-22	2018-01-22T09:08:36	Homo sapiens	9606	PRJEB24411	ERP106237	MASARYK UNIVERSITY	SUBMITTED	2018-01-22T09:08:29	None	96	DNA isolation and sampling kits comparison	Intestinal microbiome plays a key role in shaping human health. In large cohort microbiome studies a comfortable sampling kit is crucial for good compliance of volunteers. The kit should also provide material of good quality for sequencing. Also, different DNA isolation kits provide varying results due to different lysis procedures. We compared multiple sampling and DNA isolation kits to assess t…	51569	51569	18	3.6959409382442145	2.5735643562595105
MGYA00142704	ERR2249129	ERS2089610	MGYS00002139	4.1	2018-01-22T00:00:00	ERR2249129	amplicon	NA	NA	Person 112, stool container, QIAmp DNA Stool Mini Kit	112_SCO_QS	Person 112, stool container, QIAmp DNA Stool Mini Kit	root:Host-associated:Human:Digestive system:Large intestine:Fecal	None	None	None	None	None	None	2018-01-22	2018-01-22T09:08:37	Homo sapiens	9606	PRJEB24411	ERP106237	MASARYK UNIVERSITY	SUBMITTED	2018-01-22T09:08:29	None	96	DNA isolation and sampling kits comparison	Intestinal microbiome plays a key role in shaping human health. In large cohort microbiome studies a comfortable sampling kit is crucial for good compliance of volunteers. The kit should also provide material of good quality for sequencing. Also, different DNA isolation kits provide varying results due to different lysis procedures. We compared multiple sampling and DNA isolation kits to assess t…	52101	52101	13	2.860263340928988	1.9768773820068246
MGYA00143098	SRR794637	SRS532178	MGYS00002147	4.1	2018-01-22T00:00:00	SRR794637	amplicon	NA	NA	A	A	Keywords: GSC:MIxS;MIMARKS:4.0	root:Host-associated:Human:Digestive system:Oral	microbiome,16S barcoded pyrosequencing	None	None	Beijing,China	40.73	116.56	2018-01-22	2018-01-22T16:38:26	Homo sapiens	9606	PRJNA184696	SRP022233	BioProject	HARVESTED	2018-01-22T16:38:21	None	1	P&G gingivitis Targeted Locus	Gingivitis is the most common gum infection, yet its etiology remains elusive. We designed a retrogression-progression model (RPM) to simulate the development and reoccurrence of gingivitis. Fifty adults underwent a controlled transition from naturally occurring gingivitis (NG) to healthy gingivae (Baseline), then back to experimental gingivitis (EG). Within-subject temporal dynamics in taxonomic…	3386240	3386204	24	10.890160414552454	8.187051614374612
MGYA00143198	SRR3210052	SRS1328492	MGYS00002150	4.1	2018-01-22T00:00:00	SRR3210052	amplicon	NA	NA	11	11_GAGTAGTG.GTGCCAGCMGCCGCGGTAA	deep dentinal caries	root:Host-associated:Human:Digestive system:Oral	human-associated habitat	human-associated habitat	Dentinal Carie	Brazil:Natal	5.78	35.29	2018-01-22	2018-01-22T16:57:31	Homo sapiens	9606	PRJNA314503	SRP071254	Federal University of Rio de Janeiro	HARVESTED	2018-01-22T16:57:25	None	10	Microbiome of deep dentinal caries lesions associated with symptomatic irreversible pulpitis	This study used a next-generation sequencing approach to identify the bacterial taxa occurring in the advanced front of caries biofilms associated with pulp exposure and irreversible pulpitis.	163415	163411	23	1.4939746271191952	1.1725954278113457
MGYA00143199	SRR3210058	SRS1328496	MGYS00002150	4.1	2018-01-22T00:00:00	SRR3210058	amplicon	NA	NA	4k	4k_GAGATCAG.GTGCCAGCMGCCGCGGTAA	deep dentinal caries	root:Host-associated:Human:Digestive system:Oral	human-associated habitat	human-associated habitat	Dentinal Carie	Brazil:Natal	5.78	35.29	2018-01-22	2018-01-22T16:57:31	Homo sapiens	9606	PRJNA314503	SRP071254	Federal University of Rio de Janeiro	HARVESTED	2018-01-22T16:57:25	None	10	Microbiome of deep dentinal caries lesions associated with symptomatic irreversible pulpitis	This study used a next-generation sequencing approach to identify the bacterial taxa occurring in the advanced front of caries biofilms associated with pulp exposure and irreversible pulpitis.	121141	121078	34	11.262183320853257	8.754359108639447
MGYA00143200	SRR3210059	SRS1328495	MGYS00002150	4.1	2018-01-22T00:00:00	SRR3210059	amplicon	NA	NA	5k	5k_GAGATCTC.GTGCCAGCMGCCGCGGTAA	deep dentinal caries	root:Host-associated:Human:Digestive system:Oral	human-associated habitat	human-associated habitat	Dentinal Carie	Brazil:Natal	5.78	35.29	2018-01-22	2018-01-22T16:57:31	Homo sapiens	9606	PRJNA314503	SRP071254	Federal University of Rio de Janeiro	HARVESTED	2018-01-22T16:57:25	None	10	Microbiome of deep dentinal caries lesions associated with symptomatic irreversible pulpitis	This study used a next-generation sequencing approach to identify the bacterial taxa occurring in the advanced front of caries biofilms associated with pulp exposure and irreversible pulpitis.	74366	74353	30	2.2483074382770227	1.4261529648983977
MGYA00143201	SRR3210055	SRS1328489	MGYS00002150	4.1	2018-01-22T00:00:00	SRR3210055	amplicon	NA	NA	2	2_GAGATGTG.GTGCCAGCMGCCGCGGTAA	deep dentinal caries	root:Host-associated:Human:Digestive system:Oral	human-associated habitat	human-associated habitat	Dentinal Carie	Brazil:Natal	5.78	35.29	2018-01-22	2018-01-22T16:57:31	Homo sapiens	9606	PRJNA314503	SRP071254	Federal University of Rio de Janeiro	HARVESTED	2018-01-22T16:57:25	None	10	Microbiome of deep dentinal caries lesions associated with symptomatic irreversible pulpitis	This study used a next-generation sequencing approach to identify the bacterial taxa occurring in the advanced front of caries biofilms associated with pulp exposure and irreversible pulpitis.	138568	138562	30	7.3276121292107925	5.542460738355237
MGYA00143202	SRR3210057	SRS1328487	MGYS00002150	4.1	2018-01-22T00:00:00	SRR3210057	amplicon	NA	NA	4	4_GAGTACTC.GTGCCAGCMGCCGCGGTAA	deep dentinal caries	root:Host-associated:Human:Digestive system:Oral	human-associated habitat	human-associated habitat	Dentinal Carie	Brazil:Natal	5.78	35.29	2018-01-22	2018-01-22T16:57:31	Homo sapiens	9606	PRJNA314503	SRP071254	Federal University of Rio de Janeiro	HARVESTED	2018-01-22T16:57:25	None	10	Microbiome of deep dentinal caries lesions associated with symptomatic irreversible pulpitis	This study used a next-generation sequencing approach to identify the bacterial taxa occurring in the advanced front of caries biofilms associated with pulp exposure and irreversible pulpitis.	102092	102083	25	4.811502119279389	3.0732988981474394
MGYA00143203	SRR3210060	SRS1328494	MGYS00002150	4.1	2018-01-22T00:00:00	SRR3210060	amplicon	NA	NA	8	8_GAGTAGAC.GTGCCAGCMGCCGCGGTAA	deep dentinal caries	root:Host-associated:Human:Digestive system:Oral	human-associated habitat	human-associated habitat	Dentinal Carie	Brazil:Natal	5.78	35.29	2018-01-22	2018-01-22T16:57:31	Homo sapiens	9606	PRJNA314503	SRP071254	Federal University of Rio de Janeiro	HARVESTED	2018-01-22T16:57:25	None	10	Microbiome of deep dentinal caries lesions associated with symptomatic irreversible pulpitis	This study used a next-generation sequencing approach to identify the bacterial taxa occurring in the advanced front of caries biofilms associated with pulp exposure and irreversible pulpitis.	126965	126957	19	1.2153534773823493	1.070208831159024
MGYA00143204	SRR3210053	SRS1328491	MGYS00002150	4.1	2018-01-22T00:00:00	SRR3210053	amplicon	NA	NA	12	12_GAGTCACT.GTGCCAGCMGCCGCGGTAA	deep dentinal caries	root:Host-associated:Human:Digestive system:Oral	human-associated habitat	human-associated habitat	Dentinal Carie	Brazil:Natal	5.78	35.29	2018-01-22	2018-01-22T16:57:31	Homo sapiens	9606	PRJNA314503	SRP071254	Federal University of Rio de Janeiro	HARVESTED	2018-01-22T16:57:25	None	10	Microbiome of deep dentinal caries lesions associated with symptomatic irreversible pulpitis	This study used a next-generation sequencing approach to identify the bacterial taxa occurring in the advanced front of caries biofilms associated with pulp exposure and irreversible pulpitis.	119390	119386	21	1.4682155547974962	1.1804858382262122
MGYA00143206	SRR3210061	SRS1328493	MGYS00002150	4.1	2018-01-22T00:00:00	SRR3210061	amplicon	NA	NA	9k	9k_GAGATGAC.GTGCCAGCMGCCGCGGTAA	deep dentinal caries	root:Host-associated:Human:Digestive system:Oral	human-associated habitat	human-associated habitat	Dentinal Carie	Brazil:Natal	5.78	35.29	2018-01-22	2018-01-22T16:57:31	Homo sapiens	9606	PRJNA314503	SRP071254	Federal University of Rio de Janeiro	HARVESTED	2018-01-22T16:57:25	None	10	Microbiome of deep dentinal caries lesions associated with symptomatic irreversible pulpitis	This study used a next-generation sequencing approach to identify the bacterial taxa occurring in the advanced front of caries biofilms associated with pulp exposure and irreversible pulpitis.	135616	135606	21	4.435395518766405	3.620531382712231
MGYA00143207	SRR3210056	SRS1328488	MGYS00002150	4.1	2018-01-22T00:00:00	SRR3210056	amplicon	NA	NA	3	3_GAGTACAG.GTGCCAGCMGCCGCGGTAA	deep dentinal caries	root:Host-associated:Human:Digestive system:Oral	human-associated habitat	human-associated habitat	Dentinal Carie	Brazil:Natal	5.78	35.29	2018-01-22	2018-01-22T16:57:31	Homo sapiens	9606	PRJNA314503	SRP071254	Federal University of Rio de Janeiro	HARVESTED	2018-01-22T16:57:25	None	10	Microbiome of deep dentinal caries lesions associated with symptomatic irreversible pulpitis	This study used a next-generation sequencing approach to identify the bacterial taxa occurring in the advanced front of caries biofilms associated with pulp exposure and irreversible pulpitis.	141114	141108	18	2.175358379878541	1.8420069463858624
MGYA00143208	SRR3503285	SRS1436659	MGYS00002154	4.1	2018-01-23T00:00:00	SRR3503285	amplicon	NA	NA	HP_P76_3MP	HP_P76_3MP	HP_P76_3MP	root:Host-associated:Human:Digestive system:Oral	None	None	None	None	None	None	2018-01-23	2018-01-23T08:20:22	Homo sapiens	9606	PRJNA321534	SRP075100	BioProject	HARVESTED	2018-01-23T08:20:10	None	238	Casey periodontitis 2016	This studyexamined the saliva and subgingival microbiota of subjects with chronic periodontitis before andafter scaling and root planing and subjects without disease	50554	50547	27	8.129751559597802	5.1476193523981975
MGYA00143209	SRR3503408	SRS1436787	MGYS00002154	4.1	2018-01-23T00:00:00	SRR3503408	amplicon	NA	NA	D1P_P35_2MP	D1P_P35_2MP	D1P_P35_2MP	root:Host-associated:Human:Digestive system:Oral	None	None	None	None	None	None	2018-01-23	2018-01-23T08:20:22	Homo sapiens	9606	PRJNA321534	SRP075100	BioProject	HARVESTED	2018-01-23T08:20:10	None	238	Casey periodontitis 2016	This studyexamined the saliva and subgingival microbiota of subjects with chronic periodontitis before andafter scaling and root planing and subjects without disease	50604	50600	21	7.667651315464417	5.351326600695069
MGYA00143218	SRR3503229	SRS1436602	MGYS00002154	4.1	2018-01-23T00:00:00	SRR3503229	amplicon	NA	NA	HP_P58_3MP	HP_P58_3MP	HP_P58_3MP	root:Host-associated:Human:Digestive system:Oral	None	None	None	None	None	None	2018-01-23	2018-01-23T08:20:22	Homo sapiens	9606	PRJNA321534	SRP075100	BioProject	HARVESTED	2018-01-23T08:20:10	None	238	Casey periodontitis 2016	This studyexamined the saliva and subgingival microbiota of subjects with chronic periodontitis before andafter scaling and root planing and subjects without disease	55082	55078	23	9.100871177715442	5.967792745632887
MGYA00143224	SRR3503310	SRS1436684	MGYS00002154	4.1	2018-01-23T00:00:00	SRR3503310	amplicon	NA	NA	D1P_P85_15MP	D1P_P85_15MP	D1P_P85_15MP	root:Host-associated:Human:Digestive system:Oral	None	None	None	None	None	None	2018-01-23	2018-01-23T08:20:22	Homo sapiens	9606	PRJNA321534	SRP075100	BioProject	HARVESTED	2018-01-23T08:20:10	None	238	Casey periodontitis 2016	This studyexamined the saliva and subgingival microbiota of subjects with chronic periodontitis before andafter scaling and root planing and subjects without disease	54762	54730	33	10.538164014426279	7.157040863362489
MGYA00143235	SRR3503292	SRS1436666	MGYS00002154	4.1	2018-01-23T00:00:00	SRR3503292	amplicon	NA	NA	D1P_P15_3MP	D1P_P15_3MP	D1P_P15_3MP	root:Host-associated:Human:Digestive system:Oral	None	None	None	None	None	None	2018-01-23	2018-01-23T08:20:22	Homo sapiens	9606	PRJNA321534	SRP075100	BioProject	HARVESTED	2018-01-23T08:20:10	None	238	Casey periodontitis 2016	This studyexamined the saliva and subgingival microbiota of subjects with chronic periodontitis before andafter scaling and root planing and subjects without disease	56465	56459	26	5.403118832690153	3.7462960798494436
MGYA00143237	SRR3503360	SRS1436737	MGYS00002154	4.1	2018-01-23T00:00:00	SRR3503360	amplicon	NA	NA	D1P_P21_16MP	D1P_P21_16MP	D1P_P21_16MP	root:Host-associated:Human:Digestive system:Oral	None	None	None	None	None	None	2018-01-23	2018-01-23T08:20:22	Homo sapiens	9606	PRJNA321534	SRP075100	BioProject	HARVESTED	2018-01-23T08:20:10	None	238	Casey periodontitis 2016	This studyexamined the saliva and subgingival microbiota of subjects with chronic periodontitis before andafter scaling and root planing and subjects without disease	50238	50212	46	6.624309470090464	4.153467806871334
MGYA00143239	SRR3503260	SRS1436636	MGYS00002154	4.1	2018-01-23T00:00:00	SRR3503260	amplicon	NA	NA	D1P_P69_14MP	D1P_P69_14MP	D1P_P69_14MP	root:Host-associated:Human:Digestive system:Oral	None	None	None	None	None	None	2018-01-23	2018-01-23T08:20:22	Homo sapiens	9606	PRJNA321534	SRP075100	BioProject	HARVESTED	2018-01-23T08:20:10	None	238	Casey periodontitis 2016	This studyexamined the saliva and subgingival microbiota of subjects with chronic periodontitis before andafter scaling and root planing and subjects without disease	56103	56103	24	5.15205437472579	3.4891246886577783
MGYA00143249	SRR3503335	SRS1436710	MGYS00002154	4.1	2018-01-23T00:00:00	SRR3503335	amplicon	NA	NA	D1P_PD_14MP	D1P_PD_14MP	D1P_PD_14MP	root:Host-associated:Human:Digestive system:Oral	None	None	None	None	None	None	2018-01-23	2018-01-23T08:20:22	Homo sapiens	9606	PRJNA321534	SRP075100	BioProject	HARVESTED	2018-01-23T08:20:10	None	238	Casey periodontitis 2016	This studyexamined the saliva and subgingival microbiota of subjects with chronic periodontitis before andafter scaling and root planing and subjects without disease	52228	52215	20	7.2835712239361925	5.012400750660793
MGYA00143255	SRR3503225	SRS1436598	MGYS00002154	4.1	2018-01-23T00:00:00	SRR3503225	amplicon	NA	NA	HP_P57_3MP	HP_P57_3MP	HP_P57_3MP	root:Host-associated:Human:Digestive system:Oral	None	None	None	None	None	None	2018-01-23	2018-01-23T08:20:22	Homo sapiens	9606	PRJNA321534	SRP075100	BioProject	HARVESTED	2018-01-23T08:20:10	None	238	Casey periodontitis 2016	This studyexamined the saliva and subgingival microbiota of subjects with chronic periodontitis before andafter scaling and root planing and subjects without disease	51155	51149	21	8.693721084834065	6.4194460369837225
MGYA00143256	SRR3503171	SRS1436543	MGYS00002154	4.1	2018-01-23T00:00:00	SRR3503171	amplicon	NA	NA	D1P_P49_14MP	D1P_P49_14MP	D1P_P49_14MP	root:Host-associated:Human:Digestive system:Oral	None	None	None	None	None	None	2018-01-23	2018-01-23T08:20:22	Homo sapiens	9606	PRJNA321534	SRP075100	BioProject	HARVESTED	2018-01-23T08:20:10	None	238	Casey periodontitis 2016	This studyexamined the saliva and subgingival microbiota of subjects with chronic periodontitis before andafter scaling and root planing and subjects without disease	55515	55513	19	7.145969209080874	5.369469806392707
MGYA00143266	SRR3503266	SRS1436641	MGYS00002154	4.1	2018-01-23T00:00:00	SRR3503266	amplicon	NA	NA	D1P_P70_2MP	D1P_P70_2MP	D1P_P70_2MP	root:Host-associated:Human:Digestive system:Oral	None	None	None	None	None	None	2018-01-23	2018-01-23T08:20:22	Homo sapiens	9606	PRJNA321534	SRP075100	BioProject	HARVESTED	2018-01-23T08:20:10	None	238	Casey periodontitis 2016	This studyexamined the saliva and subgingival microbiota of subjects with chronic periodontitis before andafter scaling and root planing and subjects without disease	60257	60257	24	5.9736014638474515	4.043019777692147
MGYA00143270	SRR3503183	SRS1436556	MGYS00002154	4.1	2018-01-23T00:00:00	SRR3503183	amplicon	NA	NA	D1S_S52SB	D1S_S52SB	D1S_S52SB	root:Host-associated:Human:Digestive system:Oral	None	None	None	None	None	None	2018-01-23	2018-01-23T08:20:22	Homo sapiens	9606	PRJNA321534	SRP075100	BioProject	HARVESTED	2018-01-23T08:20:10	None	238	Casey periodontitis 2016	This studyexamined the saliva and subgingival microbiota of subjects with chronic periodontitis before andafter scaling and root planing and subjects without disease	57213	57212	26	10.614680979903584	7.420153261313619
MGYA00143273	SRR3503329	SRS1436704	MGYS00002154	4.1	2018-01-23T00:00:00	SRR3503329	amplicon	NA	NA	D1S_S90SB	D1S_S90SB	D1S_S90SB	root:Host-associated:Human:Digestive system:Oral	None	None	None	None	None	None	2018-01-23	2018-01-23T08:20:22	Homo sapiens	9606	PRJNA321534	SRP075100	BioProject	HARVESTED	2018-01-23T08:20:10	None	238	Casey periodontitis 2016	This studyexamined the saliva and subgingival microbiota of subjects with chronic periodontitis before andafter scaling and root planing and subjects without disease	50597	50576	23	10.291478075328577	8.454153457407953
MGYA00143274	SRR3503282	SRS1436656	MGYS00002154	4.1	2018-01-23T00:00:00	SRR3503282	amplicon	NA	NA	D1P_P75_3MP	D1P_P75_3MP	D1P_P75_3MP	root:Host-associated:Human:Digestive system:Oral	None	None	None	None	None	None	2018-01-23	2018-01-23T08:20:22	Homo sapiens	9606	PRJNA321534	SRP075100	BioProject	HARVESTED	2018-01-23T08:20:10	None	238	Casey periodontitis 2016	This studyexamined the saliva and subgingival microbiota of subjects with chronic periodontitis before andafter scaling and root planing and subjects without disease	56272	56268	21	6.281243116382851	4.305290823589814
MGYA00143280	SRR3503341	SRS1436717	MGYS00002154	4.1	2018-01-23T00:00:00	SRR3503341	amplicon	NA	NA	D1P_PG_14MP	D1P_PG_14MP	D1P_PG_14MP	root:Host-associated:Human:Digestive system:Oral	None	None	None	None	None	None	2018-01-23	2018-01-23T08:20:22	Homo sapiens	9606	PRJNA321534	SRP075100	BioProject	HARVESTED	2018-01-23T08:20:10	None	238	Casey periodontitis 2016	This studyexamined the saliva and subgingival microbiota of subjects with chronic periodontitis before andafter scaling and root planing and subjects without disease	50099	50090	21	4.979031018703573	3.3830791780593117
MGYA00143282	SRR3503169	SRS1436540	MGYS00002154	4.1	2018-01-23T00:00:00	SRR3503169	amplicon	NA	NA	D2P_P48_14MPR	D2P_P48_14MPR	D2P_P48_14MPR	root:Host-associated:Human:Digestive system:Oral	None	None	None	None	None	None	2018-01-23	2018-01-23T08:20:22	Homo sapiens	9606	PRJNA321534	SRP075100	BioProject	HARVESTED	2018-01-23T08:20:10	None	238	Casey periodontitis 2016	This studyexamined the saliva and subgingival microbiota of subjects with chronic periodontitis before andafter scaling and root planing and subjects without disease	58546	58545	18	4.380116787527568	3.317487772479895
MGYA00143285	SRR3503262	SRS1436634	MGYS00002154	4.1	2018-01-23T00:00:00	SRR3503262	amplicon	NA	NA	D1S_S69SB	D1S_S69SB	D1S_S69SB	root:Host-associated:Human:Digestive system:Oral	None	None	None	None	None	None	2018-01-23	2018-01-23T08:20:22	Homo sapiens	9606	PRJNA321534	SRP075100	BioProject	HARVESTED	2018-01-23T08:20:10	None	238	Casey periodontitis 2016	This studyexamined the saliva and subgingival microbiota of subjects with chronic periodontitis before andafter scaling and root planing and subjects without disease	52596	52596	24	9.418424686972052	7.433051747765898
MGYA00143288	SRR3503244	SRS1436619	MGYS00002154	4.1	2018-01-23T00:00:00	SRR3503244	amplicon	NA	NA	D1P_P64_3MP	D1P_P64_3MP	D1P_P64_3MP	root:Host-associated:Human:Digestive system:Oral	None	None	None	None	None	None	2018-01-23	2018-01-23T08:20:22	Homo sapiens	9606	PRJNA321534	SRP075100	BioProject	HARVESTED	2018-01-23T08:20:10	None	238	Casey periodontitis 2016	This studyexamined the saliva and subgingival microbiota of subjects with chronic periodontitis before andafter scaling and root planing and subjects without disease	50131	50130	25	4.347520603033306	2.6178146359147734
MGYA00143296	SRR3503388	SRS1436767	MGYS00002154	4.1	2018-01-23T00:00:00	SRR3503388	amplicon	NA	NA	D1P_P30_14MP	D1P_P30_14MP	D1P_P30_14MP	root:Host-associated:Human:Digestive system:Oral	None	None	None	None	None	None	2018-01-23	2018-01-23T08:20:22	Homo sapiens	9606	PRJNA321534	SRP075100	BioProject	HARVESTED	2018-01-23T08:20:10	None	238	Casey periodontitis 2016	This studyexamined the saliva and subgingival microbiota of subjects with chronic periodontitis before andafter scaling and root planing and subjects without disease	61914	61912	36	8.275108119442594	5.577476345636707
MGYA00143302	SRR3503188	SRS1436561	MGYS00002154	4.1	2018-01-23T00:00:00	SRR3503188	amplicon	NA	NA	D2S_S53SR	D2S_S53SR	D2S_S53SR	root:Host-associated:Human:Digestive system:Oral	None	None	None	None	None	None	2018-01-23	2018-01-23T08:20:22	Homo sapiens	9606	PRJNA321534	SRP075100	BioProject	HARVESTED	2018-01-23T08:20:10	None	238	Casey periodontitis 2016	This studyexamined the saliva and subgingival microbiota of subjects with chronic periodontitis before andafter scaling and root planing and subjects without disease	51034	50989	24	8.75534515889181	6.4963400102887014
MGYA00143315	SRR3503247	SRS1436621	MGYS00002154	4.1	2018-01-23T00:00:00	SRR3503247	amplicon	NA	NA	HP_P65_3MP	HP_P65_3MP	HP_P65_3MP	root:Host-associated:Human:Digestive system:Oral	None	None	None	None	None	None	2018-01-23	2018-01-23T08:20:22	Homo sapiens	9606	PRJNA321534	SRP075100	BioProject	HARVESTED	2018-01-23T08:20:10	None	238	Casey periodontitis 2016	This studyexamined the saliva and subgingival microbiota of subjects with chronic periodontitis before andafter scaling and root planing and subjects without disease	64979	64975	24	9.218564690350673	6.275486078534704
MGYA00143316	SRR3503320	SRS1436695	MGYS00002154	4.1	2018-01-23T00:00:00	SRR3503320	amplicon	NA	NA	D1P_P88_15MP	D1P_P88_15MP	D1P_P88_15MP	root:Host-associated:Human:Digestive system:Oral	None	None	None	None	None	None	2018-01-23	2018-01-23T08:20:22	Homo sapiens	9606	PRJNA321534	SRP075100	BioProject	HARVESTED	2018-01-23T08:20:10	None	238	Casey periodontitis 2016	This studyexamined the saliva and subgingival microbiota of subjects with chronic periodontitis before andafter scaling and root planing and subjects without disease	55721	55721	22	6.430078657466931	4.551427875189498
MGYA00143317	SRR3503250	SRS1436624	MGYS00002154	4.1	2018-01-23T00:00:00	SRR3503250	amplicon	NA	NA	HP_P66_14MP	HP_P66_14MP	HP_P66_14MP	root:Host-associated:Human:Digestive system:Oral	None	None	None	None	None	None	2018-01-23	2018-01-23T08:20:22	Homo sapiens	9606	PRJNA321534	SRP075100	BioProject	HARVESTED	2018-01-23T08:20:10	None	238	Casey periodontitis 2016	This studyexamined the saliva and subgingival microbiota of subjects with chronic periodontitis before andafter scaling and root planing and subjects without disease	58315	58286	30	7.205274523274237	4.429731625147845
MGYA00143321	SRR3503283	SRS1436657	MGYS00002154	4.1	2018-01-23T00:00:00	SRR3503283	amplicon	NA	NA	D1S_S75SB	D1S_S75SB	D1S_S75SB	root:Host-associated:Human:Digestive system:Oral	None	None	None	None	None	None	2018-01-23	2018-01-23T08:20:22	Homo sapiens	9606	PRJNA321534	SRP075100	BioProject	HARVESTED	2018-01-23T08:20:10	None	238	Casey periodontitis 2016	This studyexamined the saliva and subgingival microbiota of subjects with chronic periodontitis before andafter scaling and root planing and subjects without disease	63861	63839	25	8.105171869072498	5.2094332349108265
MGYA00143325	SRR3503241	SRS1436615	MGYS00002154	4.1	2018-01-23T00:00:00	SRR3503241	amplicon	NA	NA	HP_P63_3MP	HP_P63_3MP	HP_P63_3MP	root:Host-associated:Human:Digestive system:Oral	None	None	None	None	None	None	2018-01-23	2018-01-23T08:20:22	Homo sapiens	9606	PRJNA321534	SRP075100	BioProject	HARVESTED	2018-01-23T08:20:10	None	238	Casey periodontitis 2016	This studyexamined the saliva and subgingival microbiota of subjects with chronic periodontitis before andafter scaling and root planing and subjects without disease	54197	54192	27	9.850567718732458	7.667110022218626
MGYA00143328	SRR3503425	SRS1436804	MGYS00002154	4.1	2018-01-23T00:00:00	SRR3503425	amplicon	NA	NA	HP_P47_3MP	HP_P47_3MP	HP_P47_3MP	root:Host-associated:Human:Digestive system:Oral	None	None	None	None	None	None	2018-01-23	2018-01-23T08:20:22	Homo sapiens	9606	PRJNA321534	SRP075100	BioProject	HARVESTED	2018-01-23T08:20:10	None	238	Casey periodontitis 2016	This studyexamined the saliva and subgingival microbiota of subjects with chronic periodontitis before andafter scaling and root planing and subjects without disease	60389	60387	53	9.022627680363415	5.000703728144835
MGYA00143335	SRR3503191	SRS1436564	MGYS00002154	4.1	2018-01-23T00:00:00	SRR3503191	amplicon	NA	NA	HP_P55_3MP	HP_P55_3MP	HP_P55_3MP	root:Host-associated:Human:Digestive system:Oral	None	None	None	None	None	None	2018-01-23	2018-01-23T08:20:22	Homo sapiens	9606	PRJNA321534	SRP075100	BioProject	HARVESTED	2018-01-23T08:20:10	None	238	Casey periodontitis 2016	This studyexamined the saliva and subgingival microbiota of subjects with chronic periodontitis before andafter scaling and root planing and subjects without disease	51846	51843	25	8.271934863998794	6.058874539175872
MGYA00143343	SRR3503424	SRS1436803	MGYS00002154	4.1	2018-01-23T00:00:00	SRR3503424	amplicon	NA	NA	HP_P47_14MP	HP_P47_14MP	HP_P47_14MP	root:Host-associated:Human:Digestive system:Oral	None	None	None	None	None	None	2018-01-23	2018-01-23T08:20:22	Homo sapiens	9606	PRJNA321534	SRP075100	BioProject	HARVESTED	2018-01-23T08:20:10	None	238	Casey periodontitis 2016	This studyexamined the saliva and subgingival microbiota of subjects with chronic periodontitis before andafter scaling and root planing and subjects without disease	56196	56192	55	9.934285029034111	6.295838226031333
MGYA00143355	SRR3503172	SRS1436544	MGYS00002154	4.1	2018-01-23T00:00:00	SRR3503172	amplicon	NA	NA	D1P_P49_3MP	D1P_P49_3MP	D1P_P49_3MP	root:Host-associated:Human:Digestive system:Oral	None	None	None	None	None	None	2018-01-23	2018-01-23T08:20:22	Homo sapiens	9606	PRJNA321534	SRP075100	BioProject	HARVESTED	2018-01-23T08:20:10	None	238	Casey periodontitis 2016	This studyexamined the saliva and subgingival microbiota of subjects with chronic periodontitis before andafter scaling and root planing and subjects without disease	60990	60989	22	4.793475204112012	3.3634862608849954
MGYA00143362	SRR3503308	SRS1436682	MGYS00002154	4.1	2018-01-23T00:00:00	SRR3503308	amplicon	NA	NA	D2P_P84_14MPR	D2P_P84_14MPR	D2P_P84_14MPR	root:Host-associated:Human:Digestive system:Oral	None	None	None	None	None	None	2018-01-23	2018-01-23T08:20:22	Homo sapiens	9606	PRJNA321534	SRP075100	BioProject	HARVESTED	2018-01-23T08:20:10	None	238	Casey periodontitis 2016	This studyexamined the saliva and subgingival microbiota of subjects with chronic periodontitis before andafter scaling and root planing and subjects without disease	50637	50631	25	8.032472537612822	5.979823369928546
MGYA00143367	SRR3503261	SRS1436635	MGYS00002154	4.1	2018-01-23T00:00:00	SRR3503261	amplicon	NA	NA	D1P_P69_3MP	D1P_P69_3MP	D1P_P69_3MP	root:Host-associated:Human:Digestive system:Oral	None	None	None	None	None	None	2018-01-23	2018-01-23T08:20:22	Homo sapiens	9606	PRJNA321534	SRP075100	BioProject	HARVESTED	2018-01-23T08:20:10	None	238	Casey periodontitis 2016	This studyexamined the saliva and subgingival microbiota of subjects with chronic periodontitis before andafter scaling and root planing and subjects without disease	52281	52281	23	5.4418982610117235	3.3588143487944118
MGYA00143370	SRR3503305	SRS1436679	MGYS00002154	4.1	2018-01-23T00:00:00	SRR3503305	amplicon	NA	NA	D1P_P84_14MP	D1P_P84_14MP	D1P_P84_14MP	root:Host-associated:Human:Digestive system:Oral	None	None	None	None	None	None	2018-01-23	2018-01-23T08:20:22	Homo sapiens	9606	PRJNA321534	SRP075100	BioProject	HARVESTED	2018-01-23T08:20:10	None	238	Casey periodontitis 2016	This studyexamined the saliva and subgingival microbiota of subjects with chronic periodontitis before andafter scaling and root planing and subjects without disease	53507	53503	23	9.976994350788093	8.286543731352216
MGYA00143372	SRR3503248	SRS1436622	MGYS00002154	4.1	2018-01-23T00:00:00	SRR3503248	amplicon	NA	NA	D1P_P14_14MP	D1P_P14_14MP	D1P_P14_14MP	root:Host-associated:Human:Digestive system:Oral	None	None	None	None	None	None	2018-01-23	2018-01-23T08:20:22	Homo sapiens	9606	PRJNA321534	SRP075100	BioProject	HARVESTED	2018-01-23T08:20:10	None	238	Casey periodontitis 2016	This studyexamined the saliva and subgingival microbiota of subjects with chronic periodontitis before andafter scaling and root planing and subjects without disease	58709	58708	33	4.802297809415926	3.484870210729355
MGYA00143373	SRR3503397	SRS1436775	MGYS00002154	4.1	2018-01-23T00:00:00	SRR3503397	amplicon	NA	NA	D1P_P32_2MP	D1P_P32_2MP	D1P_P32_2MP	root:Host-associated:Human:Digestive system:Oral	None	None	None	None	None	None	2018-01-23	2018-01-23T08:20:22	Homo sapiens	9606	PRJNA321534	SRP075100	BioProject	HARVESTED	2018-01-23T08:20:10	None	238	Casey periodontitis 2016	This studyexamined the saliva and subgingival microbiota of subjects with chronic periodontitis before andafter scaling and root planing and subjects without disease	51826	51819	39	6.431626643942034	4.2574874506855505
MGYA00143374	SRR3503302	SRS1436675	MGYS00002154	4.1	2018-01-23T00:00:00	SRR3503302	amplicon	NA	NA	D1S_S82SB	D1S_S82SB	D1S_S82SB	root:Host-associated:Human:Digestive system:Oral	None	None	None	None	None	None	2018-01-23	2018-01-23T08:20:22	Homo sapiens	9606	PRJNA321534	SRP075100	BioProject	HARVESTED	2018-01-23T08:20:10	None	238	Casey periodontitis 2016	This studyexamined the saliva and subgingival microbiota of subjects with chronic periodontitis before andafter scaling and root planing and subjects without disease	59389	59389	24	5.0627638122835155	2.846599707202365
MGYA00143380	SRR3503362	SRS1436739	MGYS00002154	4.1	2018-01-23T00:00:00	SRR3503362	amplicon	NA	NA	D1S_S21SB	D1S_S21SB	D1S_S21SB	root:Host-associated:Human:Digestive system:Oral	None	None	None	None	None	None	2018-01-23	2018-01-23T08:20:22	Homo sapiens	9606	PRJNA321534	SRP075100	BioProject	HARVESTED	2018-01-23T08:20:10	None	238	Casey periodontitis 2016	This studyexamined the saliva and subgingival microbiota of subjects with chronic periodontitis before andafter scaling and root planing and subjects without disease	55472	55472	36	4.493070595266747	2.745818263688268
MGYA00143386	SRR3503366	SRS1436743	MGYS00002154	4.1	2018-01-23T00:00:00	SRR3503366	amplicon	NA	NA	D1P_P22_15MP	D1P_P22_15MP	D1P_P22_15MP	root:Host-associated:Human:Digestive system:Oral	None	None	None	None	None	None	2018-01-23	2018-01-23T08:20:22	Homo sapiens	9606	PRJNA321534	SRP075100	BioProject	HARVESTED	2018-01-23T08:20:10	None	238	Casey periodontitis 2016	This studyexamined the saliva and subgingival microbiota of subjects with chronic periodontitis before andafter scaling and root planing and subjects without disease	61524	61523	43	4.119082257538659	3.145066523646372
MGYA00143394	SRR3503395	SRS1436774	MGYS00002154	4.1	2018-01-23T00:00:00	SRR3503395	amplicon	NA	NA	D1P_P32_15MP	D1P_P32_15MP	D1P_P32_15MP	root:Host-associated:Human:Digestive system:Oral	None	None	None	None	None	None	2018-01-23	2018-01-23T08:20:22	Homo sapiens	9606	PRJNA321534	SRP075100	BioProject	HARVESTED	2018-01-23T08:20:10	None	238	Casey periodontitis 2016	This studyexamined the saliva and subgingival microbiota of subjects with chronic periodontitis before andafter scaling and root planing and subjects without disease	53704	53680	46	8.84458902046508	5.790146986911243
MGYA00143397	SRR3503401	SRS1436780	MGYS00002154	4.1	2018-01-23T00:00:00	SRR3503401	amplicon	NA	NA	D1P_P33_14MP	D1P_P33_14MP	D1P_P33_14MP	root:Host-associated:Human:Digestive system:Oral	None	None	None	None	None	None	2018-01-23	2018-01-23T08:20:22	Homo sapiens	9606	PRJNA321534	SRP075100	BioProject	HARVESTED	2018-01-23T08:20:10	None	238	Casey periodontitis 2016	This studyexamined the saliva and subgingival microbiota of subjects with chronic periodontitis before andafter scaling and root planing and subjects without disease	56672	56664	54	8.213422449453406	5.181691477512001
MGYA00143399	SRR3503373	SRS1436750	MGYS00002154	4.1	2018-01-23T00:00:00	SRR3503373	amplicon	NA	NA	D1P_P24_14MP	D1P_P24_14MP	D1P_P24_14MP	root:Host-associated:Human:Digestive system:Oral	None	None	None	None	None	None	2018-01-23	2018-01-23T08:20:22	Homo sapiens	9606	PRJNA321534	SRP075100	BioProject	HARVESTED	2018-01-23T08:20:10	None	238	Casey periodontitis 2016	This studyexamined the saliva and subgingival microbiota of subjects with chronic periodontitis before andafter scaling and root planing and subjects without disease	64331	64326	44	6.997118790253225	4.085222728984965
MGYA00143402	SRR3503347	SRS1436723	MGYS00002154	4.1	2018-01-23T00:00:00	SRR3503347	amplicon	NA	NA	D1P_P17_2MP	D1P_P17_2MP	D1P_P17_2MP	root:Host-associated:Human:Digestive system:Oral	None	None	None	None	None	None	2018-01-23	2018-01-23T08:20:22	Homo sapiens	9606	PRJNA321534	SRP075100	BioProject	HARVESTED	2018-01-23T08:20:10	None	238	Casey periodontitis 2016	This studyexamined the saliva and subgingival microbiota of subjects with chronic periodontitis before andafter scaling and root planing and subjects without disease	54775	54775	35	7.880925152757231	4.50730142145074
MGYA00143415	SRR3503416	SRS1436795	MGYS00002154	4.1	2018-01-23T00:00:00	SRR3503416	amplicon	NA	NA	HP_P39_3MP	HP_P39_3MP	HP_P39_3MP	root:Host-associated:Human:Digestive system:Oral	None	None	None	None	None	None	2018-01-23	2018-01-23T08:20:22	Homo sapiens	9606	PRJNA321534	SRP075100	BioProject	HARVESTED	2018-01-23T08:20:10	None	238	Casey periodontitis 2016	This studyexamined the saliva and subgingival microbiota of subjects with chronic periodontitis before andafter scaling and root planing and subjects without disease	50868	50846	56	10.512475622016444	7.433964422716888
MGYA00143416	SRR3503295	SRS1436669	MGYS00002154	4.1	2018-01-23T00:00:00	SRR3503295	amplicon	NA	NA	D1P_P80_2MP	D1P_P80_2MP	D1P_P80_2MP	root:Host-associated:Human:Digestive system:Oral	None	None	None	None	None	None	2018-01-23	2018-01-23T08:20:22	Homo sapiens	9606	PRJNA321534	SRP075100	BioProject	HARVESTED	2018-01-23T08:20:10	None	238	Casey periodontitis 2016	This studyexamined the saliva and subgingival microbiota of subjects with chronic periodontitis before andafter scaling and root planing and subjects without disease	50458	50457	22	7.092814268400922	4.379087494226412
MGYA00143422	SRR3503296	SRS1436670	MGYS00002154	4.1	2018-01-23T00:00:00	SRR3503296	amplicon	NA	NA	D1S_S80SB	D1S_S80SB	D1S_S80SB	root:Host-associated:Human:Digestive system:Oral	None	None	None	None	None	None	2018-01-23	2018-01-23T08:20:22	Homo sapiens	9606	PRJNA321534	SRP075100	BioProject	HARVESTED	2018-01-23T08:20:10	None	238	Casey periodontitis 2016	This studyexamined the saliva and subgingival microbiota of subjects with chronic periodontitis before andafter scaling and root planing and subjects without disease	56954	56954	23	7.275196006420661	5.169442354141073
MGYA00143427	SRR3503346	SRS1436722	MGYS00002154	4.1	2018-01-23T00:00:00	SRR3503346	amplicon	NA	NA	D1P_P17_15MP	D1P_P17_15MP	D1P_P17_15MP	root:Host-associated:Human:Digestive system:Oral	None	None	None	None	None	None	2018-01-23	2018-01-23T08:20:22	Homo sapiens	9606	PRJNA321534	SRP075100	BioProject	HARVESTED	2018-01-23T08:20:10	None	238	Casey periodontitis 2016	This studyexamined the saliva and subgingival microbiota of subjects with chronic periodontitis before andafter scaling and root planing and subjects without disease	56681	56678	54	7.5424262880174355	4.662891577838214
MGYA00143436	SRR3503174	SRS1436546	MGYS00002154	4.1	2018-01-23T00:00:00	SRR3503174	amplicon	NA	NA	D1P_P50_14DP	D1P_P50_14DP	D1P_P50_14DP	root:Host-associated:Human:Digestive system:Oral	None	None	None	None	None	None	2018-01-23	2018-01-23T08:20:22	Homo sapiens	9606	PRJNA321534	SRP075100	BioProject	HARVESTED	2018-01-23T08:20:10	None	238	Casey periodontitis 2016	This studyexamined the saliva and subgingival microbiota of subjects with chronic periodontitis before andafter scaling and root planing and subjects without disease	61235	61229	24	9.74174721326806	6.259189675692534
MGYA00143443	SRR3503243	SRS1436617	MGYS00002154	4.1	2018-01-23T00:00:00	SRR3503243	amplicon	NA	NA	D1P_P64_14MP	D1P_P64_14MP	D1P_P64_14MP	root:Host-associated:Human:Digestive system:Oral	None	None	None	None	None	None	2018-01-23	2018-01-23T08:20:22	Homo sapiens	9606	PRJNA321534	SRP075100	BioProject	HARVESTED	2018-01-23T08:20:10	None	238	Casey periodontitis 2016	This studyexamined the saliva and subgingival microbiota of subjects with chronic periodontitis before andafter scaling and root planing and subjects without disease	53661	53661	25	3.670510769816883	2.190879396365496
MGYA00143446	ERR2177962	ERS1980121	MGYS00002157	4.1	2018-01-23T00:00:00	ERR2177962	amplicon	NA	NA	BMUA18	BMUA18	Blue Mountains Swamp Urban Archaea Study	root:Environmental:Aquatic:Freshwater:Wetlands:Swamp	wetland	freshwater wetland	sediment	Australia	33.6846	150.3182	2018-01-23	2018-01-23T09:10:14	None	None	PRJEB23103	ERP104836	Hose Lab MQ	SUBMITTED	2018-01-23T09:10:08	None	22	Blue Mountains Swamp Archaea	Blue Mountains Swamp Archaea	156661	156661	2	1.0372005731481933	1.012011578729045
MGYA00143448	ERR2177963	ERS1980122	MGYS00002157	4.1	2018-01-23T00:00:00	ERR2177963	amplicon	NA	NA	BMUA19	BMUA19	Blue Mountains Swamp Urban Archaea Study	root:Environmental:Aquatic:Freshwater:Wetlands:Swamp	wetland	freshwater wetland	sediment	Australia	33.6551	150.3655	2018-01-23	2018-01-23T09:10:14	None	None	PRJEB23103	ERP104836	Hose Lab MQ	SUBMITTED	2018-01-23T09:10:08	None	22	Blue Mountains Swamp Archaea	Blue Mountains Swamp Archaea	144158	144158	1	1.0	1.0
MGYA00143450	ERR2177952	ERS1980111	MGYS00002157	4.1	2018-01-23T00:00:00	ERR2177952	amplicon	NA	NA	BMUA8	BMUA8	Blue Mountains Swamp Urban Archaea Study	root:Environmental:Aquatic:Freshwater:Wetlands:Swamp	wetland	freshwater wetland	sediment	Australia	33.6638	150.3195	2018-01-23	2018-01-23T09:10:14	None	None	PRJEB23103	ERP104836	Hose Lab MQ	SUBMITTED	2018-01-23T09:10:08	None	22	Blue Mountains Swamp Archaea	Blue Mountains Swamp Archaea	85482	85482	2	1.8713576424214555	1.7699238266852322
MGYA00143452	ERR2177956	ERS1980115	MGYS00002157	4.1	2018-01-23T00:00:00	ERR2177956	amplicon	NA	NA	BMUA12	BMUA12	Blue Mountains Swamp Urban Archaea Study	root:Environmental:Aquatic:Freshwater:Wetlands:Swamp	wetland	freshwater wetland	sediment	Australia	33.6336	150.2927	2018-01-23	2018-01-23T09:10:14	None	None	PRJEB23103	ERP104836	Hose Lab MQ	SUBMITTED	2018-01-23T09:10:08	None	22	Blue Mountains Swamp Archaea	Blue Mountains Swamp Archaea	51190	51098	5	2.115846881083396	1.9188525603047955
MGYA00143453	ERR2177951	ERS1980110	MGYS00002157	4.1	2018-01-23T00:00:00	ERR2177951	amplicon	NA	NA	BMUA7	BMUA7	Blue Mountains Swamp Urban Archaea Study	root:Environmental:Aquatic:Freshwater:Wetlands:Swamp	wetland	freshwater wetland	sediment	Australia	33.664	150.3194	2018-01-23	2018-01-23T09:10:14	None	None	PRJEB23103	ERP104836	Hose Lab MQ	SUBMITTED	2018-01-23T09:10:08	None	22	Blue Mountains Swamp Archaea	Blue Mountains Swamp Archaea	81029	81029	4	2.5499724711356264	2.009852216748768
MGYA00143454	ERR2177958	ERS1980117	MGYS00002157	4.1	2018-01-23T00:00:00	ERR2177958	amplicon	NA	NA	BMUA14	BMUA14	Blue Mountains Swamp Urban Archaea Study	root:Environmental:Aquatic:Freshwater:Wetlands:Swamp	wetland	freshwater wetland	sediment	Australia	33.687	150.324	2018-01-23	2018-01-23T09:10:14	None	None	PRJEB23103	ERP104836	Hose Lab MQ	SUBMITTED	2018-01-23T09:10:08	None	22	Blue Mountains Swamp Archaea	Blue Mountains Swamp Archaea	75036	75036	0	nan; 0 taxa.	nan; 0 taxa.
MGYA00143455	ERR2177953	ERS1980112	MGYS00002157	4.1	2018-01-23T00:00:00	ERR2177953	amplicon	NA	NA	BMUA9	BMUA9	Blue Mountains Swamp Urban Archaea Study	root:Environmental:Aquatic:Freshwater:Wetlands:Swamp	wetland	freshwater wetland	sediment	Australia	33.6956	150.3252	2018-01-23	2018-01-23T09:10:14	None	None	PRJEB23103	ERP104836	Hose Lab MQ	SUBMITTED	2018-01-23T09:10:08	None	22	Blue Mountains Swamp Archaea	Blue Mountains Swamp Archaea	70141	70141	2	1.4427594464044715	1.26729822106198
MGYA00143456	ERR2177947	ERS1980106	MGYS00002157	4.1	2018-01-23T00:00:00	ERR2177947	amplicon	NA	NA	BMUA3	BMUA3	Blue Mountains Swamp Urban Archaea Study	root:Environmental:Aquatic:Freshwater:Wetlands:Swamp	wetland	freshwater wetland	sediment	Australia	33.7087	150.3743	2018-01-23	2018-01-23T09:10:14	None	None	PRJEB23103	ERP104836	Hose Lab MQ	SUBMITTED	2018-01-23T09:10:08	None	22	Blue Mountains Swamp Archaea	Blue Mountains Swamp Archaea	122029	122029	2	1.7289315910796605	1.5663617394436824
MGYA00143457	ERR2177945	ERS1980104	MGYS00002157	4.1	2018-01-23T00:00:00	ERR2177945	amplicon	NA	NA	BMUA1	BMUA1	Blue Mountains Swamp Urban Archaea Study	root:Environmental:Aquatic:Freshwater:Wetlands:Swamp	wetland	freshwater wetland	sediment	Australia	33.7084	150.3748	2018-01-23	2018-01-23T09:10:14	None	None	PRJEB23103	ERP104836	Hose Lab MQ	SUBMITTED	2018-01-23T09:10:08	None	22	Blue Mountains Swamp Archaea	Blue Mountains Swamp Archaea	108778	108778	3	1.32966077973774	1.1562361588842294
MGYA00143458	ERR2177960	ERS1980119	MGYS00002157	4.1	2018-01-23T00:00:00	ERR2177960	amplicon	NA	NA	BMUA16	BMUA16	Blue Mountains Swamp Urban Archaea Study	root:Environmental:Aquatic:Freshwater:Wetlands:Swamp	wetland	freshwater wetland	sediment	Australia	33.6286	150.4042	2018-01-23	2018-01-23T09:10:14	None	None	PRJEB23103	ERP104836	Hose Lab MQ	SUBMITTED	2018-01-23T09:10:08	None	22	Blue Mountains Swamp Archaea	Blue Mountains Swamp Archaea	59006	59006	2	1.7912671703271696	1.6498646115392626
MGYA00143459	ERR2177950	ERS1980109	MGYS00002157	4.1	2018-01-23T00:00:00	ERR2177950	amplicon	NA	NA	BMUA6	BMUA6	Blue Mountains Swamp Urban Archaea Study	root:Environmental:Aquatic:Freshwater:Wetlands:Swamp	wetland	freshwater wetland	sediment	Australia	33.6643	150.3194	2018-01-23	2018-01-23T09:10:14	None	None	PRJEB23103	ERP104836	Hose Lab MQ	SUBMITTED	2018-01-23T09:10:08	None	22	Blue Mountains Swamp Archaea	Blue Mountains Swamp Archaea	75348	75348	4	1.3834769346001718	1.1951423048183467
MGYA00143460	ERR2177949	ERS1980108	MGYS00002157	4.1	2018-01-23T00:00:00	ERR2177949	amplicon	NA	NA	BMUA5	BMUA5	Blue Mountains Swamp Urban Archaea Study	root:Environmental:Aquatic:Freshwater:Wetlands:Swamp	wetland	freshwater wetland	sediment	Australia	33.6289	150.4049	2018-01-23	2018-01-23T09:10:14	None	None	PRJEB23103	ERP104836	Hose Lab MQ	SUBMITTED	2018-01-23T09:10:08	None	22	Blue Mountains Swamp Archaea	Blue Mountains Swamp Archaea	57305	57305	4	2.629430857269966	2.269655150734023
MGYA00143461	ERR2177964	ERS1980123	MGYS00002157	4.1	2018-01-23T00:00:00	ERR2177964	amplicon	NA	NA	BMUA20	BMUA20	Blue Mountains Swamp Urban Archaea Study	root:Environmental:Aquatic:Freshwater:Wetlands:Swamp	wetland	freshwater wetland	sediment	Australia	33.6551	150.3658	2018-01-23	2018-01-23T09:10:14	None	None	PRJEB23103	ERP104836	Hose Lab MQ	SUBMITTED	2018-01-23T09:10:08	None	22	Blue Mountains Swamp Archaea	Blue Mountains Swamp Archaea	121373	121373	2	1.5190984874085713	1.335651916531005
MGYA00143462	ERR2177946	ERS1980105	MGYS00002157	4.1	2018-01-23T00:00:00	ERR2177946	amplicon	NA	NA	BMUA2	BMUA2	Blue Mountains Swamp Urban Archaea Study	root:Environmental:Aquatic:Freshwater:Wetlands:Swamp	wetland	freshwater wetland	sediment	Australia	33.7084	150.3748	2018-01-23	2018-01-23T09:10:14	None	None	PRJEB23103	ERP104836	Hose Lab MQ	SUBMITTED	2018-01-23T09:10:08	None	22	Blue Mountains Swamp Archaea	Blue Mountains Swamp Archaea	71795	71791	7	4.335045671693655	3.85987274199002
MGYA00143463	ERR2177966	ERS1980125	MGYS00002157	4.1	2018-01-23T00:00:00	ERR2177966	amplicon	NA	NA	BMUA22	BMUA22	Blue Mountains Swamp Urban Archaea Study	root:Environmental:Aquatic:Freshwater:Wetlands:Swamp	wetland	freshwater wetland	sediment	Australia	33.6333	150.2932	2018-01-23	2018-01-23T09:10:14	None	None	PRJEB23103	ERP104836	Hose Lab MQ	SUBMITTED	2018-01-23T09:10:08	None	22	Blue Mountains Swamp Archaea	Blue Mountains Swamp Archaea	81059	81059	3	1.7366269529653873	1.3939919438926145
MGYA00143465	ERR2177959	ERS1980118	MGYS00002157	4.1	2018-01-23T00:00:00	ERR2177959	amplicon	NA	NA	BMUA15	BMUA15	Blue Mountains Swamp Urban Archaea Study	root:Environmental:Aquatic:Freshwater:Wetlands:Swamp	wetland	freshwater wetland	sediment	Australia	33.687	150.324	2018-01-23	2018-01-23T09:10:14	None	None	PRJEB23103	ERP104836	Hose Lab MQ	SUBMITTED	2018-01-23T09:10:08	None	22	Blue Mountains Swamp Archaea	Blue Mountains Swamp Archaea	84251	84251	3	2.094835246375714	1.8411705789157389
MGYA00143466	ERR2177957	ERS1980116	MGYS00002157	4.1	2018-01-23T00:00:00	ERR2177957	amplicon	NA	NA	BMUA13	BMUA13	Blue Mountains Swamp Urban Archaea Study	root:Environmental:Aquatic:Freshwater:Wetlands:Swamp	wetland	freshwater wetland	sediment	Australia	33.6684	150.3466	2018-01-23	2018-01-23T09:10:14	None	None	PRJEB23103	ERP104836	Hose Lab MQ	SUBMITTED	2018-01-23T09:10:08	None	22	Blue Mountains Swamp Archaea	Blue Mountains Swamp Archaea	82000	82000	2	1.6532997472918174	1.4750441516098358
MGYA00143467	ERR2177961	ERS1980120	MGYS00002157	4.1	2018-01-23T00:00:00	ERR2177961	amplicon	NA	NA	BMUA17	BMUA17	Blue Mountains Swamp Urban Archaea Study	root:Environmental:Aquatic:Freshwater:Wetlands:Swamp	wetland	freshwater wetland	sediment	Australia	33.6285	150.4057	2018-01-23	2018-01-23T09:10:14	None	None	PRJEB23103	ERP104836	Hose Lab MQ	SUBMITTED	2018-01-23T09:10:08	None	22	Blue Mountains Swamp Archaea	Blue Mountains Swamp Archaea	164500	164500	2	1.035103927448306	1.0112165064699896
MGYA00143468	SRR5724718	SRS2301842	MGYS00002159	4.1	2018-01-23T00:00:00	SRR5724718	amplicon	NA	NA	S10	S10	S10	root:Host-associated:Human:Digestive system:Oral:Supragingival plaque	Oral cavity	Subgingival	Subgingival plaque	Denmark	56.1564	10.2102	2018-01-23	2018-01-23T12:40:00	Homo sapiens	9606	PRJNA391236	SRP110002	BioProject	HARVESTED	2018-01-23T12:39:55	None	21	Subgingival microbiome of from patients suffering from periodontitis and liver cirrhosis	Subgingival microbiome of from patients suffering from periodontitis and liver cirrhosis	3841048	3840974	18	6.895395846429156	5.198682747283671
MGYA00143469	SRR5724733	SRS2301826	MGYS00002159	4.1	2018-01-23T00:00:00	SRR5724733	amplicon	NA	NA	S11	S11	S11	root:Host-associated:Human:Digestive system:Oral:Supragingival plaque	Oral cavity	Subgingival	Subgingival plaque	Denmark	56.1564	10.2102	2018-01-23	2018-01-23T12:40:00	Homo sapiens	9606	PRJNA391236	SRP110002	BioProject	HARVESTED	2018-01-23T12:39:55	None	21	Subgingival microbiome of from patients suffering from periodontitis and liver cirrhosis	Subgingival microbiome of from patients suffering from periodontitis and liver cirrhosis	3520456	3520435	13	1.1472974563231024	1.0509707052793518
MGYA00143470	SRR5724723	SRS2301836	MGYS00002159	4.1	2018-01-23T00:00:00	SRR5724723	amplicon	NA	NA	S3	S3	S3	root:Host-associated:Human:Digestive system:Oral:Supragingival plaque	Oral cavity	Subgingival	Subgingival plaque	Denmark	56.1564	10.2102	2018-01-23	2018-01-23T12:40:00	Homo sapiens	9606	PRJNA391236	SRP110002	BioProject	HARVESTED	2018-01-23T12:39:55	None	21	Subgingival microbiome of from patients suffering from periodontitis and liver cirrhosis	Subgingival microbiome of from patients suffering from periodontitis and liver cirrhosis	4572115	4572049	17	2.051166602510083	1.5713411855937398
MGYA00143471	SRR5724721	SRS2301838	MGYS00002159	4.1	2018-01-23T00:00:00	SRR5724721	amplicon	NA	NA	S5	S5	S5	root:Host-associated:Human:Digestive system:Oral:Supragingival plaque	Oral cavity	Subgingival	Subgingival plaque	Denmark	56.1564	10.2102	2018-01-23	2018-01-23T12:40:00	Homo sapiens	9606	PRJNA391236	SRP110002	BioProject	HARVESTED	2018-01-23T12:39:55	None	21	Subgingival microbiome of from patients suffering from periodontitis and liver cirrhosis	Subgingival microbiome of from patients suffering from periodontitis and liver cirrhosis	3956130	3955983	24	9.224561810982895	6.891037399105977
MGYA00143472	SRR5724722	SRS2301837	MGYS00002159	4.1	2018-01-23T00:00:00	SRR5724722	amplicon	NA	NA	S6	S6	S6	root:Host-associated:Human:Digestive system:Oral:Supragingival plaque	Oral cavity	Subgingival	Subgingival plaque	Denmark	56.1564	10.2102	2018-01-23	2018-01-23T12:40:00	Homo sapiens	9606	PRJNA391236	SRP110002	BioProject	HARVESTED	2018-01-23T12:39:55	None	21	Subgingival microbiome of from patients suffering from periodontitis and liver cirrhosis	Subgingival microbiome of from patients suffering from periodontitis and liver cirrhosis	3721872	3721815	18	3.4262601540040927	2.2838898300546164
MGYA00143473	SRR5724717	SRS2301841	MGYS00002159	4.1	2018-01-23T00:00:00	SRR5724717	amplicon	NA	NA	S9	S9	S9	root:Host-associated:Human:Digestive system:Oral:Supragingival plaque	Oral cavity	Subgingival	Subgingival plaque	Denmark	56.1564	10.2102	2018-01-23	2018-01-23T12:40:00	Homo sapiens	9606	PRJNA391236	SRP110002	BioProject	HARVESTED	2018-01-23T12:39:55	None	21	Subgingival microbiome of from patients suffering from periodontitis and liver cirrhosis	Subgingival microbiome of from patients suffering from periodontitis and liver cirrhosis	3699639	3699414	18	6.632028855048528	4.981263911750277
MGYA00143474	SRR5724724	SRS2301834	MGYS00002159	4.1	2018-01-23T00:00:00	SRR5724724	amplicon	NA	NA	S4	S4	S4	root:Host-associated:Human:Digestive system:Oral:Supragingival plaque	Oral cavity	Subgingival	Subgingival plaque	Denmark	56.1564	10.2102	2018-01-23	2018-01-23T12:40:00	Homo sapiens	9606	PRJNA391236	SRP110002	BioProject	HARVESTED	2018-01-23T12:39:55	None	21	Subgingival microbiome of from patients suffering from periodontitis and liver cirrhosis	Subgingival microbiome of from patients suffering from periodontitis and liver cirrhosis	4592528	4592284	22	7.576415920725594	5.151375941416879
MGYA00143475	SRR5724729	SRS2301830	MGYS00002159	4.1	2018-01-23T00:00:00	SRR5724729	amplicon	NA	NA	S15	S15	S15	root:Host-associated:Human:Digestive system:Oral:Supragingival plaque	Oral cavity	Subgingival	Subgingival plaque	Denmark	56.1564	10.2102	2018-01-23	2018-01-23T12:40:00	Homo sapiens	9606	PRJNA391236	SRP110002	BioProject	HARVESTED	2018-01-23T12:39:55	None	21	Subgingival microbiome of from patients suffering from periodontitis and liver cirrhosis	Subgingival microbiome of from patients suffering from periodontitis and liver cirrhosis	3763017	3762675	22	8.783413379472755	6.558744333499287
MGYA00143476	SRR5724719	SRS2301840	MGYS00002159	4.1	2018-01-23T00:00:00	SRR5724719	amplicon	NA	NA	S7	S7	S7	root:Host-associated:Human:Digestive system:Oral:Supragingival plaque	Oral cavity	Subgingival	Subgingival plaque	Denmark	56.1564	10.2102	2018-01-23	2018-01-23T12:40:00	Homo sapiens	9606	PRJNA391236	SRP110002	BioProject	HARVESTED	2018-01-23T12:39:55	None	21	Subgingival microbiome of from patients suffering from periodontitis and liver cirrhosis	Subgingival microbiome of from patients suffering from periodontitis and liver cirrhosis	3829955	3829929	12	1.6832237616292918	1.4061227846047044
MGYA00143477	SRR5724736	SRS2301825	MGYS00002159	4.1	2018-01-23T00:00:00	SRR5724736	amplicon	NA	NA	S20	S20	S20	root:Host-associated:Human:Digestive system:Oral:Supragingival plaque	Oral cavity	Subgingival	Subgingival plaque	Denmark	56.1564	10.2102	2018-01-23	2018-01-23T12:40:00	Homo sapiens	9606	PRJNA391236	SRP110002	BioProject	HARVESTED	2018-01-23T12:39:55	None	21	Subgingival microbiome of from patients suffering from periodontitis and liver cirrhosis	Subgingival microbiome of from patients suffering from periodontitis and liver cirrhosis	3655783	3655274	20	9.123206972128264	7.497439504960033
MGYA00143478	SRR5724730	SRS2301829	MGYS00002159	4.1	2018-01-23T00:00:00	SRR5724730	amplicon	NA	NA	S16	S16	S16	root:Host-associated:Human:Digestive system:Oral:Supragingival plaque	Oral cavity	Subgingival	Subgingival plaque	Denmark	56.1564	10.2102	2018-01-23	2018-01-23T12:40:00	Homo sapiens	9606	PRJNA391236	SRP110002	BioProject	HARVESTED	2018-01-23T12:39:55	None	21	Subgingival microbiome of from patients suffering from periodontitis and liver cirrhosis	Subgingival microbiome of from patients suffering from periodontitis and liver cirrhosis	3815709	3815482	24	8.53128952735841	5.561403721517664
MGYA00143479	SRR5724725	SRS2301835	MGYS00002159	4.1	2018-01-23T00:00:00	SRR5724725	amplicon	NA	NA	S1	S1	S1	root:Host-associated:Human:Digestive system:Oral:Supragingival plaque	Oral cavity	Subgingival	Subgingival plaque	Denmark	56.1564	10.2102	2018-01-23	2018-01-23T12:40:00	Homo sapiens	9606	PRJNA391236	SRP110002	BioProject	HARVESTED	2018-01-23T12:39:55	None	21	Subgingival microbiome of from patients suffering from periodontitis and liver cirrhosis	Subgingival microbiome of from patients suffering from periodontitis and liver cirrhosis	3215179	3214683	20	1.389027209046412	1.129130196236088
MGYA00143480	SRR5724720	SRS2301839	MGYS00002159	4.1	2018-01-23T00:00:00	SRR5724720	amplicon	NA	NA	S8	S8	S8	root:Host-associated:Human:Digestive system:Oral:Supragingival plaque	Oral cavity	Subgingival	Subgingival plaque	Denmark	56.1564	10.2102	2018-01-23	2018-01-23T12:40:00	Homo sapiens	9606	PRJNA391236	SRP110002	BioProject	HARVESTED	2018-01-23T12:39:55	None	21	Subgingival microbiome of from patients suffering from periodontitis and liver cirrhosis	Subgingival microbiome of from patients suffering from periodontitis and liver cirrhosis	3898021	3897758	24	10.27531655759734	7.326182075086994
MGYA00143481	SRR5724727	SRS2301832	MGYS00002159	4.1	2018-01-23T00:00:00	SRR5724727	amplicon	NA	NA	S17	S17	S17	root:Host-associated:Human:Digestive system:Oral:Supragingival plaque	Oral cavity	Subgingival	Subgingival plaque	Denmark	56.1564	10.2102	2018-01-23	2018-01-23T12:40:00	Homo sapiens	9606	PRJNA391236	SRP110002	BioProject	HARVESTED	2018-01-23T12:39:55	None	21	Subgingival microbiome of from patients suffering from periodontitis and liver cirrhosis	Subgingival microbiome of from patients suffering from periodontitis and liver cirrhosis	4017516	4017255	23	5.399905108652353	3.9540601055191047
MGYA00143482	SRR5724735	SRS2301824	MGYS00002159	4.1	2018-01-23T00:00:00	SRR5724735	amplicon	NA	NA	S19	S19	S19	root:Host-associated:Human:Digestive system:Oral:Supragingival plaque	Oral cavity	Subgingival	Subgingival plaque	Denmark	56.1564	10.2102	2018-01-23	2018-01-23T12:40:00	Homo sapiens	9606	PRJNA391236	SRP110002	BioProject	HARVESTED	2018-01-23T12:39:55	None	21	Subgingival microbiome of from patients suffering from periodontitis and liver cirrhosis	Subgingival microbiome of from patients suffering from periodontitis and liver cirrhosis	3812023	3811899	18	3.2467526285766266	1.97782670781102
MGYA00143483	SRR5724731	SRS2301827	MGYS00002159	4.1	2018-01-23T00:00:00	SRR5724731	amplicon	NA	NA	S13	S13	S13	root:Host-associated:Human:Digestive system:Oral:Supragingival plaque	Oral cavity	Subgingival	Subgingival plaque	Denmark	56.1564	10.2102	2018-01-23	2018-01-23T12:40:00	Homo sapiens	9606	PRJNA391236	SRP110002	BioProject	HARVESTED	2018-01-23T12:39:55	None	21	Subgingival microbiome of from patients suffering from periodontitis and liver cirrhosis	Subgingival microbiome of from patients suffering from periodontitis and liver cirrhosis	4090084	4089957	18	5.838154317940717	4.031621839557479
MGYA00143484	SRR5724726	SRS2301833	MGYS00002159	4.1	2018-01-23T00:00:00	SRR5724726	amplicon	NA	NA	S2	S2	S2	root:Host-associated:Human:Digestive system:Oral:Supragingival plaque	Oral cavity	Subgingival	Subgingival plaque	Denmark	56.1564	10.2102	2018-01-23	2018-01-23T12:40:00	Homo sapiens	9606	PRJNA391236	SRP110002	BioProject	HARVESTED	2018-01-23T12:39:55	None	21	Subgingival microbiome of from patients suffering from periodontitis and liver cirrhosis	Subgingival microbiome of from patients suffering from periodontitis and liver cirrhosis	3994500	3994195	20	8.053943368683312	6.254561609475887
MGYA00143485	SRR5724716	SRS2301843	MGYS00002159	4.1	2018-01-23T00:00:00	SRR5724716	amplicon	NA	NA	S21	S21	S21	root:Host-associated:Human:Digestive system:Oral:Supragingival plaque	Oral cavity	Subgingival	Subgingival plaque	Denmark	56.1564	10.2102	2018-01-23	2018-01-23T12:40:00	Homo sapiens	9606	PRJNA391236	SRP110002	BioProject	HARVESTED	2018-01-23T12:39:55	None	21	Subgingival microbiome of from patients suffering from periodontitis and liver cirrhosis	Subgingival microbiome of from patients suffering from periodontitis and liver cirrhosis	3820630	3820259	21	6.290710235196014	5.102933132980609
MGYA00143486	SRR5724734	SRS2301823	MGYS00002159	4.1	2018-01-23T00:00:00	SRR5724734	amplicon	NA	NA	S12	S12	S12	root:Host-associated:Human:Digestive system:Oral:Supragingival plaque	Oral cavity	Subgingival	Subgingival plaque	Denmark	56.1564	10.2102	2018-01-23	2018-01-23T12:40:00	Homo sapiens	9606	PRJNA391236	SRP110002	BioProject	HARVESTED	2018-01-23T12:39:55	None	21	Subgingival microbiome of from patients suffering from periodontitis and liver cirrhosis	Subgingival microbiome of from patients suffering from periodontitis and liver cirrhosis	4356966	4356903	13	3.421443426936986	2.7186499845142995
MGYA00143487	SRR5724728	SRS2301831	MGYS00002159	4.1	2018-01-23T00:00:00	SRR5724728	amplicon	NA	NA	S18	S18	S18	root:Host-associated:Human:Digestive system:Oral:Supragingival plaque	Oral cavity	Subgingival	Subgingival plaque	Denmark	56.1564	10.2102	2018-01-23	2018-01-23T12:40:00	Homo sapiens	9606	PRJNA391236	SRP110002	BioProject	HARVESTED	2018-01-23T12:39:55	None	21	Subgingival microbiome of from patients suffering from periodontitis and liver cirrhosis	Subgingival microbiome of from patients suffering from periodontitis and liver cirrhosis	3508187	3506735	27	5.727622859849409	3.01570174343755
MGYA00143488	SRR5724732	SRS2301828	MGYS00002159	4.1	2018-01-23T00:00:00	SRR5724732	amplicon	NA	NA	S14	S14	S14	root:Host-associated:Human:Digestive system:Oral:Supragingival plaque	Oral cavity	Subgingival	Subgingival plaque	Denmark	56.1564	10.2102	2018-01-23	2018-01-23T12:40:00	Homo sapiens	9606	PRJNA391236	SRP110002	BioProject	HARVESTED	2018-01-23T12:39:55	None	21	Subgingival microbiome of from patients suffering from periodontitis and liver cirrhosis	Subgingival microbiome of from patients suffering from periodontitis and liver cirrhosis	4258974	4258701	22	8.991079281636738	6.155054459593965
MGYA00143490	ERR2262080	ERS2111114	MGYS00002162	4.1	2018-01-23T00:00:00	ERR2262080	amplicon	NA	NA	4462T-B	4462T-B	Ground Tire Rubber microbiome	root:Engineered:Bioreactor	None	None	None	None	None	None	2018-01-23	2018-01-23T13:27:03	None	None	PRJEB24536	ERP106366	UNIMIB	SUBMITTED	2018-01-23T13:26:58	None	7	Characterization of microbial communities during a Ground Tire Rubber (GTR) desulfurization process	The present study aims at evaluating the effectiveness of bioreactor-based ground tire rubber (GTR) biodesulfurization process using two bacterial strains in two different bioreactors: i) Gordonia desulfuricans DSM 44462T, and ii) Rhodococcus sp. AF21875. Automated ribosomal inter-genic spacer analysis (ARISA), and High Throughput Sequencing of 16S rRNA gene amplicons were used to analyze samples…	134694	134575	29	2.8190484806236222	1.9684880252019408
MGYA00143492	ERR2262083	ERS2111117	MGYS00002162	4.1	2018-01-23T00:00:00	ERR2262083	amplicon	NA	NA	AF21875-F	AF21875-F	Ground Tire Rubber microbiome	root:Engineered:Bioreactor	None	None	None	None	None	None	2018-01-23	2018-01-23T13:27:03	None	None	PRJEB24536	ERP106366	UNIMIB	SUBMITTED	2018-01-23T13:26:58	None	7	Characterization of microbial communities during a Ground Tire Rubber (GTR) desulfurization process	The present study aims at evaluating the effectiveness of bioreactor-based ground tire rubber (GTR) biodesulfurization process using two bacterial strains in two different bioreactors: i) Gordonia desulfuricans DSM 44462T, and ii) Rhodococcus sp. AF21875. Automated ribosomal inter-genic spacer analysis (ARISA), and High Throughput Sequencing of 16S rRNA gene amplicons were used to analyze samples…	111000	110978	21	2.75895286296515	1.800791080706705
MGYA00143493	ERR2262082	ERS2111116	MGYS00002162	4.1	2018-01-23T00:00:00	ERR2262082	amplicon	NA	NA	AF21875-B	AF21875-B	Ground Tire Rubber microbiome	root:Engineered:Bioreactor	None	None	None	None	None	None	2018-01-23	2018-01-23T13:27:03	None	None	PRJEB24536	ERP106366	UNIMIB	SUBMITTED	2018-01-23T13:26:58	None	7	Characterization of microbial communities during a Ground Tire Rubber (GTR) desulfurization process	The present study aims at evaluating the effectiveness of bioreactor-based ground tire rubber (GTR) biodesulfurization process using two bacterial strains in two different bioreactors: i) Gordonia desulfuricans DSM 44462T, and ii) Rhodococcus sp. AF21875. Automated ribosomal inter-genic spacer analysis (ARISA), and High Throughput Sequencing of 16S rRNA gene amplicons were used to analyze samples…	67975	67949	20	2.451096299142088	2.0486100528869793
MGYA00143533	ERR1109469	ERS951282	MGYS00001068	4.1	2018-01-24T00:00:00	ERR1109469	amplicon	Illumina MiSeq	ILLUMINA	Healthy human oral 16S rRNA V3-V4	Oral_TS_168	16S V3-V4 human oral from tongue dorsum, supragingival plaque, and saliva of healthy subjects.	root:Host-associated:Human:Digestive system:Oral	None	None	None	Canada	None	None	2016-06-13	2016-06-13T10:47:23	Home sapiens	9606	PRJEB11529	ERP012926	UNIVERSITY OF WATERLOO	SUBMITTED	2016-06-13T10:46:58	None	287	Temporal stability of the oral microbiota: A longitudinal study of the dental, tongue, and salivary bacterial consortia	Every individual harbors a distinct oral microbiome that is influenced by environmental changes and shifts dramatically during the transition to disease. Examining baseline variation within and between individuals over time is critical to understanding this disease transition. Here we examined the temporal stability of supragingival plaque, tongue dorsum, and salivary microbial communities of hea…	72569	72569	30	5.437123848069138	4.0217470203487045
MGYA00143535	ERR1109594	ERS951145	MGYS00001068	4.1	2018-01-24T00:00:00	ERR1109594	amplicon	Illumina MiSeq	ILLUMINA	Healthy human oral 16S rRNA V3-V4	Oral_TS_31	16S V3-V4 human oral from tongue dorsum, supragingival plaque, and saliva of healthy subjects.	root:Host-associated:Human:Digestive system:Oral	None	None	None	Canada	None	None	2016-06-13	2016-06-13T10:47:23	Home sapiens	9606	PRJEB11529	ERP012926	UNIVERSITY OF WATERLOO	SUBMITTED	2016-06-13T10:46:58	None	287	Temporal stability of the oral microbiota: A longitudinal study of the dental, tongue, and salivary bacterial consortia	Every individual harbors a distinct oral microbiome that is influenced by environmental changes and shifts dramatically during the transition to disease. Examining baseline variation within and between individuals over time is critical to understanding this disease transition. Here we examined the temporal stability of supragingival plaque, tongue dorsum, and salivary microbial communities of hea…	85819	85819	24	5.903282169369213	4.215010052297301
MGYA00143536	ERR1109516	ERS951324	MGYS00001068	4.1	2018-01-24T00:00:00	ERR1109516	amplicon	Illumina MiSeq	ILLUMINA	Healthy human oral 16S rRNA V3-V4	Oral_TS_210	16S V3-V4 human oral from tongue dorsum, supragingival plaque, and saliva of healthy subjects.	root:Host-associated:Human:Digestive system:Oral	None	None	None	Canada	None	None	2016-06-13	2016-06-13T10:47:23	Home sapiens	9606	PRJEB11529	ERP012926	UNIVERSITY OF WATERLOO	SUBMITTED	2016-06-13T10:46:58	None	287	Temporal stability of the oral microbiota: A longitudinal study of the dental, tongue, and salivary bacterial consortia	Every individual harbors a distinct oral microbiome that is influenced by environmental changes and shifts dramatically during the transition to disease. Examining baseline variation within and between individuals over time is critical to understanding this disease transition. Here we examined the temporal stability of supragingival plaque, tongue dorsum, and salivary microbial communities of hea…	121161	121146	24	6.13294522146102	4.347629714586718
MGYA00143537	ERR1109400	ERS951220	MGYS00001068	4.1	2018-01-24T00:00:00	ERR1109400	amplicon	Illumina MiSeq	ILLUMINA	Healthy human oral 16S rRNA V3-V4	Oral_TS_106	16S V3-V4 human oral from tongue dorsum, supragingival plaque, and saliva of healthy subjects.	root:Host-associated:Human:Digestive system:Oral	None	None	None	Canada	None	None	2016-06-13	2016-06-13T10:47:23	Home sapiens	9606	PRJEB11529	ERP012926	UNIVERSITY OF WATERLOO	SUBMITTED	2016-06-13T10:46:58	None	287	Temporal stability of the oral microbiota: A longitudinal study of the dental, tongue, and salivary bacterial consortia	Every individual harbors a distinct oral microbiome that is influenced by environmental changes and shifts dramatically during the transition to disease. Examining baseline variation within and between individuals over time is critical to understanding this disease transition. Here we examined the temporal stability of supragingival plaque, tongue dorsum, and salivary microbial communities of hea…	95984	95984	24	8.054805430185967	6.17273387329258
MGYA00143538	ERR1109575	ERS951139	MGYS00001068	4.1	2018-01-24T00:00:00	ERR1109575	amplicon	Illumina MiSeq	ILLUMINA	Healthy human oral 16S rRNA V3-V4	Oral_TS_25	16S V3-V4 human oral from tongue dorsum, supragingival plaque, and saliva of healthy subjects.	root:Host-associated:Human:Digestive system:Oral	None	None	None	Canada	None	None	2016-06-13	2016-06-13T10:47:23	Home sapiens	9606	PRJEB11529	ERP012926	UNIVERSITY OF WATERLOO	SUBMITTED	2016-06-13T10:46:58	None	287	Temporal stability of the oral microbiota: A longitudinal study of the dental, tongue, and salivary bacterial consortia	Every individual harbors a distinct oral microbiome that is influenced by environmental changes and shifts dramatically during the transition to disease. Examining baseline variation within and between individuals over time is critical to understanding this disease transition. Here we examined the temporal stability of supragingival plaque, tongue dorsum, and salivary microbial communities of hea…	64355	64351	26	4.050938577555862	2.5068312939802166
MGYA00143539	ERR1109473	ERS951286	MGYS00001068	4.1	2018-01-24T00:00:00	ERR1109473	amplicon	Illumina MiSeq	ILLUMINA	Healthy human oral 16S rRNA V3-V4	Oral_TS_172	16S V3-V4 human oral from tongue dorsum, supragingival plaque, and saliva of healthy subjects.	root:Host-associated:Human:Digestive system:Oral	None	None	None	Canada	None	None	2016-06-13	2016-06-13T10:47:23	Home sapiens	9606	PRJEB11529	ERP012926	UNIVERSITY OF WATERLOO	SUBMITTED	2016-06-13T10:46:58	None	287	Temporal stability of the oral microbiota: A longitudinal study of the dental, tongue, and salivary bacterial consortia	Every individual harbors a distinct oral microbiome that is influenced by environmental changes and shifts dramatically during the transition to disease. Examining baseline variation within and between individuals over time is critical to understanding this disease transition. Here we examined the temporal stability of supragingival plaque, tongue dorsum, and salivary microbial communities of hea…	147044	147036	27	6.514285978018879	5.086940910613255
MGYA00143540	ERR1109456	ERS951128	MGYS00001068	4.1	2018-01-24T00:00:00	ERR1109456	amplicon	Illumina MiSeq	ILLUMINA	Healthy human oral 16S rRNA V3-V4	Oral_TS_14	16S V3-V4 human oral from tongue dorsum, supragingival plaque, and saliva of healthy subjects.	root:Host-associated:Human:Digestive system:Oral	None	None	None	Canada	None	None	2016-06-13	2016-06-13T10:47:22	Home sapiens	9606	PRJEB11529	ERP012926	UNIVERSITY OF WATERLOO	SUBMITTED	2016-06-13T10:46:58	None	287	Temporal stability of the oral microbiota: A longitudinal study of the dental, tongue, and salivary bacterial consortia	Every individual harbors a distinct oral microbiome that is influenced by environmental changes and shifts dramatically during the transition to disease. Examining baseline variation within and between individuals over time is critical to understanding this disease transition. Here we examined the temporal stability of supragingival plaque, tongue dorsum, and salivary microbial communities of hea…	73321	73321	21	6.134574353412543	4.687671615220916
MGYA00143541	ERR1109428	ERS951245	MGYS00001068	4.1	2018-01-24T00:00:00	ERR1109428	amplicon	Illumina MiSeq	ILLUMINA	Healthy human oral 16S rRNA V3-V4	Oral_TS_131	16S V3-V4 human oral from tongue dorsum, supragingival plaque, and saliva of healthy subjects.	root:Host-associated:Human:Digestive system:Oral	None	None	None	Canada	None	None	2016-06-13	2016-06-13T10:47:23	Home sapiens	9606	PRJEB11529	ERP012926	UNIVERSITY OF WATERLOO	SUBMITTED	2016-06-13T10:46:58	None	287	Temporal stability of the oral microbiota: A longitudinal study of the dental, tongue, and salivary bacterial consortia	Every individual harbors a distinct oral microbiome that is influenced by environmental changes and shifts dramatically during the transition to disease. Examining baseline variation within and between individuals over time is critical to understanding this disease transition. Here we examined the temporal stability of supragingival plaque, tongue dorsum, and salivary microbial communities of hea…	58359	58359	22	2.051944283278561	1.3654341874413234
MGYA00143542	ERR1109489	ERS951300	MGYS00001068	4.1	2018-01-24T00:00:00	ERR1109489	amplicon	Illumina MiSeq	ILLUMINA	Healthy human oral 16S rRNA V3-V4	Oral_TS_186	16S V3-V4 human oral from tongue dorsum, supragingival plaque, and saliva of healthy subjects.	root:Host-associated:Human:Digestive system:Oral	None	None	None	Canada	None	None	2016-06-13	2016-06-13T10:47:23	Home sapiens	9606	PRJEB11529	ERP012926	UNIVERSITY OF WATERLOO	SUBMITTED	2016-06-13T10:46:58	None	287	Temporal stability of the oral microbiota: A longitudinal study of the dental, tongue, and salivary bacterial consortia	Every individual harbors a distinct oral microbiome that is influenced by environmental changes and shifts dramatically during the transition to disease. Examining baseline variation within and between individuals over time is critical to understanding this disease transition. Here we examined the temporal stability of supragingival plaque, tongue dorsum, and salivary microbial communities of hea…	173640	173613	25	2.6045147675516804	1.774903361492825
MGYA00143543	ERR1109396	ERS951216	MGYS00001068	4.1	2018-01-24T00:00:00	ERR1109396	amplicon	Illumina MiSeq	ILLUMINA	Healthy human oral 16S rRNA V3-V4	Oral_TS_102	16S V3-V4 human oral from tongue dorsum, supragingival plaque, and saliva of healthy subjects.	root:Host-associated:Human:Digestive system:Oral	None	None	None	Canada	None	None	2016-06-13	2016-06-13T10:47:23	Home sapiens	9606	PRJEB11529	ERP012926	UNIVERSITY OF WATERLOO	SUBMITTED	2016-06-13T10:46:58	None	287	Temporal stability of the oral microbiota: A longitudinal study of the dental, tongue, and salivary bacterial consortia	Every individual harbors a distinct oral microbiome that is influenced by environmental changes and shifts dramatically during the transition to disease. Examining baseline variation within and between individuals over time is critical to understanding this disease transition. Here we examined the temporal stability of supragingival plaque, tongue dorsum, and salivary microbial communities of hea…	95817	95814	20	7.881605619301677	5.946667353072046
MGYA00143545	ERR1109556	ERS951360	MGYS00001068	4.1	2018-01-24T00:00:00	ERR1109556	amplicon	Illumina MiSeq	ILLUMINA	Healthy human oral 16S rRNA V3-V4	Oral_TS_246	16S V3-V4 human oral from tongue dorsum, supragingival plaque, and saliva of healthy subjects.	root:Host-associated:Human:Digestive system:Oral	None	None	None	Canada	None	None	2016-06-13	2016-06-13T10:47:24	Home sapiens	9606	PRJEB11529	ERP012926	UNIVERSITY OF WATERLOO	SUBMITTED	2016-06-13T10:46:58	None	287	Temporal stability of the oral microbiota: A longitudinal study of the dental, tongue, and salivary bacterial consortia	Every individual harbors a distinct oral microbiome that is influenced by environmental changes and shifts dramatically during the transition to disease. Examining baseline variation within and between individuals over time is critical to understanding this disease transition. Here we examined the temporal stability of supragingival plaque, tongue dorsum, and salivary microbial communities of hea…	54567	54540	27	6.41265886153793	4.038401141088396
MGYA00143546	ERR1109449	ERS951264	MGYS00001068	4.1	2018-01-24T00:00:00	ERR1109449	amplicon	Illumina MiSeq	ILLUMINA	Healthy human oral 16S rRNA V3-V4	Oral_TS_150	16S V3-V4 human oral from tongue dorsum, supragingival plaque, and saliva of healthy subjects.	root:Host-associated:Human:Digestive system:Oral	None	None	None	Canada	None	None	2016-06-13	2016-06-13T10:47:23	Home sapiens	9606	PRJEB11529	ERP012926	UNIVERSITY OF WATERLOO	SUBMITTED	2016-06-13T10:46:58	None	287	Temporal stability of the oral microbiota: A longitudinal study of the dental, tongue, and salivary bacterial consortia	Every individual harbors a distinct oral microbiome that is influenced by environmental changes and shifts dramatically during the transition to disease. Examining baseline variation within and between individuals over time is critical to understanding this disease transition. Here we examined the temporal stability of supragingival plaque, tongue dorsum, and salivary microbial communities of hea…	87300	87300	25	10.285226970860004	8.2207002352505
MGYA00143547	ERR1109629	ERS951178	MGYS00001068	4.1	2018-01-24T00:00:00	ERR1109629	amplicon	Illumina MiSeq	ILLUMINA	Healthy human oral 16S rRNA V3-V4	Oral_TS_64	16S V3-V4 human oral from tongue dorsum, supragingival plaque, and saliva of healthy subjects.	root:Host-associated:Human:Digestive system:Oral	None	None	None	Canada	None	None	2016-06-13	2016-06-13T10:47:23	Home sapiens	9606	PRJEB11529	ERP012926	UNIVERSITY OF WATERLOO	SUBMITTED	2016-06-13T10:46:58	None	287	Temporal stability of the oral microbiota: A longitudinal study of the dental, tongue, and salivary bacterial consortia	Every individual harbors a distinct oral microbiome that is influenced by environmental changes and shifts dramatically during the transition to disease. Examining baseline variation within and between individuals over time is critical to understanding this disease transition. Here we examined the temporal stability of supragingival plaque, tongue dorsum, and salivary microbial communities of hea…	116215	116212	26	7.83290739532484	5.600070808778878
MGYA00143548	ERR1109492	ERS951303	MGYS00001068	4.1	2018-01-24T00:00:00	ERR1109492	amplicon	Illumina MiSeq	ILLUMINA	Healthy human oral 16S rRNA V3-V4	Oral_TS_189	16S V3-V4 human oral from tongue dorsum, supragingival plaque, and saliva of healthy subjects.	root:Host-associated:Human:Digestive system:Oral	None	None	None	Canada	None	None	2016-06-13	2016-06-13T10:47:23	Home sapiens	9606	PRJEB11529	ERP012926	UNIVERSITY OF WATERLOO	SUBMITTED	2016-06-13T10:46:58	None	287	Temporal stability of the oral microbiota: A longitudinal study of the dental, tongue, and salivary bacterial consortia	Every individual harbors a distinct oral microbiome that is influenced by environmental changes and shifts dramatically during the transition to disease. Examining baseline variation within and between individuals over time is critical to understanding this disease transition. Here we examined the temporal stability of supragingival plaque, tongue dorsum, and salivary microbial communities of hea…	94038	94038	25	5.647916695843967	3.9715099094689394
MGYA00143551	ERR1109611	ERS951161	MGYS00001068	4.1	2018-01-24T00:00:00	ERR1109611	amplicon	Illumina MiSeq	ILLUMINA	Healthy human oral 16S rRNA V3-V4	Oral_TS_47	16S V3-V4 human oral from tongue dorsum, supragingival plaque, and saliva of healthy subjects.	root:Host-associated:Human:Digestive system:Oral	None	None	None	Canada	None	None	2016-06-13	2016-06-13T10:47:23	Home sapiens	9606	PRJEB11529	ERP012926	UNIVERSITY OF WATERLOO	SUBMITTED	2016-06-13T10:46:58	None	287	Temporal stability of the oral microbiota: A longitudinal study of the dental, tongue, and salivary bacterial consortia	Every individual harbors a distinct oral microbiome that is influenced by environmental changes and shifts dramatically during the transition to disease. Examining baseline variation within and between individuals over time is critical to understanding this disease transition. Here we examined the temporal stability of supragingival plaque, tongue dorsum, and salivary microbial communities of hea…	118315	118312	27	11.31308209873826	9.471209940660126
MGYA00143552	ERR1109401	ERS951123	MGYS00001068	4.1	2018-01-24T00:00:00	ERR1109401	amplicon	Illumina MiSeq	ILLUMINA	Healthy human oral 16S rRNA V3-V4	Oral_TS_9	16S V3-V4 human oral from tongue dorsum, supragingival plaque, and saliva of healthy subjects.	root:Host-associated:Human:Digestive system:Oral	None	None	None	Canada	None	None	2016-06-13	2016-06-13T10:47:22	Home sapiens	9606	PRJEB11529	ERP012926	UNIVERSITY OF WATERLOO	SUBMITTED	2016-06-13T10:46:58	None	287	Temporal stability of the oral microbiota: A longitudinal study of the dental, tongue, and salivary bacterial consortia	Every individual harbors a distinct oral microbiome that is influenced by environmental changes and shifts dramatically during the transition to disease. Examining baseline variation within and between individuals over time is critical to understanding this disease transition. Here we examined the temporal stability of supragingival plaque, tongue dorsum, and salivary microbial communities of hea…	72538	72536	22	9.803392185874888	7.261639432773717
MGYA00143553	ERR1109510	ERS951319	MGYS00001068	4.1	2018-01-24T00:00:00	ERR1109510	amplicon	Illumina MiSeq	ILLUMINA	Healthy human oral 16S rRNA V3-V4	Oral_TS_205	16S V3-V4 human oral from tongue dorsum, supragingival plaque, and saliva of healthy subjects.	root:Host-associated:Human:Digestive system:Oral	None	None	None	Canada	None	None	2016-06-13	2016-06-13T10:47:23	Home sapiens	9606	PRJEB11529	ERP012926	UNIVERSITY OF WATERLOO	SUBMITTED	2016-06-13T10:46:58	None	287	Temporal stability of the oral microbiota: A longitudinal study of the dental, tongue, and salivary bacterial consortia	Every individual harbors a distinct oral microbiome that is influenced by environmental changes and shifts dramatically during the transition to disease. Examining baseline variation within and between individuals over time is critical to understanding this disease transition. Here we examined the temporal stability of supragingival plaque, tongue dorsum, and salivary microbial communities of hea…	87033	87028	22	6.20461376840176	3.9018020402734495
MGYA00143554	ERR1109554	ERS951358	MGYS00001068	4.1	2018-01-24T00:00:00	ERR1109554	amplicon	Illumina MiSeq	ILLUMINA	Healthy human oral 16S rRNA V3-V4	Oral_TS_244	16S V3-V4 human oral from tongue dorsum, supragingival plaque, and saliva of healthy subjects.	root:Host-associated:Human:Digestive system:Oral	None	None	None	Canada	None	None	2016-06-13	2016-06-13T10:47:24	Home sapiens	9606	PRJEB11529	ERP012926	UNIVERSITY OF WATERLOO	SUBMITTED	2016-06-13T10:46:58	None	287	Temporal stability of the oral microbiota: A longitudinal study of the dental, tongue, and salivary bacterial consortia	Every individual harbors a distinct oral microbiome that is influenced by environmental changes and shifts dramatically during the transition to disease. Examining baseline variation within and between individuals over time is critical to understanding this disease transition. Here we examined the temporal stability of supragingival plaque, tongue dorsum, and salivary microbial communities of hea…	86563	86535	28	5.985009512481158	4.026300038447687
MGYA00143555	ERR1109635	ERS951183	MGYS00001068	4.1	2018-01-24T00:00:00	ERR1109635	amplicon	Illumina MiSeq	ILLUMINA	Healthy human oral 16S rRNA V3-V4	Oral_TS_69	16S V3-V4 human oral from tongue dorsum, supragingival plaque, and saliva of healthy subjects.	root:Host-associated:Human:Digestive system:Oral	None	None	None	Canada	None	None	2016-06-13	2016-06-13T10:47:23	Home sapiens	9606	PRJEB11529	ERP012926	UNIVERSITY OF WATERLOO	SUBMITTED	2016-06-13T10:46:58	None	287	Temporal stability of the oral microbiota: A longitudinal study of the dental, tongue, and salivary bacterial consortia	Every individual harbors a distinct oral microbiome that is influenced by environmental changes and shifts dramatically during the transition to disease. Examining baseline variation within and between individuals over time is critical to understanding this disease transition. Here we examined the temporal stability of supragingival plaque, tongue dorsum, and salivary microbial communities of hea…	107462	107058	26	6.35538535734567	4.467663026398555
MGYA00143557	ERR1109507	ERS951316	MGYS00001068	4.1	2018-01-24T00:00:00	ERR1109507	amplicon	Illumina MiSeq	ILLUMINA	Healthy human oral 16S rRNA V3-V4	Oral_TS_202	16S V3-V4 human oral from tongue dorsum, supragingival plaque, and saliva of healthy subjects.	root:Host-associated:Human:Digestive system:Oral	None	None	None	Canada	None	None	2016-06-13	2016-06-13T10:47:23	Home sapiens	9606	PRJEB11529	ERP012926	UNIVERSITY OF WATERLOO	SUBMITTED	2016-06-13T10:46:58	None	287	Temporal stability of the oral microbiota: A longitudinal study of the dental, tongue, and salivary bacterial consortia	Every individual harbors a distinct oral microbiome that is influenced by environmental changes and shifts dramatically during the transition to disease. Examining baseline variation within and between individuals over time is critical to understanding this disease transition. Here we examined the temporal stability of supragingival plaque, tongue dorsum, and salivary microbial communities of hea…	197828	197818	23	6.424542221546695	4.775326338246968
MGYA00143558	ERR1109398	ERS951218	MGYS00001068	4.1	2018-01-24T00:00:00	ERR1109398	amplicon	Illumina MiSeq	ILLUMINA	Healthy human oral 16S rRNA V3-V4	Oral_TS_104	16S V3-V4 human oral from tongue dorsum, supragingival plaque, and saliva of healthy subjects.	root:Host-associated:Human:Digestive system:Oral	None	None	None	Canada	None	None	2016-06-13	2016-06-13T10:47:23	Home sapiens	9606	PRJEB11529	ERP012926	UNIVERSITY OF WATERLOO	SUBMITTED	2016-06-13T10:46:58	None	287	Temporal stability of the oral microbiota: A longitudinal study of the dental, tongue, and salivary bacterial consortia	Every individual harbors a distinct oral microbiome that is influenced by environmental changes and shifts dramatically during the transition to disease. Examining baseline variation within and between individuals over time is critical to understanding this disease transition. Here we examined the temporal stability of supragingival plaque, tongue dorsum, and salivary microbial communities of hea…	73493	73493	24	5.509217542582813	3.9594378935105863
MGYA00143560	ERR1109437	ERS951253	MGYS00001068	4.1	2018-01-24T00:00:00	ERR1109437	amplicon	Illumina MiSeq	ILLUMINA	Healthy human oral 16S rRNA V3-V4	Oral_TS_139	16S V3-V4 human oral from tongue dorsum, supragingival plaque, and saliva of healthy subjects.	root:Host-associated:Human:Digestive system:Oral	None	None	None	Canada	None	None	2016-06-13	2016-06-13T10:47:23	Home sapiens	9606	PRJEB11529	ERP012926	UNIVERSITY OF WATERLOO	SUBMITTED	2016-06-13T10:46:58	None	287	Temporal stability of the oral microbiota: A longitudinal study of the dental, tongue, and salivary bacterial consortia	Every individual harbors a distinct oral microbiome that is influenced by environmental changes and shifts dramatically during the transition to disease. Examining baseline variation within and between individuals over time is critical to understanding this disease transition. Here we examined the temporal stability of supragingival plaque, tongue dorsum, and salivary microbial communities of hea…	79955	79949	27	7.986696687568687	6.224879675272521
MGYA00143561	ERR1109657	ERS951203	MGYS00001068	4.1	2018-01-24T00:00:00	ERR1109657	amplicon	Illumina MiSeq	ILLUMINA	Healthy human oral 16S rRNA V3-V4	Oral_TS_89	16S V3-V4 human oral from tongue dorsum, supragingival plaque, and saliva of healthy subjects.	root:Host-associated:Human:Digestive system:Oral	None	None	None	Canada	None	None	2016-06-13	2016-06-13T10:47:23	Home sapiens	9606	PRJEB11529	ERP012926	UNIVERSITY OF WATERLOO	SUBMITTED	2016-06-13T10:46:58	None	287	Temporal stability of the oral microbiota: A longitudinal study of the dental, tongue, and salivary bacterial consortia	Every individual harbors a distinct oral microbiome that is influenced by environmental changes and shifts dramatically during the transition to disease. Examining baseline variation within and between individuals over time is critical to understanding this disease transition. Here we examined the temporal stability of supragingival plaque, tongue dorsum, and salivary microbial communities of hea…	138180	138174	25	7.437946995602239	5.804059472952226
MGYA00143563	ERR1109563	ERS951367	MGYS00001068	4.1	2018-01-24T00:00:00	ERR1109563	amplicon	Illumina MiSeq	ILLUMINA	Healthy human oral 16S rRNA V3-V4	Oral_TS_253	16S V3-V4 human oral from tongue dorsum, supragingival plaque, and saliva of healthy subjects.	root:Host-associated:Human:Digestive system:Oral	None	None	None	Canada	None	None	2016-06-13	2016-06-13T10:47:24	Home sapiens	9606	PRJEB11529	ERP012926	UNIVERSITY OF WATERLOO	SUBMITTED	2016-06-13T10:46:58	None	287	Temporal stability of the oral microbiota: A longitudinal study of the dental, tongue, and salivary bacterial consortia	Every individual harbors a distinct oral microbiome that is influenced by environmental changes and shifts dramatically during the transition to disease. Examining baseline variation within and between individuals over time is critical to understanding this disease transition. Here we examined the temporal stability of supragingival plaque, tongue dorsum, and salivary microbial communities of hea…	85407	84999	33	10.931048312675166	5.789041141157884
MGYA00143564	ERR1109431	ERS951248	MGYS00001068	4.1	2018-01-24T00:00:00	ERR1109431	amplicon	Illumina MiSeq	ILLUMINA	Healthy human oral 16S rRNA V3-V4	Oral_TS_134	16S V3-V4 human oral from tongue dorsum, supragingival plaque, and saliva of healthy subjects.	root:Host-associated:Human:Digestive system:Oral	None	None	None	Canada	None	None	2016-06-13	2016-06-13T10:47:23	Home sapiens	9606	PRJEB11529	ERP012926	UNIVERSITY OF WATERLOO	SUBMITTED	2016-06-13T10:46:58	None	287	Temporal stability of the oral microbiota: A longitudinal study of the dental, tongue, and salivary bacterial consortia	Every individual harbors a distinct oral microbiome that is influenced by environmental changes and shifts dramatically during the transition to disease. Examining baseline variation within and between individuals over time is critical to understanding this disease transition. Here we examined the temporal stability of supragingival plaque, tongue dorsum, and salivary microbial communities of hea…	81899	81897	23	7.638593884741091	6.008052743495603
MGYA00143565	ERR1109589	ERS951141	MGYS00001068	4.1	2018-01-24T00:00:00	ERR1109589	amplicon	Illumina MiSeq	ILLUMINA	Healthy human oral 16S rRNA V3-V4	Oral_TS_27	16S V3-V4 human oral from tongue dorsum, supragingival plaque, and saliva of healthy subjects.	root:Host-associated:Human:Digestive system:Oral	None	None	None	Canada	None	None	2016-06-13	2016-06-13T10:47:23	Home sapiens	9606	PRJEB11529	ERP012926	UNIVERSITY OF WATERLOO	SUBMITTED	2016-06-13T10:46:58	None	287	Temporal stability of the oral microbiota: A longitudinal study of the dental, tongue, and salivary bacterial consortia	Every individual harbors a distinct oral microbiome that is influenced by environmental changes and shifts dramatically during the transition to disease. Examining baseline variation within and between individuals over time is critical to understanding this disease transition. Here we examined the temporal stability of supragingival plaque, tongue dorsum, and salivary microbial communities of hea…	72323	72318	28	9.909656356457088	7.233868121595784
MGYA00143566	ERR1109447	ERS951262	MGYS00001068	4.1	2018-01-24T00:00:00	ERR1109447	amplicon	Illumina MiSeq	ILLUMINA	Healthy human oral 16S rRNA V3-V4	Oral_TS_148	16S V3-V4 human oral from tongue dorsum, supragingival plaque, and saliva of healthy subjects.	root:Host-associated:Human:Digestive system:Oral	None	None	None	Canada	None	None	2016-06-13	2016-06-13T10:47:23	Home sapiens	9606	PRJEB11529	ERP012926	UNIVERSITY OF WATERLOO	SUBMITTED	2016-06-13T10:46:58	None	287	Temporal stability of the oral microbiota: A longitudinal study of the dental, tongue, and salivary bacterial consortia	Every individual harbors a distinct oral microbiome that is influenced by environmental changes and shifts dramatically during the transition to disease. Examining baseline variation within and between individuals over time is critical to understanding this disease transition. Here we examined the temporal stability of supragingival plaque, tongue dorsum, and salivary microbial communities of hea…	108170	108158	25	7.282184085511765	4.927625164435693
MGYA00143567	ERR1109653	ERS951200	MGYS00001068	4.1	2018-01-24T00:00:00	ERR1109653	amplicon	Illumina MiSeq	ILLUMINA	Healthy human oral 16S rRNA V3-V4	Oral_TS_86	16S V3-V4 human oral from tongue dorsum, supragingival plaque, and saliva of healthy subjects.	root:Host-associated:Human:Digestive system:Oral	None	None	None	Canada	None	None	2016-06-13	2016-06-13T10:47:23	Home sapiens	9606	PRJEB11529	ERP012926	UNIVERSITY OF WATERLOO	SUBMITTED	2016-06-13T10:46:58	None	287	Temporal stability of the oral microbiota: A longitudinal study of the dental, tongue, and salivary bacterial consortia	Every individual harbors a distinct oral microbiome that is influenced by environmental changes and shifts dramatically during the transition to disease. Examining baseline variation within and between individuals over time is critical to understanding this disease transition. Here we examined the temporal stability of supragingival plaque, tongue dorsum, and salivary microbial communities of hea…	115236	115235	23	6.232935303454323	4.534273664144485
MGYA00143568	ERR1109590	ERS951116	MGYS00001068	4.1	2018-01-24T00:00:00	ERR1109590	amplicon	Illumina MiSeq	ILLUMINA	Healthy human oral 16S rRNA V3-V4	Oral_TS_2	16S V3-V4 human oral from tongue dorsum, supragingival plaque, and saliva of healthy subjects.	root:Host-associated:Human:Digestive system:Oral	None	None	None	Canada	None	None	2016-06-13	2016-06-13T10:47:22	Home sapiens	9606	PRJEB11529	ERP012926	UNIVERSITY OF WATERLOO	SUBMITTED	2016-06-13T10:46:58	None	287	Temporal stability of the oral microbiota: A longitudinal study of the dental, tongue, and salivary bacterial consortia	Every individual harbors a distinct oral microbiome that is influenced by environmental changes and shifts dramatically during the transition to disease. Examining baseline variation within and between individuals over time is critical to understanding this disease transition. Here we examined the temporal stability of supragingival plaque, tongue dorsum, and salivary microbial communities of hea…	69180	69167	28	7.506590070987025	4.942573660843801
MGYA00143569	ERR1109610	ERS951160	MGYS00001068	4.1	2018-01-24T00:00:00	ERR1109610	amplicon	Illumina MiSeq	ILLUMINA	Healthy human oral 16S rRNA V3-V4	Oral_TS_46	16S V3-V4 human oral from tongue dorsum, supragingival plaque, and saliva of healthy subjects.	root:Host-associated:Human:Digestive system:Oral	None	None	None	Canada	None	None	2016-06-13	2016-06-13T10:47:23	Home sapiens	9606	PRJEB11529	ERP012926	UNIVERSITY OF WATERLOO	SUBMITTED	2016-06-13T10:46:58	None	287	Temporal stability of the oral microbiota: A longitudinal study of the dental, tongue, and salivary bacterial consortia	Every individual harbors a distinct oral microbiome that is influenced by environmental changes and shifts dramatically during the transition to disease. Examining baseline variation within and between individuals over time is critical to understanding this disease transition. Here we examined the temporal stability of supragingival plaque, tongue dorsum, and salivary microbial communities of hea…	100253	100249	26	6.44896124033086	4.8985754674855
MGYA00143570	ERR1109628	ERS951177	MGYS00001068	4.1	2018-01-24T00:00:00	ERR1109628	amplicon	Illumina MiSeq	ILLUMINA	Healthy human oral 16S rRNA V3-V4	Oral_TS_63	16S V3-V4 human oral from tongue dorsum, supragingival plaque, and saliva of healthy subjects.	root:Host-associated:Human:Digestive system:Oral	None	None	None	Canada	None	None	2016-06-13	2016-06-13T10:47:23	Home sapiens	9606	PRJEB11529	ERP012926	UNIVERSITY OF WATERLOO	SUBMITTED	2016-06-13T10:46:58	None	287	Temporal stability of the oral microbiota: A longitudinal study of the dental, tongue, and salivary bacterial consortia	Every individual harbors a distinct oral microbiome that is influenced by environmental changes and shifts dramatically during the transition to disease. Examining baseline variation within and between individuals over time is critical to understanding this disease transition. Here we examined the temporal stability of supragingival plaque, tongue dorsum, and salivary microbial communities of hea…	73437	73437	24	6.097578602173556	4.572388657203111
MGYA00143571	ERR1109632	ERS951181	MGYS00001068	4.1	2018-01-24T00:00:00	ERR1109632	amplicon	Illumina MiSeq	ILLUMINA	Healthy human oral 16S rRNA V3-V4	Oral_TS_67	16S V3-V4 human oral from tongue dorsum, supragingival plaque, and saliva of healthy subjects.	root:Host-associated:Human:Digestive system:Oral	None	None	None	Canada	None	None	2016-06-13	2016-06-13T10:47:23	Home sapiens	9606	PRJEB11529	ERP012926	UNIVERSITY OF WATERLOO	SUBMITTED	2016-06-13T10:46:58	None	287	Temporal stability of the oral microbiota: A longitudinal study of the dental, tongue, and salivary bacterial consortia	Every individual harbors a distinct oral microbiome that is influenced by environmental changes and shifts dramatically during the transition to disease. Examining baseline variation within and between individuals over time is critical to understanding this disease transition. Here we examined the temporal stability of supragingival plaque, tongue dorsum, and salivary microbial communities of hea…	66814	66814	23	3.2207483825464043	2.161490999897533
MGYA00143572	ERR1109648	ERS951195	MGYS00001068	4.1	2018-01-24T00:00:00	ERR1109648	amplicon	Illumina MiSeq	ILLUMINA	Healthy human oral 16S rRNA V3-V4	Oral_TS_81	16S V3-V4 human oral from tongue dorsum, supragingival plaque, and saliva of healthy subjects.	root:Host-associated:Human:Digestive system:Oral	None	None	None	Canada	None	None	2016-06-13	2016-06-13T10:47:23	Home sapiens	9606	PRJEB11529	ERP012926	UNIVERSITY OF WATERLOO	SUBMITTED	2016-06-13T10:46:58	None	287	Temporal stability of the oral microbiota: A longitudinal study of the dental, tongue, and salivary bacterial consortia	Every individual harbors a distinct oral microbiome that is influenced by environmental changes and shifts dramatically during the transition to disease. Examining baseline variation within and between individuals over time is critical to understanding this disease transition. Here we examined the temporal stability of supragingival plaque, tongue dorsum, and salivary microbial communities of hea…	103173	103171	31	10.120137491176507	7.551017067146873
MGYA00143573	ERR1109544	ERS951349	MGYS00001068	4.1	2018-01-24T00:00:00	ERR1109544	amplicon	Illumina MiSeq	ILLUMINA	Healthy human oral 16S rRNA V3-V4	Oral_TS_235	16S V3-V4 human oral from tongue dorsum, supragingival plaque, and saliva of healthy subjects.	root:Host-associated:Human:Digestive system:Oral	None	None	None	Canada	None	None	2016-06-13	2016-06-13T10:47:24	Home sapiens	9606	PRJEB11529	ERP012926	UNIVERSITY OF WATERLOO	SUBMITTED	2016-06-13T10:46:58	None	287	Temporal stability of the oral microbiota: A longitudinal study of the dental, tongue, and salivary bacterial consortia	Every individual harbors a distinct oral microbiome that is influenced by environmental changes and shifts dramatically during the transition to disease. Examining baseline variation within and between individuals over time is critical to understanding this disease transition. Here we examined the temporal stability of supragingival plaque, tongue dorsum, and salivary microbial communities of hea…	107960	107956	25	8.844652342371223	6.826292390714002
MGYA00143574	ERR1109397	ERS951217	MGYS00001068	4.1	2018-01-24T00:00:00	ERR1109397	amplicon	Illumina MiSeq	ILLUMINA	Healthy human oral 16S rRNA V3-V4	Oral_TS_103	16S V3-V4 human oral from tongue dorsum, supragingival plaque, and saliva of healthy subjects.	root:Host-associated:Human:Digestive system:Oral	None	None	None	Canada	None	None	2016-06-13	2016-06-13T10:47:23	Home sapiens	9606	PRJEB11529	ERP012926	UNIVERSITY OF WATERLOO	SUBMITTED	2016-06-13T10:46:58	None	287	Temporal stability of the oral microbiota: A longitudinal study of the dental, tongue, and salivary bacterial consortia	Every individual harbors a distinct oral microbiome that is influenced by environmental changes and shifts dramatically during the transition to disease. Examining baseline variation within and between individuals over time is critical to understanding this disease transition. Here we examined the temporal stability of supragingival plaque, tongue dorsum, and salivary microbial communities of hea…	70975	70948	25	6.785995950123768	4.992071299332425
MGYA00143577	ERR1109565	ERS951368	MGYS00001068	4.1	2018-01-24T00:00:00	ERR1109565	amplicon	Illumina MiSeq	ILLUMINA	Healthy human oral 16S rRNA V3-V4	Oral_TS_254	16S V3-V4 human oral from tongue dorsum, supragingival plaque, and saliva of healthy subjects.	root:Host-associated:Human:Digestive system:Oral	None	None	None	Canada	None	None	2016-06-13	2016-06-13T10:47:24	Home sapiens	9606	PRJEB11529	ERP012926	UNIVERSITY OF WATERLOO	SUBMITTED	2016-06-13T10:46:58	None	287	Temporal stability of the oral microbiota: A longitudinal study of the dental, tongue, and salivary bacterial consortia	Every individual harbors a distinct oral microbiome that is influenced by environmental changes and shifts dramatically during the transition to disease. Examining baseline variation within and between individuals over time is critical to understanding this disease transition. Here we examined the temporal stability of supragingival plaque, tongue dorsum, and salivary microbial communities of hea…	102832	102809	25	6.101604051815937	4.06994385422387
MGYA00143578	ERR1109542	ERS951136	MGYS00001068	4.1	2018-01-24T00:00:00	ERR1109542	amplicon	Illumina MiSeq	ILLUMINA	Healthy human oral 16S rRNA V3-V4	Oral_TS_22	16S V3-V4 human oral from tongue dorsum, supragingival plaque, and saliva of healthy subjects.	root:Host-associated:Human:Digestive system:Oral	None	None	None	Canada	None	None	2016-06-13	2016-06-13T10:47:23	Home sapiens	9606	PRJEB11529	ERP012926	UNIVERSITY OF WATERLOO	SUBMITTED	2016-06-13T10:46:58	None	287	Temporal stability of the oral microbiota: A longitudinal study of the dental, tongue, and salivary bacterial consortia	Every individual harbors a distinct oral microbiome that is influenced by environmental changes and shifts dramatically during the transition to disease. Examining baseline variation within and between individuals over time is critical to understanding this disease transition. Here we examined the temporal stability of supragingival plaque, tongue dorsum, and salivary microbial communities of hea…	77077	77076	28	6.446354676068834	4.529769299104784
MGYA00143579	ERR1109414	ERS951232	MGYS00001068	4.1	2018-01-24T00:00:00	ERR1109414	amplicon	Illumina MiSeq	ILLUMINA	Healthy human oral 16S rRNA V3-V4	Oral_TS_118	16S V3-V4 human oral from tongue dorsum, supragingival plaque, and saliva of healthy subjects.	root:Host-associated:Human:Digestive system:Oral	None	None	None	Canada	None	None	2016-06-13	2016-06-13T10:47:23	Home sapiens	9606	PRJEB11529	ERP012926	UNIVERSITY OF WATERLOO	SUBMITTED	2016-06-13T10:46:58	None	287	Temporal stability of the oral microbiota: A longitudinal study of the dental, tongue, and salivary bacterial consortia	Every individual harbors a distinct oral microbiome that is influenced by environmental changes and shifts dramatically during the transition to disease. Examining baseline variation within and between individuals over time is critical to understanding this disease transition. Here we examined the temporal stability of supragingival plaque, tongue dorsum, and salivary microbial communities of hea…	63365	63363	23	8.47631049290361	6.661014946003118
MGYA00143580	ERR1109625	ERS951174	MGYS00001068	4.1	2018-01-24T00:00:00	ERR1109625	amplicon	Illumina MiSeq	ILLUMINA	Healthy human oral 16S rRNA V3-V4	Oral_TS_60	16S V3-V4 human oral from tongue dorsum, supragingival plaque, and saliva of healthy subjects.	root:Host-associated:Human:Digestive system:Oral	None	None	None	Canada	None	None	2016-06-13	2016-06-13T10:47:23	Home sapiens	9606	PRJEB11529	ERP012926	UNIVERSITY OF WATERLOO	SUBMITTED	2016-06-13T10:46:58	None	287	Temporal stability of the oral microbiota: A longitudinal study of the dental, tongue, and salivary bacterial consortia	Every individual harbors a distinct oral microbiome that is influenced by environmental changes and shifts dramatically during the transition to disease. Examining baseline variation within and between individuals over time is critical to understanding this disease transition. Here we examined the temporal stability of supragingival plaque, tongue dorsum, and salivary microbial communities of hea…	82547	82542	28	11.886166721836412	9.292527070159895
MGYA00143582	ERR1109550	ERS951355	MGYS00001068	4.1	2018-01-24T00:00:00	ERR1109550	amplicon	Illumina MiSeq	ILLUMINA	Healthy human oral 16S rRNA V3-V4	Oral_TS_241	16S V3-V4 human oral from tongue dorsum, supragingival plaque, and saliva of healthy subjects.	root:Host-associated:Human:Digestive system:Oral	None	None	None	Canada	None	None	2016-06-13	2016-06-13T10:47:24	Home sapiens	9606	PRJEB11529	ERP012926	UNIVERSITY OF WATERLOO	SUBMITTED	2016-06-13T10:46:58	None	287	Temporal stability of the oral microbiota: A longitudinal study of the dental, tongue, and salivary bacterial consortia	Every individual harbors a distinct oral microbiome that is influenced by environmental changes and shifts dramatically during the transition to disease. Examining baseline variation within and between individuals over time is critical to understanding this disease transition. Here we examined the temporal stability of supragingival plaque, tongue dorsum, and salivary microbial communities of hea…	150510	150505	26	7.826341564284722	6.20651988811293
MGYA00143583	ERR1109416	ERS951234	MGYS00001068	4.1	2018-01-24T00:00:00	ERR1109416	amplicon	Illumina MiSeq	ILLUMINA	Healthy human oral 16S rRNA V3-V4	Oral_TS_120	16S V3-V4 human oral from tongue dorsum, supragingival plaque, and saliva of healthy subjects.	root:Host-associated:Human:Digestive system:Oral	None	None	None	Canada	None	None	2016-06-13	2016-06-13T10:47:23	Home sapiens	9606	PRJEB11529	ERP012926	UNIVERSITY OF WATERLOO	SUBMITTED	2016-06-13T10:46:58	None	287	Temporal stability of the oral microbiota: A longitudinal study of the dental, tongue, and salivary bacterial consortia	Every individual harbors a distinct oral microbiome that is influenced by environmental changes and shifts dramatically during the transition to disease. Examining baseline variation within and between individuals over time is critical to understanding this disease transition. Here we examined the temporal stability of supragingival plaque, tongue dorsum, and salivary microbial communities of hea…	103845	103843	24	5.214307480972604	3.7997476151437484
MGYA00143584	ERR1109553	ERS951137	MGYS00001068	4.1	2018-01-24T00:00:00	ERR1109553	amplicon	Illumina MiSeq	ILLUMINA	Healthy human oral 16S rRNA V3-V4	Oral_TS_23	16S V3-V4 human oral from tongue dorsum, supragingival plaque, and saliva of healthy subjects.	root:Host-associated:Human:Digestive system:Oral	None	None	None	Canada	None	None	2016-06-13	2016-06-13T10:47:23	Home sapiens	9606	PRJEB11529	ERP012926	UNIVERSITY OF WATERLOO	SUBMITTED	2016-06-13T10:46:58	None	287	Temporal stability of the oral microbiota: A longitudinal study of the dental, tongue, and salivary bacterial consortia	Every individual harbors a distinct oral microbiome that is influenced by environmental changes and shifts dramatically during the transition to disease. Examining baseline variation within and between individuals over time is critical to understanding this disease transition. Here we examined the temporal stability of supragingival plaque, tongue dorsum, and salivary microbial communities of hea…	80184	80182	29	7.80186793343702	4.986003822015301
MGYA00143585	ERR1109660	ERS951206	MGYS00001068	4.1	2018-01-24T00:00:00	ERR1109660	amplicon	Illumina MiSeq	ILLUMINA	Healthy human oral 16S rRNA V3-V4	Oral_TS_92	16S V3-V4 human oral from tongue dorsum, supragingival plaque, and saliva of healthy subjects.	root:Host-associated:Human:Digestive system:Oral	None	None	None	Canada	None	None	2016-06-13	2016-06-13T10:47:23	Home sapiens	9606	PRJEB11529	ERP012926	UNIVERSITY OF WATERLOO	SUBMITTED	2016-06-13T10:46:58	None	287	Temporal stability of the oral microbiota: A longitudinal study of the dental, tongue, and salivary bacterial consortia	Every individual harbors a distinct oral microbiome that is influenced by environmental changes and shifts dramatically during the transition to disease. Examining baseline variation within and between individuals over time is critical to understanding this disease transition. Here we examined the temporal stability of supragingival plaque, tongue dorsum, and salivary microbial communities of hea…	109598	109595	24	7.246982444685933	5.0278900370442585
MGYA00143586	ERR1109460	ERS951274	MGYS00001068	4.1	2018-01-24T00:00:00	ERR1109460	amplicon	Illumina MiSeq	ILLUMINA	Healthy human oral 16S rRNA V3-V4	Oral_TS_160	16S V3-V4 human oral from tongue dorsum, supragingival plaque, and saliva of healthy subjects.	root:Host-associated:Human:Digestive system:Oral	None	None	None	Canada	None	None	2016-06-13	2016-06-13T10:47:23	Home sapiens	9606	PRJEB11529	ERP012926	UNIVERSITY OF WATERLOO	SUBMITTED	2016-06-13T10:46:58	None	287	Temporal stability of the oral microbiota: A longitudinal study of the dental, tongue, and salivary bacterial consortia	Every individual harbors a distinct oral microbiome that is influenced by environmental changes and shifts dramatically during the transition to disease. Examining baseline variation within and between individuals over time is critical to understanding this disease transition. Here we examined the temporal stability of supragingival plaque, tongue dorsum, and salivary microbial communities of hea…	92912	92910	24	6.206578707428662	4.834329074977638
MGYA00143587	ERR1109467	ERS951129	MGYS00001068	4.1	2018-01-24T00:00:00	ERR1109467	amplicon	Illumina MiSeq	ILLUMINA	Healthy human oral 16S rRNA V3-V4	Oral_TS_15	16S V3-V4 human oral from tongue dorsum, supragingival plaque, and saliva of healthy subjects.	root:Host-associated:Human:Digestive system:Oral	None	None	None	Canada	None	None	2016-06-13	2016-06-13T10:47:22	Home sapiens	9606	PRJEB11529	ERP012926	UNIVERSITY OF WATERLOO	SUBMITTED	2016-06-13T10:46:58	None	287	Temporal stability of the oral microbiota: A longitudinal study of the dental, tongue, and salivary bacterial consortia	Every individual harbors a distinct oral microbiome that is influenced by environmental changes and shifts dramatically during the transition to disease. Examining baseline variation within and between individuals over time is critical to understanding this disease transition. Here we examined the temporal stability of supragingival plaque, tongue dorsum, and salivary microbial communities of hea…	107080	107078	27	5.903818264108006	3.8371220336446767
MGYA00143588	ERR1678088	ERS1394970	MGYS00001068	4.1	2018-01-24T00:00:00	ERR1678088	amplicon	NA	NA	SP1x1Y	SP1x1Y	16S V3-V4 human oral from tongue dorsum, supragingival plaque, and saliva of healthy subjects.	root:Host-associated:Human:Digestive system:Oral	None	None	None	None	None	None	2018-01-24	2018-01-24T09:07:41	Homo sapiens	9606	PRJEB11529	ERP012926	UNIVERSITY OF WATERLOO	SUBMITTED	2016-06-13T10:46:58	None	287	Temporal stability of the oral microbiota: A longitudinal study of the dental, tongue, and salivary bacterial consortia	Every individual harbors a distinct oral microbiome that is influenced by environmental changes and shifts dramatically during the transition to disease. Examining baseline variation within and between individuals over time is critical to understanding this disease transition. Here we examined the temporal stability of supragingival plaque, tongue dorsum, and salivary microbial communities of hea…	89176	89166	34	8.490007593673845	5.7996962264679635
MGYA00143589	ERR1109404	ERS951223	MGYS00001068	4.1	2018-01-24T00:00:00	ERR1109404	amplicon	Illumina MiSeq	ILLUMINA	Healthy human oral 16S rRNA V3-V4	Oral_TS_109	16S V3-V4 human oral from tongue dorsum, supragingival plaque, and saliva of healthy subjects.	root:Host-associated:Human:Digestive system:Oral	None	None	None	Canada	None	None	2016-06-13	2016-06-13T10:47:23	Home sapiens	9606	PRJEB11529	ERP012926	UNIVERSITY OF WATERLOO	SUBMITTED	2016-06-13T10:46:58	None	287	Temporal stability of the oral microbiota: A longitudinal study of the dental, tongue, and salivary bacterial consortia	Every individual harbors a distinct oral microbiome that is influenced by environmental changes and shifts dramatically during the transition to disease. Examining baseline variation within and between individuals over time is critical to understanding this disease transition. Here we examined the temporal stability of supragingival plaque, tongue dorsum, and salivary microbial communities of hea…	73628	73627	25	6.198617690552167	4.29199834862619
MGYA00143590	ERR1109555	ERS951359	MGYS00001068	4.1	2018-01-24T00:00:00	ERR1109555	amplicon	Illumina MiSeq	ILLUMINA	Healthy human oral 16S rRNA V3-V4	Oral_TS_245	16S V3-V4 human oral from tongue dorsum, supragingival plaque, and saliva of healthy subjects.	root:Host-associated:Human:Digestive system:Oral	None	None	None	Canada	None	None	2016-06-13	2016-06-13T10:47:24	Home sapiens	9606	PRJEB11529	ERP012926	UNIVERSITY OF WATERLOO	SUBMITTED	2016-06-13T10:46:58	None	287	Temporal stability of the oral microbiota: A longitudinal study of the dental, tongue, and salivary bacterial consortia	Every individual harbors a distinct oral microbiome that is influenced by environmental changes and shifts dramatically during the transition to disease. Examining baseline variation within and between individuals over time is critical to understanding this disease transition. Here we examined the temporal stability of supragingival plaque, tongue dorsum, and salivary microbial communities of hea…	130714	130712	23	8.335898057305549	6.253259369297232
MGYA00143593	ERR1109438	ERS951254	MGYS00001068	4.1	2018-01-24T00:00:00	ERR1109438	amplicon	Illumina MiSeq	ILLUMINA	Healthy human oral 16S rRNA V3-V4	Oral_TS_140	16S V3-V4 human oral from tongue dorsum, supragingival plaque, and saliva of healthy subjects.	root:Host-associated:Human:Digestive system:Oral	None	None	None	Canada	None	None	2016-06-13	2016-06-13T10:47:23	Home sapiens	9606	PRJEB11529	ERP012926	UNIVERSITY OF WATERLOO	SUBMITTED	2016-06-13T10:46:58	None	287	Temporal stability of the oral microbiota: A longitudinal study of the dental, tongue, and salivary bacterial consortia	Every individual harbors a distinct oral microbiome that is influenced by environmental changes and shifts dramatically during the transition to disease. Examining baseline variation within and between individuals over time is critical to understanding this disease transition. Here we examined the temporal stability of supragingival plaque, tongue dorsum, and salivary microbial communities of hea…	80021	80021	21	5.9738673548694745	4.28880759297192
MGYA00143594	ERR1109656	ERS951202	MGYS00001068	4.1	2018-01-24T00:00:00	ERR1109656	amplicon	Illumina MiSeq	ILLUMINA	Healthy human oral 16S rRNA V3-V4	Oral_TS_88	16S V3-V4 human oral from tongue dorsum, supragingival plaque, and saliva of healthy subjects.	root:Host-associated:Human:Digestive system:Oral	None	None	None	Canada	None	None	2016-06-13	2016-06-13T10:47:23	Home sapiens	9606	PRJEB11529	ERP012926	UNIVERSITY OF WATERLOO	SUBMITTED	2016-06-13T10:46:58	None	287	Temporal stability of the oral microbiota: A longitudinal study of the dental, tongue, and salivary bacterial consortia	Every individual harbors a distinct oral microbiome that is influenced by environmental changes and shifts dramatically during the transition to disease. Examining baseline variation within and between individuals over time is critical to understanding this disease transition. Here we examined the temporal stability of supragingival plaque, tongue dorsum, and salivary microbial communities of hea…	105357	105349	22	8.990512163633184	7.377514663834405
MGYA00143595	ERR1109655	ERS951201	MGYS00001068	4.1	2018-01-24T00:00:00	ERR1109655	amplicon	Illumina MiSeq	ILLUMINA	Healthy human oral 16S rRNA V3-V4	Oral_TS_87	16S V3-V4 human oral from tongue dorsum, supragingival plaque, and saliva of healthy subjects.	root:Host-associated:Human:Digestive system:Oral	None	None	None	Canada	None	None	2016-06-13	2016-06-13T10:47:23	Home sapiens	9606	PRJEB11529	ERP012926	UNIVERSITY OF WATERLOO	SUBMITTED	2016-06-13T10:46:58	None	287	Temporal stability of the oral microbiota: A longitudinal study of the dental, tongue, and salivary bacterial consortia	Every individual harbors a distinct oral microbiome that is influenced by environmental changes and shifts dramatically during the transition to disease. Examining baseline variation within and between individuals over time is critical to understanding this disease transition. Here we examined the temporal stability of supragingival plaque, tongue dorsum, and salivary microbial communities of hea…	112264	112224	27	6.792697316958878	4.937625314925708
MGYA00143597	ERR1109564	ERS951138	MGYS00001068	4.1	2018-01-24T00:00:00	ERR1109564	amplicon	Illumina MiSeq	ILLUMINA	Healthy human oral 16S rRNA V3-V4	Oral_TS_24	16S V3-V4 human oral from tongue dorsum, supragingival plaque, and saliva of healthy subjects.	root:Host-associated:Human:Digestive system:Oral	None	None	None	Canada	None	None	2016-06-13	2016-06-13T10:47:23	Home sapiens	9606	PRJEB11529	ERP012926	UNIVERSITY OF WATERLOO	SUBMITTED	2016-06-13T10:46:58	None	287	Temporal stability of the oral microbiota: A longitudinal study of the dental, tongue, and salivary bacterial consortia	Every individual harbors a distinct oral microbiome that is influenced by environmental changes and shifts dramatically during the transition to disease. Examining baseline variation within and between individuals over time is critical to understanding this disease transition. Here we examined the temporal stability of supragingival plaque, tongue dorsum, and salivary microbial communities of hea…	67893	67891	27	10.250789734160136	7.651094672390418
MGYA00143598	ERR1109654	ERS951121	MGYS00001068	4.1	2018-01-24T00:00:00	ERR1109654	amplicon	Illumina MiSeq	ILLUMINA	Healthy human oral 16S rRNA V3-V4	Oral_TS_7	16S V3-V4 human oral from tongue dorsum, supragingival plaque, and saliva of healthy subjects.	root:Host-associated:Human:Digestive system:Oral	None	None	None	Canada	None	None	2016-06-13	2016-06-13T10:47:22	Home sapiens	9606	PRJEB11529	ERP012926	UNIVERSITY OF WATERLOO	SUBMITTED	2016-06-13T10:46:58	None	287	Temporal stability of the oral microbiota: A longitudinal study of the dental, tongue, and salivary bacterial consortia	Every individual harbors a distinct oral microbiome that is influenced by environmental changes and shifts dramatically during the transition to disease. Examining baseline variation within and between individuals over time is critical to understanding this disease transition. Here we examined the temporal stability of supragingival plaque, tongue dorsum, and salivary microbial communities of hea…	111297	111293	26	9.67904369281215	6.416624428165257
MGYA00143599	ERR1109580	ERS951382	MGYS00001068	4.1	2018-01-24T00:00:00	ERR1109580	amplicon	Illumina MiSeq	ILLUMINA	Healthy human oral 16S rRNA V3-V4	Oral_TS_268	16S V3-V4 human oral from tongue dorsum, supragingival plaque, and saliva of healthy subjects.	root:Host-associated:Human:Digestive system:Oral	None	None	None	Canada	None	None	2016-06-13	2016-06-13T10:47:24	Home sapiens	9606	PRJEB11529	ERP012926	UNIVERSITY OF WATERLOO	SUBMITTED	2016-06-13T10:46:58	None	287	Temporal stability of the oral microbiota: A longitudinal study of the dental, tongue, and salivary bacterial consortia	Every individual harbors a distinct oral microbiome that is influenced by environmental changes and shifts dramatically during the transition to disease. Examining baseline variation within and between individuals over time is critical to understanding this disease transition. Here we examined the temporal stability of supragingival plaque, tongue dorsum, and salivary microbial communities of hea…	50572	50219	24	2.6131021573899096	1.8168809557758274
MGYA00143600	ERR1109484	ERS951296	MGYS00001068	4.1	2018-01-24T00:00:00	ERR1109484	amplicon	Illumina MiSeq	ILLUMINA	Healthy human oral 16S rRNA V3-V4	Oral_TS_182	16S V3-V4 human oral from tongue dorsum, supragingival plaque, and saliva of healthy subjects.	root:Host-associated:Human:Digestive system:Oral	None	None	None	Canada	None	None	2016-06-13	2016-06-13T10:47:23	Home sapiens	9606	PRJEB11529	ERP012926	UNIVERSITY OF WATERLOO	SUBMITTED	2016-06-13T10:46:58	None	287	Temporal stability of the oral microbiota: A longitudinal study of the dental, tongue, and salivary bacterial consortia	Every individual harbors a distinct oral microbiome that is influenced by environmental changes and shifts dramatically during the transition to disease. Examining baseline variation within and between individuals over time is critical to understanding this disease transition. Here we examined the temporal stability of supragingival plaque, tongue dorsum, and salivary microbial communities of hea…	114956	114955	27	7.318982815664151	5.057064672445789
MGYA00143601	ERR1109663	ERS951209	MGYS00001068	4.1	2018-01-24T00:00:00	ERR1109663	amplicon	Illumina MiSeq	ILLUMINA	Healthy human oral 16S rRNA V3-V4	Oral_TS_95	16S V3-V4 human oral from tongue dorsum, supragingival plaque, and saliva of healthy subjects.	root:Host-associated:Human:Digestive system:Oral	None	None	None	Canada	None	None	2016-06-13	2016-06-13T10:47:23	Home sapiens	9606	PRJEB11529	ERP012926	UNIVERSITY OF WATERLOO	SUBMITTED	2016-06-13T10:46:58	None	287	Temporal stability of the oral microbiota: A longitudinal study of the dental, tongue, and salivary bacterial consortia	Every individual harbors a distinct oral microbiome that is influenced by environmental changes and shifts dramatically during the transition to disease. Examining baseline variation within and between individuals over time is critical to understanding this disease transition. Here we examined the temporal stability of supragingival plaque, tongue dorsum, and salivary microbial communities of hea…	100580	100553	28	10.468024533268256	8.598967859106471
MGYA00143602	ERR1109650	ERS951197	MGYS00001068	4.1	2018-01-24T00:00:00	ERR1109650	amplicon	Illumina MiSeq	ILLUMINA	Healthy human oral 16S rRNA V3-V4	Oral_TS_83	16S V3-V4 human oral from tongue dorsum, supragingival plaque, and saliva of healthy subjects.	root:Host-associated:Human:Digestive system:Oral	None	None	None	Canada	None	None	2016-06-13	2016-06-13T10:47:23	Home sapiens	9606	PRJEB11529	ERP012926	UNIVERSITY OF WATERLOO	SUBMITTED	2016-06-13T10:46:58	None	287	Temporal stability of the oral microbiota: A longitudinal study of the dental, tongue, and salivary bacterial consortia	Every individual harbors a distinct oral microbiome that is influenced by environmental changes and shifts dramatically during the transition to disease. Examining baseline variation within and between individuals over time is critical to understanding this disease transition. Here we examined the temporal stability of supragingival plaque, tongue dorsum, and salivary microbial communities of hea…	103056	103055	26	8.349138644043817	5.417598267054562
MGYA00143603	ERR1678092	ERS1394978	MGYS00001068	4.1	2018-01-24T00:00:00	ERR1678092	amplicon	NA	NA	SA6x1Y	SA6x1Y	16S V3-V4 human oral from tongue dorsum, supragingival plaque, and saliva of healthy subjects.	root:Host-associated:Human:Digestive system:Oral	None	None	None	None	None	None	2018-01-24	2018-01-24T09:07:41	Homo sapiens	9606	PRJEB11529	ERP012926	UNIVERSITY OF WATERLOO	SUBMITTED	2016-06-13T10:46:58	None	287	Temporal stability of the oral microbiota: A longitudinal study of the dental, tongue, and salivary bacterial consortia	Every individual harbors a distinct oral microbiome that is influenced by environmental changes and shifts dramatically during the transition to disease. Examining baseline variation within and between individuals over time is critical to understanding this disease transition. Here we examined the temporal stability of supragingival plaque, tongue dorsum, and salivary microbial communities of hea…	78194	78192	27	9.258765028624854	6.879657084656876
MGYA00143604	ERR1109592	ERS951143	MGYS00001068	4.1	2018-01-24T00:00:00	ERR1109592	amplicon	Illumina MiSeq	ILLUMINA	Healthy human oral 16S rRNA V3-V4	Oral_TS_29	16S V3-V4 human oral from tongue dorsum, supragingival plaque, and saliva of healthy subjects.	root:Host-associated:Human:Digestive system:Oral	None	None	None	Canada	None	None	2016-06-13	2016-06-13T10:47:23	Home sapiens	9606	PRJEB11529	ERP012926	UNIVERSITY OF WATERLOO	SUBMITTED	2016-06-13T10:46:58	None	287	Temporal stability of the oral microbiota: A longitudinal study of the dental, tongue, and salivary bacterial consortia	Every individual harbors a distinct oral microbiome that is influenced by environmental changes and shifts dramatically during the transition to disease. Examining baseline variation within and between individuals over time is critical to understanding this disease transition. Here we examined the temporal stability of supragingival plaque, tongue dorsum, and salivary microbial communities of hea…	83112	83109	25	6.491807845142559	5.175070550272729
MGYA00143605	ERR1109545	ERS951350	MGYS00001068	4.1	2018-01-24T00:00:00	ERR1109545	amplicon	Illumina MiSeq	ILLUMINA	Healthy human oral 16S rRNA V3-V4	Oral_TS_236	16S V3-V4 human oral from tongue dorsum, supragingival plaque, and saliva of healthy subjects.	root:Host-associated:Human:Digestive system:Oral	None	None	None	Canada	None	None	2016-06-13	2016-06-13T10:47:24	Home sapiens	9606	PRJEB11529	ERP012926	UNIVERSITY OF WATERLOO	SUBMITTED	2016-06-13T10:46:58	None	287	Temporal stability of the oral microbiota: A longitudinal study of the dental, tongue, and salivary bacterial consortia	Every individual harbors a distinct oral microbiome that is influenced by environmental changes and shifts dramatically during the transition to disease. Examining baseline variation within and between individuals over time is critical to understanding this disease transition. Here we examined the temporal stability of supragingival plaque, tongue dorsum, and salivary microbial communities of hea…	53060	53060	26	6.799541977887562	4.417031657523203
MGYA00143606	ERR1109618	ERS951167	MGYS00001068	4.1	2018-01-24T00:00:00	ERR1109618	amplicon	Illumina MiSeq	ILLUMINA	Healthy human oral 16S rRNA V3-V4	Oral_TS_53	16S V3-V4 human oral from tongue dorsum, supragingival plaque, and saliva of healthy subjects.	root:Host-associated:Human:Digestive system:Oral	None	None	None	Canada	None	None	2016-06-13	2016-06-13T10:47:23	Home sapiens	9606	PRJEB11529	ERP012926	UNIVERSITY OF WATERLOO	SUBMITTED	2016-06-13T10:46:58	None	287	Temporal stability of the oral microbiota: A longitudinal study of the dental, tongue, and salivary bacterial consortia	Every individual harbors a distinct oral microbiome that is influenced by environmental changes and shifts dramatically during the transition to disease. Examining baseline variation within and between individuals over time is critical to understanding this disease transition. Here we examined the temporal stability of supragingival plaque, tongue dorsum, and salivary microbial communities of hea…	104095	104091	25	7.223976313096842	5.887361150610915
MGYA00143607	ERR1109551	ERS951356	MGYS00001068	4.1	2018-01-24T00:00:00	ERR1109551	amplicon	Illumina MiSeq	ILLUMINA	Healthy human oral 16S rRNA V3-V4	Oral_TS_242	16S V3-V4 human oral from tongue dorsum, supragingival plaque, and saliva of healthy subjects.	root:Host-associated:Human:Digestive system:Oral	None	None	None	Canada	None	None	2016-06-13	2016-06-13T10:47:24	Home sapiens	9606	PRJEB11529	ERP012926	UNIVERSITY OF WATERLOO	SUBMITTED	2016-06-13T10:46:58	None	287	Temporal stability of the oral microbiota: A longitudinal study of the dental, tongue, and salivary bacterial consortia	Every individual harbors a distinct oral microbiome that is influenced by environmental changes and shifts dramatically during the transition to disease. Examining baseline variation within and between individuals over time is critical to understanding this disease transition. Here we examined the temporal stability of supragingival plaque, tongue dorsum, and salivary microbial communities of hea…	126280	125383	28	7.016119386768165	4.643022045348337
MGYA00143608	ERR1109591	ERS951142	MGYS00001068	4.1	2018-01-24T00:00:00	ERR1109591	amplicon	Illumina MiSeq	ILLUMINA	Healthy human oral 16S rRNA V3-V4	Oral_TS_28	16S V3-V4 human oral from tongue dorsum, supragingival plaque, and saliva of healthy subjects.	root:Host-associated:Human:Digestive system:Oral	None	None	None	Canada	None	None	2016-06-13	2016-06-13T10:47:23	Home sapiens	9606	PRJEB11529	ERP012926	UNIVERSITY OF WATERLOO	SUBMITTED	2016-06-13T10:46:58	None	287	Temporal stability of the oral microbiota: A longitudinal study of the dental, tongue, and salivary bacterial consortia	Every individual harbors a distinct oral microbiome that is influenced by environmental changes and shifts dramatically during the transition to disease. Examining baseline variation within and between individuals over time is critical to understanding this disease transition. Here we examined the temporal stability of supragingival plaque, tongue dorsum, and salivary microbial communities of hea…	89598	89588	26	8.264533939707603	6.466507065419942
MGYA00143609	ERR1109531	ERS951338	MGYS00001068	4.1	2018-01-24T00:00:00	ERR1109531	amplicon	Illumina MiSeq	ILLUMINA	Healthy human oral 16S rRNA V3-V4	Oral_TS_224	16S V3-V4 human oral from tongue dorsum, supragingival plaque, and saliva of healthy subjects.	root:Host-associated:Human:Digestive system:Oral	None	None	None	Canada	None	None	2016-06-13	2016-06-13T10:47:24	Home sapiens	9606	PRJEB11529	ERP012926	UNIVERSITY OF WATERLOO	SUBMITTED	2016-06-13T10:46:58	None	287	Temporal stability of the oral microbiota: A longitudinal study of the dental, tongue, and salivary bacterial consortia	Every individual harbors a distinct oral microbiome that is influenced by environmental changes and shifts dramatically during the transition to disease. Examining baseline variation within and between individuals over time is critical to understanding this disease transition. Here we examined the temporal stability of supragingival plaque, tongue dorsum, and salivary microbial communities of hea…	156682	156676	22	6.021903135362158	4.665445880822849
MGYA00143610	ERR1109647	ERS951194	MGYS00001068	4.1	2018-01-24T00:00:00	ERR1109647	amplicon	Illumina MiSeq	ILLUMINA	Healthy human oral 16S rRNA V3-V4	Oral_TS_80	16S V3-V4 human oral from tongue dorsum, supragingival plaque, and saliva of healthy subjects.	root:Host-associated:Human:Digestive system:Oral	None	None	None	Canada	None	None	2016-06-13	2016-06-13T10:47:23	Home sapiens	9606	PRJEB11529	ERP012926	UNIVERSITY OF WATERLOO	SUBMITTED	2016-06-13T10:46:58	None	287	Temporal stability of the oral microbiota: A longitudinal study of the dental, tongue, and salivary bacterial consortia	Every individual harbors a distinct oral microbiome that is influenced by environmental changes and shifts dramatically during the transition to disease. Examining baseline variation within and between individuals over time is critical to understanding this disease transition. Here we examined the temporal stability of supragingival plaque, tongue dorsum, and salivary microbial communities of hea…	106815	106810	23	10.750517222109448	8.848757113528832
MGYA00143611	ERR1678099	ERS1394980	MGYS00001068	4.1	2018-01-24T00:00:00	ERR1678099	amplicon	NA	NA	SA11x1Y	SA11x1Y	16S V3-V4 human oral from tongue dorsum, supragingival plaque, and saliva of healthy subjects.	root:Host-associated:Human:Digestive system:Oral	None	None	None	None	None	None	2018-01-24	2018-01-24T09:07:41	Homo sapiens	9606	PRJEB11529	ERP012926	UNIVERSITY OF WATERLOO	SUBMITTED	2016-06-13T10:46:58	None	287	Temporal stability of the oral microbiota: A longitudinal study of the dental, tongue, and salivary bacterial consortia	Every individual harbors a distinct oral microbiome that is influenced by environmental changes and shifts dramatically during the transition to disease. Examining baseline variation within and between individuals over time is critical to understanding this disease transition. Here we examined the temporal stability of supragingival plaque, tongue dorsum, and salivary microbial communities of hea…	79489	79483	32	5.7039752774522325	3.9443491475172086
MGYA00143612	ERR1109634	ERS951182	MGYS00001068	4.1	2018-01-24T00:00:00	ERR1109634	amplicon	Illumina MiSeq	ILLUMINA	Healthy human oral 16S rRNA V3-V4	Oral_TS_68	16S V3-V4 human oral from tongue dorsum, supragingival plaque, and saliva of healthy subjects.	root:Host-associated:Human:Digestive system:Oral	None	None	None	Canada	None	None	2016-06-13	2016-06-13T10:47:23	Home sapiens	9606	PRJEB11529	ERP012926	UNIVERSITY OF WATERLOO	SUBMITTED	2016-06-13T10:46:58	None	287	Temporal stability of the oral microbiota: A longitudinal study of the dental, tongue, and salivary bacterial consortia	Every individual harbors a distinct oral microbiome that is influenced by environmental changes and shifts dramatically during the transition to disease. Examining baseline variation within and between individuals over time is critical to understanding this disease transition. Here we examined the temporal stability of supragingival plaque, tongue dorsum, and salivary microbial communities of hea…	88009	88005	25	5.733995556918287	3.958715445591
MGYA00143614	ERR1109624	ERS951173	MGYS00001068	4.1	2018-01-24T00:00:00	ERR1109624	amplicon	Illumina MiSeq	ILLUMINA	Healthy human oral 16S rRNA V3-V4	Oral_TS_59	16S V3-V4 human oral from tongue dorsum, supragingival plaque, and saliva of healthy subjects.	root:Host-associated:Human:Digestive system:Oral	None	None	None	Canada	None	None	2016-06-13	2016-06-13T10:47:23	Home sapiens	9606	PRJEB11529	ERP012926	UNIVERSITY OF WATERLOO	SUBMITTED	2016-06-13T10:46:58	None	287	Temporal stability of the oral microbiota: A longitudinal study of the dental, tongue, and salivary bacterial consortia	Every individual harbors a distinct oral microbiome that is influenced by environmental changes and shifts dramatically during the transition to disease. Examining baseline variation within and between individuals over time is critical to understanding this disease transition. Here we examined the temporal stability of supragingival plaque, tongue dorsum, and salivary microbial communities of hea…	104118	104117	26	6.8393520660692495	5.305303296125378
MGYA00143615	ERR1109598	ERS951149	MGYS00001068	4.1	2018-01-24T00:00:00	ERR1109598	amplicon	Illumina MiSeq	ILLUMINA	Healthy human oral 16S rRNA V3-V4	Oral_TS_35	16S V3-V4 human oral from tongue dorsum, supragingival plaque, and saliva of healthy subjects.	root:Host-associated:Human:Digestive system:Oral	None	None	None	Canada	None	None	2016-06-13	2016-06-13T10:47:23	Home sapiens	9606	PRJEB11529	ERP012926	UNIVERSITY OF WATERLOO	SUBMITTED	2016-06-13T10:46:58	None	287	Temporal stability of the oral microbiota: A longitudinal study of the dental, tongue, and salivary bacterial consortia	Every individual harbors a distinct oral microbiome that is influenced by environmental changes and shifts dramatically during the transition to disease. Examining baseline variation within and between individuals over time is critical to understanding this disease transition. Here we examined the temporal stability of supragingival plaque, tongue dorsum, and salivary microbial communities of hea…	84581	84580	24	7.133148152327145	5.178507696936463
MGYA00143617	ERR1109641	ERS951189	MGYS00001068	4.1	2018-01-24T00:00:00	ERR1109641	amplicon	Illumina MiSeq	ILLUMINA	Healthy human oral 16S rRNA V3-V4	Oral_TS_75	16S V3-V4 human oral from tongue dorsum, supragingival plaque, and saliva of healthy subjects.	root:Host-associated:Human:Digestive system:Oral	None	None	None	Canada	None	None	2016-06-13	2016-06-13T10:47:23	Home sapiens	9606	PRJEB11529	ERP012926	UNIVERSITY OF WATERLOO	SUBMITTED	2016-06-13T10:46:58	None	287	Temporal stability of the oral microbiota: A longitudinal study of the dental, tongue, and salivary bacterial consortia	Every individual harbors a distinct oral microbiome that is influenced by environmental changes and shifts dramatically during the transition to disease. Examining baseline variation within and between individuals over time is critical to understanding this disease transition. Here we examined the temporal stability of supragingival plaque, tongue dorsum, and salivary microbial communities of hea…	99257	99256	23	7.771302251290636	6.195229080432672
MGYA00143618	ERR1109636	ERS951184	MGYS00001068	4.1	2018-01-24T00:00:00	ERR1109636	amplicon	Illumina MiSeq	ILLUMINA	Healthy human oral 16S rRNA V3-V4	Oral_TS_70	16S V3-V4 human oral from tongue dorsum, supragingival plaque, and saliva of healthy subjects.	root:Host-associated:Human:Digestive system:Oral	None	None	None	Canada	None	None	2016-06-13	2016-06-13T10:47:23	Home sapiens	9606	PRJEB11529	ERP012926	UNIVERSITY OF WATERLOO	SUBMITTED	2016-06-13T10:46:58	None	287	Temporal stability of the oral microbiota: A longitudinal study of the dental, tongue, and salivary bacterial consortia	Every individual harbors a distinct oral microbiome that is influenced by environmental changes and shifts dramatically during the transition to disease. Examining baseline variation within and between individuals over time is critical to understanding this disease transition. Here we examined the temporal stability of supragingival plaque, tongue dorsum, and salivary microbial communities of hea…	112936	112935	23	5.814809086684325	4.185791082853591
MGYA00143620	ERR1109528	ERS951335	MGYS00001068	4.1	2018-01-24T00:00:00	ERR1109528	amplicon	Illumina MiSeq	ILLUMINA	Healthy human oral 16S rRNA V3-V4	Oral_TS_221	16S V3-V4 human oral from tongue dorsum, supragingival plaque, and saliva of healthy subjects.	root:Host-associated:Human:Digestive system:Oral	None	None	None	Canada	None	None	2016-06-13	2016-06-13T10:47:24	Home sapiens	9606	PRJEB11529	ERP012926	UNIVERSITY OF WATERLOO	SUBMITTED	2016-06-13T10:46:58	None	287	Temporal stability of the oral microbiota: A longitudinal study of the dental, tongue, and salivary bacterial consortia	Every individual harbors a distinct oral microbiome that is influenced by environmental changes and shifts dramatically during the transition to disease. Examining baseline variation within and between individuals over time is critical to understanding this disease transition. Here we examined the temporal stability of supragingival plaque, tongue dorsum, and salivary microbial communities of hea…	150572	150528	27	10.853720179903664	8.955044881211537
MGYA00143622	ERR1109488	ERS951131	MGYS00001068	4.1	2018-01-24T00:00:00	ERR1109488	amplicon	Illumina MiSeq	ILLUMINA	Healthy human oral 16S rRNA V3-V4	Oral_TS_17	16S V3-V4 human oral from tongue dorsum, supragingival plaque, and saliva of healthy subjects.	root:Host-associated:Human:Digestive system:Oral	None	None	None	Canada	None	None	2016-06-13	2016-06-13T10:47:23	Home sapiens	9606	PRJEB11529	ERP012926	UNIVERSITY OF WATERLOO	SUBMITTED	2016-06-13T10:46:58	None	287	Temporal stability of the oral microbiota: A longitudinal study of the dental, tongue, and salivary bacterial consortia	Every individual harbors a distinct oral microbiome that is influenced by environmental changes and shifts dramatically during the transition to disease. Examining baseline variation within and between individuals over time is critical to understanding this disease transition. Here we examined the temporal stability of supragingival plaque, tongue dorsum, and salivary microbial communities of hea…	98188	98187	25	6.81100535182217	4.080509440249498
MGYA00143623	ERR1109477	ERS951130	MGYS00001068	4.1	2018-01-24T00:00:00	ERR1109477	amplicon	Illumina MiSeq	ILLUMINA	Healthy human oral 16S rRNA V3-V4	Oral_TS_16	16S V3-V4 human oral from tongue dorsum, supragingival plaque, and saliva of healthy subjects.	root:Host-associated:Human:Digestive system:Oral	None	None	None	Canada	None	None	2016-06-13	2016-06-13T10:47:22	Home sapiens	9606	PRJEB11529	ERP012926	UNIVERSITY OF WATERLOO	SUBMITTED	2016-06-13T10:46:58	None	287	Temporal stability of the oral microbiota: A longitudinal study of the dental, tongue, and salivary bacterial consortia	Every individual harbors a distinct oral microbiome that is influenced by environmental changes and shifts dramatically during the transition to disease. Examining baseline variation within and between individuals over time is critical to understanding this disease transition. Here we examined the temporal stability of supragingival plaque, tongue dorsum, and salivary microbial communities of hea…	92134	92132	23	6.4791937148962075	4.481980454309489
MGYA00143624	ERR1109513	ERS951321	MGYS00001068	4.1	2018-01-24T00:00:00	ERR1109513	amplicon	Illumina MiSeq	ILLUMINA	Healthy human oral 16S rRNA V3-V4	Oral_TS_207	16S V3-V4 human oral from tongue dorsum, supragingival plaque, and saliva of healthy subjects.	root:Host-associated:Human:Digestive system:Oral	None	None	None	Canada	None	None	2016-06-13	2016-06-13T10:47:23	Home sapiens	9606	PRJEB11529	ERP012926	UNIVERSITY OF WATERLOO	SUBMITTED	2016-06-13T10:46:58	None	287	Temporal stability of the oral microbiota: A longitudinal study of the dental, tongue, and salivary bacterial consortia	Every individual harbors a distinct oral microbiome that is influenced by environmental changes and shifts dramatically during the transition to disease. Examining baseline variation within and between individuals over time is critical to understanding this disease transition. Here we examined the temporal stability of supragingival plaque, tongue dorsum, and salivary microbial communities of hea…	130240	130239	24	4.948347110511206	2.9507607885581257
MGYA00143625	ERR1109446	ERS951261	MGYS00001068	4.1	2018-01-24T00:00:00	ERR1109446	amplicon	Illumina MiSeq	ILLUMINA	Healthy human oral 16S rRNA V3-V4	Oral_TS_147	16S V3-V4 human oral from tongue dorsum, supragingival plaque, and saliva of healthy subjects.	root:Host-associated:Human:Digestive system:Oral	None	None	None	Canada	None	None	2016-06-13	2016-06-13T10:47:23	Home sapiens	9606	PRJEB11529	ERP012926	UNIVERSITY OF WATERLOO	SUBMITTED	2016-06-13T10:46:58	None	287	Temporal stability of the oral microbiota: A longitudinal study of the dental, tongue, and salivary bacterial consortia	Every individual harbors a distinct oral microbiome that is influenced by environmental changes and shifts dramatically during the transition to disease. Examining baseline variation within and between individuals over time is critical to understanding this disease transition. Here we examined the temporal stability of supragingival plaque, tongue dorsum, and salivary microbial communities of hea…	136595	136593	27	7.343621311767757	5.925459476927844
MGYA00143627	ERR1109481	ERS951293	MGYS00001068	4.1	2018-01-24T00:00:00	ERR1109481	amplicon	Illumina MiSeq	ILLUMINA	Healthy human oral 16S rRNA V3-V4	Oral_TS_179	16S V3-V4 human oral from tongue dorsum, supragingival plaque, and saliva of healthy subjects.	root:Host-associated:Human:Digestive system:Oral	None	None	None	Canada	None	None	2016-06-13	2016-06-13T10:47:23	Home sapiens	9606	PRJEB11529	ERP012926	UNIVERSITY OF WATERLOO	SUBMITTED	2016-06-13T10:46:58	None	287	Temporal stability of the oral microbiota: A longitudinal study of the dental, tongue, and salivary bacterial consortia	Every individual harbors a distinct oral microbiome that is influenced by environmental changes and shifts dramatically during the transition to disease. Examining baseline variation within and between individuals over time is critical to understanding this disease transition. Here we examined the temporal stability of supragingival plaque, tongue dorsum, and salivary microbial communities of hea…	77158	77152	27	8.908027519302003	6.2822623247270215
MGYA00143629	ERR1109393	ERS951213	MGYS00001068	4.1	2018-01-24T00:00:00	ERR1109393	amplicon	Illumina MiSeq	ILLUMINA	Healthy human oral 16S rRNA V3-V4	Oral_TS_99	16S V3-V4 human oral from tongue dorsum, supragingival plaque, and saliva of healthy subjects.	root:Host-associated:Human:Digestive system:Oral	None	None	None	Canada	None	None	2016-06-13	2016-06-13T10:47:23	Home sapiens	9606	PRJEB11529	ERP012926	UNIVERSITY OF WATERLOO	SUBMITTED	2016-06-13T10:46:58	None	287	Temporal stability of the oral microbiota: A longitudinal study of the dental, tongue, and salivary bacterial consortia	Every individual harbors a distinct oral microbiome that is influenced by environmental changes and shifts dramatically during the transition to disease. Examining baseline variation within and between individuals over time is critical to understanding this disease transition. Here we examined the temporal stability of supragingival plaque, tongue dorsum, and salivary microbial communities of hea…	94854	94852	26	5.228996054911666	3.480087800381687
MGYA00143630	ERR1678094	ERS1394972	MGYS00001068	4.1	2018-01-24T00:00:00	ERR1678094	amplicon	NA	NA	SP9x1Y	SP9x1Y	16S V3-V4 human oral from tongue dorsum, supragingival plaque, and saliva of healthy subjects.	root:Host-associated:Human:Digestive system:Oral	None	None	None	None	None	None	2018-01-24	2018-01-24T09:07:41	Homo sapiens	9606	PRJEB11529	ERP012926	UNIVERSITY OF WATERLOO	SUBMITTED	2016-06-13T10:46:58	None	287	Temporal stability of the oral microbiota: A longitudinal study of the dental, tongue, and salivary bacterial consortia	Every individual harbors a distinct oral microbiome that is influenced by environmental changes and shifts dramatically during the transition to disease. Examining baseline variation within and between individuals over time is critical to understanding this disease transition. Here we examined the temporal stability of supragingival plaque, tongue dorsum, and salivary microbial communities of hea…	94171	94166	25	8.79466091121298	6.412683317046292
MGYA00143631	ERR1109464	ERS951278	MGYS00001068	4.1	2018-01-24T00:00:00	ERR1109464	amplicon	Illumina MiSeq	ILLUMINA	Healthy human oral 16S rRNA V3-V4	Oral_TS_164	16S V3-V4 human oral from tongue dorsum, supragingival plaque, and saliva of healthy subjects.	root:Host-associated:Human:Digestive system:Oral	None	None	None	Canada	None	None	2016-06-13	2016-06-13T10:47:23	Home sapiens	9606	PRJEB11529	ERP012926	UNIVERSITY OF WATERLOO	SUBMITTED	2016-06-13T10:46:58	None	287	Temporal stability of the oral microbiota: A longitudinal study of the dental, tongue, and salivary bacterial consortia	Every individual harbors a distinct oral microbiome that is influenced by environmental changes and shifts dramatically during the transition to disease. Examining baseline variation within and between individuals over time is critical to understanding this disease transition. Here we examined the temporal stability of supragingival plaque, tongue dorsum, and salivary microbial communities of hea…	66451	66448	25	8.431470331692205	6.1956658830973375
MGYA00143632	ERR1109595	ERS951146	MGYS00001068	4.1	2018-01-24T00:00:00	ERR1109595	amplicon	Illumina MiSeq	ILLUMINA	Healthy human oral 16S rRNA V3-V4	Oral_TS_32	16S V3-V4 human oral from tongue dorsum, supragingival plaque, and saliva of healthy subjects.	root:Host-associated:Human:Digestive system:Oral	None	None	None	Canada	None	None	2016-06-13	2016-06-13T10:47:23	Home sapiens	9606	PRJEB11529	ERP012926	UNIVERSITY OF WATERLOO	SUBMITTED	2016-06-13T10:46:58	None	287	Temporal stability of the oral microbiota: A longitudinal study of the dental, tongue, and salivary bacterial consortia	Every individual harbors a distinct oral microbiome that is influenced by environmental changes and shifts dramatically during the transition to disease. Examining baseline variation within and between individuals over time is critical to understanding this disease transition. Here we examined the temporal stability of supragingival plaque, tongue dorsum, and salivary microbial communities of hea…	97989	97979	27	7.977085125231531	5.904185582122408
MGYA00143637	ERR1109639	ERS951187	MGYS00001068	4.1	2018-01-24T00:00:00	ERR1109639	amplicon	Illumina MiSeq	ILLUMINA	Healthy human oral 16S rRNA V3-V4	Oral_TS_73	16S V3-V4 human oral from tongue dorsum, supragingival plaque, and saliva of healthy subjects.	root:Host-associated:Human:Digestive system:Oral	None	None	None	Canada	None	None	2016-06-13	2016-06-13T10:47:23	Home sapiens	9606	PRJEB11529	ERP012926	UNIVERSITY OF WATERLOO	SUBMITTED	2016-06-13T10:46:58	None	287	Temporal stability of the oral microbiota: A longitudinal study of the dental, tongue, and salivary bacterial consortia	Every individual harbors a distinct oral microbiome that is influenced by environmental changes and shifts dramatically during the transition to disease. Examining baseline variation within and between individuals over time is critical to understanding this disease transition. Here we examined the temporal stability of supragingival plaque, tongue dorsum, and salivary microbial communities of hea…	80402	80399	26	7.762255066589381	5.52460997204046
MGYA00143638	ERR1109532	ERS951339	MGYS00001068	4.1	2018-01-24T00:00:00	ERR1109532	amplicon	Illumina MiSeq	ILLUMINA	Healthy human oral 16S rRNA V3-V4	Oral_TS_225	16S V3-V4 human oral from tongue dorsum, supragingival plaque, and saliva of healthy subjects.	root:Host-associated:Human:Digestive system:Oral	None	None	None	Canada	None	None	2016-06-13	2016-06-13T10:47:24	Home sapiens	9606	PRJEB11529	ERP012926	UNIVERSITY OF WATERLOO	SUBMITTED	2016-06-13T10:46:58	None	287	Temporal stability of the oral microbiota: A longitudinal study of the dental, tongue, and salivary bacterial consortia	Every individual harbors a distinct oral microbiome that is influenced by environmental changes and shifts dramatically during the transition to disease. Examining baseline variation within and between individuals over time is critical to understanding this disease transition. Here we examined the temporal stability of supragingival plaque, tongue dorsum, and salivary microbial communities of hea…	53050	53048	24	7.706404154428971	5.732401547078401
MGYA00143639	ERR1109486	ERS951298	MGYS00001068	4.1	2018-01-24T00:00:00	ERR1109486	amplicon	Illumina MiSeq	ILLUMINA	Healthy human oral 16S rRNA V3-V4	Oral_TS_184	16S V3-V4 human oral from tongue dorsum, supragingival plaque, and saliva of healthy subjects.	root:Host-associated:Human:Digestive system:Oral	None	None	None	Canada	None	None	2016-06-13	2016-06-13T10:47:23	Home sapiens	9606	PRJEB11529	ERP012926	UNIVERSITY OF WATERLOO	SUBMITTED	2016-06-13T10:46:58	None	287	Temporal stability of the oral microbiota: A longitudinal study of the dental, tongue, and salivary bacterial consortia	Every individual harbors a distinct oral microbiome that is influenced by environmental changes and shifts dramatically during the transition to disease. Examining baseline variation within and between individuals over time is critical to understanding this disease transition. Here we examined the temporal stability of supragingival plaque, tongue dorsum, and salivary microbial communities of hea…	151780	151778	29	9.500205648332573	8.095638583733269
MGYA00143640	ERR1109451	ERS951266	MGYS00001068	4.1	2018-01-24T00:00:00	ERR1109451	amplicon	Illumina MiSeq	ILLUMINA	Healthy human oral 16S rRNA V3-V4	Oral_TS_152	16S V3-V4 human oral from tongue dorsum, supragingival plaque, and saliva of healthy subjects.	root:Host-associated:Human:Digestive system:Oral	None	None	None	Canada	None	None	2016-06-13	2016-06-13T10:47:23	Home sapiens	9606	PRJEB11529	ERP012926	UNIVERSITY OF WATERLOO	SUBMITTED	2016-06-13T10:46:58	None	287	Temporal stability of the oral microbiota: A longitudinal study of the dental, tongue, and salivary bacterial consortia	Every individual harbors a distinct oral microbiome that is influenced by environmental changes and shifts dramatically during the transition to disease. Examining baseline variation within and between individuals over time is critical to understanding this disease transition. Here we examined the temporal stability of supragingival plaque, tongue dorsum, and salivary microbial communities of hea…	100560	100556	23	7.0478597328544605	4.952934960621841
MGYA00143641	ERR1109572	ERS951375	MGYS00001068	4.1	2018-01-24T00:00:00	ERR1109572	amplicon	Illumina MiSeq	ILLUMINA	Healthy human oral 16S rRNA V3-V4	Oral_TS_261	16S V3-V4 human oral from tongue dorsum, supragingival plaque, and saliva of healthy subjects.	root:Host-associated:Human:Digestive system:Oral	None	None	None	Canada	None	None	2016-06-13	2016-06-13T10:47:24	Home sapiens	9606	PRJEB11529	ERP012926	UNIVERSITY OF WATERLOO	SUBMITTED	2016-06-13T10:46:58	None	287	Temporal stability of the oral microbiota: A longitudinal study of the dental, tongue, and salivary bacterial consortia	Every individual harbors a distinct oral microbiome that is influenced by environmental changes and shifts dramatically during the transition to disease. Examining baseline variation within and between individuals over time is critical to understanding this disease transition. Here we examined the temporal stability of supragingival plaque, tongue dorsum, and salivary microbial communities of hea…	65087	65043	34	10.093913980140746	6.032830513504288
MGYA00143642	ERR1109436	ERS951252	MGYS00001068	4.1	2018-01-24T00:00:00	ERR1109436	amplicon	Illumina MiSeq	ILLUMINA	Healthy human oral 16S rRNA V3-V4	Oral_TS_138	16S V3-V4 human oral from tongue dorsum, supragingival plaque, and saliva of healthy subjects.	root:Host-associated:Human:Digestive system:Oral	None	None	None	Canada	None	None	2016-06-13	2016-06-13T10:47:23	Home sapiens	9606	PRJEB11529	ERP012926	UNIVERSITY OF WATERLOO	SUBMITTED	2016-06-13T10:46:58	None	287	Temporal stability of the oral microbiota: A longitudinal study of the dental, tongue, and salivary bacterial consortia	Every individual harbors a distinct oral microbiome that is influenced by environmental changes and shifts dramatically during the transition to disease. Examining baseline variation within and between individuals over time is critical to understanding this disease transition. Here we examined the temporal stability of supragingival plaque, tongue dorsum, and salivary microbial communities of hea…	69667	69665	22	9.605547677014329	7.80508765903143
MGYA00143644	ERR1109421	ERS951239	MGYS00001068	4.1	2018-01-24T00:00:00	ERR1109421	amplicon	Illumina MiSeq	ILLUMINA	Healthy human oral 16S rRNA V3-V4	Oral_TS_125	16S V3-V4 human oral from tongue dorsum, supragingival plaque, and saliva of healthy subjects.	root:Host-associated:Human:Digestive system:Oral	None	None	None	Canada	None	None	2016-06-13	2016-06-13T10:47:23	Home sapiens	9606	PRJEB11529	ERP012926	UNIVERSITY OF WATERLOO	SUBMITTED	2016-06-13T10:46:58	None	287	Temporal stability of the oral microbiota: A longitudinal study of the dental, tongue, and salivary bacterial consortia	Every individual harbors a distinct oral microbiome that is influenced by environmental changes and shifts dramatically during the transition to disease. Examining baseline variation within and between individuals over time is critical to understanding this disease transition. Here we examined the temporal stability of supragingival plaque, tongue dorsum, and salivary microbial communities of hea…	50405	50404	26	9.642466486838243	6.960700565348128
MGYA00143645	ERR1109482	ERS951294	MGYS00001068	4.1	2018-01-24T00:00:00	ERR1109482	amplicon	Illumina MiSeq	ILLUMINA	Healthy human oral 16S rRNA V3-V4	Oral_TS_180	16S V3-V4 human oral from tongue dorsum, supragingival plaque, and saliva of healthy subjects.	root:Host-associated:Human:Digestive system:Oral	None	None	None	Canada	None	None	2016-06-13	2016-06-13T10:47:23	Home sapiens	9606	PRJEB11529	ERP012926	UNIVERSITY OF WATERLOO	SUBMITTED	2016-06-13T10:46:58	None	287	Temporal stability of the oral microbiota: A longitudinal study of the dental, tongue, and salivary bacterial consortia	Every individual harbors a distinct oral microbiome that is influenced by environmental changes and shifts dramatically during the transition to disease. Examining baseline variation within and between individuals over time is critical to understanding this disease transition. Here we examined the temporal stability of supragingival plaque, tongue dorsum, and salivary microbial communities of hea…	99147	99142	25	8.02507517065299	5.744750340212635
MGYA00143646	ERR1109399	ERS951219	MGYS00001068	4.1	2018-01-24T00:00:00	ERR1109399	amplicon	Illumina MiSeq	ILLUMINA	Healthy human oral 16S rRNA V3-V4	Oral_TS_105	16S V3-V4 human oral from tongue dorsum, supragingival plaque, and saliva of healthy subjects.	root:Host-associated:Human:Digestive system:Oral	None	None	None	Canada	None	None	2016-06-13	2016-06-13T10:47:23	Home sapiens	9606	PRJEB11529	ERP012926	UNIVERSITY OF WATERLOO	SUBMITTED	2016-06-13T10:46:58	None	287	Temporal stability of the oral microbiota: A longitudinal study of the dental, tongue, and salivary bacterial consortia	Every individual harbors a distinct oral microbiome that is influenced by environmental changes and shifts dramatically during the transition to disease. Examining baseline variation within and between individuals over time is critical to understanding this disease transition. Here we examined the temporal stability of supragingival plaque, tongue dorsum, and salivary microbial communities of hea…	73893	73890	24	5.839265268602466	4.359728908277814
MGYA00143647	ERR1109552	ERS951357	MGYS00001068	4.1	2018-01-24T00:00:00	ERR1109552	amplicon	Illumina MiSeq	ILLUMINA	Healthy human oral 16S rRNA V3-V4	Oral_TS_243	16S V3-V4 human oral from tongue dorsum, supragingival plaque, and saliva of healthy subjects.	root:Host-associated:Human:Digestive system:Oral	None	None	None	Canada	None	None	2016-06-13	2016-06-13T10:47:24	Home sapiens	9606	PRJEB11529	ERP012926	UNIVERSITY OF WATERLOO	SUBMITTED	2016-06-13T10:46:58	None	287	Temporal stability of the oral microbiota: A longitudinal study of the dental, tongue, and salivary bacterial consortia	Every individual harbors a distinct oral microbiome that is influenced by environmental changes and shifts dramatically during the transition to disease. Examining baseline variation within and between individuals over time is critical to understanding this disease transition. Here we examined the temporal stability of supragingival plaque, tongue dorsum, and salivary microbial communities of hea…	79750	79264	25	6.679705353443477	4.857811668227675
MGYA00143649	ERR1109395	ERS951215	MGYS00001068	4.1	2018-01-24T00:00:00	ERR1109395	amplicon	Illumina MiSeq	ILLUMINA	Healthy human oral 16S rRNA V3-V4	Oral_TS_101	16S V3-V4 human oral from tongue dorsum, supragingival plaque, and saliva of healthy subjects.	root:Host-associated:Human:Digestive system:Oral	None	None	None	Canada	None	None	2016-06-13	2016-06-13T10:47:23	Home sapiens	9606	PRJEB11529	ERP012926	UNIVERSITY OF WATERLOO	SUBMITTED	2016-06-13T10:46:58	None	287	Temporal stability of the oral microbiota: A longitudinal study of the dental, tongue, and salivary bacterial consortia	Every individual harbors a distinct oral microbiome that is influenced by environmental changes and shifts dramatically during the transition to disease. Examining baseline variation within and between individuals over time is critical to understanding this disease transition. Here we examined the temporal stability of supragingival plaque, tongue dorsum, and salivary microbial communities of hea…	106376	106375	24	8.920644539803227	6.4999220514703255
MGYA00143650	ERR1109534	ERS951340	MGYS00001068	4.1	2018-01-24T00:00:00	ERR1109534	amplicon	Illumina MiSeq	ILLUMINA	Healthy human oral 16S rRNA V3-V4	Oral_TS_226	16S V3-V4 human oral from tongue dorsum, supragingival plaque, and saliva of healthy subjects.	root:Host-associated:Human:Digestive system:Oral	None	None	None	Canada	None	None	2016-06-13	2016-06-13T10:47:24	Home sapiens	9606	PRJEB11529	ERP012926	UNIVERSITY OF WATERLOO	SUBMITTED	2016-06-13T10:46:58	None	287	Temporal stability of the oral microbiota: A longitudinal study of the dental, tongue, and salivary bacterial consortia	Every individual harbors a distinct oral microbiome that is influenced by environmental changes and shifts dramatically during the transition to disease. Examining baseline variation within and between individuals over time is critical to understanding this disease transition. Here we examined the temporal stability of supragingival plaque, tongue dorsum, and salivary microbial communities of hea…	136663	136659	24	5.619376110971659	4.136637635771226
MGYA00143651	ERR1109487	ERS951299	MGYS00001068	4.1	2018-01-24T00:00:00	ERR1109487	amplicon	Illumina MiSeq	ILLUMINA	Healthy human oral 16S rRNA V3-V4	Oral_TS_185	16S V3-V4 human oral from tongue dorsum, supragingival plaque, and saliva of healthy subjects.	root:Host-associated:Human:Digestive system:Oral	None	None	None	Canada	None	None	2016-06-13	2016-06-13T10:47:23	Home sapiens	9606	PRJEB11529	ERP012926	UNIVERSITY OF WATERLOO	SUBMITTED	2016-06-13T10:46:58	None	287	Temporal stability of the oral microbiota: A longitudinal study of the dental, tongue, and salivary bacterial consortia	Every individual harbors a distinct oral microbiome that is influenced by environmental changes and shifts dramatically during the transition to disease. Examining baseline variation within and between individuals over time is critical to understanding this disease transition. Here we examined the temporal stability of supragingival plaque, tongue dorsum, and salivary microbial communities of hea…	69276	69266	31	9.317936938085923	6.932264339003817
MGYA00143652	ERR1678096	ERS1394979	MGYS00001068	4.1	2018-01-24T00:00:00	ERR1678096	amplicon	NA	NA	SA9x1Y	SA9x1Y	16S V3-V4 human oral from tongue dorsum, supragingival plaque, and saliva of healthy subjects.	root:Host-associated:Human:Digestive system:Oral	None	None	None	None	None	None	2018-01-24	2018-01-24T09:07:41	Homo sapiens	9606	PRJEB11529	ERP012926	UNIVERSITY OF WATERLOO	SUBMITTED	2016-06-13T10:46:58	None	287	Temporal stability of the oral microbiota: A longitudinal study of the dental, tongue, and salivary bacterial consortia	Every individual harbors a distinct oral microbiome that is influenced by environmental changes and shifts dramatically during the transition to disease. Examining baseline variation within and between individuals over time is critical to understanding this disease transition. Here we examined the temporal stability of supragingival plaque, tongue dorsum, and salivary microbial communities of hea…	95409	95408	26	7.156773753331681	5.543873451819546
MGYA00143654	ERR1109615	ERS951164	MGYS00001068	4.1	2018-01-24T00:00:00	ERR1109615	amplicon	Illumina MiSeq	ILLUMINA	Healthy human oral 16S rRNA V3-V4	Oral_TS_50	16S V3-V4 human oral from tongue dorsum, supragingival plaque, and saliva of healthy subjects.	root:Host-associated:Human:Digestive system:Oral	None	None	None	Canada	None	None	2016-06-13	2016-06-13T10:47:23	Home sapiens	9606	PRJEB11529	ERP012926	UNIVERSITY OF WATERLOO	SUBMITTED	2016-06-13T10:46:58	None	287	Temporal stability of the oral microbiota: A longitudinal study of the dental, tongue, and salivary bacterial consortia	Every individual harbors a distinct oral microbiome that is influenced by environmental changes and shifts dramatically during the transition to disease. Examining baseline variation within and between individuals over time is critical to understanding this disease transition. Here we examined the temporal stability of supragingival plaque, tongue dorsum, and salivary microbial communities of hea…	73729	73728	24	6.755794418418446	4.382099454593541
MGYA00143655	ERR1109521	ERS951329	MGYS00001068	4.1	2018-01-24T00:00:00	ERR1109521	amplicon	Illumina MiSeq	ILLUMINA	Healthy human oral 16S rRNA V3-V4	Oral_TS_215	16S V3-V4 human oral from tongue dorsum, supragingival plaque, and saliva of healthy subjects.	root:Host-associated:Human:Digestive system:Oral	None	None	None	Canada	None	None	2016-06-13	2016-06-13T10:47:24	Home sapiens	9606	PRJEB11529	ERP012926	UNIVERSITY OF WATERLOO	SUBMITTED	2016-06-13T10:46:58	None	287	Temporal stability of the oral microbiota: A longitudinal study of the dental, tongue, and salivary bacterial consortia	Every individual harbors a distinct oral microbiome that is influenced by environmental changes and shifts dramatically during the transition to disease. Examining baseline variation within and between individuals over time is critical to understanding this disease transition. Here we examined the temporal stability of supragingival plaque, tongue dorsum, and salivary microbial communities of hea…	80496	80490	22	7.336222672878469	5.477107634786496
MGYA00143657	ERR1109506	ERS951315	MGYS00001068	4.1	2018-01-24T00:00:00	ERR1109506	amplicon	Illumina MiSeq	ILLUMINA	Healthy human oral 16S rRNA V3-V4	Oral_TS_201	16S V3-V4 human oral from tongue dorsum, supragingival plaque, and saliva of healthy subjects.	root:Host-associated:Human:Digestive system:Oral	None	None	None	Canada	None	None	2016-06-13	2016-06-13T10:47:23	Home sapiens	9606	PRJEB11529	ERP012926	UNIVERSITY OF WATERLOO	SUBMITTED	2016-06-13T10:46:58	None	287	Temporal stability of the oral microbiota: A longitudinal study of the dental, tongue, and salivary bacterial consortia	Every individual harbors a distinct oral microbiome that is influenced by environmental changes and shifts dramatically during the transition to disease. Examining baseline variation within and between individuals over time is critical to understanding this disease transition. Here we examined the temporal stability of supragingival plaque, tongue dorsum, and salivary microbial communities of hea…	119952	119946	25	9.45829297983515	7.397427979387422
MGYA00143659	ERR1109612	ERS951118	MGYS00001068	4.1	2018-01-24T00:00:00	ERR1109612	amplicon	Illumina MiSeq	ILLUMINA	Healthy human oral 16S rRNA V3-V4	Oral_TS_4	16S V3-V4 human oral from tongue dorsum, supragingival plaque, and saliva of healthy subjects.	root:Host-associated:Human:Digestive system:Oral	None	None	None	Canada	None	None	2016-06-13	2016-06-13T10:47:22	Home sapiens	9606	PRJEB11529	ERP012926	UNIVERSITY OF WATERLOO	SUBMITTED	2016-06-13T10:46:58	None	287	Temporal stability of the oral microbiota: A longitudinal study of the dental, tongue, and salivary bacterial consortia	Every individual harbors a distinct oral microbiome that is influenced by environmental changes and shifts dramatically during the transition to disease. Examining baseline variation within and between individuals over time is critical to understanding this disease transition. Here we examined the temporal stability of supragingival plaque, tongue dorsum, and salivary microbial communities of hea…	97193	97192	25	6.3903246568249825	4.398497667574006
MGYA00143663	ERR1109539	ERS951345	MGYS00001068	4.1	2018-01-24T00:00:00	ERR1109539	amplicon	Illumina MiSeq	ILLUMINA	Healthy human oral 16S rRNA V3-V4	Oral_TS_231	16S V3-V4 human oral from tongue dorsum, supragingival plaque, and saliva of healthy subjects.	root:Host-associated:Human:Digestive system:Oral	None	None	None	Canada	None	None	2016-06-13	2016-06-13T10:47:24	Home sapiens	9606	PRJEB11529	ERP012926	UNIVERSITY OF WATERLOO	SUBMITTED	2016-06-13T10:46:58	None	287	Temporal stability of the oral microbiota: A longitudinal study of the dental, tongue, and salivary bacterial consortia	Every individual harbors a distinct oral microbiome that is influenced by environmental changes and shifts dramatically during the transition to disease. Examining baseline variation within and between individuals over time is critical to understanding this disease transition. Here we examined the temporal stability of supragingival plaque, tongue dorsum, and salivary microbial communities of hea…	89226	89163	32	7.593733920640886	5.170774921246072
MGYA00143664	ERR1109646	ERS951193	MGYS00001068	4.1	2018-01-24T00:00:00	ERR1109646	amplicon	Illumina MiSeq	ILLUMINA	Healthy human oral 16S rRNA V3-V4	Oral_TS_79	16S V3-V4 human oral from tongue dorsum, supragingival plaque, and saliva of healthy subjects.	root:Host-associated:Human:Digestive system:Oral	None	None	None	Canada	None	None	2016-06-13	2016-06-13T10:47:23	Home sapiens	9606	PRJEB11529	ERP012926	UNIVERSITY OF WATERLOO	SUBMITTED	2016-06-13T10:46:58	None	287	Temporal stability of the oral microbiota: A longitudinal study of the dental, tongue, and salivary bacterial consortia	Every individual harbors a distinct oral microbiome that is influenced by environmental changes and shifts dramatically during the transition to disease. Examining baseline variation within and between individuals over time is critical to understanding this disease transition. Here we examined the temporal stability of supragingival plaque, tongue dorsum, and salivary microbial communities of hea…	63408	63401	26	6.40837490622198	4.741158034971138
MGYA00143666	ERR1109412	ERS951124	MGYS00001068	4.1	2018-01-24T00:00:00	ERR1109412	amplicon	Illumina MiSeq	ILLUMINA	Healthy human oral 16S rRNA V3-V4	Oral_TS_10	16S V3-V4 human oral from tongue dorsum, supragingival plaque, and saliva of healthy subjects.	root:Host-associated:Human:Digestive system:Oral	None	None	None	Canada	None	None	2016-06-13	2016-06-13T10:47:22	Home sapiens	9606	PRJEB11529	ERP012926	UNIVERSITY OF WATERLOO	SUBMITTED	2016-06-13T10:46:58	None	287	Temporal stability of the oral microbiota: A longitudinal study of the dental, tongue, and salivary bacterial consortia	Every individual harbors a distinct oral microbiome that is influenced by environmental changes and shifts dramatically during the transition to disease. Examining baseline variation within and between individuals over time is critical to understanding this disease transition. Here we examined the temporal stability of supragingival plaque, tongue dorsum, and salivary microbial communities of hea…	80005	80004	27	10.036034393411347	7.661932193942761
MGYA00143668	ERR1109423	ERS951125	MGYS00001068	4.1	2018-01-24T00:00:00	ERR1109423	amplicon	Illumina MiSeq	ILLUMINA	Healthy human oral 16S rRNA V3-V4	Oral_TS_11	16S V3-V4 human oral from tongue dorsum, supragingival plaque, and saliva of healthy subjects.	root:Host-associated:Human:Digestive system:Oral	None	None	None	Canada	None	None	2016-06-13	2016-06-13T10:47:22	Home sapiens	9606	PRJEB11529	ERP012926	UNIVERSITY OF WATERLOO	SUBMITTED	2016-06-13T10:46:58	None	287	Temporal stability of the oral microbiota: A longitudinal study of the dental, tongue, and salivary bacterial consortia	Every individual harbors a distinct oral microbiome that is influenced by environmental changes and shifts dramatically during the transition to disease. Examining baseline variation within and between individuals over time is critical to understanding this disease transition. Here we examined the temporal stability of supragingival plaque, tongue dorsum, and salivary microbial communities of hea…	64134	64130	26	6.325166605834238	3.856734068616137
MGYA00143669	ERR1109604	ERS951154	MGYS00001068	4.1	2018-01-24T00:00:00	ERR1109604	amplicon	Illumina MiSeq	ILLUMINA	Healthy human oral 16S rRNA V3-V4	Oral_TS_40	16S V3-V4 human oral from tongue dorsum, supragingival plaque, and saliva of healthy subjects.	root:Host-associated:Human:Digestive system:Oral	None	None	None	Canada	None	None	2016-06-13	2016-06-13T10:47:23	Home sapiens	9606	PRJEB11529	ERP012926	UNIVERSITY OF WATERLOO	SUBMITTED	2016-06-13T10:46:58	None	287	Temporal stability of the oral microbiota: A longitudinal study of the dental, tongue, and salivary bacterial consortia	Every individual harbors a distinct oral microbiome that is influenced by environmental changes and shifts dramatically during the transition to disease. Examining baseline variation within and between individuals over time is critical to understanding this disease transition. Here we examined the temporal stability of supragingival plaque, tongue dorsum, and salivary microbial communities of hea…	77897	77895	26	8.092218068393324	6.0508042587142885
MGYA00143670	ERR1109626	ERS951175	MGYS00001068	4.1	2018-01-24T00:00:00	ERR1109626	amplicon	Illumina MiSeq	ILLUMINA	Healthy human oral 16S rRNA V3-V4	Oral_TS_61	16S V3-V4 human oral from tongue dorsum, supragingival plaque, and saliva of healthy subjects.	root:Host-associated:Human:Digestive system:Oral	None	None	None	Canada	None	None	2016-06-13	2016-06-13T10:47:23	Home sapiens	9606	PRJEB11529	ERP012926	UNIVERSITY OF WATERLOO	SUBMITTED	2016-06-13T10:46:58	None	287	Temporal stability of the oral microbiota: A longitudinal study of the dental, tongue, and salivary bacterial consortia	Every individual harbors a distinct oral microbiome that is influenced by environmental changes and shifts dramatically during the transition to disease. Examining baseline variation within and between individuals over time is critical to understanding this disease transition. Here we examined the temporal stability of supragingival plaque, tongue dorsum, and salivary microbial communities of hea…	51262	51255	29	7.606669808994353	5.736247079860169
MGYA00143672	ERR1109390	ERS951122	MGYS00001068	4.1	2018-01-24T00:00:00	ERR1109390	amplicon	Illumina MiSeq	ILLUMINA	Healthy human oral 16S rRNA V3-V4	Oral_TS_8	16S V3-V4 human oral from tongue dorsum, supragingival plaque, and saliva of healthy subjects.	root:Host-associated:Human:Digestive system:Oral	None	None	None	Canada	None	None	2016-06-13	2016-06-13T10:47:22	Home sapiens	9606	PRJEB11529	ERP012926	UNIVERSITY OF WATERLOO	SUBMITTED	2016-06-13T10:46:58	None	287	Temporal stability of the oral microbiota: A longitudinal study of the dental, tongue, and salivary bacterial consortia	Every individual harbors a distinct oral microbiome that is influenced by environmental changes and shifts dramatically during the transition to disease. Examining baseline variation within and between individuals over time is critical to understanding this disease transition. Here we examined the temporal stability of supragingival plaque, tongue dorsum, and salivary microbial communities of hea…	88381	88353	24	8.978314506151492	7.039384599991983
MGYA00143673	ERR1109633	ERS951119	MGYS00001068	4.1	2018-01-24T00:00:00	ERR1109633	amplicon	Illumina MiSeq	ILLUMINA	Healthy human oral 16S rRNA V3-V4	Oral_TS_5	16S V3-V4 human oral from tongue dorsum, supragingival plaque, and saliva of healthy subjects.	root:Host-associated:Human:Digestive system:Oral	None	None	None	Canada	None	None	2016-06-13	2016-06-13T10:47:22	Home sapiens	9606	PRJEB11529	ERP012926	UNIVERSITY OF WATERLOO	SUBMITTED	2016-06-13T10:46:58	None	287	Temporal stability of the oral microbiota: A longitudinal study of the dental, tongue, and salivary bacterial consortia	Every individual harbors a distinct oral microbiome that is influenced by environmental changes and shifts dramatically during the transition to disease. Examining baseline variation within and between individuals over time is critical to understanding this disease transition. Here we examined the temporal stability of supragingival plaque, tongue dorsum, and salivary microbial communities of hea…	98731	98728	30	10.340639934165823	8.145575214643697
MGYA00143674	ERR1109631	ERS951180	MGYS00001068	4.1	2018-01-24T00:00:00	ERR1109631	amplicon	Illumina MiSeq	ILLUMINA	Healthy human oral 16S rRNA V3-V4	Oral_TS_66	16S V3-V4 human oral from tongue dorsum, supragingival plaque, and saliva of healthy subjects.	root:Host-associated:Human:Digestive system:Oral	None	None	None	Canada	None	None	2016-06-13	2016-06-13T10:47:23	Home sapiens	9606	PRJEB11529	ERP012926	UNIVERSITY OF WATERLOO	SUBMITTED	2016-06-13T10:46:58	None	287	Temporal stability of the oral microbiota: A longitudinal study of the dental, tongue, and salivary bacterial consortia	Every individual harbors a distinct oral microbiome that is influenced by environmental changes and shifts dramatically during the transition to disease. Examining baseline variation within and between individuals over time is critical to understanding this disease transition. Here we examined the temporal stability of supragingival plaque, tongue dorsum, and salivary microbial communities of hea…	93423	93420	26	10.5814659727247	8.007338391985085
MGYA00143676	ERR1109538	ERS951344	MGYS00001068	4.1	2018-01-24T00:00:00	ERR1109538	amplicon	Illumina MiSeq	ILLUMINA	Healthy human oral 16S rRNA V3-V4	Oral_TS_230	16S V3-V4 human oral from tongue dorsum, supragingival plaque, and saliva of healthy subjects.	root:Host-associated:Human:Digestive system:Oral	None	None	None	Canada	None	None	2016-06-13	2016-06-13T10:47:24	Home sapiens	9606	PRJEB11529	ERP012926	UNIVERSITY OF WATERLOO	SUBMITTED	2016-06-13T10:46:58	None	287	Temporal stability of the oral microbiota: A longitudinal study of the dental, tongue, and salivary bacterial consortia	Every individual harbors a distinct oral microbiome that is influenced by environmental changes and shifts dramatically during the transition to disease. Examining baseline variation within and between individuals over time is critical to understanding this disease transition. Here we examined the temporal stability of supragingival plaque, tongue dorsum, and salivary microbial communities of hea…	88009	87989	22	7.038049620008754	5.483431466588286
MGYA00143677	ERR1109649	ERS951196	MGYS00001068	4.1	2018-01-24T00:00:00	ERR1109649	amplicon	Illumina MiSeq	ILLUMINA	Healthy human oral 16S rRNA V3-V4	Oral_TS_82	16S V3-V4 human oral from tongue dorsum, supragingival plaque, and saliva of healthy subjects.	root:Host-associated:Human:Digestive system:Oral	None	None	None	Canada	None	None	2016-06-13	2016-06-13T10:47:23	Home sapiens	9606	PRJEB11529	ERP012926	UNIVERSITY OF WATERLOO	SUBMITTED	2016-06-13T10:46:58	None	287	Temporal stability of the oral microbiota: A longitudinal study of the dental, tongue, and salivary bacterial consortia	Every individual harbors a distinct oral microbiome that is influenced by environmental changes and shifts dramatically during the transition to disease. Examining baseline variation within and between individuals over time is critical to understanding this disease transition. Here we examined the temporal stability of supragingival plaque, tongue dorsum, and salivary microbial communities of hea…	100051	100051	23	4.9903471905721855	3.879276304453399
MGYA00143678	ERR1109480	ERS951292	MGYS00001068	4.1	2018-01-24T00:00:00	ERR1109480	amplicon	Illumina MiSeq	ILLUMINA	Healthy human oral 16S rRNA V3-V4	Oral_TS_178	16S V3-V4 human oral from tongue dorsum, supragingival plaque, and saliva of healthy subjects.	root:Host-associated:Human:Digestive system:Oral	None	None	None	Canada	None	None	2016-06-13	2016-06-13T10:47:23	Home sapiens	9606	PRJEB11529	ERP012926	UNIVERSITY OF WATERLOO	SUBMITTED	2016-06-13T10:46:58	None	287	Temporal stability of the oral microbiota: A longitudinal study of the dental, tongue, and salivary bacterial consortia	Every individual harbors a distinct oral microbiome that is influenced by environmental changes and shifts dramatically during the transition to disease. Examining baseline variation within and between individuals over time is critical to understanding this disease transition. Here we examined the temporal stability of supragingival plaque, tongue dorsum, and salivary microbial communities of hea…	52844	52840	25	8.452132944531385	5.963302572445347
MGYA00143679	ERR1109602	ERS951152	MGYS00001068	4.1	2018-01-24T00:00:00	ERR1109602	amplicon	Illumina MiSeq	ILLUMINA	Healthy human oral 16S rRNA V3-V4	Oral_TS_38	16S V3-V4 human oral from tongue dorsum, supragingival plaque, and saliva of healthy subjects.	root:Host-associated:Human:Digestive system:Oral	None	None	None	Canada	None	None	2016-06-13	2016-06-13T10:47:23	Home sapiens	9606	PRJEB11529	ERP012926	UNIVERSITY OF WATERLOO	SUBMITTED	2016-06-13T10:46:58	None	287	Temporal stability of the oral microbiota: A longitudinal study of the dental, tongue, and salivary bacterial consortia	Every individual harbors a distinct oral microbiome that is influenced by environmental changes and shifts dramatically during the transition to disease. Examining baseline variation within and between individuals over time is critical to understanding this disease transition. Here we examined the temporal stability of supragingival plaque, tongue dorsum, and salivary microbial communities of hea…	78158	78156	25	8.037219789340877	5.861277721771932
MGYA00143681	ERR1109402	ERS951221	MGYS00001068	4.1	2018-01-24T00:00:00	ERR1109402	amplicon	Illumina MiSeq	ILLUMINA	Healthy human oral 16S rRNA V3-V4	Oral_TS_107	16S V3-V4 human oral from tongue dorsum, supragingival plaque, and saliva of healthy subjects.	root:Host-associated:Human:Digestive system:Oral	None	None	None	Canada	None	None	2016-06-13	2016-06-13T10:47:23	Home sapiens	9606	PRJEB11529	ERP012926	UNIVERSITY OF WATERLOO	SUBMITTED	2016-06-13T10:46:58	None	287	Temporal stability of the oral microbiota: A longitudinal study of the dental, tongue, and salivary bacterial consortia	Every individual harbors a distinct oral microbiome that is influenced by environmental changes and shifts dramatically during the transition to disease. Examining baseline variation within and between individuals over time is critical to understanding this disease transition. Here we examined the temporal stability of supragingival plaque, tongue dorsum, and salivary microbial communities of hea…	89261	89261	24	5.556146076903431	3.8108178439694864
MGYA00143682	ERR1109585	ERS951140	MGYS00001068	4.1	2018-01-24T00:00:00	ERR1109585	amplicon	Illumina MiSeq	ILLUMINA	Healthy human oral 16S rRNA V3-V4	Oral_TS_26	16S V3-V4 human oral from tongue dorsum, supragingival plaque, and saliva of healthy subjects.	root:Host-associated:Human:Digestive system:Oral	None	None	None	Canada	None	None	2016-06-13	2016-06-13T10:47:23	Home sapiens	9606	PRJEB11529	ERP012926	UNIVERSITY OF WATERLOO	SUBMITTED	2016-06-13T10:46:58	None	287	Temporal stability of the oral microbiota: A longitudinal study of the dental, tongue, and salivary bacterial consortia	Every individual harbors a distinct oral microbiome that is influenced by environmental changes and shifts dramatically during the transition to disease. Examining baseline variation within and between individuals over time is critical to understanding this disease transition. Here we examined the temporal stability of supragingival plaque, tongue dorsum, and salivary microbial communities of hea…	93434	93431	27	5.2748015021734425	4.1364247565150505
MGYA00143683	ERR1109522	ERS951134	MGYS00001068	4.1	2018-01-24T00:00:00	ERR1109522	amplicon	Illumina MiSeq	ILLUMINA	Healthy human oral 16S rRNA V3-V4	Oral_TS_20	16S V3-V4 human oral from tongue dorsum, supragingival plaque, and saliva of healthy subjects.	root:Host-associated:Human:Digestive system:Oral	None	None	None	Canada	None	None	2016-06-13	2016-06-13T10:47:23	Home sapiens	9606	PRJEB11529	ERP012926	UNIVERSITY OF WATERLOO	SUBMITTED	2016-06-13T10:46:58	None	287	Temporal stability of the oral microbiota: A longitudinal study of the dental, tongue, and salivary bacterial consortia	Every individual harbors a distinct oral microbiome that is influenced by environmental changes and shifts dramatically during the transition to disease. Examining baseline variation within and between individuals over time is critical to understanding this disease transition. Here we examined the temporal stability of supragingival plaque, tongue dorsum, and salivary microbial communities of hea…	68204	68203	20	9.479484922397077	7.877827391267162
MGYA00143685	ERR1109533	ERS951135	MGYS00001068	4.1	2018-01-24T00:00:00	ERR1109533	amplicon	Illumina MiSeq	ILLUMINA	Healthy human oral 16S rRNA V3-V4	Oral_TS_21	16S V3-V4 human oral from tongue dorsum, supragingival plaque, and saliva of healthy subjects.	root:Host-associated:Human:Digestive system:Oral	None	None	None	Canada	None	None	2016-06-13	2016-06-13T10:47:23	Home sapiens	9606	PRJEB11529	ERP012926	UNIVERSITY OF WATERLOO	SUBMITTED	2016-06-13T10:46:58	None	287	Temporal stability of the oral microbiota: A longitudinal study of the dental, tongue, and salivary bacterial consortia	Every individual harbors a distinct oral microbiome that is influenced by environmental changes and shifts dramatically during the transition to disease. Examining baseline variation within and between individuals over time is critical to understanding this disease transition. Here we examined the temporal stability of supragingival plaque, tongue dorsum, and salivary microbial communities of hea…	80431	80412	26	4.177600522101568	3.031887259191164
MGYA00143686	ERR1109560	ERS951364	MGYS00001068	4.1	2018-01-24T00:00:00	ERR1109560	amplicon	Illumina MiSeq	ILLUMINA	Healthy human oral 16S rRNA V3-V4	Oral_TS_250	16S V3-V4 human oral from tongue dorsum, supragingival plaque, and saliva of healthy subjects.	root:Host-associated:Human:Digestive system:Oral	None	None	None	Canada	None	None	2016-06-13	2016-06-13T10:47:24	Home sapiens	9606	PRJEB11529	ERP012926	UNIVERSITY OF WATERLOO	SUBMITTED	2016-06-13T10:46:58	None	287	Temporal stability of the oral microbiota: A longitudinal study of the dental, tongue, and salivary bacterial consortia	Every individual harbors a distinct oral microbiome that is influenced by environmental changes and shifts dramatically during the transition to disease. Examining baseline variation within and between individuals over time is critical to understanding this disease transition. Here we examined the temporal stability of supragingival plaque, tongue dorsum, and salivary microbial communities of hea…	86298	86226	29	5.129853728055111	3.499033895380986
MGYA00143687	ERR1109501	ERS951310	MGYS00001068	4.1	2018-01-24T00:00:00	ERR1109501	amplicon	Illumina MiSeq	ILLUMINA	Healthy human oral 16S rRNA V3-V4	Oral_TS_196	16S V3-V4 human oral from tongue dorsum, supragingival plaque, and saliva of healthy subjects.	root:Host-associated:Human:Digestive system:Oral	None	None	None	Canada	None	None	2016-06-13	2016-06-13T10:47:23	Home sapiens	9606	PRJEB11529	ERP012926	UNIVERSITY OF WATERLOO	SUBMITTED	2016-06-13T10:46:58	None	287	Temporal stability of the oral microbiota: A longitudinal study of the dental, tongue, and salivary bacterial consortia	Every individual harbors a distinct oral microbiome that is influenced by environmental changes and shifts dramatically during the transition to disease. Examining baseline variation within and between individuals over time is critical to understanding this disease transition. Here we examined the temporal stability of supragingival plaque, tongue dorsum, and salivary microbial communities of hea…	131391	131388	23	6.711982276122629	4.5940331349509975
MGYA00143689	ERR1109530	ERS951337	MGYS00001068	4.1	2018-01-24T00:00:00	ERR1109530	amplicon	Illumina MiSeq	ILLUMINA	Healthy human oral 16S rRNA V3-V4	Oral_TS_223	16S V3-V4 human oral from tongue dorsum, supragingival plaque, and saliva of healthy subjects.	root:Host-associated:Human:Digestive system:Oral	None	None	None	Canada	None	None	2016-06-13	2016-06-13T10:47:24	Home sapiens	9606	PRJEB11529	ERP012926	UNIVERSITY OF WATERLOO	SUBMITTED	2016-06-13T10:46:58	None	287	Temporal stability of the oral microbiota: A longitudinal study of the dental, tongue, and salivary bacterial consortia	Every individual harbors a distinct oral microbiome that is influenced by environmental changes and shifts dramatically during the transition to disease. Examining baseline variation within and between individuals over time is critical to understanding this disease transition. Here we examined the temporal stability of supragingival plaque, tongue dorsum, and salivary microbial communities of hea…	146563	146556	26	8.654201205843002	6.290025646679391
MGYA00143690	ERR1109546	ERS951351	MGYS00001068	4.1	2018-01-24T00:00:00	ERR1109546	amplicon	Illumina MiSeq	ILLUMINA	Healthy human oral 16S rRNA V3-V4	Oral_TS_237	16S V3-V4 human oral from tongue dorsum, supragingival plaque, and saliva of healthy subjects.	root:Host-associated:Human:Digestive system:Oral	None	None	None	Canada	None	None	2016-06-13	2016-06-13T10:47:24	Home sapiens	9606	PRJEB11529	ERP012926	UNIVERSITY OF WATERLOO	SUBMITTED	2016-06-13T10:46:58	None	287	Temporal stability of the oral microbiota: A longitudinal study of the dental, tongue, and salivary bacterial consortia	Every individual harbors a distinct oral microbiome that is influenced by environmental changes and shifts dramatically during the transition to disease. Examining baseline variation within and between individuals over time is critical to understanding this disease transition. Here we examined the temporal stability of supragingival plaque, tongue dorsum, and salivary microbial communities of hea…	138214	138201	26	8.795059665851495	6.608578626549607
MGYA00143691	ERR1109643	ERS951120	MGYS00001068	4.1	2018-01-24T00:00:00	ERR1109643	amplicon	Illumina MiSeq	ILLUMINA	Healthy human oral 16S rRNA V3-V4	Oral_TS_6	16S V3-V4 human oral from tongue dorsum, supragingival plaque, and saliva of healthy subjects.	root:Host-associated:Human:Digestive system:Oral	None	None	None	Canada	None	None	2016-06-13	2016-06-13T10:47:22	Home sapiens	9606	PRJEB11529	ERP012926	UNIVERSITY OF WATERLOO	SUBMITTED	2016-06-13T10:46:58	None	287	Temporal stability of the oral microbiota: A longitudinal study of the dental, tongue, and salivary bacterial consortia	Every individual harbors a distinct oral microbiome that is influenced by environmental changes and shifts dramatically during the transition to disease. Examining baseline variation within and between individuals over time is critical to understanding this disease transition. Here we examined the temporal stability of supragingival plaque, tongue dorsum, and salivary microbial communities of hea…	83931	82917	36	8.25488225805841	6.525556574855095
MGYA00143692	ERR1109485	ERS951297	MGYS00001068	4.1	2018-01-24T00:00:00	ERR1109485	amplicon	Illumina MiSeq	ILLUMINA	Healthy human oral 16S rRNA V3-V4	Oral_TS_183	16S V3-V4 human oral from tongue dorsum, supragingival plaque, and saliva of healthy subjects.	root:Host-associated:Human:Digestive system:Oral	None	None	None	Canada	None	None	2016-06-13	2016-06-13T10:47:23	Home sapiens	9606	PRJEB11529	ERP012926	UNIVERSITY OF WATERLOO	SUBMITTED	2016-06-13T10:46:58	None	287	Temporal stability of the oral microbiota: A longitudinal study of the dental, tongue, and salivary bacterial consortia	Every individual harbors a distinct oral microbiome that is influenced by environmental changes and shifts dramatically during the transition to disease. Examining baseline variation within and between individuals over time is critical to understanding this disease transition. Here we examined the temporal stability of supragingival plaque, tongue dorsum, and salivary microbial communities of hea…	94488	94486	28	8.146939841058085	6.155568833235078
MGYA00143693	ERR1678090	ERS1394977	MGYS00001068	4.1	2018-01-24T00:00:00	ERR1678090	amplicon	NA	NA	SA1x1Y	SA1x1Y	16S V3-V4 human oral from tongue dorsum, supragingival plaque, and saliva of healthy subjects.	root:Host-associated:Human:Digestive system:Oral	None	None	None	None	None	None	2018-01-24	2018-01-24T09:07:41	Homo sapiens	9606	PRJEB11529	ERP012926	UNIVERSITY OF WATERLOO	SUBMITTED	2016-06-13T10:46:58	None	287	Temporal stability of the oral microbiota: A longitudinal study of the dental, tongue, and salivary bacterial consortia	Every individual harbors a distinct oral microbiome that is influenced by environmental changes and shifts dramatically during the transition to disease. Examining baseline variation within and between individuals over time is critical to understanding this disease transition. Here we examined the temporal stability of supragingival plaque, tongue dorsum, and salivary microbial communities of hea…	85678	85675	27	7.93755869096665	5.827152080565114
MGYA00143694	ERR1109491	ERS951302	MGYS00001068	4.1	2018-01-24T00:00:00	ERR1109491	amplicon	Illumina MiSeq	ILLUMINA	Healthy human oral 16S rRNA V3-V4	Oral_TS_188	16S V3-V4 human oral from tongue dorsum, supragingival plaque, and saliva of healthy subjects.	root:Host-associated:Human:Digestive system:Oral	None	None	None	Canada	None	None	2016-06-13	2016-06-13T10:47:23	Home sapiens	9606	PRJEB11529	ERP012926	UNIVERSITY OF WATERLOO	SUBMITTED	2016-06-13T10:46:58	None	287	Temporal stability of the oral microbiota: A longitudinal study of the dental, tongue, and salivary bacterial consortia	Every individual harbors a distinct oral microbiome that is influenced by environmental changes and shifts dramatically during the transition to disease. Examining baseline variation within and between individuals over time is critical to understanding this disease transition. Here we examined the temporal stability of supragingival plaque, tongue dorsum, and salivary microbial communities of hea…	98146	98091	30	9.80276750161398	7.40376603765343
MGYA00143695	ERR1109582	ERS951384	MGYS00001068	4.1	2018-01-24T00:00:00	ERR1109582	amplicon	Illumina MiSeq	ILLUMINA	Healthy human oral 16S rRNA V3-V4	Oral_TS_270	16S V3-V4 human oral from tongue dorsum, supragingival plaque, and saliva of healthy subjects.	root:Host-associated:Human:Digestive system:Oral	None	None	None	Canada	None	None	2016-06-13	2016-06-13T10:47:24	Home sapiens	9606	PRJEB11529	ERP012926	UNIVERSITY OF WATERLOO	SUBMITTED	2016-06-13T10:46:58	None	287	Temporal stability of the oral microbiota: A longitudinal study of the dental, tongue, and salivary bacterial consortia	Every individual harbors a distinct oral microbiome that is influenced by environmental changes and shifts dramatically during the transition to disease. Examining baseline variation within and between individuals over time is critical to understanding this disease transition. Here we examined the temporal stability of supragingival plaque, tongue dorsum, and salivary microbial communities of hea…	118366	118098	31	11.46971192903114	8.317832651878778
MGYA00143696	ERR1109403	ERS951222	MGYS00001068	4.1	2018-01-24T00:00:00	ERR1109403	amplicon	Illumina MiSeq	ILLUMINA	Healthy human oral 16S rRNA V3-V4	Oral_TS_108	16S V3-V4 human oral from tongue dorsum, supragingival plaque, and saliva of healthy subjects.	root:Host-associated:Human:Digestive system:Oral	None	None	None	Canada	None	None	2016-06-13	2016-06-13T10:47:23	Home sapiens	9606	PRJEB11529	ERP012926	UNIVERSITY OF WATERLOO	SUBMITTED	2016-06-13T10:46:58	None	287	Temporal stability of the oral microbiota: A longitudinal study of the dental, tongue, and salivary bacterial consortia	Every individual harbors a distinct oral microbiome that is influenced by environmental changes and shifts dramatically during the transition to disease. Examining baseline variation within and between individuals over time is critical to understanding this disease transition. Here we examined the temporal stability of supragingival plaque, tongue dorsum, and salivary microbial communities of hea…	78467	78465	25	8.572577016785413	6.417469264992982
MGYA00143697	ERR1109520	ERS951328	MGYS00001068	4.1	2018-01-24T00:00:00	ERR1109520	amplicon	Illumina MiSeq	ILLUMINA	Healthy human oral 16S rRNA V3-V4	Oral_TS_214	16S V3-V4 human oral from tongue dorsum, supragingival plaque, and saliva of healthy subjects.	root:Host-associated:Human:Digestive system:Oral	None	None	None	Canada	None	None	2016-06-13	2016-06-13T10:47:23	Home sapiens	9606	PRJEB11529	ERP012926	UNIVERSITY OF WATERLOO	SUBMITTED	2016-06-13T10:46:58	None	287	Temporal stability of the oral microbiota: A longitudinal study of the dental, tongue, and salivary bacterial consortia	Every individual harbors a distinct oral microbiome that is influenced by environmental changes and shifts dramatically during the transition to disease. Examining baseline variation within and between individuals over time is critical to understanding this disease transition. Here we examined the temporal stability of supragingival plaque, tongue dorsum, and salivary microbial communities of hea…	76123	75992	29	7.338356320244262	5.0169301481136
MGYA00143699	ERR1109455	ERS951270	MGYS00001068	4.1	2018-01-24T00:00:00	ERR1109455	amplicon	Illumina MiSeq	ILLUMINA	Healthy human oral 16S rRNA V3-V4	Oral_TS_156	16S V3-V4 human oral from tongue dorsum, supragingival plaque, and saliva of healthy subjects.	root:Host-associated:Human:Digestive system:Oral	None	None	None	Canada	None	None	2016-06-13	2016-06-13T10:47:23	Home sapiens	9606	PRJEB11529	ERP012926	UNIVERSITY OF WATERLOO	SUBMITTED	2016-06-13T10:46:58	None	287	Temporal stability of the oral microbiota: A longitudinal study of the dental, tongue, and salivary bacterial consortia	Every individual harbors a distinct oral microbiome that is influenced by environmental changes and shifts dramatically during the transition to disease. Examining baseline variation within and between individuals over time is critical to understanding this disease transition. Here we examined the temporal stability of supragingival plaque, tongue dorsum, and salivary microbial communities of hea…	142933	142930	23	6.1501885105047815	4.60149834399094
MGYA00143701	ERR1109535	ERS951341	MGYS00001068	4.1	2018-01-24T00:00:00	ERR1109535	amplicon	Illumina MiSeq	ILLUMINA	Healthy human oral 16S rRNA V3-V4	Oral_TS_227	16S V3-V4 human oral from tongue dorsum, supragingival plaque, and saliva of healthy subjects.	root:Host-associated:Human:Digestive system:Oral	None	None	None	Canada	None	None	2016-06-13	2016-06-13T10:47:24	Home sapiens	9606	PRJEB11529	ERP012926	UNIVERSITY OF WATERLOO	SUBMITTED	2016-06-13T10:46:58	None	287	Temporal stability of the oral microbiota: A longitudinal study of the dental, tongue, and salivary bacterial consortia	Every individual harbors a distinct oral microbiome that is influenced by environmental changes and shifts dramatically during the transition to disease. Examining baseline variation within and between individuals over time is critical to understanding this disease transition. Here we examined the temporal stability of supragingival plaque, tongue dorsum, and salivary microbial communities of hea…	121516	121404	28	7.989316675592493	5.647148898031613
MGYA00143702	ERR1109490	ERS951301	MGYS00001068	4.1	2018-01-24T00:00:00	ERR1109490	amplicon	Illumina MiSeq	ILLUMINA	Healthy human oral 16S rRNA V3-V4	Oral_TS_187	16S V3-V4 human oral from tongue dorsum, supragingival plaque, and saliva of healthy subjects.	root:Host-associated:Human:Digestive system:Oral	None	None	None	Canada	None	None	2016-06-13	2016-06-13T10:47:23	Home sapiens	9606	PRJEB11529	ERP012926	UNIVERSITY OF WATERLOO	SUBMITTED	2016-06-13T10:46:58	None	287	Temporal stability of the oral microbiota: A longitudinal study of the dental, tongue, and salivary bacterial consortia	Every individual harbors a distinct oral microbiome that is influenced by environmental changes and shifts dramatically during the transition to disease. Examining baseline variation within and between individuals over time is critical to understanding this disease transition. Here we examined the temporal stability of supragingival plaque, tongue dorsum, and salivary microbial communities of hea…	64951	64949	26	6.906636845334336	5.483371414517566
MGYA00143703	ERR1109468	ERS951281	MGYS00001068	4.1	2018-01-24T00:00:00	ERR1109468	amplicon	Illumina MiSeq	ILLUMINA	Healthy human oral 16S rRNA V3-V4	Oral_TS_167	16S V3-V4 human oral from tongue dorsum, supragingival plaque, and saliva of healthy subjects.	root:Host-associated:Human:Digestive system:Oral	None	None	None	Canada	None	None	2016-06-13	2016-06-13T10:47:23	Home sapiens	9606	PRJEB11529	ERP012926	UNIVERSITY OF WATERLOO	SUBMITTED	2016-06-13T10:46:58	None	287	Temporal stability of the oral microbiota: A longitudinal study of the dental, tongue, and salivary bacterial consortia	Every individual harbors a distinct oral microbiome that is influenced by environmental changes and shifts dramatically during the transition to disease. Examining baseline variation within and between individuals over time is critical to understanding this disease transition. Here we examined the temporal stability of supragingival plaque, tongue dorsum, and salivary microbial communities of hea…	67242	67242	26	8.19187374933914	6.128700367514599
MGYA00143704	ERR1109418	ERS951236	MGYS00001068	4.1	2018-01-24T00:00:00	ERR1109418	amplicon	Illumina MiSeq	ILLUMINA	Healthy human oral 16S rRNA V3-V4	Oral_TS_122	16S V3-V4 human oral from tongue dorsum, supragingival plaque, and saliva of healthy subjects.	root:Host-associated:Human:Digestive system:Oral	None	None	None	Canada	None	None	2016-06-13	2016-06-13T10:47:23	Home sapiens	9606	PRJEB11529	ERP012926	UNIVERSITY OF WATERLOO	SUBMITTED	2016-06-13T10:46:58	None	287	Temporal stability of the oral microbiota: A longitudinal study of the dental, tongue, and salivary bacterial consortia	Every individual harbors a distinct oral microbiome that is influenced by environmental changes and shifts dramatically during the transition to disease. Examining baseline variation within and between individuals over time is critical to understanding this disease transition. Here we examined the temporal stability of supragingival plaque, tongue dorsum, and salivary microbial communities of hea…	53186	53182	22	4.824544398817945	3.4844074063747192
MGYA00143705	ERR1109607	ERS951157	MGYS00001068	4.1	2018-01-24T00:00:00	ERR1109607	amplicon	Illumina MiSeq	ILLUMINA	Healthy human oral 16S rRNA V3-V4	Oral_TS_43	16S V3-V4 human oral from tongue dorsum, supragingival plaque, and saliva of healthy subjects.	root:Host-associated:Human:Digestive system:Oral	None	None	None	Canada	None	None	2016-06-13	2016-06-13T10:47:23	Home sapiens	9606	PRJEB11529	ERP012926	UNIVERSITY OF WATERLOO	SUBMITTED	2016-06-13T10:46:58	None	287	Temporal stability of the oral microbiota: A longitudinal study of the dental, tongue, and salivary bacterial consortia	Every individual harbors a distinct oral microbiome that is influenced by environmental changes and shifts dramatically during the transition to disease. Examining baseline variation within and between individuals over time is critical to understanding this disease transition. Here we examined the temporal stability of supragingival plaque, tongue dorsum, and salivary microbial communities of hea…	94615	94612	25	7.463665476553707	5.030238032087604
MGYA00143706	ERR1109461	ERS951275	MGYS00001068	4.1	2018-01-24T00:00:00	ERR1109461	amplicon	Illumina MiSeq	ILLUMINA	Healthy human oral 16S rRNA V3-V4	Oral_TS_161	16S V3-V4 human oral from tongue dorsum, supragingival plaque, and saliva of healthy subjects.	root:Host-associated:Human:Digestive system:Oral	None	None	None	Canada	None	None	2016-06-13	2016-06-13T10:47:23	Home sapiens	9606	PRJEB11529	ERP012926	UNIVERSITY OF WATERLOO	SUBMITTED	2016-06-13T10:46:58	None	287	Temporal stability of the oral microbiota: A longitudinal study of the dental, tongue, and salivary bacterial consortia	Every individual harbors a distinct oral microbiome that is influenced by environmental changes and shifts dramatically during the transition to disease. Examining baseline variation within and between individuals over time is critical to understanding this disease transition. Here we examined the temporal stability of supragingival plaque, tongue dorsum, and salivary microbial communities of hea…	123474	123420	20	7.9343857548113235	5.532803487114756
MGYA00143707	ERR1109419	ERS951237	MGYS00001068	4.1	2018-01-24T00:00:00	ERR1109419	amplicon	Illumina MiSeq	ILLUMINA	Healthy human oral 16S rRNA V3-V4	Oral_TS_123	16S V3-V4 human oral from tongue dorsum, supragingival plaque, and saliva of healthy subjects.	root:Host-associated:Human:Digestive system:Oral	None	None	None	Canada	None	None	2016-06-13	2016-06-13T10:47:23	Home sapiens	9606	PRJEB11529	ERP012926	UNIVERSITY OF WATERLOO	SUBMITTED	2016-06-13T10:46:58	None	287	Temporal stability of the oral microbiota: A longitudinal study of the dental, tongue, and salivary bacterial consortia	Every individual harbors a distinct oral microbiome that is influenced by environmental changes and shifts dramatically during the transition to disease. Examining baseline variation within and between individuals over time is critical to understanding this disease transition. Here we examined the temporal stability of supragingival plaque, tongue dorsum, and salivary microbial communities of hea…	117745	117743	27	9.67922582562045	6.900632086281639
MGYA00143710	ERR1109547	ERS951352	MGYS00001068	4.1	2018-01-24T00:00:00	ERR1109547	amplicon	Illumina MiSeq	ILLUMINA	Healthy human oral 16S rRNA V3-V4	Oral_TS_238	16S V3-V4 human oral from tongue dorsum, supragingival plaque, and saliva of healthy subjects.	root:Host-associated:Human:Digestive system:Oral	None	None	None	Canada	None	None	2016-06-13	2016-06-13T10:47:24	Home sapiens	9606	PRJEB11529	ERP012926	UNIVERSITY OF WATERLOO	SUBMITTED	2016-06-13T10:46:58	None	287	Temporal stability of the oral microbiota: A longitudinal study of the dental, tongue, and salivary bacterial consortia	Every individual harbors a distinct oral microbiome that is influenced by environmental changes and shifts dramatically during the transition to disease. Examining baseline variation within and between individuals over time is critical to understanding this disease transition. Here we examined the temporal stability of supragingival plaque, tongue dorsum, and salivary microbial communities of hea…	114815	114802	26	8.904084362785182	6.478164720873428
MGYA00143711	ERR1678095	ERS1394975	MGYS00001068	4.1	2018-01-24T00:00:00	ERR1678095	amplicon	NA	NA	T9x1Y	T9x1Y	16S V3-V4 human oral from tongue dorsum, supragingival plaque, and saliva of healthy subjects.	root:Host-associated:Human:Digestive system:Oral	None	None	None	None	None	None	2018-01-24	2018-01-24T09:07:41	Homo sapiens	9606	PRJEB11529	ERP012926	UNIVERSITY OF WATERLOO	SUBMITTED	2016-06-13T10:46:58	None	287	Temporal stability of the oral microbiota: A longitudinal study of the dental, tongue, and salivary bacterial consortia	Every individual harbors a distinct oral microbiome that is influenced by environmental changes and shifts dramatically during the transition to disease. Examining baseline variation within and between individuals over time is critical to understanding this disease transition. Here we examined the temporal stability of supragingival plaque, tongue dorsum, and salivary microbial communities of hea…	80681	80680	32	9.352141649111374	7.214096569518801
MGYA00143712	ERR1109524	ERS951331	MGYS00001068	4.1	2018-01-24T00:00:00	ERR1109524	amplicon	Illumina MiSeq	ILLUMINA	Healthy human oral 16S rRNA V3-V4	Oral_TS_217	16S V3-V4 human oral from tongue dorsum, supragingival plaque, and saliva of healthy subjects.	root:Host-associated:Human:Digestive system:Oral	None	None	None	Canada	None	None	2016-06-13	2016-06-13T10:47:24	Home sapiens	9606	PRJEB11529	ERP012926	UNIVERSITY OF WATERLOO	SUBMITTED	2016-06-13T10:46:58	None	287	Temporal stability of the oral microbiota: A longitudinal study of the dental, tongue, and salivary bacterial consortia	Every individual harbors a distinct oral microbiome that is influenced by environmental changes and shifts dramatically during the transition to disease. Examining baseline variation within and between individuals over time is critical to understanding this disease transition. Here we examined the temporal stability of supragingival plaque, tongue dorsum, and salivary microbial communities of hea…	99657	99585	35	10.122141074066747	7.569058262578838
MGYA00143713	ERR1109606	ERS951156	MGYS00001068	4.1	2018-01-24T00:00:00	ERR1109606	amplicon	Illumina MiSeq	ILLUMINA	Healthy human oral 16S rRNA V3-V4	Oral_TS_42	16S V3-V4 human oral from tongue dorsum, supragingival plaque, and saliva of healthy subjects.	root:Host-associated:Human:Digestive system:Oral	None	None	None	Canada	None	None	2016-06-13	2016-06-13T10:47:23	Home sapiens	9606	PRJEB11529	ERP012926	UNIVERSITY OF WATERLOO	SUBMITTED	2016-06-13T10:46:58	None	287	Temporal stability of the oral microbiota: A longitudinal study of the dental, tongue, and salivary bacterial consortia	Every individual harbors a distinct oral microbiome that is influenced by environmental changes and shifts dramatically during the transition to disease. Examining baseline variation within and between individuals over time is critical to understanding this disease transition. Here we examined the temporal stability of supragingival plaque, tongue dorsum, and salivary microbial communities of hea…	110213	110207	25	8.831035265859033	6.3118388200097515
MGYA00143714	ERR1109405	ERS951224	MGYS00001068	4.1	2018-01-24T00:00:00	ERR1109405	amplicon	Illumina MiSeq	ILLUMINA	Healthy human oral 16S rRNA V3-V4	Oral_TS_110	16S V3-V4 human oral from tongue dorsum, supragingival plaque, and saliva of healthy subjects.	root:Host-associated:Human:Digestive system:Oral	None	None	None	Canada	None	None	2016-06-13	2016-06-13T10:47:23	Home sapiens	9606	PRJEB11529	ERP012926	UNIVERSITY OF WATERLOO	SUBMITTED	2016-06-13T10:46:58	None	287	Temporal stability of the oral microbiota: A longitudinal study of the dental, tongue, and salivary bacterial consortia	Every individual harbors a distinct oral microbiome that is influenced by environmental changes and shifts dramatically during the transition to disease. Examining baseline variation within and between individuals over time is critical to understanding this disease transition. Here we examined the temporal stability of supragingival plaque, tongue dorsum, and salivary microbial communities of hea…	90976	90976	26	7.149560108312867	5.709284790196251
MGYA00143715	ERR1109597	ERS951148	MGYS00001068	4.1	2018-01-24T00:00:00	ERR1109597	amplicon	Illumina MiSeq	ILLUMINA	Healthy human oral 16S rRNA V3-V4	Oral_TS_34	16S V3-V4 human oral from tongue dorsum, supragingival plaque, and saliva of healthy subjects.	root:Host-associated:Human:Digestive system:Oral	None	None	None	Canada	None	None	2016-06-13	2016-06-13T10:47:23	Home sapiens	9606	PRJEB11529	ERP012926	UNIVERSITY OF WATERLOO	SUBMITTED	2016-06-13T10:46:58	None	287	Temporal stability of the oral microbiota: A longitudinal study of the dental, tongue, and salivary bacterial consortia	Every individual harbors a distinct oral microbiome that is influenced by environmental changes and shifts dramatically during the transition to disease. Examining baseline variation within and between individuals over time is critical to understanding this disease transition. Here we examined the temporal stability of supragingival plaque, tongue dorsum, and salivary microbial communities of hea…	87291	87290	25	4.411201872088919	3.0833194614284247
MGYA00143716	ERR1109642	ERS951190	MGYS00001068	4.1	2018-01-24T00:00:00	ERR1109642	amplicon	Illumina MiSeq	ILLUMINA	Healthy human oral 16S rRNA V3-V4	Oral_TS_76	16S V3-V4 human oral from tongue dorsum, supragingival plaque, and saliva of healthy subjects.	root:Host-associated:Human:Digestive system:Oral	None	None	None	Canada	None	None	2016-06-13	2016-06-13T10:47:23	Home sapiens	9606	PRJEB11529	ERP012926	UNIVERSITY OF WATERLOO	SUBMITTED	2016-06-13T10:46:58	None	287	Temporal stability of the oral microbiota: A longitudinal study of the dental, tongue, and salivary bacterial consortia	Every individual harbors a distinct oral microbiome that is influenced by environmental changes and shifts dramatically during the transition to disease. Examining baseline variation within and between individuals over time is critical to understanding this disease transition. Here we examined the temporal stability of supragingival plaque, tongue dorsum, and salivary microbial communities of hea…	82907	82905	26	7.1710703029673475	5.436468014632688
MGYA00143717	ERR1109445	ERS951127	MGYS00001068	4.1	2018-01-24T00:00:00	ERR1109445	amplicon	Illumina MiSeq	ILLUMINA	Healthy human oral 16S rRNA V3-V4	Oral_TS_13	16S V3-V4 human oral from tongue dorsum, supragingival plaque, and saliva of healthy subjects.	root:Host-associated:Human:Digestive system:Oral	None	None	None	Canada	None	None	2016-06-13	2016-06-13T10:47:22	Home sapiens	9606	PRJEB11529	ERP012926	UNIVERSITY OF WATERLOO	SUBMITTED	2016-06-13T10:46:58	None	287	Temporal stability of the oral microbiota: A longitudinal study of the dental, tongue, and salivary bacterial consortia	Every individual harbors a distinct oral microbiome that is influenced by environmental changes and shifts dramatically during the transition to disease. Examining baseline variation within and between individuals over time is critical to understanding this disease transition. Here we examined the temporal stability of supragingival plaque, tongue dorsum, and salivary microbial communities of hea…	126117	126114	27	5.098413011438992	3.407096613014798
MGYA00143718	ERR1109549	ERS951354	MGYS00001068	4.1	2018-01-24T00:00:00	ERR1109549	amplicon	Illumina MiSeq	ILLUMINA	Healthy human oral 16S rRNA V3-V4	Oral_TS_240	16S V3-V4 human oral from tongue dorsum, supragingival plaque, and saliva of healthy subjects.	root:Host-associated:Human:Digestive system:Oral	None	None	None	Canada	None	None	2016-06-13	2016-06-13T10:47:24	Home sapiens	9606	PRJEB11529	ERP012926	UNIVERSITY OF WATERLOO	SUBMITTED	2016-06-13T10:46:58	None	287	Temporal stability of the oral microbiota: A longitudinal study of the dental, tongue, and salivary bacterial consortia	Every individual harbors a distinct oral microbiome that is influenced by environmental changes and shifts dramatically during the transition to disease. Examining baseline variation within and between individuals over time is critical to understanding this disease transition. Here we examined the temporal stability of supragingival plaque, tongue dorsum, and salivary microbial communities of hea…	83400	83398	27	8.278022492556978	5.6164834581382275
MGYA00143719	ERR1678089	ERS1394974	MGYS00001068	4.1	2018-01-24T00:00:00	ERR1678089	amplicon	NA	NA	T1x1Y	T1x1Y	16S V3-V4 human oral from tongue dorsum, supragingival plaque, and saliva of healthy subjects.	root:Host-associated:Human:Digestive system:Oral	None	None	None	None	None	None	2018-01-24	2018-01-24T09:07:41	Homo sapiens	9606	PRJEB11529	ERP012926	UNIVERSITY OF WATERLOO	SUBMITTED	2016-06-13T10:46:58	None	287	Temporal stability of the oral microbiota: A longitudinal study of the dental, tongue, and salivary bacterial consortia	Every individual harbors a distinct oral microbiome that is influenced by environmental changes and shifts dramatically during the transition to disease. Examining baseline variation within and between individuals over time is critical to understanding this disease transition. Here we examined the temporal stability of supragingival plaque, tongue dorsum, and salivary microbial communities of hea…	89082	88895	33	10.461531307759403	7.814674074825388
MGYA00143720	ERR1109415	ERS951233	MGYS00001068	4.1	2018-01-24T00:00:00	ERR1109415	amplicon	Illumina MiSeq	ILLUMINA	Healthy human oral 16S rRNA V3-V4	Oral_TS_119	16S V3-V4 human oral from tongue dorsum, supragingival plaque, and saliva of healthy subjects.	root:Host-associated:Human:Digestive system:Oral	None	None	None	Canada	None	None	2016-06-13	2016-06-13T10:47:23	Home sapiens	9606	PRJEB11529	ERP012926	UNIVERSITY OF WATERLOO	SUBMITTED	2016-06-13T10:46:58	None	287	Temporal stability of the oral microbiota: A longitudinal study of the dental, tongue, and salivary bacterial consortia	Every individual harbors a distinct oral microbiome that is influenced by environmental changes and shifts dramatically during the transition to disease. Examining baseline variation within and between individuals over time is critical to understanding this disease transition. Here we examined the temporal stability of supragingival plaque, tongue dorsum, and salivary microbial communities of hea…	53308	53306	28	9.958338445039528	7.720334045560419
MGYA00143722	ERR1109497	ERS951308	MGYS00001068	4.1	2018-01-24T00:00:00	ERR1109497	amplicon	Illumina MiSeq	ILLUMINA	Healthy human oral 16S rRNA V3-V4	Oral_TS_194	16S V3-V4 human oral from tongue dorsum, supragingival plaque, and saliva of healthy subjects.	root:Host-associated:Human:Digestive system:Oral	None	None	None	Canada	None	None	2016-06-13	2016-06-13T10:47:23	Home sapiens	9606	PRJEB11529	ERP012926	UNIVERSITY OF WATERLOO	SUBMITTED	2016-06-13T10:46:58	None	287	Temporal stability of the oral microbiota: A longitudinal study of the dental, tongue, and salivary bacterial consortia	Every individual harbors a distinct oral microbiome that is influenced by environmental changes and shifts dramatically during the transition to disease. Examining baseline variation within and between individuals over time is critical to understanding this disease transition. Here we examined the temporal stability of supragingival plaque, tongue dorsum, and salivary microbial communities of hea…	59743	59709	23	4.715351481868379	3.352787219250045
MGYA00143723	ERR1109579	ERS951381	MGYS00001068	4.1	2018-01-24T00:00:00	ERR1109579	amplicon	Illumina MiSeq	ILLUMINA	Healthy human oral 16S rRNA V3-V4	Oral_TS_267	16S V3-V4 human oral from tongue dorsum, supragingival plaque, and saliva of healthy subjects.	root:Host-associated:Human:Digestive system:Oral	None	None	None	Canada	None	None	2016-06-13	2016-06-13T10:47:24	Home sapiens	9606	PRJEB11529	ERP012926	UNIVERSITY OF WATERLOO	SUBMITTED	2016-06-13T10:46:58	None	287	Temporal stability of the oral microbiota: A longitudinal study of the dental, tongue, and salivary bacterial consortia	Every individual harbors a distinct oral microbiome that is influenced by environmental changes and shifts dramatically during the transition to disease. Examining baseline variation within and between individuals over time is critical to understanding this disease transition. Here we examined the temporal stability of supragingival plaque, tongue dorsum, and salivary microbial communities of hea…	81805	81764	24	7.247367456520648	4.9084028195515685
MGYA00143725	ERR1678091	ERS1394971	MGYS00001068	4.1	2018-01-24T00:00:00	ERR1678091	amplicon	NA	NA	SP6x1Y	SP6x1Y	16S V3-V4 human oral from tongue dorsum, supragingival plaque, and saliva of healthy subjects.	root:Host-associated:Human:Digestive system:Oral	None	None	None	None	None	None	2018-01-24	2018-01-24T09:07:41	Homo sapiens	9606	PRJEB11529	ERP012926	UNIVERSITY OF WATERLOO	SUBMITTED	2016-06-13T10:46:58	None	287	Temporal stability of the oral microbiota: A longitudinal study of the dental, tongue, and salivary bacterial consortia	Every individual harbors a distinct oral microbiome that is influenced by environmental changes and shifts dramatically during the transition to disease. Examining baseline variation within and between individuals over time is critical to understanding this disease transition. Here we examined the temporal stability of supragingival plaque, tongue dorsum, and salivary microbial communities of hea…	82511	82502	28	3.5162342348021443	2.491631549696642
MGYA00143726	ERR1109391	ERS951211	MGYS00001068	4.1	2018-01-24T00:00:00	ERR1109391	amplicon	Illumina MiSeq	ILLUMINA	Healthy human oral 16S rRNA V3-V4	Oral_TS_97	16S V3-V4 human oral from tongue dorsum, supragingival plaque, and saliva of healthy subjects.	root:Host-associated:Human:Digestive system:Oral	None	None	None	Canada	None	None	2016-06-13	2016-06-13T10:47:23	Home sapiens	9606	PRJEB11529	ERP012926	UNIVERSITY OF WATERLOO	SUBMITTED	2016-06-13T10:46:58	None	287	Temporal stability of the oral microbiota: A longitudinal study of the dental, tongue, and salivary bacterial consortia	Every individual harbors a distinct oral microbiome that is influenced by environmental changes and shifts dramatically during the transition to disease. Examining baseline variation within and between individuals over time is critical to understanding this disease transition. Here we examined the temporal stability of supragingival plaque, tongue dorsum, and salivary microbial communities of hea…	162673	162671	23	4.9422199454983256	3.372515262671503
MGYA00143727	ERR1109511	ERS951133	MGYS00001068	4.1	2018-01-24T00:00:00	ERR1109511	amplicon	Illumina MiSeq	ILLUMINA	Healthy human oral 16S rRNA V3-V4	Oral_TS_19	16S V3-V4 human oral from tongue dorsum, supragingival plaque, and saliva of healthy subjects.	root:Host-associated:Human:Digestive system:Oral	None	None	None	Canada	None	None	2016-06-13	2016-06-13T10:47:23	Home sapiens	9606	PRJEB11529	ERP012926	UNIVERSITY OF WATERLOO	SUBMITTED	2016-06-13T10:46:58	None	287	Temporal stability of the oral microbiota: A longitudinal study of the dental, tongue, and salivary bacterial consortia	Every individual harbors a distinct oral microbiome that is influenced by environmental changes and shifts dramatically during the transition to disease. Examining baseline variation within and between individuals over time is critical to understanding this disease transition. Here we examined the temporal stability of supragingival plaque, tongue dorsum, and salivary microbial communities of hea…	103015	103015	27	7.938469078669151	6.093890818820313
MGYA00143728	ERR1109609	ERS951159	MGYS00001068	4.1	2018-01-24T00:00:00	ERR1109609	amplicon	Illumina MiSeq	ILLUMINA	Healthy human oral 16S rRNA V3-V4	Oral_TS_45	16S V3-V4 human oral from tongue dorsum, supragingival plaque, and saliva of healthy subjects.	root:Host-associated:Human:Digestive system:Oral	None	None	None	Canada	None	None	2016-06-13	2016-06-13T10:47:23	Home sapiens	9606	PRJEB11529	ERP012926	UNIVERSITY OF WATERLOO	SUBMITTED	2016-06-13T10:46:58	None	287	Temporal stability of the oral microbiota: A longitudinal study of the dental, tongue, and salivary bacterial consortia	Every individual harbors a distinct oral microbiome that is influenced by environmental changes and shifts dramatically during the transition to disease. Examining baseline variation within and between individuals over time is critical to understanding this disease transition. Here we examined the temporal stability of supragingival plaque, tongue dorsum, and salivary microbial communities of hea…	140243	140241	25	6.311246136626219	3.7688490228911866
MGYA00143729	ERR1109478	ERS951290	MGYS00001068	4.1	2018-01-24T00:00:00	ERR1109478	amplicon	Illumina MiSeq	ILLUMINA	Healthy human oral 16S rRNA V3-V4	Oral_TS_176	16S V3-V4 human oral from tongue dorsum, supragingival plaque, and saliva of healthy subjects.	root:Host-associated:Human:Digestive system:Oral	None	None	None	Canada	None	None	2016-06-13	2016-06-13T10:47:23	Home sapiens	9606	PRJEB11529	ERP012926	UNIVERSITY OF WATERLOO	SUBMITTED	2016-06-13T10:46:58	None	287	Temporal stability of the oral microbiota: A longitudinal study of the dental, tongue, and salivary bacterial consortia	Every individual harbors a distinct oral microbiome that is influenced by environmental changes and shifts dramatically during the transition to disease. Examining baseline variation within and between individuals over time is critical to understanding this disease transition. Here we examined the temporal stability of supragingival plaque, tongue dorsum, and salivary microbial communities of hea…	163739	163736	23	6.3150380000412945	4.803837272523326
MGYA00143730	ERR1109613	ERS951162	MGYS00001068	4.1	2018-01-24T00:00:00	ERR1109613	amplicon	Illumina MiSeq	ILLUMINA	Healthy human oral 16S rRNA V3-V4	Oral_TS_48	16S V3-V4 human oral from tongue dorsum, supragingival plaque, and saliva of healthy subjects.	root:Host-associated:Human:Digestive system:Oral	None	None	None	Canada	None	None	2016-06-13	2016-06-13T10:47:23	Home sapiens	9606	PRJEB11529	ERP012926	UNIVERSITY OF WATERLOO	SUBMITTED	2016-06-13T10:46:58	None	287	Temporal stability of the oral microbiota: A longitudinal study of the dental, tongue, and salivary bacterial consortia	Every individual harbors a distinct oral microbiome that is influenced by environmental changes and shifts dramatically during the transition to disease. Examining baseline variation within and between individuals over time is critical to understanding this disease transition. Here we examined the temporal stability of supragingival plaque, tongue dorsum, and salivary microbial communities of hea…	105134	105109	25	5.444003103787495	3.963699830993761
MGYA00143731	ERR1109450	ERS951265	MGYS00001068	4.1	2018-01-24T00:00:00	ERR1109450	amplicon	Illumina MiSeq	ILLUMINA	Healthy human oral 16S rRNA V3-V4	Oral_TS_151	16S V3-V4 human oral from tongue dorsum, supragingival plaque, and saliva of healthy subjects.	root:Host-associated:Human:Digestive system:Oral	None	None	None	Canada	None	None	2016-06-13	2016-06-13T10:47:23	Home sapiens	9606	PRJEB11529	ERP012926	UNIVERSITY OF WATERLOO	SUBMITTED	2016-06-13T10:46:58	None	287	Temporal stability of the oral microbiota: A longitudinal study of the dental, tongue, and salivary bacterial consortia	Every individual harbors a distinct oral microbiome that is influenced by environmental changes and shifts dramatically during the transition to disease. Examining baseline variation within and between individuals over time is critical to understanding this disease transition. Here we examined the temporal stability of supragingival plaque, tongue dorsum, and salivary microbial communities of hea…	93295	93294	28	7.2226323533873815	5.619636449059384
MGYA00143732	ERR1678093	ERS1394981	MGYS00001068	4.1	2018-01-24T00:00:00	ERR1678093	amplicon	NA	NA	T6x1Y	T6x1Y	16S V3-V4 human oral from tongue dorsum, supragingival plaque, and saliva of healthy subjects.	root:Host-associated:Human:Digestive system:Oral	None	None	None	None	None	None	2018-01-24	2018-01-24T09:07:41	Homo sapiens	9606	PRJEB11529	ERP012926	UNIVERSITY OF WATERLOO	SUBMITTED	2016-06-13T10:46:58	None	287	Temporal stability of the oral microbiota: A longitudinal study of the dental, tongue, and salivary bacterial consortia	Every individual harbors a distinct oral microbiome that is influenced by environmental changes and shifts dramatically during the transition to disease. Examining baseline variation within and between individuals over time is critical to understanding this disease transition. Here we examined the temporal stability of supragingival plaque, tongue dorsum, and salivary microbial communities of hea…	136419	136317	29	8.74015704795092	5.623436465708756
MGYA00143733	ERR1109658	ERS951204	MGYS00001068	4.1	2018-01-24T00:00:00	ERR1109658	amplicon	Illumina MiSeq	ILLUMINA	Healthy human oral 16S rRNA V3-V4	Oral_TS_90	16S V3-V4 human oral from tongue dorsum, supragingival plaque, and saliva of healthy subjects.	root:Host-associated:Human:Digestive system:Oral	None	None	None	Canada	None	None	2016-06-13	2016-06-13T10:47:23	Home sapiens	9606	PRJEB11529	ERP012926	UNIVERSITY OF WATERLOO	SUBMITTED	2016-06-13T10:46:58	None	287	Temporal stability of the oral microbiota: A longitudinal study of the dental, tongue, and salivary bacterial consortia	Every individual harbors a distinct oral microbiome that is influenced by environmental changes and shifts dramatically during the transition to disease. Examining baseline variation within and between individuals over time is critical to understanding this disease transition. Here we examined the temporal stability of supragingival plaque, tongue dorsum, and salivary microbial communities of hea…	107838	107835	24	6.086948642616487	4.772220843253733
MGYA00143734	ERR1109584	ERS951386	MGYS00001068	4.1	2018-01-24T00:00:00	ERR1109584	amplicon	Illumina MiSeq	ILLUMINA	Healthy human oral 16S rRNA V3-V4	Oral_TS_272	16S V3-V4 human oral from tongue dorsum, supragingival plaque, and saliva of healthy subjects.	root:Host-associated:Human:Digestive system:Oral	None	None	None	Canada	None	None	2016-06-13	2016-06-13T10:47:24	Home sapiens	9606	PRJEB11529	ERP012926	UNIVERSITY OF WATERLOO	SUBMITTED	2016-06-13T10:46:58	None	287	Temporal stability of the oral microbiota: A longitudinal study of the dental, tongue, and salivary bacterial consortia	Every individual harbors a distinct oral microbiome that is influenced by environmental changes and shifts dramatically during the transition to disease. Examining baseline variation within and between individuals over time is critical to understanding this disease transition. Here we examined the temporal stability of supragingival plaque, tongue dorsum, and salivary microbial communities of hea…	148314	148312	27	9.020787578327193	6.712251529347725
MGYA00143735	ERR1109462	ERS951276	MGYS00001068	4.1	2018-01-24T00:00:00	ERR1109462	amplicon	Illumina MiSeq	ILLUMINA	Healthy human oral 16S rRNA V3-V4	Oral_TS_162	16S V3-V4 human oral from tongue dorsum, supragingival plaque, and saliva of healthy subjects.	root:Host-associated:Human:Digestive system:Oral	None	None	None	Canada	None	None	2016-06-13	2016-06-13T10:47:23	Home sapiens	9606	PRJEB11529	ERP012926	UNIVERSITY OF WATERLOO	SUBMITTED	2016-06-13T10:46:58	None	287	Temporal stability of the oral microbiota: A longitudinal study of the dental, tongue, and salivary bacterial consortia	Every individual harbors a distinct oral microbiome that is influenced by environmental changes and shifts dramatically during the transition to disease. Examining baseline variation within and between individuals over time is critical to understanding this disease transition. Here we examined the temporal stability of supragingival plaque, tongue dorsum, and salivary microbial communities of hea…	53997	53997	26	8.321639416894403	6.782224356711107
MGYA00143738	ERR1109664	ERS951210	MGYS00001068	4.1	2018-01-24T00:00:00	ERR1109664	amplicon	Illumina MiSeq	ILLUMINA	Healthy human oral 16S rRNA V3-V4	Oral_TS_96	16S V3-V4 human oral from tongue dorsum, supragingival plaque, and saliva of healthy subjects.	root:Host-associated:Human:Digestive system:Oral	None	None	None	Canada	None	None	2016-06-13	2016-06-13T10:47:23	Home sapiens	9606	PRJEB11529	ERP012926	UNIVERSITY OF WATERLOO	SUBMITTED	2016-06-13T10:46:58	None	287	Temporal stability of the oral microbiota: A longitudinal study of the dental, tongue, and salivary bacterial consortia	Every individual harbors a distinct oral microbiome that is influenced by environmental changes and shifts dramatically during the transition to disease. Examining baseline variation within and between individuals over time is critical to understanding this disease transition. Here we examined the temporal stability of supragingival plaque, tongue dorsum, and salivary microbial communities of hea…	160142	160137	25	5.059660169124421	3.300727713848585
MGYA00143739	ERR1109505	ERS951314	MGYS00001068	4.1	2018-01-24T00:00:00	ERR1109505	amplicon	Illumina MiSeq	ILLUMINA	Healthy human oral 16S rRNA V3-V4	Oral_TS_200	16S V3-V4 human oral from tongue dorsum, supragingival plaque, and saliva of healthy subjects.	root:Host-associated:Human:Digestive system:Oral	None	None	None	Canada	None	None	2016-06-13	2016-06-13T10:47:23	Home sapiens	9606	PRJEB11529	ERP012926	UNIVERSITY OF WATERLOO	SUBMITTED	2016-06-13T10:46:58	None	287	Temporal stability of the oral microbiota: A longitudinal study of the dental, tongue, and salivary bacterial consortia	Every individual harbors a distinct oral microbiome that is influenced by environmental changes and shifts dramatically during the transition to disease. Examining baseline variation within and between individuals over time is critical to understanding this disease transition. Here we examined the temporal stability of supragingival plaque, tongue dorsum, and salivary microbial communities of hea…	63103	63097	24	10.230948109569717	7.617107942968766
MGYA00143740	ERR1109638	ERS951186	MGYS00001068	4.1	2018-01-24T00:00:00	ERR1109638	amplicon	Illumina MiSeq	ILLUMINA	Healthy human oral 16S rRNA V3-V4	Oral_TS_72	16S V3-V4 human oral from tongue dorsum, supragingival plaque, and saliva of healthy subjects.	root:Host-associated:Human:Digestive system:Oral	None	None	None	Canada	None	None	2016-06-13	2016-06-13T10:47:23	Home sapiens	9606	PRJEB11529	ERP012926	UNIVERSITY OF WATERLOO	SUBMITTED	2016-06-13T10:46:58	None	287	Temporal stability of the oral microbiota: A longitudinal study of the dental, tongue, and salivary bacterial consortia	Every individual harbors a distinct oral microbiome that is influenced by environmental changes and shifts dramatically during the transition to disease. Examining baseline variation within and between individuals over time is critical to understanding this disease transition. Here we examined the temporal stability of supragingival plaque, tongue dorsum, and salivary microbial communities of hea…	129928	129926	26	6.827035159537007	5.344437888498989
MGYA00143741	ERR1109662	ERS951208	MGYS00001068	4.1	2018-01-24T00:00:00	ERR1109662	amplicon	Illumina MiSeq	ILLUMINA	Healthy human oral 16S rRNA V3-V4	Oral_TS_94	16S V3-V4 human oral from tongue dorsum, supragingival plaque, and saliva of healthy subjects.	root:Host-associated:Human:Digestive system:Oral	None	None	None	Canada	None	None	2016-06-13	2016-06-13T10:47:23	Home sapiens	9606	PRJEB11529	ERP012926	UNIVERSITY OF WATERLOO	SUBMITTED	2016-06-13T10:46:58	None	287	Temporal stability of the oral microbiota: A longitudinal study of the dental, tongue, and salivary bacterial consortia	Every individual harbors a distinct oral microbiome that is influenced by environmental changes and shifts dramatically during the transition to disease. Examining baseline variation within and between individuals over time is critical to understanding this disease transition. Here we examined the temporal stability of supragingival plaque, tongue dorsum, and salivary microbial communities of hea…	117211	117203	24	7.456076895407367	5.774304913677999
MGYA00143742	ERR1678098	ERS1394976	MGYS00001068	4.1	2018-01-24T00:00:00	ERR1678098	amplicon	NA	NA	T11x1Y	T11x1Y	16S V3-V4 human oral from tongue dorsum, supragingival plaque, and saliva of healthy subjects.	root:Host-associated:Human:Digestive system:Oral	None	None	None	None	None	None	2018-01-24	2018-01-24T09:07:41	Homo sapiens	9606	PRJEB11529	ERP012926	UNIVERSITY OF WATERLOO	SUBMITTED	2016-06-13T10:46:58	None	287	Temporal stability of the oral microbiota: A longitudinal study of the dental, tongue, and salivary bacterial consortia	Every individual harbors a distinct oral microbiome that is influenced by environmental changes and shifts dramatically during the transition to disease. Examining baseline variation within and between individuals over time is critical to understanding this disease transition. Here we examined the temporal stability of supragingival plaque, tongue dorsum, and salivary microbial communities of hea…	76173	76172	28	7.166526820395939	5.500972676169068
MGYA00143743	ERR1109583	ERS951385	MGYS00001068	4.1	2018-01-24T00:00:00	ERR1109583	amplicon	Illumina MiSeq	ILLUMINA	Healthy human oral 16S rRNA V3-V4	Oral_TS_271	16S V3-V4 human oral from tongue dorsum, supragingival plaque, and saliva of healthy subjects.	root:Host-associated:Human:Digestive system:Oral	None	None	None	Canada	None	None	2016-06-13	2016-06-13T10:47:24	Home sapiens	9606	PRJEB11529	ERP012926	UNIVERSITY OF WATERLOO	SUBMITTED	2016-06-13T10:46:58	None	287	Temporal stability of the oral microbiota: A longitudinal study of the dental, tongue, and salivary bacterial consortia	Every individual harbors a distinct oral microbiome that is influenced by environmental changes and shifts dramatically during the transition to disease. Examining baseline variation within and between individuals over time is critical to understanding this disease transition. Here we examined the temporal stability of supragingival plaque, tongue dorsum, and salivary microbial communities of hea…	77246	77244	28	8.650840746261428	6.1150856120535035
MGYA00143744	ERR1109502	ERS951311	MGYS00001068	4.1	2018-01-24T00:00:00	ERR1109502	amplicon	Illumina MiSeq	ILLUMINA	Healthy human oral 16S rRNA V3-V4	Oral_TS_197	16S V3-V4 human oral from tongue dorsum, supragingival plaque, and saliva of healthy subjects.	root:Host-associated:Human:Digestive system:Oral	None	None	None	Canada	None	None	2016-06-13	2016-06-13T10:47:23	Home sapiens	9606	PRJEB11529	ERP012926	UNIVERSITY OF WATERLOO	SUBMITTED	2016-06-13T10:46:58	None	287	Temporal stability of the oral microbiota: A longitudinal study of the dental, tongue, and salivary bacterial consortia	Every individual harbors a distinct oral microbiome that is influenced by environmental changes and shifts dramatically during the transition to disease. Examining baseline variation within and between individuals over time is critical to understanding this disease transition. Here we examined the temporal stability of supragingival plaque, tongue dorsum, and salivary microbial communities of hea…	172865	172517	24	6.963565467123062	5.540198881583976
MGYA00143746	ERR1109614	ERS951163	MGYS00001068	4.1	2018-01-24T00:00:00	ERR1109614	amplicon	Illumina MiSeq	ILLUMINA	Healthy human oral 16S rRNA V3-V4	Oral_TS_49	16S V3-V4 human oral from tongue dorsum, supragingival plaque, and saliva of healthy subjects.	root:Host-associated:Human:Digestive system:Oral	None	None	None	Canada	None	None	2016-06-13	2016-06-13T10:47:23	Home sapiens	9606	PRJEB11529	ERP012926	UNIVERSITY OF WATERLOO	SUBMITTED	2016-06-13T10:46:58	None	287	Temporal stability of the oral microbiota: A longitudinal study of the dental, tongue, and salivary bacterial consortia	Every individual harbors a distinct oral microbiome that is influenced by environmental changes and shifts dramatically during the transition to disease. Examining baseline variation within and between individuals over time is critical to understanding this disease transition. Here we examined the temporal stability of supragingival plaque, tongue dorsum, and salivary microbial communities of hea…	108486	108486	23	5.115496891643928	3.792135101460562
MGYA00143747	ERR1109567	ERS951370	MGYS00001068	4.1	2018-01-24T00:00:00	ERR1109567	amplicon	Illumina MiSeq	ILLUMINA	Healthy human oral 16S rRNA V3-V4	Oral_TS_256	16S V3-V4 human oral from tongue dorsum, supragingival plaque, and saliva of healthy subjects.	root:Host-associated:Human:Digestive system:Oral	None	None	None	Canada	None	None	2016-06-13	2016-06-13T10:47:24	Home sapiens	9606	PRJEB11529	ERP012926	UNIVERSITY OF WATERLOO	SUBMITTED	2016-06-13T10:46:58	None	287	Temporal stability of the oral microbiota: A longitudinal study of the dental, tongue, and salivary bacterial consortia	Every individual harbors a distinct oral microbiome that is influenced by environmental changes and shifts dramatically during the transition to disease. Examining baseline variation within and between individuals over time is critical to understanding this disease transition. Here we examined the temporal stability of supragingival plaque, tongue dorsum, and salivary microbial communities of hea…	122443	122441	23	6.024088317758268	4.510741798733272
MGYA00143750	ERR1109596	ERS951147	MGYS00001068	4.1	2018-01-24T00:00:00	ERR1109596	amplicon	Illumina MiSeq	ILLUMINA	Healthy human oral 16S rRNA V3-V4	Oral_TS_33	16S V3-V4 human oral from tongue dorsum, supragingival plaque, and saliva of healthy subjects.	root:Host-associated:Human:Digestive system:Oral	None	None	None	Canada	None	None	2016-06-13	2016-06-13T10:47:23	Home sapiens	9606	PRJEB11529	ERP012926	UNIVERSITY OF WATERLOO	SUBMITTED	2016-06-13T10:46:58	None	287	Temporal stability of the oral microbiota: A longitudinal study of the dental, tongue, and salivary bacterial consortia	Every individual harbors a distinct oral microbiome that is influenced by environmental changes and shifts dramatically during the transition to disease. Examining baseline variation within and between individuals over time is critical to understanding this disease transition. Here we examined the temporal stability of supragingival plaque, tongue dorsum, and salivary microbial communities of hea…	63280	63280	25	5.434222685999226	3.925927319727664
MGYA00143752	ERR1109566	ERS951369	MGYS00001068	4.1	2018-01-24T00:00:00	ERR1109566	amplicon	Illumina MiSeq	ILLUMINA	Healthy human oral 16S rRNA V3-V4	Oral_TS_255	16S V3-V4 human oral from tongue dorsum, supragingival plaque, and saliva of healthy subjects.	root:Host-associated:Human:Digestive system:Oral	None	None	None	Canada	None	None	2016-06-13	2016-06-13T10:47:24	Home sapiens	9606	PRJEB11529	ERP012926	UNIVERSITY OF WATERLOO	SUBMITTED	2016-06-13T10:46:58	None	287	Temporal stability of the oral microbiota: A longitudinal study of the dental, tongue, and salivary bacterial consortia	Every individual harbors a distinct oral microbiome that is influenced by environmental changes and shifts dramatically during the transition to disease. Examining baseline variation within and between individuals over time is critical to understanding this disease transition. Here we examined the temporal stability of supragingival plaque, tongue dorsum, and salivary microbial communities of hea…	116838	116817	27	8.668297799778163	4.896543237048058
MGYA00143753	ERR1109627	ERS951176	MGYS00001068	4.1	2018-01-24T00:00:00	ERR1109627	amplicon	Illumina MiSeq	ILLUMINA	Healthy human oral 16S rRNA V3-V4	Oral_TS_62	16S V3-V4 human oral from tongue dorsum, supragingival plaque, and saliva of healthy subjects.	root:Host-associated:Human:Digestive system:Oral	None	None	None	Canada	None	None	2016-06-13	2016-06-13T10:47:23	Home sapiens	9606	PRJEB11529	ERP012926	UNIVERSITY OF WATERLOO	SUBMITTED	2016-06-13T10:46:58	None	287	Temporal stability of the oral microbiota: A longitudinal study of the dental, tongue, and salivary bacterial consortia	Every individual harbors a distinct oral microbiome that is influenced by environmental changes and shifts dramatically during the transition to disease. Examining baseline variation within and between individuals over time is critical to understanding this disease transition. Here we examined the temporal stability of supragingival plaque, tongue dorsum, and salivary microbial communities of hea…	133099	133099	27	7.905689585450861	5.12127790990597
MGYA00143754	ERR1109500	ERS951132	MGYS00001068	4.1	2018-01-24T00:00:00	ERR1109500	amplicon	Illumina MiSeq	ILLUMINA	Healthy human oral 16S rRNA V3-V4	Oral_TS_18	16S V3-V4 human oral from tongue dorsum, supragingival plaque, and saliva of healthy subjects.	root:Host-associated:Human:Digestive system:Oral	None	None	None	Canada	None	None	2016-06-13	2016-06-13T10:47:23	Home sapiens	9606	PRJEB11529	ERP012926	UNIVERSITY OF WATERLOO	SUBMITTED	2016-06-13T10:46:58	None	287	Temporal stability of the oral microbiota: A longitudinal study of the dental, tongue, and salivary bacterial consortia	Every individual harbors a distinct oral microbiome that is influenced by environmental changes and shifts dramatically during the transition to disease. Examining baseline variation within and between individuals over time is critical to understanding this disease transition. Here we examined the temporal stability of supragingival plaque, tongue dorsum, and salivary microbial communities of hea…	130131	130130	25	4.685986801276528	2.885483928703788
MGYA00143756	ERR1109561	ERS951365	MGYS00001068	4.1	2018-01-24T00:00:00	ERR1109561	amplicon	Illumina MiSeq	ILLUMINA	Healthy human oral 16S rRNA V3-V4	Oral_TS_251	16S V3-V4 human oral from tongue dorsum, supragingival plaque, and saliva of healthy subjects.	root:Host-associated:Human:Digestive system:Oral	None	None	None	Canada	None	None	2016-06-13	2016-06-13T10:47:24	Home sapiens	9606	PRJEB11529	ERP012926	UNIVERSITY OF WATERLOO	SUBMITTED	2016-06-13T10:46:58	None	287	Temporal stability of the oral microbiota: A longitudinal study of the dental, tongue, and salivary bacterial consortia	Every individual harbors a distinct oral microbiome that is influenced by environmental changes and shifts dramatically during the transition to disease. Examining baseline variation within and between individuals over time is critical to understanding this disease transition. Here we examined the temporal stability of supragingival plaque, tongue dorsum, and salivary microbial communities of hea…	85036	85030	27	9.054752891931267	6.677280317586811
MGYA00143757	ERR1109499	ERS951115	MGYS00001068	4.1	2018-01-24T00:00:00	ERR1109499	amplicon	Illumina MiSeq	ILLUMINA	Healthy human oral 16S rRNA V3-V4	Oral_TS_1	16S V3-V4 human oral from tongue dorsum, supragingival plaque, and saliva of healthy subjects.	root:Host-associated:Human:Digestive system:Oral	None	None	None	Canada	None	None	2016-06-13	2016-06-13T10:47:22	Home sapiens	9606	PRJEB11529	ERP012926	UNIVERSITY OF WATERLOO	SUBMITTED	2016-06-13T10:46:58	None	287	Temporal stability of the oral microbiota: A longitudinal study of the dental, tongue, and salivary bacterial consortia	Every individual harbors a distinct oral microbiome that is influenced by environmental changes and shifts dramatically during the transition to disease. Examining baseline variation within and between individuals over time is critical to understanding this disease transition. Here we examined the temporal stability of supragingival plaque, tongue dorsum, and salivary microbial communities of hea…	54801	54755	27	8.295701601189394	6.041797668882957
MGYA00143758	ERR1109394	ERS951214	MGYS00001068	4.1	2018-01-24T00:00:00	ERR1109394	amplicon	Illumina MiSeq	ILLUMINA	Healthy human oral 16S rRNA V3-V4	Oral_TS_100	16S V3-V4 human oral from tongue dorsum, supragingival plaque, and saliva of healthy subjects.	root:Host-associated:Human:Digestive system:Oral	None	None	None	Canada	None	None	2016-06-13	2016-06-13T10:47:23	Home sapiens	9606	PRJEB11529	ERP012926	UNIVERSITY OF WATERLOO	SUBMITTED	2016-06-13T10:46:58	None	287	Temporal stability of the oral microbiota: A longitudinal study of the dental, tongue, and salivary bacterial consortia	Every individual harbors a distinct oral microbiome that is influenced by environmental changes and shifts dramatically during the transition to disease. Examining baseline variation within and between individuals over time is critical to understanding this disease transition. Here we examined the temporal stability of supragingival plaque, tongue dorsum, and salivary microbial communities of hea…	81639	81637	27	9.631690316399759	6.740008937201378
MGYA00143759	ERR1109392	ERS951212	MGYS00001068	4.1	2018-01-24T00:00:00	ERR1109392	amplicon	Illumina MiSeq	ILLUMINA	Healthy human oral 16S rRNA V3-V4	Oral_TS_98	16S V3-V4 human oral from tongue dorsum, supragingival plaque, and saliva of healthy subjects.	root:Host-associated:Human:Digestive system:Oral	None	None	None	Canada	None	None	2016-06-13	2016-06-13T10:47:23	Home sapiens	9606	PRJEB11529	ERP012926	UNIVERSITY OF WATERLOO	SUBMITTED	2016-06-13T10:46:58	None	287	Temporal stability of the oral microbiota: A longitudinal study of the dental, tongue, and salivary bacterial consortia	Every individual harbors a distinct oral microbiome that is influenced by environmental changes and shifts dramatically during the transition to disease. Examining baseline variation within and between individuals over time is critical to understanding this disease transition. Here we examined the temporal stability of supragingival plaque, tongue dorsum, and salivary microbial communities of hea…	103457	103456	26	10.799996305639846	8.50466709053915
MGYA00143760	ERR1109509	ERS951318	MGYS00001068	4.1	2018-01-24T00:00:00	ERR1109509	amplicon	Illumina MiSeq	ILLUMINA	Healthy human oral 16S rRNA V3-V4	Oral_TS_204	16S V3-V4 human oral from tongue dorsum, supragingival plaque, and saliva of healthy subjects.	root:Host-associated:Human:Digestive system:Oral	None	None	None	Canada	None	None	2016-06-13	2016-06-13T10:47:23	Home sapiens	9606	PRJEB11529	ERP012926	UNIVERSITY OF WATERLOO	SUBMITTED	2016-06-13T10:46:58	None	287	Temporal stability of the oral microbiota: A longitudinal study of the dental, tongue, and salivary bacterial consortia	Every individual harbors a distinct oral microbiome that is influenced by environmental changes and shifts dramatically during the transition to disease. Examining baseline variation within and between individuals over time is critical to understanding this disease transition. Here we examined the temporal stability of supragingival plaque, tongue dorsum, and salivary microbial communities of hea…	259387	259375	22	7.5567477721022405	5.7429926915365686
MGYA00143761	ERR1109620	ERS951169	MGYS00001068	4.1	2018-01-24T00:00:00	ERR1109620	amplicon	Illumina MiSeq	ILLUMINA	Healthy human oral 16S rRNA V3-V4	Oral_TS_55	16S V3-V4 human oral from tongue dorsum, supragingival plaque, and saliva of healthy subjects.	root:Host-associated:Human:Digestive system:Oral	None	None	None	Canada	None	None	2016-06-13	2016-06-13T10:47:23	Home sapiens	9606	PRJEB11529	ERP012926	UNIVERSITY OF WATERLOO	SUBMITTED	2016-06-13T10:46:58	None	287	Temporal stability of the oral microbiota: A longitudinal study of the dental, tongue, and salivary bacterial consortia	Every individual harbors a distinct oral microbiome that is influenced by environmental changes and shifts dramatically during the transition to disease. Examining baseline variation within and between individuals over time is critical to understanding this disease transition. Here we examined the temporal stability of supragingival plaque, tongue dorsum, and salivary microbial communities of hea…	75210	75192	25	7.52890267283366	5.510700263969781
MGYA00143762	ERR1109603	ERS951153	MGYS00001068	4.1	2018-01-24T00:00:00	ERR1109603	amplicon	Illumina MiSeq	ILLUMINA	Healthy human oral 16S rRNA V3-V4	Oral_TS_39	16S V3-V4 human oral from tongue dorsum, supragingival plaque, and saliva of healthy subjects.	root:Host-associated:Human:Digestive system:Oral	None	None	None	Canada	None	None	2016-06-13	2016-06-13T10:47:23	Home sapiens	9606	PRJEB11529	ERP012926	UNIVERSITY OF WATERLOO	SUBMITTED	2016-06-13T10:46:58	None	287	Temporal stability of the oral microbiota: A longitudinal study of the dental, tongue, and salivary bacterial consortia	Every individual harbors a distinct oral microbiome that is influenced by environmental changes and shifts dramatically during the transition to disease. Examining baseline variation within and between individuals over time is critical to understanding this disease transition. Here we examined the temporal stability of supragingival plaque, tongue dorsum, and salivary microbial communities of hea…	73174	73165	23	7.751896295975966	6.128242832897206
MGYA00143763	ERR1109608	ERS951158	MGYS00001068	4.1	2018-01-24T00:00:00	ERR1109608	amplicon	Illumina MiSeq	ILLUMINA	Healthy human oral 16S rRNA V3-V4	Oral_TS_44	16S V3-V4 human oral from tongue dorsum, supragingival plaque, and saliva of healthy subjects.	root:Host-associated:Human:Digestive system:Oral	None	None	None	Canada	None	None	2016-06-13	2016-06-13T10:47:23	Home sapiens	9606	PRJEB11529	ERP012926	UNIVERSITY OF WATERLOO	SUBMITTED	2016-06-13T10:46:58	None	287	Temporal stability of the oral microbiota: A longitudinal study of the dental, tongue, and salivary bacterial consortia	Every individual harbors a distinct oral microbiome that is influenced by environmental changes and shifts dramatically during the transition to disease. Examining baseline variation within and between individuals over time is critical to understanding this disease transition. Here we examined the temporal stability of supragingival plaque, tongue dorsum, and salivary microbial communities of hea…	110164	110162	24	4.937206182808229	3.9826445242792743
MGYA00143764	ERR1109470	ERS951283	MGYS00001068	4.1	2018-01-24T00:00:00	ERR1109470	amplicon	Illumina MiSeq	ILLUMINA	Healthy human oral 16S rRNA V3-V4	Oral_TS_169	16S V3-V4 human oral from tongue dorsum, supragingival plaque, and saliva of healthy subjects.	root:Host-associated:Human:Digestive system:Oral	None	None	None	Canada	None	None	2016-06-13	2016-06-13T10:47:23	Home sapiens	9606	PRJEB11529	ERP012926	UNIVERSITY OF WATERLOO	SUBMITTED	2016-06-13T10:46:58	None	287	Temporal stability of the oral microbiota: A longitudinal study of the dental, tongue, and salivary bacterial consortia	Every individual harbors a distinct oral microbiome that is influenced by environmental changes and shifts dramatically during the transition to disease. Examining baseline variation within and between individuals over time is critical to understanding this disease transition. Here we examined the temporal stability of supragingival plaque, tongue dorsum, and salivary microbial communities of hea…	113541	113538	26	7.636835654467886	6.294740528369727
MGYA00143765	ERR1109599	ERS951150	MGYS00001068	4.1	2018-01-24T00:00:00	ERR1109599	amplicon	Illumina MiSeq	ILLUMINA	Healthy human oral 16S rRNA V3-V4	Oral_TS_36	16S V3-V4 human oral from tongue dorsum, supragingival plaque, and saliva of healthy subjects.	root:Host-associated:Human:Digestive system:Oral	None	None	None	Canada	None	None	2016-06-13	2016-06-13T10:47:23	Home sapiens	9606	PRJEB11529	ERP012926	UNIVERSITY OF WATERLOO	SUBMITTED	2016-06-13T10:46:58	None	287	Temporal stability of the oral microbiota: A longitudinal study of the dental, tongue, and salivary bacterial consortia	Every individual harbors a distinct oral microbiome that is influenced by environmental changes and shifts dramatically during the transition to disease. Examining baseline variation within and between individuals over time is critical to understanding this disease transition. Here we examined the temporal stability of supragingival plaque, tongue dorsum, and salivary microbial communities of hea…	105279	105279	25	6.723782578121361	4.899237208855488
MGYA00143766	ERR1109483	ERS951295	MGYS00001068	4.1	2018-01-24T00:00:00	ERR1109483	amplicon	Illumina MiSeq	ILLUMINA	Healthy human oral 16S rRNA V3-V4	Oral_TS_181	16S V3-V4 human oral from tongue dorsum, supragingival plaque, and saliva of healthy subjects.	root:Host-associated:Human:Digestive system:Oral	None	None	None	Canada	None	None	2016-06-13	2016-06-13T10:47:23	Home sapiens	9606	PRJEB11529	ERP012926	UNIVERSITY OF WATERLOO	SUBMITTED	2016-06-13T10:46:58	None	287	Temporal stability of the oral microbiota: A longitudinal study of the dental, tongue, and salivary bacterial consortia	Every individual harbors a distinct oral microbiome that is influenced by environmental changes and shifts dramatically during the transition to disease. Examining baseline variation within and between individuals over time is critical to understanding this disease transition. Here we examined the temporal stability of supragingival plaque, tongue dorsum, and salivary microbial communities of hea…	55861	55861	23	9.435011534192775	7.792663764237371
MGYA00143768	ERR1109475	ERS951288	MGYS00001068	4.1	2018-01-24T00:00:00	ERR1109475	amplicon	Illumina MiSeq	ILLUMINA	Healthy human oral 16S rRNA V3-V4	Oral_TS_174	16S V3-V4 human oral from tongue dorsum, supragingival plaque, and saliva of healthy subjects.	root:Host-associated:Human:Digestive system:Oral	None	None	None	Canada	None	None	2016-06-13	2016-06-13T10:47:23	Home sapiens	9606	PRJEB11529	ERP012926	UNIVERSITY OF WATERLOO	SUBMITTED	2016-06-13T10:46:58	None	287	Temporal stability of the oral microbiota: A longitudinal study of the dental, tongue, and salivary bacterial consortia	Every individual harbors a distinct oral microbiome that is influenced by environmental changes and shifts dramatically during the transition to disease. Examining baseline variation within and between individuals over time is critical to understanding this disease transition. Here we examined the temporal stability of supragingival plaque, tongue dorsum, and salivary microbial communities of hea…	51791	51791	23	6.890555307255074	4.8967078110001765
MGYA00143769	ERR1109569	ERS951372	MGYS00001068	4.1	2018-01-24T00:00:00	ERR1109569	amplicon	Illumina MiSeq	ILLUMINA	Healthy human oral 16S rRNA V3-V4	Oral_TS_258	16S V3-V4 human oral from tongue dorsum, supragingival plaque, and saliva of healthy subjects.	root:Host-associated:Human:Digestive system:Oral	None	None	None	Canada	None	None	2016-06-13	2016-06-13T10:47:24	Home sapiens	9606	PRJEB11529	ERP012926	UNIVERSITY OF WATERLOO	SUBMITTED	2016-06-13T10:46:58	None	287	Temporal stability of the oral microbiota: A longitudinal study of the dental, tongue, and salivary bacterial consortia	Every individual harbors a distinct oral microbiome that is influenced by environmental changes and shifts dramatically during the transition to disease. Examining baseline variation within and between individuals over time is critical to understanding this disease transition. Here we examined the temporal stability of supragingival plaque, tongue dorsum, and salivary microbial communities of hea…	70721	70721	26	5.342386174829613	3.4330903862602544
MGYA00143770	ERR1109621	ERS951170	MGYS00001068	4.1	2018-01-24T00:00:00	ERR1109621	amplicon	Illumina MiSeq	ILLUMINA	Healthy human oral 16S rRNA V3-V4	Oral_TS_56	16S V3-V4 human oral from tongue dorsum, supragingival plaque, and saliva of healthy subjects.	root:Host-associated:Human:Digestive system:Oral	None	None	None	Canada	None	None	2016-06-13	2016-06-13T10:47:23	Home sapiens	9606	PRJEB11529	ERP012926	UNIVERSITY OF WATERLOO	SUBMITTED	2016-06-13T10:46:58	None	287	Temporal stability of the oral microbiota: A longitudinal study of the dental, tongue, and salivary bacterial consortia	Every individual harbors a distinct oral microbiome that is influenced by environmental changes and shifts dramatically during the transition to disease. Examining baseline variation within and between individuals over time is critical to understanding this disease transition. Here we examined the temporal stability of supragingival plaque, tongue dorsum, and salivary microbial communities of hea…	112552	112539	24	6.092102589571547	4.277169296735511
MGYA00143772	ERR1109637	ERS951185	MGYS00001068	4.1	2018-01-24T00:00:00	ERR1109637	amplicon	Illumina MiSeq	ILLUMINA	Healthy human oral 16S rRNA V3-V4	Oral_TS_71	16S V3-V4 human oral from tongue dorsum, supragingival plaque, and saliva of healthy subjects.	root:Host-associated:Human:Digestive system:Oral	None	None	None	Canada	None	None	2016-06-13	2016-06-13T10:47:23	Home sapiens	9606	PRJEB11529	ERP012926	UNIVERSITY OF WATERLOO	SUBMITTED	2016-06-13T10:46:58	None	287	Temporal stability of the oral microbiota: A longitudinal study of the dental, tongue, and salivary bacterial consortia	Every individual harbors a distinct oral microbiome that is influenced by environmental changes and shifts dramatically during the transition to disease. Examining baseline variation within and between individuals over time is critical to understanding this disease transition. Here we examined the temporal stability of supragingival plaque, tongue dorsum, and salivary microbial communities of hea…	75556	75556	23	6.48634245124975	5.20792665489509
MGYA00143773	ERR1109593	ERS951144	MGYS00001068	4.1	2018-01-24T00:00:00	ERR1109593	amplicon	Illumina MiSeq	ILLUMINA	Healthy human oral 16S rRNA V3-V4	Oral_TS_30	16S V3-V4 human oral from tongue dorsum, supragingival plaque, and saliva of healthy subjects.	root:Host-associated:Human:Digestive system:Oral	None	None	None	Canada	None	None	2016-06-13	2016-06-13T10:47:23	Home sapiens	9606	PRJEB11529	ERP012926	UNIVERSITY OF WATERLOO	SUBMITTED	2016-06-13T10:46:58	None	287	Temporal stability of the oral microbiota: A longitudinal study of the dental, tongue, and salivary bacterial consortia	Every individual harbors a distinct oral microbiome that is influenced by environmental changes and shifts dramatically during the transition to disease. Examining baseline variation within and between individuals over time is critical to understanding this disease transition. Here we examined the temporal stability of supragingival plaque, tongue dorsum, and salivary microbial communities of hea…	67946	67946	26	7.089437008425804	5.629095500574675
MGYA00143774	ERR1109541	ERS951347	MGYS00001068	4.1	2018-01-24T00:00:00	ERR1109541	amplicon	Illumina MiSeq	ILLUMINA	Healthy human oral 16S rRNA V3-V4	Oral_TS_233	16S V3-V4 human oral from tongue dorsum, supragingival plaque, and saliva of healthy subjects.	root:Host-associated:Human:Digestive system:Oral	None	None	None	Canada	None	None	2016-06-13	2016-06-13T10:47:24	Home sapiens	9606	PRJEB11529	ERP012926	UNIVERSITY OF WATERLOO	SUBMITTED	2016-06-13T10:46:58	None	287	Temporal stability of the oral microbiota: A longitudinal study of the dental, tongue, and salivary bacterial consortia	Every individual harbors a distinct oral microbiome that is influenced by environmental changes and shifts dramatically during the transition to disease. Examining baseline variation within and between individuals over time is critical to understanding this disease transition. Here we examined the temporal stability of supragingival plaque, tongue dorsum, and salivary microbial communities of hea…	86970	86950	31	8.245648499188357	4.5899801880999265
MGYA00143775	ERR1109503	ERS951312	MGYS00001068	4.1	2018-01-24T00:00:00	ERR1109503	amplicon	Illumina MiSeq	ILLUMINA	Healthy human oral 16S rRNA V3-V4	Oral_TS_198	16S V3-V4 human oral from tongue dorsum, supragingival plaque, and saliva of healthy subjects.	root:Host-associated:Human:Digestive system:Oral	None	None	None	Canada	None	None	2016-06-13	2016-06-13T10:47:23	Home sapiens	9606	PRJEB11529	ERP012926	UNIVERSITY OF WATERLOO	SUBMITTED	2016-06-13T10:46:58	None	287	Temporal stability of the oral microbiota: A longitudinal study of the dental, tongue, and salivary bacterial consortia	Every individual harbors a distinct oral microbiome that is influenced by environmental changes and shifts dramatically during the transition to disease. Examining baseline variation within and between individuals over time is critical to understanding this disease transition. Here we examined the temporal stability of supragingival plaque, tongue dorsum, and salivary microbial communities of hea…	223174	223140	25	8.896907797369074	6.555922719667284
MGYA00143776	ERR1109453	ERS951268	MGYS00001068	4.1	2018-01-24T00:00:00	ERR1109453	amplicon	Illumina MiSeq	ILLUMINA	Healthy human oral 16S rRNA V3-V4	Oral_TS_154	16S V3-V4 human oral from tongue dorsum, supragingival plaque, and saliva of healthy subjects.	root:Host-associated:Human:Digestive system:Oral	None	None	None	Canada	None	None	2016-06-13	2016-06-13T10:47:23	Home sapiens	9606	PRJEB11529	ERP012926	UNIVERSITY OF WATERLOO	SUBMITTED	2016-06-13T10:46:58	None	287	Temporal stability of the oral microbiota: A longitudinal study of the dental, tongue, and salivary bacterial consortia	Every individual harbors a distinct oral microbiome that is influenced by environmental changes and shifts dramatically during the transition to disease. Examining baseline variation within and between individuals over time is critical to understanding this disease transition. Here we examined the temporal stability of supragingival plaque, tongue dorsum, and salivary microbial communities of hea…	129676	129675	25	6.808959279503767	4.795854541195037
MGYA00143778	ERR1109557	ERS951361	MGYS00001068	4.1	2018-01-24T00:00:00	ERR1109557	amplicon	Illumina MiSeq	ILLUMINA	Healthy human oral 16S rRNA V3-V4	Oral_TS_247	16S V3-V4 human oral from tongue dorsum, supragingival plaque, and saliva of healthy subjects.	root:Host-associated:Human:Digestive system:Oral	None	None	None	Canada	None	None	2016-06-13	2016-06-13T10:47:24	Home sapiens	9606	PRJEB11529	ERP012926	UNIVERSITY OF WATERLOO	SUBMITTED	2016-06-13T10:46:58	None	287	Temporal stability of the oral microbiota: A longitudinal study of the dental, tongue, and salivary bacterial consortia	Every individual harbors a distinct oral microbiome that is influenced by environmental changes and shifts dramatically during the transition to disease. Examining baseline variation within and between individuals over time is critical to understanding this disease transition. Here we examined the temporal stability of supragingival plaque, tongue dorsum, and salivary microbial communities of hea…	74627	74617	25	7.444618757813121	5.058181991967978
MGYA00143779	ERR1109659	ERS951205	MGYS00001068	4.1	2018-01-24T00:00:00	ERR1109659	amplicon	Illumina MiSeq	ILLUMINA	Healthy human oral 16S rRNA V3-V4	Oral_TS_91	16S V3-V4 human oral from tongue dorsum, supragingival plaque, and saliva of healthy subjects.	root:Host-associated:Human:Digestive system:Oral	None	None	None	Canada	None	None	2016-06-13	2016-06-13T10:47:23	Home sapiens	9606	PRJEB11529	ERP012926	UNIVERSITY OF WATERLOO	SUBMITTED	2016-06-13T10:46:58	None	287	Temporal stability of the oral microbiota: A longitudinal study of the dental, tongue, and salivary bacterial consortia	Every individual harbors a distinct oral microbiome that is influenced by environmental changes and shifts dramatically during the transition to disease. Examining baseline variation within and between individuals over time is critical to understanding this disease transition. Here we examined the temporal stability of supragingival plaque, tongue dorsum, and salivary microbial communities of hea…	105442	105438	25	6.4239465956801665	4.959876150437549
MGYA00143780	ERR1109525	ERS951332	MGYS00001068	4.1	2018-01-24T00:00:00	ERR1109525	amplicon	Illumina MiSeq	ILLUMINA	Healthy human oral 16S rRNA V3-V4	Oral_TS_218	16S V3-V4 human oral from tongue dorsum, supragingival plaque, and saliva of healthy subjects.	root:Host-associated:Human:Digestive system:Oral	None	None	None	Canada	None	None	2016-06-13	2016-06-13T10:47:24	Home sapiens	9606	PRJEB11529	ERP012926	UNIVERSITY OF WATERLOO	SUBMITTED	2016-06-13T10:46:58	None	287	Temporal stability of the oral microbiota: A longitudinal study of the dental, tongue, and salivary bacterial consortia	Every individual harbors a distinct oral microbiome that is influenced by environmental changes and shifts dramatically during the transition to disease. Examining baseline variation within and between individuals over time is critical to understanding this disease transition. Here we examined the temporal stability of supragingival plaque, tongue dorsum, and salivary microbial communities of hea…	137693	137672	21	6.470806937024478	4.837502632980081
MGYA00143781	ERR1109574	ERS951377	MGYS00001068	4.1	2018-01-24T00:00:00	ERR1109574	amplicon	Illumina MiSeq	ILLUMINA	Healthy human oral 16S rRNA V3-V4	Oral_TS_263	16S V3-V4 human oral from tongue dorsum, supragingival plaque, and saliva of healthy subjects.	root:Host-associated:Human:Digestive system:Oral	None	None	None	Canada	None	None	2016-06-13	2016-06-13T10:47:24	Home sapiens	9606	PRJEB11529	ERP012926	UNIVERSITY OF WATERLOO	SUBMITTED	2016-06-13T10:46:58	None	287	Temporal stability of the oral microbiota: A longitudinal study of the dental, tongue, and salivary bacterial consortia	Every individual harbors a distinct oral microbiome that is influenced by environmental changes and shifts dramatically during the transition to disease. Examining baseline variation within and between individuals over time is critical to understanding this disease transition. Here we examined the temporal stability of supragingival plaque, tongue dorsum, and salivary microbial communities of hea…	78093	78050	27	6.715054604675855	4.666723789191076
MGYA00143782	ERR1678097	ERS1394973	MGYS00001068	4.1	2018-01-24T00:00:00	ERR1678097	amplicon	NA	NA	SP11x1Y	SP11x1Y	16S V3-V4 human oral from tongue dorsum, supragingival plaque, and saliva of healthy subjects.	root:Host-associated:Human:Digestive system:Oral	None	None	None	None	None	None	2018-01-24	2018-01-24T09:07:41	Homo sapiens	9606	PRJEB11529	ERP012926	UNIVERSITY OF WATERLOO	SUBMITTED	2016-06-13T10:46:58	None	287	Temporal stability of the oral microbiota: A longitudinal study of the dental, tongue, and salivary bacterial consortia	Every individual harbors a distinct oral microbiome that is influenced by environmental changes and shifts dramatically during the transition to disease. Examining baseline variation within and between individuals over time is critical to understanding this disease transition. Here we examined the temporal stability of supragingival plaque, tongue dorsum, and salivary microbial communities of hea…	86260	86256	28	5.754242008927354	3.554154414427106
MGYA00143784	ERR1109434	ERS951126	MGYS00001068	4.1	2018-01-24T00:00:00	ERR1109434	amplicon	Illumina MiSeq	ILLUMINA	Healthy human oral 16S rRNA V3-V4	Oral_TS_12	16S V3-V4 human oral from tongue dorsum, supragingival plaque, and saliva of healthy subjects.	root:Host-associated:Human:Digestive system:Oral	None	None	None	Canada	None	None	2016-06-13	2016-06-13T10:47:22	Home sapiens	9606	PRJEB11529	ERP012926	UNIVERSITY OF WATERLOO	SUBMITTED	2016-06-13T10:46:58	None	287	Temporal stability of the oral microbiota: A longitudinal study of the dental, tongue, and salivary bacterial consortia	Every individual harbors a distinct oral microbiome that is influenced by environmental changes and shifts dramatically during the transition to disease. Examining baseline variation within and between individuals over time is critical to understanding this disease transition. Here we examined the temporal stability of supragingival plaque, tongue dorsum, and salivary microbial communities of hea…	140883	140880	23	6.3086316856819895	4.546546012175815
MGYA00143785	ERR1109644	ERS951191	MGYS00001068	4.1	2018-01-24T00:00:00	ERR1109644	amplicon	Illumina MiSeq	ILLUMINA	Healthy human oral 16S rRNA V3-V4	Oral_TS_77	16S V3-V4 human oral from tongue dorsum, supragingival plaque, and saliva of healthy subjects.	root:Host-associated:Human:Digestive system:Oral	None	None	None	Canada	None	None	2016-06-13	2016-06-13T10:47:23	Home sapiens	9606	PRJEB11529	ERP012926	UNIVERSITY OF WATERLOO	SUBMITTED	2016-06-13T10:46:58	None	287	Temporal stability of the oral microbiota: A longitudinal study of the dental, tongue, and salivary bacterial consortia	Every individual harbors a distinct oral microbiome that is influenced by environmental changes and shifts dramatically during the transition to disease. Examining baseline variation within and between individuals over time is critical to understanding this disease transition. Here we examined the temporal stability of supragingival plaque, tongue dorsum, and salivary microbial communities of hea…	125740	125734	20	4.782082175548255	3.509542438680078
MGYA00143787	ERR1109457	ERS951271	MGYS00001068	4.1	2018-01-24T00:00:00	ERR1109457	amplicon	Illumina MiSeq	ILLUMINA	Healthy human oral 16S rRNA V3-V4	Oral_TS_157	16S V3-V4 human oral from tongue dorsum, supragingival plaque, and saliva of healthy subjects.	root:Host-associated:Human:Digestive system:Oral	None	None	None	Canada	None	None	2016-06-13	2016-06-13T10:47:23	Home sapiens	9606	PRJEB11529	ERP012926	UNIVERSITY OF WATERLOO	SUBMITTED	2016-06-13T10:46:58	None	287	Temporal stability of the oral microbiota: A longitudinal study of the dental, tongue, and salivary bacterial consortia	Every individual harbors a distinct oral microbiome that is influenced by environmental changes and shifts dramatically during the transition to disease. Examining baseline variation within and between individuals over time is critical to understanding this disease transition. Here we examined the temporal stability of supragingival plaque, tongue dorsum, and salivary microbial communities of hea…	123884	123871	23	8.378342390077098	6.7904033458295725
MGYA00143788	ERR1109645	ERS951192	MGYS00001068	4.1	2018-01-24T00:00:00	ERR1109645	amplicon	Illumina MiSeq	ILLUMINA	Healthy human oral 16S rRNA V3-V4	Oral_TS_78	16S V3-V4 human oral from tongue dorsum, supragingival plaque, and saliva of healthy subjects.	root:Host-associated:Human:Digestive system:Oral	None	None	None	Canada	None	None	2016-06-13	2016-06-13T10:47:23	Home sapiens	9606	PRJEB11529	ERP012926	UNIVERSITY OF WATERLOO	SUBMITTED	2016-06-13T10:46:58	None	287	Temporal stability of the oral microbiota: A longitudinal study of the dental, tongue, and salivary bacterial consortia	Every individual harbors a distinct oral microbiome that is influenced by environmental changes and shifts dramatically during the transition to disease. Examining baseline variation within and between individuals over time is critical to understanding this disease transition. Here we examined the temporal stability of supragingival plaque, tongue dorsum, and salivary microbial communities of hea…	146514	146513	30	11.069975458695515	8.729097406892272
MGYA00143789	ERR1109504	ERS951313	MGYS00001068	4.1	2018-01-24T00:00:00	ERR1109504	amplicon	Illumina MiSeq	ILLUMINA	Healthy human oral 16S rRNA V3-V4	Oral_TS_199	16S V3-V4 human oral from tongue dorsum, supragingival plaque, and saliva of healthy subjects.	root:Host-associated:Human:Digestive system:Oral	None	None	None	Canada	None	None	2016-06-13	2016-06-13T10:47:23	Home sapiens	9606	PRJEB11529	ERP012926	UNIVERSITY OF WATERLOO	SUBMITTED	2016-06-13T10:46:58	None	287	Temporal stability of the oral microbiota: A longitudinal study of the dental, tongue, and salivary bacterial consortia	Every individual harbors a distinct oral microbiome that is influenced by environmental changes and shifts dramatically during the transition to disease. Examining baseline variation within and between individuals over time is critical to understanding this disease transition. Here we examined the temporal stability of supragingival plaque, tongue dorsum, and salivary microbial communities of hea…	173202	173197	23	10.792856710487902	9.039787040188429
MGYA00143790	ERR1109559	ERS951363	MGYS00001068	4.1	2018-01-24T00:00:00	ERR1109559	amplicon	Illumina MiSeq	ILLUMINA	Healthy human oral 16S rRNA V3-V4	Oral_TS_249	16S V3-V4 human oral from tongue dorsum, supragingival plaque, and saliva of healthy subjects.	root:Host-associated:Human:Digestive system:Oral	None	None	None	Canada	None	None	2016-06-13	2016-06-13T10:47:24	Home sapiens	9606	PRJEB11529	ERP012926	UNIVERSITY OF WATERLOO	SUBMITTED	2016-06-13T10:46:58	None	287	Temporal stability of the oral microbiota: A longitudinal study of the dental, tongue, and salivary bacterial consortia	Every individual harbors a distinct oral microbiome that is influenced by environmental changes and shifts dramatically during the transition to disease. Examining baseline variation within and between individuals over time is critical to understanding this disease transition. Here we examined the temporal stability of supragingival plaque, tongue dorsum, and salivary microbial communities of hea…	66258	66255	27	7.8697534868464265	5.608956683960593
MGYA00143791	ERR1109548	ERS951353	MGYS00001068	4.1	2018-01-24T00:00:00	ERR1109548	amplicon	Illumina MiSeq	ILLUMINA	Healthy human oral 16S rRNA V3-V4	Oral_TS_239	16S V3-V4 human oral from tongue dorsum, supragingival plaque, and saliva of healthy subjects.	root:Host-associated:Human:Digestive system:Oral	None	None	None	Canada	None	None	2016-06-13	2016-06-13T10:47:24	Home sapiens	9606	PRJEB11529	ERP012926	UNIVERSITY OF WATERLOO	SUBMITTED	2016-06-13T10:46:58	None	287	Temporal stability of the oral microbiota: A longitudinal study of the dental, tongue, and salivary bacterial consortia	Every individual harbors a distinct oral microbiome that is influenced by environmental changes and shifts dramatically during the transition to disease. Examining baseline variation within and between individuals over time is critical to understanding this disease transition. Here we examined the temporal stability of supragingival plaque, tongue dorsum, and salivary microbial communities of hea…	175363	175357	25	6.000443632417637	4.238882420419282
MGYA00143795	ERR1109508	ERS951317	MGYS00001068	4.1	2018-01-24T00:00:00	ERR1109508	amplicon	Illumina MiSeq	ILLUMINA	Healthy human oral 16S rRNA V3-V4	Oral_TS_203	16S V3-V4 human oral from tongue dorsum, supragingival plaque, and saliva of healthy subjects.	root:Host-associated:Human:Digestive system:Oral	None	None	None	Canada	None	None	2016-06-13	2016-06-13T10:47:23	Home sapiens	9606	PRJEB11529	ERP012926	UNIVERSITY OF WATERLOO	SUBMITTED	2016-06-13T10:46:58	None	287	Temporal stability of the oral microbiota: A longitudinal study of the dental, tongue, and salivary bacterial consortia	Every individual harbors a distinct oral microbiome that is influenced by environmental changes and shifts dramatically during the transition to disease. Examining baseline variation within and between individuals over time is critical to understanding this disease transition. Here we examined the temporal stability of supragingival plaque, tongue dorsum, and salivary microbial communities of hea…	66329	66294	25	6.84890848772311	4.695947880928347
MGYA00143796	ERR1109605	ERS951155	MGYS00001068	4.1	2018-01-24T00:00:00	ERR1109605	amplicon	Illumina MiSeq	ILLUMINA	Healthy human oral 16S rRNA V3-V4	Oral_TS_41	16S V3-V4 human oral from tongue dorsum, supragingival plaque, and saliva of healthy subjects.	root:Host-associated:Human:Digestive system:Oral	None	None	None	Canada	None	None	2016-06-13	2016-06-13T10:47:23	Home sapiens	9606	PRJEB11529	ERP012926	UNIVERSITY OF WATERLOO	SUBMITTED	2016-06-13T10:46:58	None	287	Temporal stability of the oral microbiota: A longitudinal study of the dental, tongue, and salivary bacterial consortia	Every individual harbors a distinct oral microbiome that is influenced by environmental changes and shifts dramatically during the transition to disease. Examining baseline variation within and between individuals over time is critical to understanding this disease transition. Here we examined the temporal stability of supragingival plaque, tongue dorsum, and salivary microbial communities of hea…	73395	73395	24	4.8976848841245895	3.2306105712974524
MGYA00143798	ERR1109474	ERS951287	MGYS00001068	4.1	2018-01-24T00:00:00	ERR1109474	amplicon	Illumina MiSeq	ILLUMINA	Healthy human oral 16S rRNA V3-V4	Oral_TS_173	16S V3-V4 human oral from tongue dorsum, supragingival plaque, and saliva of healthy subjects.	root:Host-associated:Human:Digestive system:Oral	None	None	None	Canada	None	None	2016-06-13	2016-06-13T10:47:23	Home sapiens	9606	PRJEB11529	ERP012926	UNIVERSITY OF WATERLOO	SUBMITTED	2016-06-13T10:46:58	None	287	Temporal stability of the oral microbiota: A longitudinal study of the dental, tongue, and salivary bacterial consortia	Every individual harbors a distinct oral microbiome that is influenced by environmental changes and shifts dramatically during the transition to disease. Examining baseline variation within and between individuals over time is critical to understanding this disease transition. Here we examined the temporal stability of supragingival plaque, tongue dorsum, and salivary microbial communities of hea…	71685	71681	24	5.619928148492225	3.4376936279796193
MGYA00143799	ERR1109630	ERS951179	MGYS00001068	4.1	2018-01-24T00:00:00	ERR1109630	amplicon	Illumina MiSeq	ILLUMINA	Healthy human oral 16S rRNA V3-V4	Oral_TS_65	16S V3-V4 human oral from tongue dorsum, supragingival plaque, and saliva of healthy subjects.	root:Host-associated:Human:Digestive system:Oral	None	None	None	Canada	None	None	2016-06-13	2016-06-13T10:47:23	Home sapiens	9606	PRJEB11529	ERP012926	UNIVERSITY OF WATERLOO	SUBMITTED	2016-06-13T10:46:58	None	287	Temporal stability of the oral microbiota: A longitudinal study of the dental, tongue, and salivary bacterial consortia	Every individual harbors a distinct oral microbiome that is influenced by environmental changes and shifts dramatically during the transition to disease. Examining baseline variation within and between individuals over time is critical to understanding this disease transition. Here we examined the temporal stability of supragingival plaque, tongue dorsum, and salivary microbial communities of hea…	104635	104632	26	5.597688872071946	3.525264807772688
MGYA00143800	ERR1109458	ERS951272	MGYS00001068	4.1	2018-01-24T00:00:00	ERR1109458	amplicon	Illumina MiSeq	ILLUMINA	Healthy human oral 16S rRNA V3-V4	Oral_TS_158	16S V3-V4 human oral from tongue dorsum, supragingival plaque, and saliva of healthy subjects.	root:Host-associated:Human:Digestive system:Oral	None	None	None	Canada	None	None	2016-06-13	2016-06-13T10:47:23	Home sapiens	9606	PRJEB11529	ERP012926	UNIVERSITY OF WATERLOO	SUBMITTED	2016-06-13T10:46:58	None	287	Temporal stability of the oral microbiota: A longitudinal study of the dental, tongue, and salivary bacterial consortia	Every individual harbors a distinct oral microbiome that is influenced by environmental changes and shifts dramatically during the transition to disease. Examining baseline variation within and between individuals over time is critical to understanding this disease transition. Here we examined the temporal stability of supragingival plaque, tongue dorsum, and salivary microbial communities of hea…	95977	95974	25	7.120500221387376	5.548948665202826
MGYA00143801	ERR1109452	ERS951267	MGYS00001068	4.1	2018-01-24T00:00:00	ERR1109452	amplicon	Illumina MiSeq	ILLUMINA	Healthy human oral 16S rRNA V3-V4	Oral_TS_153	16S V3-V4 human oral from tongue dorsum, supragingival plaque, and saliva of healthy subjects.	root:Host-associated:Human:Digestive system:Oral	None	None	None	Canada	None	None	2016-06-13	2016-06-13T10:47:23	Home sapiens	9606	PRJEB11529	ERP012926	UNIVERSITY OF WATERLOO	SUBMITTED	2016-06-13T10:46:58	None	287	Temporal stability of the oral microbiota: A longitudinal study of the dental, tongue, and salivary bacterial consortia	Every individual harbors a distinct oral microbiome that is influenced by environmental changes and shifts dramatically during the transition to disease. Examining baseline variation within and between individuals over time is critical to understanding this disease transition. Here we examined the temporal stability of supragingival plaque, tongue dorsum, and salivary microbial communities of hea…	140951	140946	24	5.94493216851466	4.2436305521720366
MGYA00143802	ERR1109573	ERS951376	MGYS00001068	4.1	2018-01-24T00:00:00	ERR1109573	amplicon	Illumina MiSeq	ILLUMINA	Healthy human oral 16S rRNA V3-V4	Oral_TS_262	16S V3-V4 human oral from tongue dorsum, supragingival plaque, and saliva of healthy subjects.	root:Host-associated:Human:Digestive system:Oral	None	None	None	Canada	None	None	2016-06-13	2016-06-13T10:47:24	Home sapiens	9606	PRJEB11529	ERP012926	UNIVERSITY OF WATERLOO	SUBMITTED	2016-06-13T10:46:58	None	287	Temporal stability of the oral microbiota: A longitudinal study of the dental, tongue, and salivary bacterial consortia	Every individual harbors a distinct oral microbiome that is influenced by environmental changes and shifts dramatically during the transition to disease. Examining baseline variation within and between individuals over time is critical to understanding this disease transition. Here we examined the temporal stability of supragingival plaque, tongue dorsum, and salivary microbial communities of hea…	134986	134938	34	10.207793060254344	7.884041363838321
MGYA00143804	ERR1109622	ERS951171	MGYS00001068	4.1	2018-01-24T00:00:00	ERR1109622	amplicon	Illumina MiSeq	ILLUMINA	Healthy human oral 16S rRNA V3-V4	Oral_TS_57	16S V3-V4 human oral from tongue dorsum, supragingival plaque, and saliva of healthy subjects.	root:Host-associated:Human:Digestive system:Oral	None	None	None	Canada	None	None	2016-06-13	2016-06-13T10:47:23	Home sapiens	9606	PRJEB11529	ERP012926	UNIVERSITY OF WATERLOO	SUBMITTED	2016-06-13T10:46:58	None	287	Temporal stability of the oral microbiota: A longitudinal study of the dental, tongue, and salivary bacterial consortia	Every individual harbors a distinct oral microbiome that is influenced by environmental changes and shifts dramatically during the transition to disease. Examining baseline variation within and between individuals over time is critical to understanding this disease transition. Here we examined the temporal stability of supragingival plaque, tongue dorsum, and salivary microbial communities of hea…	62640	62640	22	4.330840268817368	3.04991049622771
MGYA00143805	ERR1109495	ERS951306	MGYS00001068	4.1	2018-01-24T00:00:00	ERR1109495	amplicon	Illumina MiSeq	ILLUMINA	Healthy human oral 16S rRNA V3-V4	Oral_TS_192	16S V3-V4 human oral from tongue dorsum, supragingival plaque, and saliva of healthy subjects.	root:Host-associated:Human:Digestive system:Oral	None	None	None	Canada	None	None	2016-06-13	2016-06-13T10:47:23	Home sapiens	9606	PRJEB11529	ERP012926	UNIVERSITY OF WATERLOO	SUBMITTED	2016-06-13T10:46:58	None	287	Temporal stability of the oral microbiota: A longitudinal study of the dental, tongue, and salivary bacterial consortia	Every individual harbors a distinct oral microbiome that is influenced by environmental changes and shifts dramatically during the transition to disease. Examining baseline variation within and between individuals over time is critical to understanding this disease transition. Here we examined the temporal stability of supragingival plaque, tongue dorsum, and salivary microbial communities of hea…	174430	174422	23	6.019650887276298	4.3673974195369
MGYA00143806	ERR1109526	ERS951333	MGYS00001068	4.1	2018-01-24T00:00:00	ERR1109526	amplicon	Illumina MiSeq	ILLUMINA	Healthy human oral 16S rRNA V3-V4	Oral_TS_219	16S V3-V4 human oral from tongue dorsum, supragingival plaque, and saliva of healthy subjects.	root:Host-associated:Human:Digestive system:Oral	None	None	None	Canada	None	None	2016-06-13	2016-06-13T10:47:24	Home sapiens	9606	PRJEB11529	ERP012926	UNIVERSITY OF WATERLOO	SUBMITTED	2016-06-13T10:46:58	None	287	Temporal stability of the oral microbiota: A longitudinal study of the dental, tongue, and salivary bacterial consortia	Every individual harbors a distinct oral microbiome that is influenced by environmental changes and shifts dramatically during the transition to disease. Examining baseline variation within and between individuals over time is critical to understanding this disease transition. Here we examined the temporal stability of supragingival plaque, tongue dorsum, and salivary microbial communities of hea…	118200	118190	25	6.779695992234446	5.4026580069379495
MGYA00143807	ERR1109640	ERS951188	MGYS00001068	4.1	2018-01-24T00:00:00	ERR1109640	amplicon	Illumina MiSeq	ILLUMINA	Healthy human oral 16S rRNA V3-V4	Oral_TS_74	16S V3-V4 human oral from tongue dorsum, supragingival plaque, and saliva of healthy subjects.	root:Host-associated:Human:Digestive system:Oral	None	None	None	Canada	None	None	2016-06-13	2016-06-13T10:47:23	Home sapiens	9606	PRJEB11529	ERP012926	UNIVERSITY OF WATERLOO	SUBMITTED	2016-06-13T10:46:58	None	287	Temporal stability of the oral microbiota: A longitudinal study of the dental, tongue, and salivary bacterial consortia	Every individual harbors a distinct oral microbiome that is influenced by environmental changes and shifts dramatically during the transition to disease. Examining baseline variation within and between individuals over time is critical to understanding this disease transition. Here we examined the temporal stability of supragingival plaque, tongue dorsum, and salivary microbial communities of hea…	107792	107791	23	7.728387499888951	5.835289264403472
MGYA00143810	ERR1109581	ERS951383	MGYS00001068	4.1	2018-01-24T00:00:00	ERR1109581	amplicon	Illumina MiSeq	ILLUMINA	Healthy human oral 16S rRNA V3-V4	Oral_TS_269	16S V3-V4 human oral from tongue dorsum, supragingival plaque, and saliva of healthy subjects.	root:Host-associated:Human:Digestive system:Oral	None	None	None	Canada	None	None	2016-06-13	2016-06-13T10:47:24	Home sapiens	9606	PRJEB11529	ERP012926	UNIVERSITY OF WATERLOO	SUBMITTED	2016-06-13T10:46:58	None	287	Temporal stability of the oral microbiota: A longitudinal study of the dental, tongue, and salivary bacterial consortia	Every individual harbors a distinct oral microbiome that is influenced by environmental changes and shifts dramatically during the transition to disease. Examining baseline variation within and between individuals over time is critical to understanding this disease transition. Here we examined the temporal stability of supragingival plaque, tongue dorsum, and salivary microbial communities of hea…	145372	145308	29	9.341530893150992	6.650311846512952
MGYA00143811	ERR1109558	ERS951362	MGYS00001068	4.1	2018-01-24T00:00:00	ERR1109558	amplicon	Illumina MiSeq	ILLUMINA	Healthy human oral 16S rRNA V3-V4	Oral_TS_248	16S V3-V4 human oral from tongue dorsum, supragingival plaque, and saliva of healthy subjects.	root:Host-associated:Human:Digestive system:Oral	None	None	None	Canada	None	None	2016-06-13	2016-06-13T10:47:24	Home sapiens	9606	PRJEB11529	ERP012926	UNIVERSITY OF WATERLOO	SUBMITTED	2016-06-13T10:46:58	None	287	Temporal stability of the oral microbiota: A longitudinal study of the dental, tongue, and salivary bacterial consortia	Every individual harbors a distinct oral microbiome that is influenced by environmental changes and shifts dramatically during the transition to disease. Examining baseline variation within and between individuals over time is critical to understanding this disease transition. Here we examined the temporal stability of supragingival plaque, tongue dorsum, and salivary microbial communities of hea…	81913	81902	28	7.426188417871372	3.997523587018623
MGYA00143812	ERR1109543	ERS951348	MGYS00001068	4.1	2018-01-24T00:00:00	ERR1109543	amplicon	Illumina MiSeq	ILLUMINA	Healthy human oral 16S rRNA V3-V4	Oral_TS_234	16S V3-V4 human oral from tongue dorsum, supragingival plaque, and saliva of healthy subjects.	root:Host-associated:Human:Digestive system:Oral	None	None	None	Canada	None	None	2016-06-13	2016-06-13T10:47:24	Home sapiens	9606	PRJEB11529	ERP012926	UNIVERSITY OF WATERLOO	SUBMITTED	2016-06-13T10:46:58	None	287	Temporal stability of the oral microbiota: A longitudinal study of the dental, tongue, and salivary bacterial consortia	Every individual harbors a distinct oral microbiome that is influenced by environmental changes and shifts dramatically during the transition to disease. Examining baseline variation within and between individuals over time is critical to understanding this disease transition. Here we examined the temporal stability of supragingival plaque, tongue dorsum, and salivary microbial communities of hea…	66673	66671	27	9.498472815728736	5.940297229413273
MGYA00143813	ERR1109652	ERS951199	MGYS00001068	4.1	2018-01-24T00:00:00	ERR1109652	amplicon	Illumina MiSeq	ILLUMINA	Healthy human oral 16S rRNA V3-V4	Oral_TS_85	16S V3-V4 human oral from tongue dorsum, supragingival plaque, and saliva of healthy subjects.	root:Host-associated:Human:Digestive system:Oral	None	None	None	Canada	None	None	2016-06-13	2016-06-13T10:47:23	Home sapiens	9606	PRJEB11529	ERP012926	UNIVERSITY OF WATERLOO	SUBMITTED	2016-06-13T10:46:58	None	287	Temporal stability of the oral microbiota: A longitudinal study of the dental, tongue, and salivary bacterial consortia	Every individual harbors a distinct oral microbiome that is influenced by environmental changes and shifts dramatically during the transition to disease. Examining baseline variation within and between individuals over time is critical to understanding this disease transition. Here we examined the temporal stability of supragingival plaque, tongue dorsum, and salivary microbial communities of hea…	83058	83052	22	4.598867738754128	3.018143964530894
MGYA00143814	ERR1109448	ERS951263	MGYS00001068	4.1	2018-01-24T00:00:00	ERR1109448	amplicon	Illumina MiSeq	ILLUMINA	Healthy human oral 16S rRNA V3-V4	Oral_TS_149	16S V3-V4 human oral from tongue dorsum, supragingival plaque, and saliva of healthy subjects.	root:Host-associated:Human:Digestive system:Oral	None	None	None	Canada	None	None	2016-06-13	2016-06-13T10:47:23	Home sapiens	9606	PRJEB11529	ERP012926	UNIVERSITY OF WATERLOO	SUBMITTED	2016-06-13T10:46:58	None	287	Temporal stability of the oral microbiota: A longitudinal study of the dental, tongue, and salivary bacterial consortia	Every individual harbors a distinct oral microbiome that is influenced by environmental changes and shifts dramatically during the transition to disease. Examining baseline variation within and between individuals over time is critical to understanding this disease transition. Here we examined the temporal stability of supragingival plaque, tongue dorsum, and salivary microbial communities of hea…	110967	110963	23	10.082965628686646	7.141304306319929
MGYA00143815	ERR1109454	ERS951269	MGYS00001068	4.1	2018-01-24T00:00:00	ERR1109454	amplicon	Illumina MiSeq	ILLUMINA	Healthy human oral 16S rRNA V3-V4	Oral_TS_155	16S V3-V4 human oral from tongue dorsum, supragingival plaque, and saliva of healthy subjects.	root:Host-associated:Human:Digestive system:Oral	None	None	None	Canada	None	None	2016-06-13	2016-06-13T10:47:23	Home sapiens	9606	PRJEB11529	ERP012926	UNIVERSITY OF WATERLOO	SUBMITTED	2016-06-13T10:46:58	None	287	Temporal stability of the oral microbiota: A longitudinal study of the dental, tongue, and salivary bacterial consortia	Every individual harbors a distinct oral microbiome that is influenced by environmental changes and shifts dramatically during the transition to disease. Examining baseline variation within and between individuals over time is critical to understanding this disease transition. Here we examined the temporal stability of supragingival plaque, tongue dorsum, and salivary microbial communities of hea…	164556	164550	23	5.108779081179609	3.8165812770706844
MGYA00143816	ERR1109529	ERS951336	MGYS00001068	4.1	2018-01-24T00:00:00	ERR1109529	amplicon	Illumina MiSeq	ILLUMINA	Healthy human oral 16S rRNA V3-V4	Oral_TS_222	16S V3-V4 human oral from tongue dorsum, supragingival plaque, and saliva of healthy subjects.	root:Host-associated:Human:Digestive system:Oral	None	None	None	Canada	None	None	2016-06-13	2016-06-13T10:47:24	Home sapiens	9606	PRJEB11529	ERP012926	UNIVERSITY OF WATERLOO	SUBMITTED	2016-06-13T10:46:58	None	287	Temporal stability of the oral microbiota: A longitudinal study of the dental, tongue, and salivary bacterial consortia	Every individual harbors a distinct oral microbiome that is influenced by environmental changes and shifts dramatically during the transition to disease. Examining baseline variation within and between individuals over time is critical to understanding this disease transition. Here we examined the temporal stability of supragingival plaque, tongue dorsum, and salivary microbial communities of hea…	105608	105603	28	10.18183834305281	7.7264987102611835
MGYA00143817	ERR1109619	ERS951168	MGYS00001068	4.1	2018-01-24T00:00:00	ERR1109619	amplicon	Illumina MiSeq	ILLUMINA	Healthy human oral 16S rRNA V3-V4	Oral_TS_54	16S V3-V4 human oral from tongue dorsum, supragingival plaque, and saliva of healthy subjects.	root:Host-associated:Human:Digestive system:Oral	None	None	None	Canada	None	None	2016-06-13	2016-06-13T10:47:23	Home sapiens	9606	PRJEB11529	ERP012926	UNIVERSITY OF WATERLOO	SUBMITTED	2016-06-13T10:46:58	None	287	Temporal stability of the oral microbiota: A longitudinal study of the dental, tongue, and salivary bacterial consortia	Every individual harbors a distinct oral microbiome that is influenced by environmental changes and shifts dramatically during the transition to disease. Examining baseline variation within and between individuals over time is critical to understanding this disease transition. Here we examined the temporal stability of supragingival plaque, tongue dorsum, and salivary microbial communities of hea…	106124	106121	26	6.177284378852668	3.700893952847976
MGYA00143818	ERR1109578	ERS951380	MGYS00001068	4.1	2018-01-24T00:00:00	ERR1109578	amplicon	Illumina MiSeq	ILLUMINA	Healthy human oral 16S rRNA V3-V4	Oral_TS_266	16S V3-V4 human oral from tongue dorsum, supragingival plaque, and saliva of healthy subjects.	root:Host-associated:Human:Digestive system:Oral	None	None	None	Canada	None	None	2016-06-13	2016-06-13T10:47:24	Home sapiens	9606	PRJEB11529	ERP012926	UNIVERSITY OF WATERLOO	SUBMITTED	2016-06-13T10:46:58	None	287	Temporal stability of the oral microbiota: A longitudinal study of the dental, tongue, and salivary bacterial consortia	Every individual harbors a distinct oral microbiome that is influenced by environmental changes and shifts dramatically during the transition to disease. Examining baseline variation within and between individuals over time is critical to understanding this disease transition. Here we examined the temporal stability of supragingival plaque, tongue dorsum, and salivary microbial communities of hea…	61401	61395	29	10.078411366098226	7.007637517518573
MGYA00143820	SRR1537490	SRS588996	MGYS00002170	4.1	2018-01-24T00:00:00	SRR1537490	amplicon	NA	NA	ECC	ECC	Principles for exploiting the spatial and temporal variations of microbiota for modeling chronic infections are not well established. Early Childhood Caries (ECC) is the most common disease in children and is irreversible once started; thus, its preventive intervention is crucial but usually difficult. Here we simultaneously tracked the development of microbiota at two distinct oral niches (plaqu…	root:Host-associated:Human:Digestive system:Oral	microbiome	None	None	Guangzhou	23.16	-113.23	2018-01-24	2018-01-24T09:34:36	Homo sapiens	9606	PRJNA243102	SRP040945	BioProject	HARVESTED	2018-01-24T09:34:31	None	1	Predictive modeling of early childhood caries via spatial-temporal variations of oral microbiota	Principles for exploiting the spatial and temporal variations of microbiota for modeling chronic infections are not well established. Early Childhood Caries (ECC) is the most common disease in children and is irreversible once started; thus, its preventive intervention is crucial but usually difficult. Here we simultaneously tracked the development of microbiota at two distinct oral niches (plaqu…	2155850	2154912	41	9.610573120336735	5.523711433843979
MGYA00143821	SRR1537491	SRS589380	MGYS00002171	4.1	2018-01-24T00:00:00	SRR1537491	amplicon	NA	NA	ECCK1V	ECCK1V	The strong correlation between bacterial communities and main factors (e.g., time and disease state) both between subjects and within subjects within a given niche thus suggested that oral microbiota could potentially model ECC onset. To test this hypothesis, the 34-children study cohort sampled two times during one year (T1, T3) were used as a train set for model construction, and an additional …	root:Host-associated:Human:Digestive system:Oral	microbiome	None	None	Guangzhou	23.16	-113.23	2018-01-24	2018-01-24T09:37:01	Homo sapiens	9606	PRJNA243549	SRP040947	BioProject	HARVESTED	2018-01-24T09:36:56	None	1	Predictive modeling of early childhood caries via spatial-temporal variations of oral microbiota (Validataion study)	The strong correlation between bacterial communities and main factors (e.g., time and disease state) both between subjects and within subjects within a given niche thus suggested that oral microbiota could potentially model ECC onset. To test this hypothesis, the 34-children study cohort sampled two times during one year (T1, T3) were used as a train set for model construction, and an additional …	2051796	2051438	36	9.731789888824402	5.821710760561057
MGYA00143823	SRR1658899	SRS742140	MGYS00002172	4.1	2018-01-24T00:00:00	SRR1658899	amplicon	NA	NA	16S RNA oral active microbiota	16S RNA oral active microbiota	16S RNA oral active microbiota	root:Host-associated:Human:Digestive system:Oral	host-associated	human oral	caries	Spain	42.8802	-8.5448	2018-01-24	2018-01-24T09:39:18	Homo sapiens	9606	PRJNA266810	SRP049665	BioProject	HARVESTED	2018-01-24T09:39:13	None	1	Oral active microbiota of dental caries	Identifying the microbial species in caries lesions is instrumental to determine the etiology of dental caries. However, a significant proportion of bacteria in carious lesions have not been cultured, and the use of molecular methods has been limited to DNA-based approaches, which detect both active and inactive or dead microorganisms. To identify the RNA-based, metabolically active bacterial com…	69552	69552	26	7.0453100899512	5.035836730996352
MGYA00143825	SRR2086887	SRS978574	MGYS00002173	4.1	2018-01-24T00:00:00	SRR2086887	amplicon	NA	NA	MP024.43	MP024.43	Subgingival Plaque (Periodontal Disease)	root:Host-associated:Human:Digestive system:Oral:Subgingival plaque	None	None	None	Taiwan:Chang Gung Memorial Hospital, Linkou	25.0614	121.3675	2018-01-24	2018-01-24T09:44:15	Homo sapiens	9606	PRJNA274944	SRP060310	BioProject	HARVESTED	2018-01-24T09:44:03	None	224	Subgingival samples from Healthy / Periodontitis subjects Targeted Locus (Loci)	Subgingival samples from Healthy / Periodontitis subjects	146713	146711	40	6.246984164024215	4.069824161592394
MGYA00143826	SRR2086822	SRS978639	MGYS00002173	4.1	2018-01-24T00:00:00	SRR2086822	amplicon	NA	NA	MP016.II.44	MP016.II.44	Subgingival Plaque (First sample after treatment)	root:Host-associated:Human:Digestive system:Oral:Subgingival plaque	None	None	None	Taiwan:Chang Gung Memorial Hospital, Linkou	25.0614	121.3675	2018-01-24	2018-01-24T09:44:15	Homo sapiens	9606	PRJNA274944	SRP060310	BioProject	HARVESTED	2018-01-24T09:44:03	None	224	Subgingival samples from Healthy / Periodontitis subjects Targeted Locus (Loci)	Subgingival samples from Healthy / Periodontitis subjects	65109	65099	27	10.608086278995012	8.096960706246808
MGYA00143827	SRR2086782	SRS978679	MGYS00002173	4.1	2018-01-24T00:00:00	SRR2086782	amplicon	NA	NA	MP011.24	MP011.24	Subgingival Plaque (Periodontal Disease)	root:Host-associated:Human:Digestive system:Oral:Subgingival plaque	None	None	None	Taiwan:Chang Gung Memorial Hospital, Linkou	25.0614	121.3675	2018-01-24	2018-01-24T09:44:15	Homo sapiens	9606	PRJNA274944	SRP060310	BioProject	HARVESTED	2018-01-24T09:44:03	None	224	Subgingival samples from Healthy / Periodontitis subjects Targeted Locus (Loci)	Subgingival samples from Healthy / Periodontitis subjects	53351	53316	33	10.72336132402807	6.800765405164331
MGYA00143828	SRR2086772	SRS978690	MGYS00002173	4.1	2018-01-24T00:00:00	SRR2086772	amplicon	NA	NA	MP009.II.17	MP009.II.17	Subgingival Plaque (First sample after treatment)	root:Host-associated:Human:Digestive system:Oral:Subgingival plaque	None	None	None	Taiwan:Chang Gung Memorial Hospital, Linkou	25.0614	121.3675	2018-01-24	2018-01-24T09:44:15	Homo sapiens	9606	PRJNA274944	SRP060310	BioProject	HARVESTED	2018-01-24T09:44:03	None	224	Subgingival samples from Healthy / Periodontitis subjects Targeted Locus (Loci)	Subgingival samples from Healthy / Periodontitis subjects	197103	197102	24	6.239113735355758	3.4767575715482075
MGYA00143829	SRR2086759	SRS978704	MGYS00002173	4.1	2018-01-24T00:00:00	SRR2086759	amplicon	NA	NA	MP006.46	MP006.46	Subgingival Plaque (Periodontal Disease)	root:Host-associated:Human:Digestive system:Oral:Subgingival plaque	None	None	None	Taiwan:Chang Gung Memorial Hospital, Linkou	25.0614	121.3675	2018-01-24	2018-01-24T09:44:15	Homo sapiens	9606	PRJNA274944	SRP060310	BioProject	HARVESTED	2018-01-24T09:44:03	None	224	Subgingival samples from Healthy / Periodontitis subjects Targeted Locus (Loci)	Subgingival samples from Healthy / Periodontitis subjects	214011	213917	24	8.000201514820052	5.787986512653415
MGYA00143830	SRR2086765	SRS978698	MGYS00002173	4.1	2018-01-24T00:00:00	SRR2086765	amplicon	NA	NA	MP006.II.37	MP006.II.37	Subgingival Plaque (First sample after treatment)	root:Host-associated:Human:Digestive system:Oral:Subgingival plaque	None	None	None	Taiwan:Chang Gung Memorial Hospital, Linkou	25.0614	121.3675	2018-01-24	2018-01-24T09:44:15	Homo sapiens	9606	PRJNA274944	SRP060310	BioProject	HARVESTED	2018-01-24T09:44:03	None	224	Subgingival samples from Healthy / Periodontitis subjects Targeted Locus (Loci)	Subgingival samples from Healthy / Periodontitis subjects	72481	72479	27	7.7044364063761455	4.302421248416054
MGYA00143831	SRR2086760	SRS978703	MGYS00002173	4.1	2018-01-24T00:00:00	SRR2086760	amplicon	NA	NA	MP006.II.24	MP006.II.24	Subgingival Plaque (First sample after treatment)	root:Host-associated:Human:Digestive system:Oral:Subgingival plaque	None	None	None	Taiwan:Chang Gung Memorial Hospital, Linkou	25.0614	121.3675	2018-01-24	2018-01-24T09:44:15	Homo sapiens	9606	PRJNA274944	SRP060310	BioProject	HARVESTED	2018-01-24T09:44:03	None	224	Subgingival samples from Healthy / Periodontitis subjects Targeted Locus (Loci)	Subgingival samples from Healthy / Periodontitis subjects	123152	123140	24	8.54792690527359	5.71324504401912
MGYA00143833	SRR2086834	SRS978627	MGYS00002173	4.1	2018-01-24T00:00:00	SRR2086834	amplicon	NA	NA	MP017.II.47	MP017.II.47	Subgingival Plaque (First sample after treatment)	root:Host-associated:Human:Digestive system:Oral:Subgingival plaque	None	None	None	Taiwan:Chang Gung Memorial Hospital, Linkou	25.0614	121.3675	2018-01-24	2018-01-24T09:44:15	Homo sapiens	9606	PRJNA274944	SRP060310	BioProject	HARVESTED	2018-01-24T09:44:03	None	224	Subgingival samples from Healthy / Periodontitis subjects Targeted Locus (Loci)	Subgingival samples from Healthy / Periodontitis subjects	124209	124116	30	9.940741374200064	7.695864120509189
MGYA00143834	SRR2086844	SRS978616	MGYS00002173	4.1	2018-01-24T00:00:00	SRR2086844	amplicon	NA	NA	MP018.II.24	MP018.II.24	Subgingival Plaque (First sample after treatment)	root:Host-associated:Human:Digestive system:Oral:Subgingival plaque	None	None	None	Taiwan:Chang Gung Memorial Hospital, Linkou	25.0614	121.3675	2018-01-24	2018-01-24T09:44:15	Homo sapiens	9606	PRJNA274944	SRP060310	BioProject	HARVESTED	2018-01-24T09:44:03	None	224	Subgingival samples from Healthy / Periodontitis subjects Targeted Locus (Loci)	Subgingival samples from Healthy / Periodontitis subjects	79806	79797	30	7.976957188127496	5.247842167522089
MGYA00143836	SRR2086730	SRS978735	MGYS00002173	4.1	2018-01-24T00:00:00	SRR2086730	amplicon	NA	NA	MP003.II.14	MP003.II.14	Subgingival Plaque (First sample after treatment)	root:Host-associated:Human:Digestive system:Oral:Subgingival plaque	None	None	None	Taiwan:Chang Gung Memorial Hospital, Linkou	25.0614	121.3675	2018-01-24	2018-01-24T09:44:15	Homo sapiens	9606	PRJNA274944	SRP060310	BioProject	HARVESTED	2018-01-24T09:44:03	None	224	Subgingival samples from Healthy / Periodontitis subjects Targeted Locus (Loci)	Subgingival samples from Healthy / Periodontitis subjects	78695	78670	31	11.623595574291976	8.828521476574057
MGYA00143837	SRR2086832	SRS978628	MGYS00002173	4.1	2018-01-24T00:00:00	SRR2086832	amplicon	NA	NA	MP017.II.27	MP017.II.27	Subgingival Plaque (First sample after treatment)	root:Host-associated:Human:Digestive system:Oral:Subgingival plaque	None	None	None	Taiwan:Chang Gung Memorial Hospital, Linkou	25.0614	121.3675	2018-01-24	2018-01-24T09:44:15	Homo sapiens	9606	PRJNA274944	SRP060310	BioProject	HARVESTED	2018-01-24T09:44:03	None	224	Subgingival samples from Healthy / Periodontitis subjects Targeted Locus (Loci)	Subgingival samples from Healthy / Periodontitis subjects	190460	190458	23	7.929162893867019	5.744478113283465
MGYA00143838	SRR2086778	SRS978684	MGYS00002173	4.1	2018-01-24T00:00:00	SRR2086778	amplicon	NA	NA	MP009.III.35	MP009.III.35	Subgingival Plaque (Second sample after treatment)	root:Host-associated:Human:Digestive system:Oral:Subgingival plaque	None	None	None	Taiwan:Chang Gung Memorial Hospital, Linkou	25.0614	121.3675	2018-01-24	2018-01-24T09:44:15	Homo sapiens	9606	PRJNA274944	SRP060310	BioProject	HARVESTED	2018-01-24T09:44:03	None	224	Subgingival samples from Healthy / Periodontitis subjects Targeted Locus (Loci)	Subgingival samples from Healthy / Periodontitis subjects	198715	198703	29	7.935241928063803	5.3605804231561995
MGYA00143841	SRR2086786	SRS978676	MGYS00002173	4.1	2018-01-24T00:00:00	SRR2086786	amplicon	NA	NA	MP011.II.21	MP011.II.21	Subgingival Plaque (First sample after treatment)	root:Host-associated:Human:Digestive system:Oral:Subgingival plaque	None	None	None	Taiwan:Chang Gung Memorial Hospital, Linkou	25.0614	121.3675	2018-01-24	2018-01-24T09:44:15	Homo sapiens	9606	PRJNA274944	SRP060310	BioProject	HARVESTED	2018-01-24T09:44:03	None	224	Subgingival samples from Healthy / Periodontitis subjects Targeted Locus (Loci)	Subgingival samples from Healthy / Periodontitis subjects	125672	125668	34	10.557648930877324	7.889884681464371
MGYA00143845	SRR2086875	SRS978586	MGYS00002173	4.1	2018-01-24T00:00:00	SRR2086875	amplicon	NA	NA	MP023.II.26	MP023.II.26	Subgingival Plaque (First sample after treatment)	root:Host-associated:Human:Digestive system:Oral:Subgingival plaque	None	None	None	Taiwan:Chang Gung Memorial Hospital, Linkou	25.0614	121.3675	2018-01-24	2018-01-24T09:44:15	Homo sapiens	9606	PRJNA274944	SRP060310	BioProject	HARVESTED	2018-01-24T09:44:03	None	224	Subgingival samples from Healthy / Periodontitis subjects Targeted Locus (Loci)	Subgingival samples from Healthy / Periodontitis subjects	214477	214471	24	9.155100200161078	7.208124053427327
MGYA00143846	SRR2086731	SRS978733	MGYS00002173	4.1	2018-01-24T00:00:00	SRR2086731	amplicon	NA	NA	MP003.II.34	MP003.II.34	Subgingival Plaque (First sample after treatment)	root:Host-associated:Human:Digestive system:Oral:Subgingival plaque	None	None	None	Taiwan:Chang Gung Memorial Hospital, Linkou	25.0614	121.3675	2018-01-24	2018-01-24T09:44:15	Homo sapiens	9606	PRJNA274944	SRP060310	BioProject	HARVESTED	2018-01-24T09:44:03	None	224	Subgingival samples from Healthy / Periodontitis subjects Targeted Locus (Loci)	Subgingival samples from Healthy / Periodontitis subjects	70628	70611	37	8.863890549007316	5.918140073896023
MGYA00143847	SRR2086839	SRS978622	MGYS00002173	4.1	2018-01-24T00:00:00	SRR2086839	amplicon	NA	NA	MP018.13	MP018.13	Subgingival Plaque (Periodontal Disease)	root:Host-associated:Human:Digestive system:Oral:Subgingival plaque	None	None	None	Taiwan:Chang Gung Memorial Hospital, Linkou	25.0614	121.3675	2018-01-24	2018-01-24T09:44:15	Homo sapiens	9606	PRJNA274944	SRP060310	BioProject	HARVESTED	2018-01-24T09:44:03	None	224	Subgingival samples from Healthy / Periodontitis subjects Targeted Locus (Loci)	Subgingival samples from Healthy / Periodontitis subjects	73139	73138	28	8.03675799191176	4.9082779958982
MGYA00143848	SRR2086862	SRS978602	MGYS00002173	4.1	2018-01-24T00:00:00	SRR2086862	amplicon	NA	NA	MP022.II.45	MP022.II.45	Subgingival Plaque (First sample after treatment)	root:Host-associated:Human:Digestive system:Oral:Subgingival plaque	None	None	None	Taiwan:Chang Gung Memorial Hospital, Linkou	25.0614	121.3675	2018-01-24	2018-01-24T09:44:15	Homo sapiens	9606	PRJNA274944	SRP060310	BioProject	HARVESTED	2018-01-24T09:44:03	None	224	Subgingival samples from Healthy / Periodontitis subjects Targeted Locus (Loci)	Subgingival samples from Healthy / Periodontitis subjects	63644	63642	35	6.25013910769637	3.677087780352978
MGYA00143849	SRR2086728	SRS978738	MGYS00002173	4.1	2018-01-24T00:00:00	SRR2086728	amplicon	NA	NA	MP003.34	MP003.34	Subgingival Plaque (Periodontal Disease)	root:Host-associated:Human:Digestive system:Oral:Subgingival plaque	None	None	None	Taiwan:Chang Gung Memorial Hospital, Linkou	25.0614	121.3675	2018-01-24	2018-01-24T09:44:15	Homo sapiens	9606	PRJNA274944	SRP060310	BioProject	HARVESTED	2018-01-24T09:44:03	None	224	Subgingival samples from Healthy / Periodontitis subjects Targeted Locus (Loci)	Subgingival samples from Healthy / Periodontitis subjects	50275	50240	39	12.248298837950456	8.257339187506913
MGYA00143850	SRR2086790	SRS978671	MGYS00002173	4.1	2018-01-24T00:00:00	SRR2086790	amplicon	NA	NA	MP013.11	MP013.11	Subgingival Plaque (Periodontal Disease)	root:Host-associated:Human:Digestive system:Oral:Subgingival plaque	None	None	None	Taiwan:Chang Gung Memorial Hospital, Linkou	25.0614	121.3675	2018-01-24	2018-01-24T09:44:15	Homo sapiens	9606	PRJNA274944	SRP060310	BioProject	HARVESTED	2018-01-24T09:44:03	None	224	Subgingival samples from Healthy / Periodontitis subjects Targeted Locus (Loci)	Subgingival samples from Healthy / Periodontitis subjects	63427	63426	30	7.128474738033912	4.290465084834894
MGYA00143851	SRR2086857	SRS978604	MGYS00002173	4.1	2018-01-24T00:00:00	SRR2086857	amplicon	NA	NA	MP022.45	MP022.45	Subgingival Plaque (Periodontal Disease)	root:Host-associated:Human:Digestive system:Oral:Subgingival plaque	None	None	None	Taiwan:Chang Gung Memorial Hospital, Linkou	25.0614	121.3675	2018-01-24	2018-01-24T09:44:15	Homo sapiens	9606	PRJNA274944	SRP060310	BioProject	HARVESTED	2018-01-24T09:44:03	None	224	Subgingival samples from Healthy / Periodontitis subjects Targeted Locus (Loci)	Subgingival samples from Healthy / Periodontitis subjects	245610	245590	25	5.194126762494622	3.5815153433007616
MGYA00143852	SRR2086861	SRS978599	MGYS00002173	4.1	2018-01-24T00:00:00	SRR2086861	amplicon	NA	NA	MP022.II.36	MP022.II.36	Subgingival Plaque (First sample after treatment)	root:Host-associated:Human:Digestive system:Oral:Subgingival plaque	None	None	None	Taiwan:Chang Gung Memorial Hospital, Linkou	25.0614	121.3675	2018-01-24	2018-01-24T09:44:15	Homo sapiens	9606	PRJNA274944	SRP060310	BioProject	HARVESTED	2018-01-24T09:44:03	None	224	Subgingival samples from Healthy / Periodontitis subjects Targeted Locus (Loci)	Subgingival samples from Healthy / Periodontitis subjects	139423	139407	24	1.7136729770468706	1.2145375903934557
MGYA00143854	SRR2086808	SRS978655	MGYS00002173	4.1	2018-01-24T00:00:00	SRR2086808	amplicon	NA	NA	MP015.13	MP015.13	Subgingival Plaque (Periodontal Disease)	root:Host-associated:Human:Digestive system:Oral:Subgingival plaque	None	None	None	Taiwan:Chang Gung Memorial Hospital, Linkou	25.0614	121.3675	2018-01-24	2018-01-24T09:44:15	Homo sapiens	9606	PRJNA274944	SRP060310	BioProject	HARVESTED	2018-01-24T09:44:03	None	224	Subgingival samples from Healthy / Periodontitis subjects Targeted Locus (Loci)	Subgingival samples from Healthy / Periodontitis subjects	77731	77722	30	6.226921962711354	3.916737458923714
MGYA00143855	SRR2086859	SRS978601	MGYS00002173	4.1	2018-01-24T00:00:00	SRR2086859	amplicon	NA	NA	MP022.II.23	MP022.II.23	Subgingival Plaque (First sample after treatment)	root:Host-associated:Human:Digestive system:Oral:Subgingival plaque	None	None	None	Taiwan:Chang Gung Memorial Hospital, Linkou	25.0614	121.3675	2018-01-24	2018-01-24T09:44:15	Homo sapiens	9606	PRJNA274944	SRP060310	BioProject	HARVESTED	2018-01-24T09:44:03	None	224	Subgingival samples from Healthy / Periodontitis subjects Targeted Locus (Loci)	Subgingival samples from Healthy / Periodontitis subjects	87446	87442	30	1.5917265479575533	1.1702505902188527
MGYA00143862	SRR2086781	SRS978680	MGYS00002173	4.1	2018-01-24T00:00:00	SRR2086781	amplicon	NA	NA	MP011.21	MP011.21	Subgingival Plaque (Periodontal Disease)	root:Host-associated:Human:Digestive system:Oral:Subgingival plaque	None	None	None	Taiwan:Chang Gung Memorial Hospital, Linkou	25.0614	121.3675	2018-01-24	2018-01-24T09:44:15	Homo sapiens	9606	PRJNA274944	SRP060310	BioProject	HARVESTED	2018-01-24T09:44:03	None	224	Subgingival samples from Healthy / Periodontitis subjects Targeted Locus (Loci)	Subgingival samples from Healthy / Periodontitis subjects	56215	56171	38	9.65237374383491	5.971864909059986
MGYA00143863	SRR2086904	SRS978556	MGYS00002173	4.1	2018-01-24T00:00:00	SRR2086904	amplicon	NA	NA	MP025.25	MP025.25	Subgingival Plaque (Periodontal Disease)	root:Host-associated:Human:Digestive system:Oral:Subgingival plaque	None	None	None	Taiwan:Chang Gung Memorial Hospital, Linkou	25.0614	121.3675	2018-01-24	2018-01-24T09:44:15	Homo sapiens	9606	PRJNA274944	SRP060310	BioProject	HARVESTED	2018-01-24T09:44:03	None	224	Subgingival samples from Healthy / Periodontitis subjects Targeted Locus (Loci)	Subgingival samples from Healthy / Periodontitis subjects	306070	306049	26	6.450017045081748	4.166856381871785
MGYA00143866	SRR2086811	SRS978651	MGYS00002173	4.1	2018-01-24T00:00:00	SRR2086811	amplicon	NA	NA	MP015.II.11	MP015.II.11	Subgingival Plaque (First sample after treatment)	root:Host-associated:Human:Digestive system:Oral:Subgingival plaque	None	None	None	Taiwan:Chang Gung Memorial Hospital, Linkou	25.0614	121.3675	2018-01-24	2018-01-24T09:44:15	Homo sapiens	9606	PRJNA274944	SRP060310	BioProject	HARVESTED	2018-01-24T09:44:03	None	224	Subgingival samples from Healthy / Periodontitis subjects Targeted Locus (Loci)	Subgingival samples from Healthy / Periodontitis subjects	128456	128454	29	7.55575452479694	4.900760998671793
MGYA00143867	SRR2086784	SRS978678	MGYS00002173	4.1	2018-01-24T00:00:00	SRR2086784	amplicon	NA	NA	MP011.46	MP011.46	Subgingival Plaque (Periodontal Disease)	root:Host-associated:Human:Digestive system:Oral:Subgingival plaque	None	None	None	Taiwan:Chang Gung Memorial Hospital, Linkou	25.0614	121.3675	2018-01-24	2018-01-24T09:44:15	Homo sapiens	9606	PRJNA274944	SRP060310	BioProject	HARVESTED	2018-01-24T09:44:03	None	224	Subgingival samples from Healthy / Periodontitis subjects Targeted Locus (Loci)	Subgingival samples from Healthy / Periodontitis subjects	56030	56023	31	9.291350911417682	5.676679260718956
MGYA00143869	SRR2086871	SRS978590	MGYS00002173	4.1	2018-01-24T00:00:00	SRR2086871	amplicon	NA	NA	MP023.36	MP023.36	Subgingival Plaque (Periodontal Disease)	root:Host-associated:Human:Digestive system:Oral:Subgingival plaque	None	None	None	Taiwan:Chang Gung Memorial Hospital, Linkou	25.0614	121.3675	2018-01-24	2018-01-24T09:44:15	Homo sapiens	9606	PRJNA274944	SRP060310	BioProject	HARVESTED	2018-01-24T09:44:03	None	224	Subgingival samples from Healthy / Periodontitis subjects Targeted Locus (Loci)	Subgingival samples from Healthy / Periodontitis subjects	244842	244830	27	8.89472718961286	6.4055580145238835
MGYA00143871	SRR2086841	SRS978621	MGYS00002173	4.1	2018-01-24T00:00:00	SRR2086841	amplicon	NA	NA	MP018.42	MP018.42	Subgingival Plaque (Periodontal Disease)	root:Host-associated:Human:Digestive system:Oral:Subgingival plaque	None	None	None	Taiwan:Chang Gung Memorial Hospital, Linkou	25.0614	121.3675	2018-01-24	2018-01-24T09:44:15	Homo sapiens	9606	PRJNA274944	SRP060310	BioProject	HARVESTED	2018-01-24T09:44:03	None	224	Subgingival samples from Healthy / Periodontitis subjects Targeted Locus (Loci)	Subgingival samples from Healthy / Periodontitis subjects	54470	54467	31	7.726518507363625	4.512924598830436
MGYA00143872	SRR2086739	SRS978725	MGYS00002173	4.1	2018-01-24T00:00:00	SRR2086739	amplicon	NA	NA	MP004.47	MP004.47	Subgingival Plaque (Periodontal Disease)	root:Host-associated:Human:Digestive system:Oral:Subgingival plaque	None	None	None	Taiwan:Chang Gung Memorial Hospital, Linkou	25.0614	121.3675	2018-01-24	2018-01-24T09:44:15	Homo sapiens	9606	PRJNA274944	SRP060310	BioProject	HARVESTED	2018-01-24T09:44:03	None	224	Subgingival samples from Healthy / Periodontitis subjects Targeted Locus (Loci)	Subgingival samples from Healthy / Periodontitis subjects	59107	59107	34	9.53199353529618	6.8038901779934555
MGYA00143876	SRR2086780	SRS978681	MGYS00002173	4.1	2018-01-24T00:00:00	SRR2086780	amplicon	NA	NA	MP011.17	MP011.17	Subgingival Plaque (Periodontal Disease)	root:Host-associated:Human:Digestive system:Oral:Subgingival plaque	None	None	None	Taiwan:Chang Gung Memorial Hospital, Linkou	25.0614	121.3675	2018-01-24	2018-01-24T09:44:15	Homo sapiens	9606	PRJNA274944	SRP060310	BioProject	HARVESTED	2018-01-24T09:44:03	None	224	Subgingival samples from Healthy / Periodontitis subjects Targeted Locus (Loci)	Subgingival samples from Healthy / Periodontitis subjects	56638	56637	33	8.684633016448705	5.174461309801305
MGYA00143884	SRR2086787	SRS978674	MGYS00002173	4.1	2018-01-24T00:00:00	SRR2086787	amplicon	NA	NA	MP011.II.24	MP011.II.24	Subgingival Plaque (First sample after treatment)	root:Host-associated:Human:Digestive system:Oral:Subgingival plaque	None	None	None	Taiwan:Chang Gung Memorial Hospital, Linkou	25.0614	121.3675	2018-01-24	2018-01-24T09:44:15	Homo sapiens	9606	PRJNA274944	SRP060310	BioProject	HARVESTED	2018-01-24T09:44:03	None	224	Subgingival samples from Healthy / Periodontitis subjects Targeted Locus (Loci)	Subgingival samples from Healthy / Periodontitis subjects	145523	145498	34	9.395653784138576	6.192314434818403
MGYA00143886	SRR2086812	SRS978650	MGYS00002173	4.1	2018-01-24T00:00:00	SRR2086812	amplicon	NA	NA	MP015.II.13	MP015.II.13	Subgingival Plaque (First sample after treatment)	root:Host-associated:Human:Digestive system:Oral:Subgingival plaque	None	None	None	Taiwan:Chang Gung Memorial Hospital, Linkou	25.0614	121.3675	2018-01-24	2018-01-24T09:44:15	Homo sapiens	9606	PRJNA274944	SRP060310	BioProject	HARVESTED	2018-01-24T09:44:03	None	224	Subgingival samples from Healthy / Periodontitis subjects Targeted Locus (Loci)	Subgingival samples from Healthy / Periodontitis subjects	177363	177362	29	4.681706844509381	2.71162111907632
MGYA00143888	SRR2086774	SRS978688	MGYS00002173	4.1	2018-01-24T00:00:00	SRR2086774	amplicon	NA	NA	MP009.II.35	MP009.II.35	Subgingival Plaque (First sample after treatment)	root:Host-associated:Human:Digestive system:Oral:Subgingival plaque	None	None	None	Taiwan:Chang Gung Memorial Hospital, Linkou	25.0614	121.3675	2018-01-24	2018-01-24T09:44:15	Homo sapiens	9606	PRJNA274944	SRP060310	BioProject	HARVESTED	2018-01-24T09:44:03	None	224	Subgingival samples from Healthy / Periodontitis subjects Targeted Locus (Loci)	Subgingival samples from Healthy / Periodontitis subjects	58289	58285	29	9.23260715682802	6.392870240131774
MGYA00143895	SRR2086748	SRS978716	MGYS00002173	4.1	2018-01-24T00:00:00	SRR2086748	amplicon	NA	NA	MP006.1.2	MP006.1.2	Subgingival Plaque (Periodontal Disease)	root:Host-associated:Human:Digestive system:Oral:Subgingival plaque	None	None	None	Taiwan:Chang Gung Memorial Hospital, Linkou	25.0614	121.3675	2018-01-24	2018-01-24T09:44:15	Homo sapiens	9606	PRJNA274944	SRP060310	BioProject	HARVESTED	2018-01-24T09:44:03	None	224	Subgingival samples from Healthy / Periodontitis subjects Targeted Locus (Loci)	Subgingival samples from Healthy / Periodontitis subjects	281789	281778	31	9.661637276334337	5.8743105930207475
MGYA00143897	SRR2086831	SRS978630	MGYS00002173	4.1	2018-01-24T00:00:00	SRR2086831	amplicon	NA	NA	MP017.II.14	MP017.II.14	Subgingival Plaque (First sample after treatment)	root:Host-associated:Human:Digestive system:Oral:Subgingival plaque	None	None	None	Taiwan:Chang Gung Memorial Hospital, Linkou	25.0614	121.3675	2018-01-24	2018-01-24T09:44:15	Homo sapiens	9606	PRJNA274944	SRP060310	BioProject	HARVESTED	2018-01-24T09:44:03	None	224	Subgingival samples from Healthy / Periodontitis subjects Targeted Locus (Loci)	Subgingival samples from Healthy / Periodontitis subjects	128041	128023	23	7.89077103059162	5.637438474162333
MGYA00143898	SRR2086858	SRS978603	MGYS00002173	4.1	2018-01-24T00:00:00	SRR2086858	amplicon	NA	NA	MP022.II.15	MP022.II.15	Subgingival Plaque (First sample after treatment)	root:Host-associated:Human:Digestive system:Oral:Subgingival plaque	None	None	None	Taiwan:Chang Gung Memorial Hospital, Linkou	25.0614	121.3675	2018-01-24	2018-01-24T09:44:15	Homo sapiens	9606	PRJNA274944	SRP060310	BioProject	HARVESTED	2018-01-24T09:44:03	None	224	Subgingival samples from Healthy / Periodontitis subjects Targeted Locus (Loci)	Subgingival samples from Healthy / Periodontitis subjects	70583	70572	29	6.395026763408724	3.938680163711229
MGYA00143901	SRR2086797	SRS978665	MGYS00002173	4.1	2018-01-24T00:00:00	SRR2086797	amplicon	NA	NA	MP014.36	MP014.36	Subgingival Plaque (Periodontal Disease)	root:Host-associated:Human:Digestive system:Oral:Subgingival plaque	None	None	None	Taiwan:Chang Gung Memorial Hospital, Linkou	25.0614	121.3675	2018-01-24	2018-01-24T09:44:15	Homo sapiens	9606	PRJNA274944	SRP060310	BioProject	HARVESTED	2018-01-24T09:44:03	None	224	Subgingival samples from Healthy / Periodontitis subjects Targeted Locus (Loci)	Subgingival samples from Healthy / Periodontitis subjects	56376	56375	30	7.113044737114432	4.857982333890153
MGYA00143903	SRR2086869	SRS978592	MGYS00002173	4.1	2018-01-24T00:00:00	SRR2086869	amplicon	NA	NA	MP023.17	MP023.17	Subgingival Plaque (Periodontal Disease)	root:Host-associated:Human:Digestive system:Oral:Subgingival plaque	None	None	None	Taiwan:Chang Gung Memorial Hospital, Linkou	25.0614	121.3675	2018-01-24	2018-01-24T09:44:15	Homo sapiens	9606	PRJNA274944	SRP060310	BioProject	HARVESTED	2018-01-24T09:44:03	None	224	Subgingival samples from Healthy / Periodontitis subjects Targeted Locus (Loci)	Subgingival samples from Healthy / Periodontitis subjects	68598	68415	31	8.756278638875084	5.589233755072662
MGYA00143906	SRR2086751	SRS978711	MGYS00002173	4.1	2018-01-24T00:00:00	SRR2086751	amplicon	NA	NA	MP006.24	MP006.24	Subgingival Plaque (Periodontal Disease)	root:Host-associated:Human:Digestive system:Oral:Subgingival plaque	None	None	None	Taiwan:Chang Gung Memorial Hospital, Linkou	25.0614	121.3675	2018-01-24	2018-01-24T09:44:15	Homo sapiens	9606	PRJNA274944	SRP060310	BioProject	HARVESTED	2018-01-24T09:44:03	None	224	Subgingival samples from Healthy / Periodontitis subjects Targeted Locus (Loci)	Subgingival samples from Healthy / Periodontitis subjects	222135	222028	29	8.009798435857018	4.897200601818301
MGYA00143909	SRR2086750	SRS978713	MGYS00002173	4.1	2018-01-24T00:00:00	SRR2086750	amplicon	NA	NA	MP006.14.18	MP006.14.18	Subgingival Plaque (Periodontal Disease)	root:Host-associated:Human:Digestive system:Oral:Subgingival plaque	None	None	None	Taiwan:Chang Gung Memorial Hospital, Linkou	25.0614	121.3675	2018-01-24	2018-01-24T09:44:15	Homo sapiens	9606	PRJNA274944	SRP060310	BioProject	HARVESTED	2018-01-24T09:44:03	None	224	Subgingival samples from Healthy / Periodontitis subjects Targeted Locus (Loci)	Subgingival samples from Healthy / Periodontitis subjects	144659	144645	32	11.330492567165651	7.901748763555249
MGYA00143910	SRR2086860	SRS978600	MGYS00002173	4.1	2018-01-24T00:00:00	SRR2086860	amplicon	NA	NA	MP022.II.26	MP022.II.26	Subgingival Plaque (First sample after treatment)	root:Host-associated:Human:Digestive system:Oral:Subgingival plaque	None	None	None	Taiwan:Chang Gung Memorial Hospital, Linkou	25.0614	121.3675	2018-01-24	2018-01-24T09:44:15	Homo sapiens	9606	PRJNA274944	SRP060310	BioProject	HARVESTED	2018-01-24T09:44:03	None	224	Subgingival samples from Healthy / Periodontitis subjects Targeted Locus (Loci)	Subgingival samples from Healthy / Periodontitis subjects	245353	245340	26	4.847525178295738	2.805127544366758
MGYA00143911	SRR2086884	SRS978577	MGYS00002173	4.1	2018-01-24T00:00:00	SRR2086884	amplicon	NA	NA	MP024.18	MP024.18	Subgingival Plaque (Periodontal Disease)	root:Host-associated:Human:Digestive system:Oral:Subgingival plaque	None	None	None	Taiwan:Chang Gung Memorial Hospital, Linkou	25.0614	121.3675	2018-01-24	2018-01-24T09:44:15	Homo sapiens	9606	PRJNA274944	SRP060310	BioProject	HARVESTED	2018-01-24T09:44:03	None	224	Subgingival samples from Healthy / Periodontitis subjects Targeted Locus (Loci)	Subgingival samples from Healthy / Periodontitis subjects	88694	88678	33	7.342827585356374	4.7135406515392235
MGYA00143912	SRR2086742	SRS978722	MGYS00002173	4.1	2018-01-24T00:00:00	SRR2086742	amplicon	NA	NA	MP004.II.46	MP004.II.46	Subgingival Plaque (First sample after treatment)	root:Host-associated:Human:Digestive system:Oral:Subgingival plaque	None	None	None	Taiwan:Chang Gung Memorial Hospital, Linkou	25.0614	121.3675	2018-01-24	2018-01-24T09:44:15	Homo sapiens	9606	PRJNA274944	SRP060310	BioProject	HARVESTED	2018-01-24T09:44:03	None	224	Subgingival samples from Healthy / Periodontitis subjects Targeted Locus (Loci)	Subgingival samples from Healthy / Periodontitis subjects	53816	53811	35	9.442979198586581	6.037435723287825
MGYA00143913	SRR2086761	SRS978701	MGYS00002173	4.1	2018-01-24T00:00:00	SRR2086761	amplicon	NA	NA	MP006.II.26	MP006.II.26	Subgingival Plaque (First sample after treatment)	root:Host-associated:Human:Digestive system:Oral:Subgingival plaque	None	None	None	Taiwan:Chang Gung Memorial Hospital, Linkou	25.0614	121.3675	2018-01-24	2018-01-24T09:44:15	Homo sapiens	9606	PRJNA274944	SRP060310	BioProject	HARVESTED	2018-01-24T09:44:03	None	224	Subgingival samples from Healthy / Periodontitis subjects Targeted Locus (Loci)	Subgingival samples from Healthy / Periodontitis subjects	258342	258333	27	8.013892645586093	4.356175362271543
MGYA00143914	SRR2086724	SRS978742	MGYS00002173	4.1	2018-01-24T00:00:00	SRR2086724	amplicon	NA	NA	MP002.26	MP002.26	Subgingival Plaque (Periodontal Disease)	root:Host-associated:Human:Digestive system:Oral:Subgingival plaque	None	None	None	Taiwan:Chang Gung Memorial Hospital, Linkou	25.0614	121.3675	2018-01-24	2018-01-24T09:44:15	Homo sapiens	9606	PRJNA274944	SRP060310	BioProject	HARVESTED	2018-01-24T09:44:03	None	224	Subgingival samples from Healthy / Periodontitis subjects Targeted Locus (Loci)	Subgingival samples from Healthy / Periodontitis subjects	73496	73471	32	10.17763042141424	7.4154349808443145
MGYA00143915	SRR2086746	SRS978717	MGYS00002173	4.1	2018-01-24T00:00:00	SRR2086746	amplicon	NA	NA	MP004.III.46	MP004.III.46	Subgingival Plaque (Second sample after treatment)	root:Host-associated:Human:Digestive system:Oral:Subgingival plaque	None	None	None	Taiwan:Chang Gung Memorial Hospital, Linkou	25.0614	121.3675	2018-01-24	2018-01-24T09:44:15	Homo sapiens	9606	PRJNA274944	SRP060310	BioProject	HARVESTED	2018-01-24T09:44:03	None	224	Subgingival samples from Healthy / Periodontitis subjects Targeted Locus (Loci)	Subgingival samples from Healthy / Periodontitis subjects	50242	50239	26	9.450138867365869	6.346232831408769
MGYA00143917	SRR2086846	SRS978615	MGYS00002173	4.1	2018-01-24T00:00:00	SRR2086846	amplicon	NA	NA	MP018.II.45	MP018.II.45	Subgingival Plaque (First sample after treatment)	root:Host-associated:Human:Digestive system:Oral:Subgingival plaque	None	None	None	Taiwan:Chang Gung Memorial Hospital, Linkou	25.0614	121.3675	2018-01-24	2018-01-24T09:44:15	Homo sapiens	9606	PRJNA274944	SRP060310	BioProject	HARVESTED	2018-01-24T09:44:03	None	224	Subgingival samples from Healthy / Periodontitis subjects Targeted Locus (Loci)	Subgingival samples from Healthy / Periodontitis subjects	121550	121544	33	13.736920951382459	10.70610890365452
MGYA00143920	SRR2086769	SRS978692	MGYS00002173	4.1	2018-01-24T00:00:00	SRR2086769	amplicon	NA	NA	MP009.27	MP009.27	Subgingival Plaque (Periodontal Disease)	root:Host-associated:Human:Digestive system:Oral:Subgingival plaque	None	None	None	Taiwan:Chang Gung Memorial Hospital, Linkou	25.0614	121.3675	2018-01-24	2018-01-24T09:44:15	Homo sapiens	9606	PRJNA274944	SRP060310	BioProject	HARVESTED	2018-01-24T09:44:03	None	224	Subgingival samples from Healthy / Periodontitis subjects Targeted Locus (Loci)	Subgingival samples from Healthy / Periodontitis subjects	90476	90473	27	8.41716867421992	5.046363041130131
MGYA00143929	SRR2086815	SRS978647	MGYS00002173	4.1	2018-01-24T00:00:00	SRR2086815	amplicon	NA	NA	MP016.17	MP016.17	Subgingival Plaque (Periodontal Disease)	root:Host-associated:Human:Digestive system:Oral:Subgingival plaque	None	None	None	Taiwan:Chang Gung Memorial Hospital, Linkou	25.0614	121.3675	2018-01-24	2018-01-24T09:44:15	Homo sapiens	9606	PRJNA274944	SRP060310	BioProject	HARVESTED	2018-01-24T09:44:03	None	224	Subgingival samples from Healthy / Periodontitis subjects Targeted Locus (Loci)	Subgingival samples from Healthy / Periodontitis subjects	140471	140471	29	6.189411674926777	3.6120266632867923
MGYA00143930	SRR2086886	SRS978575	MGYS00002173	4.1	2018-01-24T00:00:00	SRR2086886	amplicon	NA	NA	MP024.34	MP024.34	Subgingival Plaque (Periodontal Disease)	root:Host-associated:Human:Digestive system:Oral:Subgingival plaque	None	None	None	Taiwan:Chang Gung Memorial Hospital, Linkou	25.0614	121.3675	2018-01-24	2018-01-24T09:44:15	Homo sapiens	9606	PRJNA274944	SRP060310	BioProject	HARVESTED	2018-01-24T09:44:03	None	224	Subgingival samples from Healthy / Periodontitis subjects Targeted Locus (Loci)	Subgingival samples from Healthy / Periodontitis subjects	262658	262623	29	5.780462630223395	3.5889392103095683
MGYA00143934	SRR2086741	SRS978723	MGYS00002173	4.1	2018-01-24T00:00:00	SRR2086741	amplicon	NA	NA	MP004.II.24	MP004.II.24	Subgingival Plaque (First sample after treatment)	root:Host-associated:Human:Digestive system:Oral:Subgingival plaque	None	None	None	Taiwan:Chang Gung Memorial Hospital, Linkou	25.0614	121.3675	2018-01-24	2018-01-24T09:44:15	Homo sapiens	9606	PRJNA274944	SRP060310	BioProject	HARVESTED	2018-01-24T09:44:03	None	224	Subgingival samples from Healthy / Periodontitis subjects Targeted Locus (Loci)	Subgingival samples from Healthy / Periodontitis subjects	140959	140959	27	7.742894493394067	5.164182977002616
MGYA00143935	SRR2086762	SRS978700	MGYS00002173	4.1	2018-01-24T00:00:00	SRR2086762	amplicon	NA	NA	MP006.II.27	MP006.II.27	Subgingival Plaque (First sample after treatment)	root:Host-associated:Human:Digestive system:Oral:Subgingival plaque	None	None	None	Taiwan:Chang Gung Memorial Hospital, Linkou	25.0614	121.3675	2018-01-24	2018-01-24T09:44:15	Homo sapiens	9606	PRJNA274944	SRP060310	BioProject	HARVESTED	2018-01-24T09:44:03	None	224	Subgingival samples from Healthy / Periodontitis subjects Targeted Locus (Loci)	Subgingival samples from Healthy / Periodontitis subjects	53712	53709	29	9.47381313841337	5.746906754005748
MGYA00143936	SRR2086732	SRS978732	MGYS00002173	4.1	2018-01-24T00:00:00	SRR2086732	amplicon	NA	NA	MP003.II.46	MP003.II.46	Subgingival Plaque (First sample after treatment)	root:Host-associated:Human:Digestive system:Oral:Subgingival plaque	None	None	None	Taiwan:Chang Gung Memorial Hospital, Linkou	25.0614	121.3675	2018-01-24	2018-01-24T09:44:15	Homo sapiens	9606	PRJNA274944	SRP060310	BioProject	HARVESTED	2018-01-24T09:44:03	None	224	Subgingival samples from Healthy / Periodontitis subjects Targeted Locus (Loci)	Subgingival samples from Healthy / Periodontitis subjects	124910	124908	27	7.452055850400843	4.4691871839464925
MGYA00143938	SRR2086853	SRS978611	MGYS00002173	4.1	2018-01-24T00:00:00	SRR2086853	amplicon	NA	NA	MP022.15	MP022.15	Subgingival Plaque (Periodontal Disease)	root:Host-associated:Human:Digestive system:Oral:Subgingival plaque	None	None	None	Taiwan:Chang Gung Memorial Hospital, Linkou	25.0614	121.3675	2018-01-24	2018-01-24T09:44:15	Homo sapiens	9606	PRJNA274944	SRP060310	BioProject	HARVESTED	2018-01-24T09:44:03	None	224	Subgingival samples from Healthy / Periodontitis subjects Targeted Locus (Loci)	Subgingival samples from Healthy / Periodontitis subjects	221602	221586	26	5.033258127282625	3.2219939357844947
MGYA00143940	SRR2086767	SRS978695	MGYS00002173	4.1	2018-01-24T00:00:00	SRR2086767	amplicon	NA	NA	MP006.II.46	MP006.II.46	Subgingival Plaque (First sample after treatment)	root:Host-associated:Human:Digestive system:Oral:Subgingival plaque	None	None	None	Taiwan:Chang Gung Memorial Hospital, Linkou	25.0614	121.3675	2018-01-24	2018-01-24T09:44:15	Homo sapiens	9606	PRJNA274944	SRP060310	BioProject	HARVESTED	2018-01-24T09:44:03	None	224	Subgingival samples from Healthy / Periodontitis subjects Targeted Locus (Loci)	Subgingival samples from Healthy / Periodontitis subjects	219403	219397	28	9.75459580941535	7.709811040862378
MGYA00143944	SRR2086854	SRS978607	MGYS00002173	4.1	2018-01-24T00:00:00	SRR2086854	amplicon	NA	NA	MP022.23	MP022.23	Subgingival Plaque (Periodontal Disease)	root:Host-associated:Human:Digestive system:Oral:Subgingival plaque	None	None	None	Taiwan:Chang Gung Memorial Hospital, Linkou	25.0614	121.3675	2018-01-24	2018-01-24T09:44:15	Homo sapiens	9606	PRJNA274944	SRP060310	BioProject	HARVESTED	2018-01-24T09:44:03	None	224	Subgingival samples from Healthy / Periodontitis subjects Targeted Locus (Loci)	Subgingival samples from Healthy / Periodontitis subjects	87294	87286	27	5.40828416255511	3.670969053753645
MGYA00143946	SRR2086756	SRS978707	MGYS00002173	4.1	2018-01-24T00:00:00	SRR2086756	amplicon	NA	NA	MP006.36	MP006.36	Subgingival Plaque (Periodontal Disease)	root:Host-associated:Human:Digestive system:Oral:Subgingival plaque	None	None	None	Taiwan:Chang Gung Memorial Hospital, Linkou	25.0614	121.3675	2018-01-24	2018-01-24T09:44:15	Homo sapiens	9606	PRJNA274944	SRP060310	BioProject	HARVESTED	2018-01-24T09:44:03	None	224	Subgingival samples from Healthy / Periodontitis subjects Targeted Locus (Loci)	Subgingival samples from Healthy / Periodontitis subjects	180865	180849	23	7.611121687163989	4.5060545787615975
MGYA00143950	SRR2086766	SRS978696	MGYS00002173	4.1	2018-01-24T00:00:00	SRR2086766	amplicon	NA	NA	MP006.II.45	MP006.II.45	Subgingival Plaque (First sample after treatment)	root:Host-associated:Human:Digestive system:Oral:Subgingival plaque	None	None	None	Taiwan:Chang Gung Memorial Hospital, Linkou	25.0614	121.3675	2018-01-24	2018-01-24T09:44:15	Homo sapiens	9606	PRJNA274944	SRP060310	BioProject	HARVESTED	2018-01-24T09:44:03	None	224	Subgingival samples from Healthy / Periodontitis subjects Targeted Locus (Loci)	Subgingival samples from Healthy / Periodontitis subjects	118578	118568	28	10.376500227856312	7.587301440476185
MGYA00143951	SRR2086777	SRS978685	MGYS00002173	4.1	2018-01-24T00:00:00	SRR2086777	amplicon	NA	NA	MP009.III.27	MP009.III.27	Subgingival Plaque (Second sample after treatment)	root:Host-associated:Human:Digestive system:Oral:Subgingival plaque	None	None	None	Taiwan:Chang Gung Memorial Hospital, Linkou	25.0614	121.3675	2018-01-24	2018-01-24T09:44:15	Homo sapiens	9606	PRJNA274944	SRP060310	BioProject	HARVESTED	2018-01-24T09:44:03	None	224	Subgingival samples from Healthy / Periodontitis subjects Targeted Locus (Loci)	Subgingival samples from Healthy / Periodontitis subjects	83332	83331	25	4.6038223653654615	2.5520657025330653
MGYA00143954	SRR2086776	SRS978686	MGYS00002173	4.1	2018-01-24T00:00:00	SRR2086776	amplicon	NA	NA	MP009.III.17	MP009.III.17	Subgingival Plaque (Second sample after treatment)	root:Host-associated:Human:Digestive system:Oral:Subgingival plaque	None	None	None	Taiwan:Chang Gung Memorial Hospital, Linkou	25.0614	121.3675	2018-01-24	2018-01-24T09:44:15	Homo sapiens	9606	PRJNA274944	SRP060310	BioProject	HARVESTED	2018-01-24T09:44:03	None	224	Subgingival samples from Healthy / Periodontitis subjects Targeted Locus (Loci)	Subgingival samples from Healthy / Periodontitis subjects	86749	86735	34	10.781975978125203	7.6417775313221075
MGYA00143955	SRR2086726	SRS978740	MGYS00002173	4.1	2018-01-24T00:00:00	SRR2086726	amplicon	NA	NA	MP002.46	MP002.46	Subgingival Plaque (Periodontal Disease)	root:Host-associated:Human:Digestive system:Oral:Subgingival plaque	None	None	None	Taiwan:Chang Gung Memorial Hospital, Linkou	25.0614	121.3675	2018-01-24	2018-01-24T09:44:15	Homo sapiens	9606	PRJNA274944	SRP060310	BioProject	HARVESTED	2018-01-24T09:44:03	None	224	Subgingival samples from Healthy / Periodontitis subjects Targeted Locus (Loci)	Subgingival samples from Healthy / Periodontitis subjects	60788	60774	31	8.386005878676688	5.19195430992293
MGYA00143956	SRR2086809	SRS978653	MGYS00002173	4.1	2018-01-24T00:00:00	SRR2086809	amplicon	NA	NA	MP015.22	MP015.22	Subgingival Plaque (Periodontal Disease)	root:Host-associated:Human:Digestive system:Oral:Subgingival plaque	None	None	None	Taiwan:Chang Gung Memorial Hospital, Linkou	25.0614	121.3675	2018-01-24	2018-01-24T09:44:15	Homo sapiens	9606	PRJNA274944	SRP060310	BioProject	HARVESTED	2018-01-24T09:44:03	None	224	Subgingival samples from Healthy / Periodontitis subjects Targeted Locus (Loci)	Subgingival samples from Healthy / Periodontitis subjects	66608	66607	26	7.261641128007029	4.27514599727586
MGYA00143958	SRR2086827	SRS978634	MGYS00002173	4.1	2018-01-24T00:00:00	SRR2086827	amplicon	NA	NA	MP017.14	MP017.14	Subgingival Plaque (Periodontal Disease)	root:Host-associated:Human:Digestive system:Oral:Subgingival plaque	None	None	None	Taiwan:Chang Gung Memorial Hospital, Linkou	25.0614	121.3675	2018-01-24	2018-01-24T09:44:15	Homo sapiens	9606	PRJNA274944	SRP060310	BioProject	HARVESTED	2018-01-24T09:44:03	None	224	Subgingival samples from Healthy / Periodontitis subjects Targeted Locus (Loci)	Subgingival samples from Healthy / Periodontitis subjects	131235	131225	27	8.243348327513717	5.8137632888729165
MGYA00143959	SRR2086819	SRS978648	MGYS00002173	4.1	2018-01-24T00:00:00	SRR2086819	amplicon	NA	NA	MP016.II.11	MP016.II.11	Subgingival Plaque (First sample after treatment)	root:Host-associated:Human:Digestive system:Oral:Subgingival plaque	None	None	None	Taiwan:Chang Gung Memorial Hospital, Linkou	25.0614	121.3675	2018-01-24	2018-01-24T09:44:15	Homo sapiens	9606	PRJNA274944	SRP060310	BioProject	HARVESTED	2018-01-24T09:44:03	None	224	Subgingival samples from Healthy / Periodontitis subjects Targeted Locus (Loci)	Subgingival samples from Healthy / Periodontitis subjects	165181	165179	28	8.85925680076602	5.749386938836156
MGYA00143960	SRR2086902	SRS978558	MGYS00002173	4.1	2018-01-24T00:00:00	SRR2086902	amplicon	NA	NA	MP025.11	MP025.11	Subgingival Plaque (Periodontal Disease)	root:Host-associated:Human:Digestive system:Oral:Subgingival plaque	None	None	None	Taiwan:Chang Gung Memorial Hospital, Linkou	25.0614	121.3675	2018-01-24	2018-01-24T09:44:15	Homo sapiens	9606	PRJNA274944	SRP060310	BioProject	HARVESTED	2018-01-24T09:44:03	None	224	Subgingival samples from Healthy / Periodontitis subjects Targeted Locus (Loci)	Subgingival samples from Healthy / Periodontitis subjects	268957	268953	28	6.305046746532251	4.013952978653719
MGYA00143961	SRR2086768	SRS978694	MGYS00002173	4.1	2018-01-24T00:00:00	SRR2086768	amplicon	NA	NA	MP009.17	MP009.17	Subgingival Plaque (Periodontal Disease)	root:Host-associated:Human:Digestive system:Oral:Subgingival plaque	None	None	None	Taiwan:Chang Gung Memorial Hospital, Linkou	25.0614	121.3675	2018-01-24	2018-01-24T09:44:15	Homo sapiens	9606	PRJNA274944	SRP060310	BioProject	HARVESTED	2018-01-24T09:44:03	None	224	Subgingival samples from Healthy / Periodontitis subjects Targeted Locus (Loci)	Subgingival samples from Healthy / Periodontitis subjects	76213	76213	30	7.86122951905838	4.608602459239211
MGYA00143962	SRR2086883	SRS978578	MGYS00002173	4.1	2018-01-24T00:00:00	SRR2086883	amplicon	NA	NA	MP024.14	MP024.14	Subgingival Plaque (Periodontal Disease)	root:Host-associated:Human:Digestive system:Oral:Subgingival plaque	None	None	None	Taiwan:Chang Gung Memorial Hospital, Linkou	25.0614	121.3675	2018-01-24	2018-01-24T09:44:15	Homo sapiens	9606	PRJNA274944	SRP060310	BioProject	HARVESTED	2018-01-24T09:44:03	None	224	Subgingival samples from Healthy / Periodontitis subjects Targeted Locus (Loci)	Subgingival samples from Healthy / Periodontitis subjects	193416	193390	30	6.639844128630584	4.163696019876552
MGYA00143967	SRR2086764	SRS978702	MGYS00002173	4.1	2018-01-24T00:00:00	SRR2086764	amplicon	NA	NA	MP006.II.36	MP006.II.36	Subgingival Plaque (First sample after treatment)	root:Host-associated:Human:Digestive system:Oral:Subgingival plaque	None	None	None	Taiwan:Chang Gung Memorial Hospital, Linkou	25.0614	121.3675	2018-01-24	2018-01-24T09:44:15	Homo sapiens	9606	PRJNA274944	SRP060310	BioProject	HARVESTED	2018-01-24T09:44:03	None	224	Subgingival samples from Healthy / Periodontitis subjects Targeted Locus (Loci)	Subgingival samples from Healthy / Periodontitis subjects	53384	53381	29	7.841718125312754	4.254567683038303
MGYA00143968	SRR2086799	SRS978663	MGYS00002173	4.1	2018-01-24T00:00:00	SRR2086799	amplicon	NA	NA	MP014.II.16	MP014.II.16	Subgingival Plaque (First sample after treatment)	root:Host-associated:Human:Digestive system:Oral:Subgingival plaque	None	None	None	Taiwan:Chang Gung Memorial Hospital, Linkou	25.0614	121.3675	2018-01-24	2018-01-24T09:44:15	Homo sapiens	9606	PRJNA274944	SRP060310	BioProject	HARVESTED	2018-01-24T09:44:03	None	224	Subgingival samples from Healthy / Periodontitis subjects Targeted Locus (Loci)	Subgingival samples from Healthy / Periodontitis subjects	145815	145812	27	6.080203965143631	3.444763428021733
MGYA00143969	SRR2086729	SRS978734	MGYS00002173	4.1	2018-01-24T00:00:00	SRR2086729	amplicon	NA	NA	MP003.46	MP003.46	Subgingival Plaque (Periodontal Disease)	root:Host-associated:Human:Digestive system:Oral:Subgingival plaque	None	None	None	Taiwan:Chang Gung Memorial Hospital, Linkou	25.0614	121.3675	2018-01-24	2018-01-24T09:44:15	Homo sapiens	9606	PRJNA274944	SRP060310	BioProject	HARVESTED	2018-01-24T09:44:03	None	224	Subgingival samples from Healthy / Periodontitis subjects Targeted Locus (Loci)	Subgingival samples from Healthy / Periodontitis subjects	63822	63791	33	10.918341202978095	7.455881598477436
MGYA00143970	SRR2086737	SRS978726	MGYS00002173	4.1	2018-01-24T00:00:00	SRR2086737	amplicon	NA	NA	MP004.24	MP004.24	Subgingival Plaque (Periodontal Disease)	root:Host-associated:Human:Digestive system:Oral:Subgingival plaque	None	None	None	Taiwan:Chang Gung Memorial Hospital, Linkou	25.0614	121.3675	2018-01-24	2018-01-24T09:44:15	Homo sapiens	9606	PRJNA274944	SRP060310	BioProject	HARVESTED	2018-01-24T09:44:03	None	224	Subgingival samples from Healthy / Periodontitis subjects Targeted Locus (Loci)	Subgingival samples from Healthy / Periodontitis subjects	64185	64173	28	6.86536824132216	4.108940800919867
MGYA00143971	SRR2086773	SRS978689	MGYS00002173	4.1	2018-01-24T00:00:00	SRR2086773	amplicon	NA	NA	MP009.II.27	MP009.II.27	Subgingival Plaque (First sample after treatment)	root:Host-associated:Human:Digestive system:Oral:Subgingival plaque	None	None	None	Taiwan:Chang Gung Memorial Hospital, Linkou	25.0614	121.3675	2018-01-24	2018-01-24T09:44:15	Homo sapiens	9606	PRJNA274944	SRP060310	BioProject	HARVESTED	2018-01-24T09:44:03	None	224	Subgingival samples from Healthy / Periodontitis subjects Targeted Locus (Loci)	Subgingival samples from Healthy / Periodontitis subjects	187938	187935	23	5.4185926527778525	2.9617518136750225
MGYA00143972	SRR2086788	SRS978675	MGYS00002173	4.1	2018-01-24T00:00:00	SRR2086788	amplicon	NA	NA	MP011.II.35	MP011.II.35	Subgingival Plaque (First sample after treatment)	root:Host-associated:Human:Digestive system:Oral:Subgingival plaque	None	None	None	Taiwan:Chang Gung Memorial Hospital, Linkou	25.0614	121.3675	2018-01-24	2018-01-24T09:44:15	Homo sapiens	9606	PRJNA274944	SRP060310	BioProject	HARVESTED	2018-01-24T09:44:03	None	224	Subgingival samples from Healthy / Periodontitis subjects Targeted Locus (Loci)	Subgingival samples from Healthy / Periodontitis subjects	212423	212367	32	11.422586329087197	8.31909045072884
MGYA00143973	SRR2086791	SRS978673	MGYS00002173	4.1	2018-01-24T00:00:00	SRR2086791	amplicon	NA	NA	MP013.15	MP013.15	Subgingival Plaque (Periodontal Disease)	root:Host-associated:Human:Digestive system:Oral:Subgingival plaque	None	None	None	Taiwan:Chang Gung Memorial Hospital, Linkou	25.0614	121.3675	2018-01-24	2018-01-24T09:44:15	Homo sapiens	9606	PRJNA274944	SRP060310	BioProject	HARVESTED	2018-01-24T09:44:03	None	224	Subgingival samples from Healthy / Periodontitis subjects Targeted Locus (Loci)	Subgingival samples from Healthy / Periodontitis subjects	55212	55196	35	9.443518931497499	6.27246022864176
MGYA00143974	SRR2086796	SRS978666	MGYS00002173	4.1	2018-01-24T00:00:00	SRR2086796	amplicon	NA	NA	MP014.22	MP014.22	Subgingival Plaque (Periodontal Disease)	root:Host-associated:Human:Digestive system:Oral:Subgingival plaque	None	None	None	Taiwan:Chang Gung Memorial Hospital, Linkou	25.0614	121.3675	2018-01-24	2018-01-24T09:44:15	Homo sapiens	9606	PRJNA274944	SRP060310	BioProject	HARVESTED	2018-01-24T09:44:03	None	224	Subgingival samples from Healthy / Periodontitis subjects Targeted Locus (Loci)	Subgingival samples from Healthy / Periodontitis subjects	80777	80775	28	6.712175244609759	4.475518609446883
MGYA00143975	SRR2086736	SRS978727	MGYS00002173	4.1	2018-01-24T00:00:00	SRR2086736	amplicon	NA	NA	MP004.14	MP004.14	Subgingival Plaque (Periodontal Disease)	root:Host-associated:Human:Digestive system:Oral:Subgingival plaque	None	None	None	Taiwan:Chang Gung Memorial Hospital, Linkou	25.0614	121.3675	2018-01-24	2018-01-24T09:44:15	Homo sapiens	9606	PRJNA274944	SRP060310	BioProject	HARVESTED	2018-01-24T09:44:03	None	224	Subgingival samples from Healthy / Periodontitis subjects Targeted Locus (Loci)	Subgingival samples from Healthy / Periodontitis subjects	75706	75688	30	8.309396939303516	5.439251689745349
MGYA00143978	SRR2086889	SRS978571	MGYS00002173	4.1	2018-01-24T00:00:00	SRR2086889	amplicon	NA	NA	MP024.II.14	MP024.II.14	Subgingival Plaque (First sample after treatment)	root:Host-associated:Human:Digestive system:Oral:Subgingival plaque	None	None	None	Taiwan:Chang Gung Memorial Hospital, Linkou	25.0614	121.3675	2018-01-24	2018-01-24T09:44:15	Homo sapiens	9606	PRJNA274944	SRP060310	BioProject	HARVESTED	2018-01-24T09:44:03	None	224	Subgingival samples from Healthy / Periodontitis subjects Targeted Locus (Loci)	Subgingival samples from Healthy / Periodontitis subjects	100593	100588	21	1.138295118621171	1.0346749421368706
MGYA00143979	SRR2086752	SRS978710	MGYS00002173	4.1	2018-01-24T00:00:00	SRR2086752	amplicon	NA	NA	MP006.26	MP006.26	Subgingival Plaque (Periodontal Disease)	root:Host-associated:Human:Digestive system:Oral:Subgingival plaque	None	None	None	Taiwan:Chang Gung Memorial Hospital, Linkou	25.0614	121.3675	2018-01-24	2018-01-24T09:44:15	Homo sapiens	9606	PRJNA274944	SRP060310	BioProject	HARVESTED	2018-01-24T09:44:03	None	224	Subgingival samples from Healthy / Periodontitis subjects Targeted Locus (Loci)	Subgingival samples from Healthy / Periodontitis subjects	59163	59160	29	7.052005392875728	3.8064582922285752
MGYA00143980	SRR2086783	SRS978683	MGYS00002173	4.1	2018-01-24T00:00:00	SRR2086783	amplicon	NA	NA	MP011.35	MP011.35	Subgingival Plaque (Periodontal Disease)	root:Host-associated:Human:Digestive system:Oral:Subgingival plaque	None	None	None	Taiwan:Chang Gung Memorial Hospital, Linkou	25.0614	121.3675	2018-01-24	2018-01-24T09:44:15	Homo sapiens	9606	PRJNA274944	SRP060310	BioProject	HARVESTED	2018-01-24T09:44:03	None	224	Subgingival samples from Healthy / Periodontitis subjects Targeted Locus (Loci)	Subgingival samples from Healthy / Periodontitis subjects	58175	58174	37	7.847734081985274	4.610680703921138
MGYA00143983	SRR2086817	SRS978644	MGYS00002173	4.1	2018-01-24T00:00:00	SRR2086817	amplicon	NA	NA	MP016.36	MP016.36	Subgingival Plaque (Periodontal Disease)	root:Host-associated:Human:Digestive system:Oral:Subgingival plaque	None	None	None	Taiwan:Chang Gung Memorial Hospital, Linkou	25.0614	121.3675	2018-01-24	2018-01-24T09:44:15	Homo sapiens	9606	PRJNA274944	SRP060310	BioProject	HARVESTED	2018-01-24T09:44:03	None	224	Subgingival samples from Healthy / Periodontitis subjects Targeted Locus (Loci)	Subgingival samples from Healthy / Periodontitis subjects	227283	227282	27	7.6842311823912395	5.023514787530936
MGYA00143984	SRR2086845	SRS978617	MGYS00002173	4.1	2018-01-24T00:00:00	SRR2086845	amplicon	NA	NA	MP018.II.42	MP018.II.42	Subgingival Plaque (First sample after treatment)	root:Host-associated:Human:Digestive system:Oral:Subgingival plaque	None	None	None	Taiwan:Chang Gung Memorial Hospital, Linkou	25.0614	121.3675	2018-01-24	2018-01-24T09:44:15	Homo sapiens	9606	PRJNA274944	SRP060310	BioProject	HARVESTED	2018-01-24T09:44:03	None	224	Subgingival samples from Healthy / Periodontitis subjects Targeted Locus (Loci)	Subgingival samples from Healthy / Periodontitis subjects	197177	197109	31	7.002816698911442	4.486025144362254
MGYA00143985	SRR2086816	SRS978645	MGYS00002173	4.1	2018-01-24T00:00:00	SRR2086816	amplicon	NA	NA	MP016.27	MP016.27	Subgingival Plaque (Periodontal Disease)	root:Host-associated:Human:Digestive system:Oral:Subgingival plaque	None	None	None	Taiwan:Chang Gung Memorial Hospital, Linkou	25.0614	121.3675	2018-01-24	2018-01-24T09:44:15	Homo sapiens	9606	PRJNA274944	SRP060310	BioProject	HARVESTED	2018-01-24T09:44:03	None	224	Subgingival samples from Healthy / Periodontitis subjects Targeted Locus (Loci)	Subgingival samples from Healthy / Periodontitis subjects	209072	209071	27	6.70704078068018	4.034214793076475
MGYA00143987	SRR2086950	SRS978768	MGYS00002173	4.1	2018-01-24T00:00:00	SRR2086950	amplicon	NA	NA	MP030.36	MP030.36	Subgingival Plaque (Periodontal Disease)	root:Host-associated:Human:Digestive system:Oral:Subgingival plaque	None	None	None	Taiwan:Chang Gung Memorial Hospital, Linkou	25.0614	121.3675	2018-01-24	2018-01-24T09:44:15	Homo sapiens	9606	PRJNA274944	SRP060310	BioProject	HARVESTED	2018-01-24T09:44:03	None	224	Subgingival samples from Healthy / Periodontitis subjects Targeted Locus (Loci)	Subgingival samples from Healthy / Periodontitis subjects	52192	52192	25	5.390403754858823	3.180624062202434
MGYA00143991	SRR2086901	SRS978559	MGYS00002173	4.1	2018-01-24T00:00:00	SRR2086901	amplicon	NA	NA	MP024.II.44	MP024.II.44	Subgingival Plaque (First sample after treatment)	root:Host-associated:Human:Digestive system:Oral:Subgingival plaque	None	None	None	Taiwan:Chang Gung Memorial Hospital, Linkou	25.0614	121.3675	2018-01-24	2018-01-24T09:44:15	Homo sapiens	9606	PRJNA274944	SRP060310	BioProject	HARVESTED	2018-01-24T09:44:03	None	224	Subgingival samples from Healthy / Periodontitis subjects Targeted Locus (Loci)	Subgingival samples from Healthy / Periodontitis subjects	99974	99970	27	1.473931198448724	1.135294259523474
MGYA00143992	SRR2086830	SRS978631	MGYS00002173	4.1	2018-01-24T00:00:00	SRR2086830	amplicon	NA	NA	MP017.47	MP017.47	Subgingival Plaque (Periodontal Disease)	root:Host-associated:Human:Digestive system:Oral:Subgingival plaque	None	None	None	Taiwan:Chang Gung Memorial Hospital, Linkou	25.0614	121.3675	2018-01-24	2018-01-24T09:44:15	Homo sapiens	9606	PRJNA274944	SRP060310	BioProject	HARVESTED	2018-01-24T09:44:03	None	224	Subgingival samples from Healthy / Periodontitis subjects Targeted Locus (Loci)	Subgingival samples from Healthy / Periodontitis subjects	135597	135595	24	7.297085605882969	4.581832934141158
MGYA00143993	SRR2086793	SRS978669	MGYS00002173	4.1	2018-01-24T00:00:00	SRR2086793	amplicon	NA	NA	MP013.46	MP013.46	Subgingival Plaque (Periodontal Disease)	root:Host-associated:Human:Digestive system:Oral:Subgingival plaque	None	None	None	Taiwan:Chang Gung Memorial Hospital, Linkou	25.0614	121.3675	2018-01-24	2018-01-24T09:44:15	Homo sapiens	9606	PRJNA274944	SRP060310	BioProject	HARVESTED	2018-01-24T09:44:03	None	224	Subgingival samples from Healthy / Periodontitis subjects Targeted Locus (Loci)	Subgingival samples from Healthy / Periodontitis subjects	74528	74522	33	7.413884133611269	4.22047058622559
MGYA00143994	SRR2086798	SRS978664	MGYS00002173	4.1	2018-01-24T00:00:00	SRR2086798	amplicon	NA	NA	MP014.II.13	MP014.II.13	Subgingival Plaque (First sample after treatment)	root:Host-associated:Human:Digestive system:Oral:Subgingival plaque	None	None	None	Taiwan:Chang Gung Memorial Hospital, Linkou	25.0614	121.3675	2018-01-24	2018-01-24T09:44:15	Homo sapiens	9606	PRJNA274944	SRP060310	BioProject	HARVESTED	2018-01-24T09:44:03	None	224	Subgingival samples from Healthy / Periodontitis subjects Targeted Locus (Loci)	Subgingival samples from Healthy / Periodontitis subjects	121554	121550	22	7.192200016148732	4.816396797650992
MGYA00143997	SRR2086738	SRS978728	MGYS00002173	4.1	2018-01-24T00:00:00	SRR2086738	amplicon	NA	NA	MP004.46	MP004.46	Subgingival Plaque (Periodontal Disease)	root:Host-associated:Human:Digestive system:Oral:Subgingival plaque	None	None	None	Taiwan:Chang Gung Memorial Hospital, Linkou	25.0614	121.3675	2018-01-24	2018-01-24T09:44:15	Homo sapiens	9606	PRJNA274944	SRP060310	BioProject	HARVESTED	2018-01-24T09:44:03	None	224	Subgingival samples from Healthy / Periodontitis subjects Targeted Locus (Loci)	Subgingival samples from Healthy / Periodontitis subjects	50207	50198	30	8.840170725759922	6.457231647498736
MGYA00143999	SRR2086818	SRS978643	MGYS00002173	4.1	2018-01-24T00:00:00	SRR2086818	amplicon	NA	NA	MP016.47	MP016.47	Subgingival Plaque (Periodontal Disease)	root:Host-associated:Human:Digestive system:Oral:Subgingival plaque	None	None	None	Taiwan:Chang Gung Memorial Hospital, Linkou	25.0614	121.3675	2018-01-24	2018-01-24T09:44:15	Homo sapiens	9606	PRJNA274944	SRP060310	BioProject	HARVESTED	2018-01-24T09:44:03	None	224	Subgingival samples from Healthy / Periodontitis subjects Targeted Locus (Loci)	Subgingival samples from Healthy / Periodontitis subjects	192551	192549	27	6.6614084165797545	3.9953063480157103
MGYA00144001	SRR2086771	SRS978691	MGYS00002173	4.1	2018-01-24T00:00:00	SRR2086771	amplicon	NA	NA	MP009.44	MP009.44	Subgingival Plaque (Periodontal Disease)	root:Host-associated:Human:Digestive system:Oral:Subgingival plaque	None	None	None	Taiwan:Chang Gung Memorial Hospital, Linkou	25.0614	121.3675	2018-01-24	2018-01-24T09:44:15	Homo sapiens	9606	PRJNA274944	SRP060310	BioProject	HARVESTED	2018-01-24T09:44:03	None	224	Subgingival samples from Healthy / Periodontitis subjects Targeted Locus (Loci)	Subgingival samples from Healthy / Periodontitis subjects	62032	62027	31	8.684347380661354	5.28583264467676
MGYA00144002	SRR2086874	SRS978587	MGYS00002173	4.1	2018-01-24T00:00:00	SRR2086874	amplicon	NA	NA	MP023.II.17	MP023.II.17	Subgingival Plaque (First sample after treatment)	root:Host-associated:Human:Digestive system:Oral:Subgingival plaque	None	None	None	Taiwan:Chang Gung Memorial Hospital, Linkou	25.0614	121.3675	2018-01-24	2018-01-24T09:44:15	Homo sapiens	9606	PRJNA274944	SRP060310	BioProject	HARVESTED	2018-01-24T09:44:03	None	224	Subgingival samples from Healthy / Periodontitis subjects Targeted Locus (Loci)	Subgingival samples from Healthy / Periodontitis subjects	75383	75380	34	8.215035427554133	5.511095928702389
MGYA00144004	SRR2086810	SRS978652	MGYS00002173	4.1	2018-01-24T00:00:00	SRR2086810	amplicon	NA	NA	MP015.44	MP015.44	Subgingival Plaque (Periodontal Disease)	root:Host-associated:Human:Digestive system:Oral:Subgingival plaque	None	None	None	Taiwan:Chang Gung Memorial Hospital, Linkou	25.0614	121.3675	2018-01-24	2018-01-24T09:44:15	Homo sapiens	9606	PRJNA274944	SRP060310	BioProject	HARVESTED	2018-01-24T09:44:03	None	224	Subgingival samples from Healthy / Periodontitis subjects Targeted Locus (Loci)	Subgingival samples from Healthy / Periodontitis subjects	76958	76954	29	8.037045038087284	4.682903353573001
MGYA00144008	SRR2086868	SRS978593	MGYS00002173	4.1	2018-01-24T00:00:00	SRR2086868	amplicon	NA	NA	MP023.16	MP023.16	Subgingival Plaque (Periodontal Disease)	root:Host-associated:Human:Digestive system:Oral:Subgingival plaque	None	None	None	Taiwan:Chang Gung Memorial Hospital, Linkou	25.0614	121.3675	2018-01-24	2018-01-24T09:44:15	Homo sapiens	9606	PRJNA274944	SRP060310	BioProject	HARVESTED	2018-01-24T09:44:03	None	224	Subgingival samples from Healthy / Periodontitis subjects Targeted Locus (Loci)	Subgingival samples from Healthy / Periodontitis subjects	469565	467592	27	9.611146487480159	7.054782453996453
MGYA00144009	SRR2086915	SRS978545	MGYS00002173	4.1	2018-01-24T00:00:00	SRR2086915	amplicon	NA	NA	MP025.II.36	MP025.II.36	Subgingival Plaque (First sample after treatment)	root:Host-associated:Human:Digestive system:Oral:Subgingival plaque	None	None	None	Taiwan:Chang Gung Memorial Hospital, Linkou	25.0614	121.3675	2018-01-24	2018-01-24T09:44:15	Homo sapiens	9606	PRJNA274944	SRP060310	BioProject	HARVESTED	2018-01-24T09:44:03	None	224	Subgingival samples from Healthy / Periodontitis subjects Targeted Locus (Loci)	Subgingival samples from Healthy / Periodontitis subjects	58442	58440	27	5.360826988439855	3.321818254588311
MGYA00144012	SRR2086842	SRS978619	MGYS00002173	4.1	2018-01-24T00:00:00	SRR2086842	amplicon	NA	NA	MP018.45	MP018.45	Subgingival Plaque (Periodontal Disease)	root:Host-associated:Human:Digestive system:Oral:Subgingival plaque	None	None	None	Taiwan:Chang Gung Memorial Hospital, Linkou	25.0614	121.3675	2018-01-24	2018-01-24T09:44:15	Homo sapiens	9606	PRJNA274944	SRP060310	BioProject	HARVESTED	2018-01-24T09:44:03	None	224	Subgingival samples from Healthy / Periodontitis subjects Targeted Locus (Loci)	Subgingival samples from Healthy / Periodontitis subjects	66692	66690	33	8.74016353459392	5.936492205230678
MGYA00144013	SRR2086907	SRS978554	MGYS00002173	4.1	2018-01-24T00:00:00	SRR2086907	amplicon	NA	NA	MP025.II.11	MP025.II.11	Subgingival Plaque (First sample after treatment)	root:Host-associated:Human:Digestive system:Oral:Subgingival plaque	None	None	None	Taiwan:Chang Gung Memorial Hospital, Linkou	25.0614	121.3675	2018-01-24	2018-01-24T09:44:15	Homo sapiens	9606	PRJNA274944	SRP060310	BioProject	HARVESTED	2018-01-24T09:44:03	None	224	Subgingival samples from Healthy / Periodontitis subjects Targeted Locus (Loci)	Subgingival samples from Healthy / Periodontitis subjects	169759	169751	27	5.0626458300093935	2.9825441072311283
MGYA00144014	SRR2086840	SRS978620	MGYS00002173	4.1	2018-01-24T00:00:00	SRR2086840	amplicon	NA	NA	MP018.24	MP018.24	Subgingival Plaque (Periodontal Disease)	root:Host-associated:Human:Digestive system:Oral:Subgingival plaque	None	None	None	Taiwan:Chang Gung Memorial Hospital, Linkou	25.0614	121.3675	2018-01-24	2018-01-24T09:44:15	Homo sapiens	9606	PRJNA274944	SRP060310	BioProject	HARVESTED	2018-01-24T09:44:03	None	224	Subgingival samples from Healthy / Periodontitis subjects Targeted Locus (Loci)	Subgingival samples from Healthy / Periodontitis subjects	73401	73401	28	6.082280047940336	3.6222717807383535
MGYA00144015	SRR2086913	SRS978547	MGYS00002173	4.1	2018-01-24T00:00:00	SRR2086913	amplicon	NA	NA	MP025.II.25	MP025.II.25	Subgingival Plaque (First sample after treatment)	root:Host-associated:Human:Digestive system:Oral:Subgingival plaque	None	None	None	Taiwan:Chang Gung Memorial Hospital, Linkou	25.0614	121.3675	2018-01-24	2018-01-24T09:44:15	Homo sapiens	9606	PRJNA274944	SRP060310	BioProject	HARVESTED	2018-01-24T09:44:03	None	224	Subgingival samples from Healthy / Periodontitis subjects Targeted Locus (Loci)	Subgingival samples from Healthy / Periodontitis subjects	190341	190336	24	4.201453472285088	2.639509029567539
MGYA00144016	SRR2086757	SRS978706	MGYS00002173	4.1	2018-01-24T00:00:00	SRR2086757	amplicon	NA	NA	MP006.37	MP006.37	Subgingival Plaque (Periodontal Disease)	root:Host-associated:Human:Digestive system:Oral:Subgingival plaque	None	None	None	Taiwan:Chang Gung Memorial Hospital, Linkou	25.0614	121.3675	2018-01-24	2018-01-24T09:44:15	Homo sapiens	9606	PRJNA274944	SRP060310	BioProject	HARVESTED	2018-01-24T09:44:03	None	224	Subgingival samples from Healthy / Periodontitis subjects Targeted Locus (Loci)	Subgingival samples from Healthy / Periodontitis subjects	150989	150986	25	5.708644932067831	3.355680147648828
MGYA00144021	SRR2086801	SRS978662	MGYS00002173	4.1	2018-01-24T00:00:00	SRR2086801	amplicon	NA	NA	MP014.II.36	MP014.II.36	Subgingival Plaque (First sample after treatment)	root:Host-associated:Human:Digestive system:Oral:Subgingival plaque	None	None	None	Taiwan:Chang Gung Memorial Hospital, Linkou	25.0614	121.3675	2018-01-24	2018-01-24T09:44:15	Homo sapiens	9606	PRJNA274944	SRP060310	BioProject	HARVESTED	2018-01-24T09:44:03	None	224	Subgingival samples from Healthy / Periodontitis subjects Targeted Locus (Loci)	Subgingival samples from Healthy / Periodontitis subjects	80452	80445	32	11.366551282246578	9.315666037827583
MGYA00144025	SRR2086888	SRS978572	MGYS00002173	4.1	2018-01-24T00:00:00	SRR2086888	amplicon	NA	NA	MP024.44	MP024.44	Subgingival Plaque (Periodontal Disease)	root:Host-associated:Human:Digestive system:Oral:Subgingival plaque	None	None	None	Taiwan:Chang Gung Memorial Hospital, Linkou	25.0614	121.3675	2018-01-24	2018-01-24T09:44:15	Homo sapiens	9606	PRJNA274944	SRP060310	BioProject	HARVESTED	2018-01-24T09:44:03	None	224	Subgingival samples from Healthy / Periodontitis subjects Targeted Locus (Loci)	Subgingival samples from Healthy / Periodontitis subjects	116333	116257	41	10.799836560744133	7.211754907105434
[truncated: 22,051 more rows]
