# Supplementary material for: A social niche breadth score reveals niche range strategies of generalists and specialists
Source: Nat Ecol Evol. 2023 Apr 3;7(5):768–81. doi: 10.1038/s41559-023-02027-7 (PMC10172124; doi:10.1038/s41559-023-02027-7)
Supplement: Supplementary file 5 — Taxonomic profiles of MGnify analyses. The numbers in the header indicate the total numbers of prokaryotic reads in the analysis. High-ranking taxa include the reads annotated to lower-ranking taxa and reads that could not be annotated to a lower rank due to a relatively unexplored biosphere. [file 41559_2023_2027_MOESM5_ESM.zip]

Archive with 1 entries (1 files):
- table.MGnify.taxa_in_analyses.txt
