# Supplementary material for: A social niche breadth score reveals niche range strategies of generalists and specialists
Source: Nat Ecol Evol. 2023 Apr 3;7(5):768–81. doi: 10.1038/s41559-023-02027-7 (PMC10172124; doi:10.1038/s41559-023-02027-7)
Supplement: Supplementary file 6 — SNB for taxa throughout the prokaryotic tree of life and other features. The database from which the feature was derived is indicated as the first word in square brackets. If no database is indicated, the feature was derived from the MGnify data. Features with corrected in the name refer to our completeness and contamination correction (see Methods). Genome size estimates and GC content features were calculated as the mean of all daughter species (species in the name) and taxonomy corrected (no species in the name) (see Methods). Pan-genome features were calculated for all daughter species ([all] in the name) and for a random subset of three daughter species (1,000 random permutations per taxon) ([3] in the name). [file 41559_2023_2027_MOESM6_ESM.zip]

Archive with 1 entries (1 files):
- 2023-02-01.Supplementary_Data_File_3.SNB.txt
