# Supplementary material for: A social niche breadth score reveals niche range strategies of generalists and specialists
Source: Nat Ecol Evol. 2023 Apr 3;7(5):768–81. doi: 10.1038/s41559-023-02027-7 (PMC10172124; doi:10.1038/s41559-023-02027-7)
Supplement: Supplementary file 6 — SNB for taxa throughout the prokaryotic tree of life and other features. The database from which the feature was derived is indicated as the first word in square brackets. If no database is indicated, the feature was derived from the MGnify data. Features with corrected in the name refer to our completeness and contamination correction (see Methods). Genome size estimates and GC content features were calculated as the mean of all daughter species (species in the name) and taxonomy corrected (no species in the name) (see Methods). Pan-genome features were calculated for all daughter species ([all] in the name) and for a random subset of three daughter species (1,000 random permutations per taxon) ([3] in the name). [file 41559_2023_2027_MOESM6_ESM.zip › 2023-02-01.Supplementary_Data_File_3.SNB.txt]

taxonomic lineage	rank	SNB	number of samples	number of annotated biomes	animal-associated: vertebrate samples (8822)	animal-associated: invertebrate samples (581)	plant-associated samples (1331)	saline samples (5919)	non-saline: non-soil samples (1405)	non-saline: soil samples (1703)	other samples (2757)	mean relative abundance	min relative abundance	max relative abundance	total number of neighbours	mean pairwise overlap	mean pairwise Jaccard index	0D_alpha	1D_alpha	2D_alpha	0D_gamma	1D_gamma	2D_gamma	0D_beta	1D_beta	2D_beta	Shannon entropy	Shannon entropy normalised	number of samples (d = 1/1000)	mean relative abundance (d = 1/1000)	min relative abundance (d = 1/1000)	max relative abundance (d = 1/1000)	SNB (d = 1/1000)	number of samples (d = 1/100000)	mean relative abundance (d = 1/100000)	min relative abundance (d = 1/100000)	max relative abundance (d = 1/100000)	SNB (d = 1/100000)	amplicon samples (15790)	SNB (amplicon samples)	metagenomic samples (1097)	SNB (metagenomic samples)	metatranscriptomic samples (13)	SNB (metatranscriptomic samples)	unknown samples (5618)	SNB (unknown samples)	[PATRIC] n_daughters_lower_bound	[PATRIC] n_daughters_upper_bound	[PATRIC] n_species
super kingdom.Archaea	super_kingdom	0.5215317268266303	11256	114	1765	319	504	4583	955	1356	1774	0.0959699269180075	0.0001000050002500125	1.0	219	32.60707969323908	0.3366578639979816	52.86067176115159	9.363636925944462	4.083482785331316	214	55.45944379057512	28.88463715431102	4.048378366566144	5.92285286467162	7.073529796200046	7.728234206985266	0.8284402073482026	8058	0.13389930453364124	0.0010009197641075583	1.0	0.5126464764281078	13480	0.08014268738301798	1.000720518773517e-05	1.0	0.5311137754900914	8007	0.5125088361378031	464	0.25401775582967157	12	0.2899595560606061	2773	0.42157954405554204	18	41	1292
super kingdom.Bacteria	super_kingdom	0.5627098007345943	22295	140	8822	581	1331	5727	1378	1699	2757	0.9615460053375537	0.00010002000400080016	1.0	217	21.874016155447418	0.27823872083268986	40.677477235006506	7.008028593203638	3.5142929827807508	213	46.468651893584514	21.81866005064128	5.236312929866137	6.630773729811784	6.208548962066576	9.991643917121147	0.9979550979603905	22159	0.9674447866675789	0.001030629588109789	1.0	0.5614704030121616	22397	0.9571671466692881	1.0498136580756916e-05	1.0	0.5637924384787945	15567	0.5586485205916438	1097	0.37593264589831915	13	0.31909604423076926	5618	0.4895036037400865	131	420	33012
super kingdom.Viruses	super_kingdom	nan	0	0	0	0	0	0	0	0	0	nan	nan	nan	0	nan	nan	NA	NA	NA	NA	NA	NA	NA	NA	NA	nan	nan	0	nan	nan	nan	nan	1	5.098659052669148e-05	5.098659052669148e-05	5.098659052669148e-05	nan	0	nan	0	nan	0	nan	0	nan	NA	NA	NA
super kingdom.Archaea;phylum.Candidatus_Aenigmarchaeota	phylum	0.5174395104743083	23	10	0	0	0	14	8	0	1	0.001351789664086983	0.0001001356382736616	0.01775156785559264	187	18.90118577075099	0.21499831541501968	34.95652173913044	5.930242218033018	2.663930058700586	148	34.54829199455543	18.559710361399635	4.233830845771144	5.8257809250183765	6.967041158149891	1.5524068046840143	0.49510753258525314	4	0.0068320608848760995	0.001250096062709737	0.01775156785559264	0.12941585	168	0.00021084203535114916	1.008277962068583e-05	0.01775156785559264	0.4483440254669233	22	0.5241469285714286	0	nan	0	nan	1	nan	0	1	1
super kingdom.Archaea;phylum.Candidatus_Bathyarchaeota	phylum	0.38518972033639143	219	14	0	0	0	127	56	0	36	0.001104596590727407	0.00010140230943759744	0.02308581624200053	197	44.75451384525156	0.40607465409492693	55.397260273972606	9.660272533601605	3.9584073748632873	179	33.15241182509484	14.78758661585852	3.2312067260138475	3.431829869165683	3.735741477686905	4.4211073039805635	0.8203838296528116	55	0.003349800329594917	0.0010067055444540896	0.02308581624200053	0.39155324693602694	479	0.0005232514002071691	1.0146824551256684e-05	0.02308581624200053	0.3950796045260786	218	0.38558823046759394	0	nan	0	nan	1	nan	0	10	10
super kingdom.Archaea;phylum.Candidatus_Diapherotrites	phylum	0.34684754690472935	784	43	0	0	1	590	70	6	117	0.0007451999376030216	0.00010048904669391037	0.04859003447564605	213	52.62279432845936	0.486902551146819	66.83163265306122	14.377960150154543	6.014827547128747	203	44.68691233995652	23.523362293650123	3.037483777387587	3.108014758232321	3.910895550925528	5.373061464508864	0.8062322477659624	97	0.003958416799400443	0.0010176774339451962	0.04859003447564605	0.3822431006443299	2091	0.0003027485816044021	1.0050099747239992e-05	0.04859003447564605	0.3938664013534194	738	0.3330076358466353	0	nan	7	0.04975759285714286	39	0.39493606936572206	0	2	2
super kingdom.Archaea;phylum.Candidatus_Heimdallarchaeota	phylum	0.2938327172239108	141	8	0	0	0	137	4	0	0	0.0008421828427399411	0.0001017863504504046	0.009996598790352395	188	49.96889564336373	0.49479354581560275	60.99290780141844	11.376818944990209	4.230677187839743	173	27.81981739032746	11.94097420533392	2.8363953488372093	2.445307209760769	2.8224734895056334	3.91886892004298	0.7918890806689577	23	0.003727505084367479	0.0010894028635732413	0.009996598790352395	0.3525540741106719	388	0.0003283031904707248	1.002285210279437e-05	0.009996598790352395	0.28259673497429344	141	0.2938327172239108	0	nan	0	nan	0	nan	0	1	1
super kingdom.Archaea;phylum.Candidatus_Korarchaeota	phylum	0.3838396333333333	10	3	0	0	0	10	0	0	0	0.004173821019130902	0.0001861902036369153	0.02791657532486185	119	7.133333333333334	0.391285051111111	17.1	2.573268548469587	1.6349539852688275	95	5.8734797238319025	3.875008195984479	5.555555555555555	2.282497770131713	2.370102297005827	1.216226740190585	0.528200562007951	5	0.007929030693492543	0.0010829503571916095	0.02791657532486185	0.28209973	64	0.000671353341677515	1.0300888966717827e-05	0.02791657532486185	0.45256477958829366	10	0.3838396333333333	0	nan	0	nan	0	nan	0	4	4
super kingdom.Archaea;phylum.Candidatus_Micrarchaeota	phylum	0.44261419024914095	97	16	0	0	0	41	50	0	6	0.0007830966369945379	0.00010072634889368893	0.020737980976819354	198	26.763960481099655	0.30516965311426114	47.58762886597938	6.11972526576456	2.2667013825146967	178	35.832358945161324	15.651124759617884	3.7404679376083187	5.855223460049338	6.90480222950868	3.5855126789571377	0.7837681321957827	17	0.0028696466757751433	0.0010092719932567322	0.020737980976819354	0.3182917091911765	496	0.00017971941132903228	1.0011914177871667e-05	0.020737980976819354	0.372596543946318	94	0.4353828173873256	0	nan	0	nan	3	0.4815093833333333	0	3	3
super kingdom.Archaea;phylum.Candidatus_Nanohaloarchaeota	phylum	0.34285889924242424	12	4	0	0	0	9	0	0	3	0.00211358962806771	0.00012211929310374905	0.009102532297769212	130	23.545454545454547	0.34499476212121216	30.0	4.858816434776068	2.8562114674738694	103	9.290216574326143	5.278821370777607	3.433333333333333	1.9120328374278888	1.8481899645359157	1.6851805472659207	0.6781665409482049	3	0.007045979049770504	0.005203026885832711	0.009102532297769212	0.3326200833333333	26	0.0009990999502795274	1.1522330276075033e-05	0.009102532297769212	0.4301915609230769	11	0.3275788981818183	0	nan	0	nan	1	nan	NA	NA	NA
super kingdom.Archaea;phylum.Candidatus_Odinarchaeota	phylum	0.4207266801411291	32	4	0	0	0	8	19	0	5	0.0005368750365997502	0.00011107313738892687	0.002371814932551513	149	31.743951612903224	0.3909112054435484	41.65625	10.962655840127699	5.276047983236145	136	36.02370472816938	24.228596794051136	3.2648162040510127	3.2860380963806444	4.59218658947642	3.133675169306974	0.9041875253032108	5	0.0015009432015939505	0.001001046548664513	0.002371814932551513	0.44971150499999996	142	0.00014795791031923882	1.0188720576885359e-05	0.002371814932551513	0.3978936007991209	27	0.3858283851851852	0	nan	0	nan	5	0.32921771999999994	0	1	1
super kingdom.Archaea;phylum.Candidatus_Verstraetearchaeota	phylum	0.4083989318228366	217	18	0	0	0	8	101	0	108	0.0023373820305728375	0.00010006404098623118	0.08291452448346909	196	34.249146612049834	0.3380797661247653	52.70967741935484	7.63295310322603	3.1024173895248617	181	33.555553837863336	18.27624706141541	3.4339045287637697	4.396143063381491	5.890969771870198	4.076302415900923	0.7576914851764498	100	0.004594332014569359	0.0010258144515838123	0.08291452448346909	0.39310864702020204	407	0.0012625934511617354	1.0135100894929408e-05	0.08291452448346909	0.4204979968065019	197	0.40608746370558374	0	nan	0	nan	20	0.12671844315789474	1	4	7
super kingdom.Archaea;phylum.Candidatus_Woesearchaeota	phylum	0.355178421792717	85	9	0	0	0	79	1	0	5	0.0003908232987890732	0.00010014162887512339	0.0034644098997750053	175	37.71652661064426	0.45542707422969186	51.77647058823529	9.362744147127854	4.038699019418854	153	26.09919584234248	13.435319115704557	2.955010224948875	2.7875583730811178	3.3266453011489383	3.9256619826748964	0.8836304620894685	8	0.0017002919362727612	0.0010231416027978273	0.0034644098997750053	0.3646806107142857	517	9.017977894784619e-05	1.0036633713052642e-05	0.0034644098997750053	0.32115577988582006	85	0.355178421792717	0	nan	0	nan	0	nan	0	1	1
super kingdom.Archaea;phylum.Crenarchaeota	phylum	0.4119122587077094	2659	70	9	43	6	1777	381	57	386	0.04873078463621399	0.00010023655827753498	0.9542448411909966	218	44.440851533938854	0.4056615011779917	61.65650865312265	11.141019178161793	4.257965250255835	210	51.7202951723348	28.18807002687749	3.4059664516758907	4.642330683149257	6.620079866829313	6.163961513220902	0.7816626677514362	1702	0.07591109269965451	0.0010002642207375533	0.9542448411909966	0.40292600376373605	4444	0.02917077454424503	1.0003601296466729e-05	0.9542448411909966	0.45130382875309943	2329	0.4183956746268662	2	0.6207836	2	0.049713300000000016	326	0.3269147523803681	1	5	89
super kingdom.Archaea;phylum.Euryarchaeota	phylum	0.5271010349443886	8202	105	1611	114	63	3975	674	484	1281	0.05999817817657537	0.00010017363429945239	0.9996146576875792	219	29.965220339815584	0.3156372212139139	50.22414634146342	8.25075689254004	3.6302321557482657	214	45.70834837075112	19.885792063751797	4.260898702888029	5.539897607706577	5.477829298675507	7.283197063699911	0.8081546085087059	5631	0.08721873481415426	0.0010006810190268376	0.9996146576875792	0.5206256899358531	10950	0.044950953440012195	1.0001700289049139e-05	0.9996146576875792	0.532784466414135	6208	0.5090683811427427	462	0.25050705314204963	12	0.2899595560606061	1520	0.4607134422038822	12	26	1061
super kingdom.Archaea;phylum.Nanoarchaeota	phylum	0.4806420371230813	278	29	0	0	0	233	32	4	9	0.0012239151109233644	0.00010003715665818732	0.032144096400744455	200	25.326935563462587	0.27018063430901473	43.2410071942446	6.676527445402916	2.762781272335756	187	32.53171177586531	11.73126229229171	4.324598619083271	4.872549696214434	4.246178446972631	4.4688079159640965	0.7940847163808827	60	0.004484683072445059	0.0010714832389407624	0.032144096400744455	0.5006825847175141	927	0.0003887940949129649	1.000080006400512e-05	0.032144096400744455	0.41739951587938984	262	0.47580378540697843	0	nan	0	nan	16	0.4437477429166667	0	4	4
super kingdom.Archaea;phylum.Thaumarchaeota	phylum	0.4585652054001676	6743	86	156	282	447	3603	381	1160	714	0.051786635384092776	0.00010013852495952734	0.9984683162532173	219	38.494663967638765	0.3868848159936845	56.90566597448828	10.917462635035754	4.466533799523671	213	58.611701321056884	37.90936610181678	3.743036767120717	5.368619365177698	8.487423985431294	7.159986304949276	0.8121341856329993	3836	0.0907440540541073	0.0010005885815185403	0.9984683162532173	0.44862213918587796	8819	0.039605811775175435	1.000070004900343e-05	0.9984683162532173	0.4720134871180244	5061	0.4614578633600819	2	0.42973735	1	nan	1679	0.30904604084469783	1	26	74
super kingdom.Bacteria;phylum.Acidobacteria	phylum	0.5024641443684993	12765	124	1999	398	787	4256	1252	1695	2378	0.047258250991216534	0.00010000636404134808	0.8043182287991218	217	36.7724708017052	0.38212177009308057	54.78151194672934	10.766781500350488	5.060452821393966	213	65.98969054642997	43.45802666621725	3.888173079398129	6.129008055404656	8.587774296104628	8.467034886076506	0.8955596406048656	9092	0.06620547012511847	0.0010016100647770247	0.8043182287991218	0.46406073338148973	17733	0.03402986896496367	1.0002800784219581e-05	0.8043182287991218	0.541657851038885	8499	0.5021601700682055	284	0.3591401066341512	12	0.2899595560606061	3970	0.4251238069644402	5	36	95
super kingdom.Bacteria;phylum.Actinobacteria	phylum	0.5579150877681331	21468	136	8679	470	1273	5339	1326	1699	2682	0.07016566378411378	0.00010023722810651876	0.9915984990203783	217	23.089779261679386	0.291257928180898	41.86733743245761	7.356781469841682	3.710246699560176	213	46.02104921190691	21.493971673625765	5.087498108606065	6.255595521025757	5.7931381425859705	9.160756392292203	0.9184342948367344	19918	0.07558919141622389	0.0010010251462340952	0.9915984990203783	0.5517733224241925	21897	0.068792011208035	1.0324925402413968e-05	0.9915984990203783	0.5602232745708405	14843	0.551609514854216	1095	0.37595499043975844	13	0.31909604423076926	5517	0.48677080246016846	6	48	5440
super kingdom.Bacteria;phylum.Aquificae	phylum	0.4223299445564516	32	11	3	0	0	26	0	1	2	0.0026413750699836925	0.0001012779435053217	0.029631946743279892	186	49.756048387096776	0.42711239959677405	53.8125	6.816216623880515	2.971029880265755	174	32.03377905807077	16.091997908736325	3.2334494773519165	4.699642165984117	5.41630295125033	2.200307305832886	0.6348744877113721	10	0.007867680292516404	0.0014970472350547845	0.029631946743279892	0.4184800877777778	286	0.00031449654830278283	1.0053282396702524e-05	0.029631946743279892	0.42030266699423385	26	0.4219909535384615	0	nan	0	nan	6	0.3499812066666666	1	1	38
super kingdom.Bacteria;phylum.Armatimonadetes	phylum	0.42638255116562174	6626	100	250	32	495	1595	997	1620	1637	0.002971104534430765	0.00010030425624393995	0.38280807352410945	217	50.85880154223784	0.48259938054512763	66.86628433444008	15.416617955962405	7.280813568282305	213	65.51113848894981	43.860433383916714	3.185461882922249	4.249384571640971	6.024111587609886	8.145051205807581	0.9257048003435291	3940	0.0047252864034112935	0.001000757329871254	0.38280807352410945	0.3639751380468834	10089	0.0019630255322098016	1.0005002501250626e-05	0.38280807352410945	0.49033523735067475	3841	0.44103007015357903	31	0.37003218967741935	11	0.26575903999999995	2743	0.35876612430952837	3	21	40
super kingdom.Bacteria;phylum.Bacteroidetes	phylum	0.5587177764814838	21705	135	8668	561	1325	5391	1351	1696	2713	0.1501325021732522	0.00010073826758962109	0.9604407630737538	217	22.8413424090566	0.2889987060575804	41.61981110343239	7.3014301787489115	3.68888752243483	213	45.88824750576003	21.384283439685657	5.117755087130462	6.284830010334072	5.796946453268675	9.495564769056612	0.9509545771972541	20948	0.1555421297162475	0.001000457836637105	0.9604407630737538	0.5562409188297395	21955	0.14842358992508892	1.0391985700627675e-05	0.9604407630737538	0.5600672910007447	15032	0.5526769895953879	1097	0.37593264589831915	13	0.31909604423076926	5563	0.48803029429658484	6	139	3634
super kingdom.Bacteria;phylum.Balneolaeota	phylum	0.33134242068083547	2250	64	35	52	9	1864	65	2	223	0.0032567772996537478	0.00010026785842178391	0.37761281960645693	211	42.11106486833654	0.48575375977712587	51.964444444444446	9.836869549379298	5.022085956505527	204	32.15225509732128	17.281092061360557	3.925761204242217	3.268545438762078	3.441018774076321	6.020952597988801	0.7800489606338065	896	0.007591899949158057	0.0010019443325334128	0.37761281960645693	0.31513179625611026	4388	0.0016853262423370994	1.000010000100001e-05	0.37761281960645693	0.42845772101216156	2157	0.32373805033452385	3	0.5813713500000001	7	0.04975759285714286	83	0.39088884337349394	1	2	58
super kingdom.Bacteria;phylum.Caldiserica	phylum	0.36477766858252203	720	44	4	0	4	133	154	48	377	0.0037016617824405353	0.00010009715311920394	0.17920106486922782	205	56.4760392520476	0.5167458936169063	71.23055555555555	16.281648646779495	7.636790887485401	198	50.25084329017978	29.60693725583969	2.7797059626408767	3.08634858670282	3.876882016549296	4.458686175871761	0.67768900019088	183	0.013592827171352732	0.001001648868136779	0.17920106486922782	0.31576337136251725	1718	0.0015712096059001116	1.0008206729518205e-05	0.17920106486922782	0.395047420702175	464	0.36530997591978853	9	0.14772775	6	0.040267870000000004	241	0.26765548831431535	1	7	8
super kingdom.Bacteria;phylum.Calditrichaeota	phylum	0.3511453268193004	3143	73	28	37	20	2139	309	43	567	0.0059228411087346	0.00010042961557774927	0.09630090146098849	215	56.68763762864665	0.5244458465467703	68.6837416481069	14.992416993439711	6.746243579469237	210	52.68886865965873	31.168378324630943	3.0574921365803043	3.5143678756209886	4.62010865120336	7.225405190493699	0.8972389510104566	2098	0.008685851012226558	0.0010001126887536624	0.09630090146098849	0.29571286122460105	6232	0.003002770831710383	1.000070004900343e-05	0.09630090146098849	0.47509549454330097	2512	0.34238399341898823	2	0.4770704	0	nan	629	0.33290612583896195	1	3	5
super kingdom.Bacteria;phylum.Candidatus_Abawacabacteria	phylum	0.31280563694520425	461	41	21	1	2	336	29	39	33	0.0003188687683017163	0.0001001886886970461	0.0062511263290683005	208	60.50263133075545	0.5501966136385927	69.97396963123644	18.663564448549767	9.535661453589098	195	48.755328459090634	26.71512652414526	2.786750573501147	2.6123267392729534	2.8016018242856173	5.802262610548386	0.9460110969275236	14	0.0017001311146649777	0.0010107764318036917	0.0062511263290683005	0.3538458021978022	1897	0.00010369494064963766	1.0001700289049139e-05	0.0062511263290683005	0.35626609369538076	455	0.3121167056494167	1	nan	2	0.08830130000000003	3	0.21874976666666668	0	1	1
super kingdom.Bacteria;phylum.Candidatus_Acetothermia	phylum	0.36318432828106856	42	6	0	0	0	42	0	0	0	0.0006583828892030771	0.00010351507623145972	0.006142453373194849	162	36.32288037166086	0.41894831056910575	53.19047619047619	9.992216500392075	4.245380895608728	151	28.269548021691158	10.646640563419412	2.838854073410922	2.8291568763128696	2.5078175139554433	3.059775535847523	0.8186318878694293	7	0.002299246226747758	0.0010832726236102753	0.006142453373194849	0.34191796190476187	95	0.00030720320937450583	1.0135306339634116e-05	0.006142453373194849	0.3763191027547592	42	0.36318432828106856	0	nan	0	nan	0	nan	NA	NA	NA
super kingdom.Bacteria;phylum.Candidatus_Adlerbacteria	phylum	0.3325732181827886	1104	42	1	6	58	75	308	413	243	0.00104763072717741	0.00010009609224855862	0.019724917368589404	201	59.48813019827348	0.5700182533827373	70.76449275362319	18.626559827408443	8.950657263836412	191	48.508925207601585	27.157640041570154	2.6990937483999797	2.604287944584491	3.034150369190866	6.124229843993069	0.8740539791906529	281	0.003254809124316936	0.0010083291568220329	0.019724917368589404	0.29128088835663446	2778	0.00044035834605683235	1.0026067776218167e-05	0.019724917368589404	0.37291613800255047	630	0.32522117324980443	12	0.17538341060606064	0	nan	462	0.3111109969790874	0	4	4
super kingdom.Bacteria;phylum.Candidatus_Aerophobetes	phylum	0.2895404623809524	21	2	0	0	0	21	0	0	0	0.00028567283048505605	0.00016529198829732722	0.0004486019422424999	141	39.61904761904762	0.4942441295238095	41.19047619047619	10.326262241355746	5.290203433706087	107	20.2040430891293	12.090751345850869	2.5976878612716763	1.9565688549157638	2.2854983739974273	3.012018797994795	0.9893238954898512	0	nan	nan	nan	nan	155	6.627180750815575e-05	1.0086237329164355e-05	0.0004486019422424999	0.3366257747423544	21	0.2895404623809524	0	nan	0	nan	0	nan	0	3	3
super kingdom.Bacteria;phylum.Candidatus_Amesbacteria	phylum	0.27521157161910664	248	20	0	0	0	11	77	29	131	0.00037403347843743676	0.00010027519971477277	0.00241423710107606	195	70.23050803186626	0.6182893141014758	81.26612903225806	21.461729164567288	9.657449113833284	183	46.87707022730019	26.051393913850855	2.2518606728192916	2.1842168386270067	2.697544000157864	5.202684200798475	0.9436386031863286	15	0.0013018233653536483	0.0010014474702931969	0.00241423710107606	0.15979673666666666	1457	9.142598141980495e-05	1.0032706623592913e-05	0.00241423710107606	0.3363465517688857	186	0.2513144709822726	0	nan	0	nan	62	0.3016591888418826	NA	NA	NA
super kingdom.Bacteria;phylum.Candidatus_Aminicenantes	phylum	0.30171041321839076	58	10	3	0	0	55	0	0	0	0.0005162940749185848	0.0001010619931109408	0.006723833807785675	186	53.5178463399879	0.507938190139141	62.53448275862069	11.796518121164011	5.016521811950173	164	23.139735302741546	9.813061732462474	2.6225530741659773	1.961573327406397	1.9561485228841546	3.223072692157047	0.7937736556788452	6	0.002755500148694192	0.0010910371725814626	0.006723833807785675	0.31635844	503	8.297296913588563e-05	1.0029501060977933e-05	0.006723833807785675	0.2808757928682882	56	0.3055304497402597	0	nan	0	nan	2	0.09443570000000001	0	11	11
super kingdom.Bacteria;phylum.Candidatus_Atribacteria	phylum	0.31640027201175336	502	26	5	2	0	363	4	0	128	0.0010409200757743196	0.00010023509686355269	0.026506523089666598	194	55.299242153143915	0.5326872871961257	65.75498007968127	14.289296008555546	7.299064986548085	182	37.011454218968574	20.50215097559618	2.7678511920991244	2.5901523907691746	2.8088736041370925	5.399849511880452	0.8683384375820158	138	0.002856903127563441	0.0010036725290266657	0.026506523089666598	0.23381857103036074	1055	0.0005139278850890872	1.0005503026664666e-05	0.026506523089666598	0.38618022670135	496	0.3141193452040567	2	0.10987760000000002	0	nan	4	0.24856255833333332	0	13	13
super kingdom.Bacteria;phylum.Candidatus_Azambacteria	phylum	0.3447607991408998	706	39	1	2	22	74	208	229	170	0.000502320386422715	0.00010013231770553946	0.006395557147975636	206	58.337098426857935	0.5541791079810339	70.76770538243626	17.88309092294901	8.238904603938751	188	47.58282555210187	25.067484903946074	2.6565790000400304	2.6607718854149423	3.0425749670608067	6.024372563442586	0.9184033430815679	84	0.0019349613203346946	0.0010007710859186586	0.006395557147975636	0.29735052150028685	2670	0.00015977123981575377	1.0024861656909134e-05	0.006395557147975636	0.3748423386356882	410	0.338282403701473	6	0.042457249999999995	2	0.036879700000000015	288	0.3076251102061557	0	2	2
super kingdom.Bacteria;phylum.Candidatus_Beckwithbacteria	phylum	0.34411753377174226	168	18	0	0	0	127	28	0	13	0.00032215087113773047	0.0001005174000909947	0.0035087265005955773	201	55.20644425434845	0.5135944774950099	64.30952380952381	14.368697017364859	6.463495677043519	186	40.80557243767275	19.999211599939343	2.8922621251388376	2.8398937209378414	3.094178846745547	4.666368071781727	0.9106949405848821	7	0.0019191803219929776	0.001014251989157996	0.0035087265005955773	0.39737146190476186	968	8.179195481041926e-05	1.0026067776218167e-05	0.0035087265005955773	0.371316350368354	148	0.33691489671814673	0	nan	0	nan	20	0.34899853	NA	NA	NA
super kingdom.Bacteria;phylum.Candidatus_Berkelbacteria	phylum	0.3729661644149832	352	36	0	0	4	67	87	91	103	0.0003709336735162416	0.00010077258985555928	0.02177888009848471	204	60.23488085988086	0.5365859220053095	73.74147727272727	19.677360046617874	9.227343218766086	192	58.39458459146998	35.36163163996328	2.6036907192664795	2.9676025875994876	3.8322657780894778	4.904662786717418	0.8364548587449546	14	0.0036779458080558117	0.0010083562858876802	0.02177888009848471	0.36670473516483515	2093	9.069630815253104e-05	1.0010255962244954e-05	0.02177888009848471	0.3838676285221202	243	0.3789894824745774	3	0.03250318333333332	2	0.024464450000000026	104	0.2807192297236744	0	3	3
super kingdom.Bacteria;phylum.Candidatus_Blackburnbacteria	phylum	nan	0	0	0	0	0	0	0	0	0	nan	nan	nan	0	nan	nan	NA	NA	NA	NA	NA	NA	NA	NA	NA	nan	nan	0	nan	nan	nan	nan	21	1.908437072147313e-05	1.0057529066259e-05	5.400345622119816e-05	0.31032141999999996	0	nan	0	nan	0	nan	0	nan	NA	NA	NA
super kingdom.Bacteria;phylum.Candidatus_Brennerbacteria	phylum	nan	0	0	0	0	0	0	0	0	0	nan	nan	nan	0	nan	nan	NA	NA	NA	NA	NA	NA	NA	NA	NA	nan	nan	0	nan	nan	nan	nan	2	1.3033895542220972e-05	1.236521911168266e-05	1.3702571972759287e-05	0.43071865	0	nan	0	nan	0	nan	0	nan	0	3	3
super kingdom.Bacteria;phylum.Candidatus_Buchananbacteria	phylum	0.32000054401109296	459	38	0	1	3	306	84	1	64	0.00035901302558406713	0.00010005503026664665	0.0029353385014256436	210	66.79912663755458	0.5559696046798146	73.69063180827887	17.279165594821297	7.813936388143099	199	50.50002127839505	30.182732270806337	2.700478949858089	2.9225960594723572	3.8626795473541025	5.752232901663681	0.9385194613386693	29	0.0015842306336826932	0.0010065533814801369	0.0029353385014256436	0.27898145270935965	1722	0.00012149591822224761	1.0036633713052642e-05	0.0029353385014256436	0.3565603977091082	416	0.298815758518304	0	nan	3	0.03214291666666667	40	0.1508457693589744	0	1	1
super kingdom.Bacteria;phylum.Candidatus_Calescamantes	phylum	nan	0	0	0	0	0	0	0	0	0	nan	nan	nan	0	nan	nan	NA	NA	NA	NA	NA	NA	NA	NA	NA	nan	nan	0	nan	nan	nan	nan	1	1.1764290672093926e-05	1.1764290672093926e-05	1.1764290672093926e-05	nan	0	nan	0	nan	0	nan	0	nan	NA	NA	NA
super kingdom.Bacteria;phylum.Candidatus_Campbellbacteria	phylum	0.38724833783337476	1101	63	58	24	146	577	97	49	150	0.0007237402843871542	0.00010002572089965992	0.031562407934793285	211	48.702164973990584	0.46438071066881337	63.36784741144414	14.191507821551115	6.646543697514363	202	51.80946869201565	28.532440205867406	3.1877364981080154	3.6507374229352987	4.292823684667537	5.914845091331114	0.8444984198783472	140	0.0036121923751662416	0.0010001475627551607	0.031562407934793285	0.3986314295323741	3785	0.00023507107090132976	1.000010000100001e-05	0.031562407934793285	0.41206817967971204	852	0.3722994476298251	2	0.6245699	7	0.04975759285714286	240	0.3938253252475593	0	3	3
super kingdom.Bacteria;phylum.Candidatus_Chisholmbacteria	phylum	0.3123180625198673	452	34	0	0	3	407	12	2	28	0.0004924153722507005	0.00010063336121716051	0.031614178366989244	210	56.623648529325195	0.5387418363960128	65.41592920353982	14.007260477168378	6.205165833436311	196	42.33449286561281	22.342958893923463	2.9962121212121215	3.0223249531639245	3.6007029455247173	4.933570972687393	0.8069721041375392	21	0.0049621667499421054	0.0010941026879441713	0.031614178366989244	0.4048141609523809	1594	0.00016538995272005443	1.0024861656909134e-05	0.031614178366989244	0.32728568989930845	384	0.3014725738651816	0	nan	6	0.052679143333333345	62	0.3268013376520359	NA	NA	NA
super kingdom.Bacteria;phylum.Candidatus_Cloacimonetes	phylum	0.46009679583500956	489	38	51	0	1	225	16	9	187	0.0022964059696737606	0.00010116805748658078	0.04212492788395498	194	37.284764826175866	0.4026005192254182	54.1799591002045	10.118963586290452	5.036364137265636	184	36.01060451354087	16.627652744603786	3.396089680682419	3.5587245874003712	3.30151916966658	4.912113845001346	0.7932536012467684	143	0.007043491122155232	0.0010104957570343904	0.04212492788395498	0.4270698576775337	1715	0.0006791939088214279	1.002938610127674e-05	0.04212492788395498	0.46829055910553147	433	0.43773796657097336	46	0.19750865285024155	1	nan	9	0.28519825555555556	0	38	40
super kingdom.Bacteria;phylum.Candidatus_Collierbacteria	phylum	0.3507805207551315	179	29	0	1	0	58	30	2	88	0.0004093638811256572	0.00010022383322754151	0.00769745128835119	198	62.96993283535246	0.5389069386604732	76.87709497206704	19.850070145213287	8.348387565488022	183	58.20364267813661	35.664421830266456	2.380422934379769	2.932163073094834	4.272013194224725	4.605300720656549	0.8877883568002972	11	0.002365368370594279	0.0010675410336084793	0.00769745128835119	0.3688717563636364	1233	8.445920240345314e-05	1.0010911893964422e-05	0.00769745128835119	0.39577350833208236	143	0.3223858963311336	6	0.21198298333333332	1	nan	29	0.4117989168719213	NA	NA	NA
super kingdom.Bacteria;phylum.Candidatus_Colwellbacteria	phylum	0.33562706008237886	316	34	1	0	0	209	54	1	51	0.0003879316773236738	0.00010069648401443316	0.003074085459575776	208	64.83660839863371	0.5644921220353627	73.7373417721519	16.897478052027253	7.24760943592872	190	49.2929511435825	26.43921224834001	2.5767134457748595	2.9171779949534327	3.647990759169826	5.24437259063927	0.9111548773430973	25	0.0019275818381584249	0.001011401250459728	0.003074085459575776	0.2687140635	1252	0.00012340595607929062	1.0031096398836394e-05	0.003074085459575776	0.3601852561502875	263	0.3033343392650858	0	nan	1	nan	52	0.2066178505279035	NA	NA	NA
super kingdom.Bacteria;phylum.Candidatus_Curtissbacteria	phylum	0.32793615017522165	99	18	0	0	0	33	32	0	34	0.0003317866821972652	0.00010058937925176404	0.004661139297941674	186	68.2036693465265	0.5603183204081633	76.58585858585859	20.961345022354763	9.118318252682966	172	58.586356201005295	40.337595258861526	2.2458454233711422	2.794971226251196	4.423797693943467	4.067581049507977	0.8851958560751878	5	0.0020840949454281193	0.0010467477789936385	0.004661139297941674	0.32728733499999996	627	7.508675680134232e-05	1.0011914177871667e-05	0.004661139297941674	0.38665136773519637	95	0.324467952418813	1	nan	0	nan	3	0.38122324999999996	0	7	7
super kingdom.Bacteria;phylum.Candidatus_Dadabacteria	phylum	0.30279606666666664	3	2	0	0	0	0	3	0	0	0.000983665920909543	0.00012438162544169612	0.002609783341655128	130	73.66666666666667	0.6357181999999999	66.33333333333333	14.842184871018805	8.174432229575197	96	26.46509022032899	16.763685735273615	1.4472361809045227	1.783099351632881	2.0507461881722366	0.43396881374040064	0.3950154373992283	1	0.002609783341655128	0.002609783341655128	0.002609783341655128	nan	27	0.00012865979821869943	1.0558435662172292e-05	0.002609783341655128	0.3647386901709402	3	0.30279606666666664	0	nan	0	nan	0	nan	0	4	4
super kingdom.Bacteria;phylum.Candidatus_Daviesbacteria	phylum	0.27748854438122333	38	9	0	0	3	1	30	2	2	0.00033086894612124727	0.00010148163182463974	0.0011618114111188902	190	83.26600284495021	0.6007806159317212	79.97368421052632	22.877062472391255	11.57323398764872	170	57.02953587085703	38.674715154967714	2.1256992431720962	2.492869700368307	3.3417379443155175	3.397313752661143	0.9339472945753358	1	0.0011618114111188902	0.0011618114111188902	0.0011618114111188902	nan	559	4.947077234682642e-05	1.0001700289049139e-05	0.0011618114111188902	0.2806139485073192	37	0.2690207665165165	1	nan	0	nan	0	nan	0	5	5
super kingdom.Bacteria;phylum.Candidatus_Desantisbacteria	phylum	0.35428567466346156	65	12	0	0	0	21	34	0	10	0.0003164685512827565	0.00010062676096831695	0.0012572715331206606	183	52.68509615384615	0.4985714584615384	60.815384615384616	14.492030184239928	7.399849032197366	161	40.93544863583028	23.60430646883153	2.647356438148242	2.824686956583043	3.189836220458986	3.880257453549962	0.9295394036708462	3	0.001189002928991758	0.001120884253133027	0.0012572715331206606	0.29991718333333334	297	9.682651922816945e-05	1.0068702110735586e-05	0.0012572715331206606	0.3651236175857676	58	0.3569421569872958	0	nan	0	nan	7	0.024051180952380954	0	11	11
super kingdom.Bacteria;phylum.Candidatus_Doudnabacteria	phylum	0.23156075105820106	28	6	0	0	1	0	12	15	0	0.00020617450514482744	0.0001054629824931449	0.00045864263971031536	176	79.65079365079364	0.6640365923280422	76.92857142857143	24.83775980024406	13.491811143680968	148	46.916563549289926	31.117542946592785	1.9238625812441967	1.8889208981249956	2.306402203173961	3.1950702847692316	0.958845795632525	0	nan	nan	nan	nan	243	4.9888815471130015e-05	1.0002800784219581e-05	0.00045864263971031536	0.31824391935346735	27	0.23449905384615385	1	nan	0	nan	0	nan	0	3	3
super kingdom.Bacteria;phylum.Candidatus_Edwardsbacteria	phylum	0.21792429425287355	30	8	0	0	0	1	22	0	7	0.0003565794684619001	0.00010452815988627336	0.0014103129131776114	164	75.50574712643679	0.6539190027586207	82.83333333333333	23.491723980610615	12.448077269230591	144	38.367828934041576	22.655494761692314	1.738430583501006	1.6332487545703016	1.8199995285772064	3.1037121942870183	0.91253515924155	2	0.0013571252307159397	0.0013039375482542677	0.0014103129131776114	0.3092548	154	9.316257026009038e-05	1.0228086325048583e-05	0.0014103129131776114	0.26458856634835753	29	0.21112391231527095	0	nan	0	nan	1	nan	0	7	7
super kingdom.Bacteria;phylum.Candidatus_Falkowbacteria	phylum	0.3587208165007636	1555	60	2	9	16	894	284	22	328	0.0008826093559933549	0.00010009715311920394	0.048114010044629854	214	60.222268019052585	0.5254202912185131	73.13118971061093	17.283477599824234	8.142348522384486	206	53.746651578687064	30.273114918741175	2.816855582620319	3.1097128033558272	3.7179831882062078	6.427834156636381	0.8746267888482832	297	0.003176026825607587	0.001011553292212686	0.048114010044629854	0.3370360202350077	3311	0.00043359159555196375	1.0005503026664666e-05	0.048114010044629854	0.4081957737012762	1328	0.3384289753856987	16	0.16404152249999998	7	0.04975759285714286	204	0.2946837443470492	0	9	9
super kingdom.Bacteria;phylum.Candidatus_Fermentibacteria	phylum	0.3492524631578947	19	6	6	0	0	3	2	0	8	0.0008910756012237708	0.00010305736860185504	0.005100110689215507	155	56.85964912280702	0.5377257883040935	74.26315789473684	15.615300249321617	7.991199534754726	151	30.263507634582947	14.518012999223968	2.0333097094259394	1.9380676100606966	1.8167501557286005	2.059340874510209	0.6994000857484914	5	0.002793206986466974	0.001280819724623759	0.005100110689215507	0.31232842499999997	125	0.00015773682404646405	1.0104990854983276e-05	0.005100110689215507	0.4170134213612903	19	0.3492524631578947	0	nan	0	nan	0	nan	1	8	8
super kingdom.Bacteria;phylum.Candidatus_Fervidibacteria	phylum	nan	0	0	0	0	0	0	0	0	0	nan	nan	nan	0	nan	nan	NA	NA	NA	NA	NA	NA	NA	NA	NA	nan	nan	0	nan	nan	nan	nan	5	2.7904985124086092e-05	1.1812511812511812e-05	5.1033426894615975e-05	0.36854393500000004	0	nan	0	nan	0	nan	0	nan	NA	NA	NA
super kingdom.Bacteria;phylum.Candidatus_Firestonebacteria	phylum	0.2731500756883186	87	10	0	0	1	2	57	0	27	0.00035384475379296383	0.0001026764323362311	0.0022350329860040693	163	64.64528201015771	0.6355351704357124	75.75862068965517	20.423277094443534	10.45670554818067	153	37.88458091707772	19.554805221237967	2.019572143832499	1.8549707151250865	1.8700732397155666	4.126977794039735	0.9241071881440867	4	0.001516035290955094	0.0010722097528199116	0.0022350329860040693	0.20301834166666669	531	8.610850246222299e-05	1.0029889069426891e-05	0.0022350329860040693	0.33344916127136415	19	0.28572942631578946	0	nan	0	nan	68	0.25131784892449516	0	2	2
super kingdom.Bacteria;phylum.Candidatus_Fischerbacteria	phylum	0.30893898620199145	38	10	0	0	0	15	17	0	6	0.00027110519019941546	0.00010258801585451154	0.0015832404498936062	167	58.78805120910384	0.5656887115220484	66.1842105263158	16.902137480559325	9.078469016950015	150	38.38716310419309	22.332519733709926	2.266401590457256	2.2711425195982247	2.4599433772383703	3.297159927144907	0.9064142490010229	2	0.0013932596924958744	0.0012032789350981425	0.0015832404498936062	0.5559637	176	8.61588582818171e-05	1.0677486519673269e-05	0.0015832404498936062	0.27679665953896104	36	0.3035149253968254	0	nan	0	nan	2	0.0684768	0	1	1
super kingdom.Bacteria;phylum.Candidatus_Giovannonibacteria	phylum	0.3027621570327994	115	23	0	0	1	31	13	18	52	0.00029207154100486875	0.00010064412238325282	0.0029585798816568047	195	64.45171624713959	0.5804258414797865	75.82608695652173	20.540586818129142	8.992881144259261	175	51.39683206148317	31.52295218442281	2.3079128440366974	2.5022085550214306	3.505322896938981	4.3219922443402545	0.9108649243906283	3	0.0022535087605405897	0.001154634911334379	0.0029585798816568047	0.09579149999999999	715	7.228939352800978e-05	1.0029889069426891e-05	0.0029585798816568047	0.36750132798946156	94	0.3007709633035918	2	0.009369799999999984	0	nan	19	0.21257938245614036	0	23	23
super kingdom.Bacteria;phylum.Candidatus_Gottesmanbacteria	phylum	0.2912662046081447	147	20	0	0	2	44	67	3	31	0.0006500926064740306	0.00010134792743488395	0.006967984531960484	196	74.00074550368092	0.59083392809617	81.93197278911565	21.1066524426249	10.142093601563792	180	52.32451756092362	31.848726540582323	2.196944536698771	2.47905335548399	3.1402516868579897	4.409552318786668	0.88360121935501	27	0.002055051075413651	0.001011886379615089	0.006967984531960484	0.2008023592592593	754	0.0001516184656819472	1.002285210279437e-05	0.006967984531960484	0.3742562858865159	144	0.28414618357614607	1	nan	0	nan	2	0.30830685	0	1	1
super kingdom.Bacteria;phylum.Candidatus_Gracilibacteria	phylum	0.29899229769885066	403	23	318	12	19	18	1	5	30	0.0006616005933015147	0.0001002385677913434	0.014977508053804552	189	21.76608273767638	0.46422795385849913	32.411910669975185	9.09825815543721	5.476308909952296	177	22.006378025981768	14.289802841656314	5.460955443270556	2.4187462753879476	2.609385824763635	5.273448781314907	0.8790639352258208	66	0.002442660542191492	0.0010072001197751494	0.014977508053804552	0.16679243771561772	1299	0.0002289987634329083	1.000070004900343e-05	0.014977508053804552	0.4183247352212974	328	0.25770371814816884	47	0.129958560453284	0	nan	28	0.38305362777777774	0	1	1
super kingdom.Bacteria;phylum.Candidatus_Harrisonbacteria	phylum	0.20338161337025318	80	11	0	0	0	4	10	8	58	0.00037301721321234633	0.00010548152315319434	0.0034650485594833334	184	73.05284810126582	0.6575606071835443	81.425	24.01731771376279	10.03972106425114	164	44.80571070511176	25.757140880545172	2.0141234264660732	1.8655584790568212	2.565523555456109	4.042102191727455	0.9224275726083705	2	0.002296902601343247	0.0011287566432031605	0.0034650485594833334	0.11442740000000001	411	9.327395128796943e-05	1.0011914177871667e-05	0.0034650485594833334	0.3304765986006765	65	0.1595356541105769	0	nan	0	nan	15	0.2765086	0	2	2
super kingdom.Bacteria;phylum.Candidatus_Hydrogenedentes	phylum	0.4617265579999999	25	11	0	0	0	2	1	1	21	0.0003649003318817827	0.00010084838705610951	0.002137080262080262	167	42.666666666666664	0.42424770433333336	60.04	10.977156870886894	5.306776279776449	155	43.39563204065815	27.784645218194825	2.5816122584943373	3.9532670026562187	5.23569183123078	2.7203137451686827	0.8451129814179981	3	0.0014931689185804424	0.0011593795562738244	0.002137080262080262	0.3731875	368	4.8677930275326805e-05	1.0005503026664666e-05	0.002137080262080262	0.3752530400226573	24	0.4605986206521739	1	nan	0	nan	0	nan	0	5	5
super kingdom.Bacteria;phylum.Candidatus_Jacksonbacteria	phylum	0.3689432	6	4	0	0	0	4	2	0	0	0.00014941176073649096	0.00010046378082127303	0.0002805836139169473	154	67.53333333333333	0.5463648999999999	67.0	14.227627577164988	6.001588903924158	131	33.069082646037316	16.189736271588117	1.955223880597015	2.3242864958816063	2.697575014010441	1.709541066442685	0.9541130357074145	0	nan	nan	nan	nan	133	3.52993776576127e-05	1.008277962068583e-05	0.0002805836139169473	0.2783789520619731	6	0.3689432	0	nan	0	nan	0	nan	0	4	4
super kingdom.Bacteria;phylum.Candidatus_Jorgensenbacteria	phylum	0.3621018359745888	143	25	0	0	0	37	30	5	71	0.00029126084371635996	0.00010097672027612544	0.005989936905997924	200	58.33586132177682	0.5094726155520536	71.93006993006993	18.709975394179605	8.520376143947242	182	59.439924119063996	40.35575084072767	2.530235271242465	3.1769108652892655	4.736381370838404	4.343152402855722	0.8751336635393054	4	0.002960112693047304	0.0012054058020557225	0.005989936905997924	0.4564592166666667	1047	6.89463248898397e-05	1.0014370621842343e-05	0.005989936905997924	0.37381982414446446	104	0.3711369107542942	0	nan	0	nan	39	0.23791699365722	0	6	6
super kingdom.Bacteria;phylum.Candidatus_Kaiserbacteria	phylum	0.41302547769457487	2442	73	80	56	89	1272	284	295	366	0.0013337916251754628	0.00010002750756458026	0.07181514988117349	215	51.45315103938619	0.4797499936568873	66.56756756756756	15.72576276205096	7.263264872962977	206	64.36086372097974	42.050854837075704	3.0946000812017864	4.092702191609672	5.789525175325387	6.719363183974673	0.8613935772973547	651	0.004118510387207686	0.0010013842664860248	0.07181514988117349	0.40432381248635235	5941	0.0005703844581112865	1.000010000100001e-05	0.07181514988117349	0.4343290697826323	2012	0.4117511372034823	23	0.3692092915019763	8	0.11840751964285715	399	0.37655130092316214	0	8	8
super kingdom.Bacteria;phylum.Candidatus_Kerfeldbacteria	phylum	0.3547910914213332	1170	58	1	13	12	668	218	26	232	0.0005979034490378859	0.00010001700289049138	0.010935149387728691	213	62.40730846000307	0.5305370745682262	74.21709401709401	17.252517805816325	7.665912836066862	207	55.97243735329976	32.41537696600108	2.7891148628417444	3.2443054389678605	4.2285084189181035	6.3996822664115465	0.9058599509531841	169	0.0023093335840789777	0.0010069532773679302	0.010935149387728691	0.3368652601930121	3344	0.00023383036567637143	1.0002800784219581e-05	0.010935149387728691	0.4005858422505891	1043	0.33950726277532517	7	0.34836591904761904	7	0.04975759285714286	113	0.2465911183312263	0	7	7
super kingdom.Bacteria;phylum.Candidatus_Komeilibacteria	phylum	0.30933867189336894	707	48	0	5	14	509	56	19	104	0.0005902210168460579	0.00010012014417300761	0.03558684908504589	212	65.6259501304238	0.5502053739444887	75.11739745403112	17.86044410509058	7.8787826070821065	199	50.65353834490679	29.200200068459168	2.649186563229645	2.836073842669429	3.706181719268608	5.487695843735811	0.8364075894752598	63	0.003626457833705703	0.0010127972946295993	0.03558684908504589	0.2738819053507424	2589	0.000187697922189201	1.000010000100001e-05	0.03558684908504589	0.36824584197184573	682	0.3017636482663066	8	0.25721803214285716	1	nan	16	0.3497301016666667	0	5	5
super kingdom.Bacteria;phylum.Candidatus_Kryptonia	phylum	nan	1	1	0	0	0	0	0	0	1	0.00012129666130939746	0.00012129666130939746	0.00012129666130939746	66	nan	nan	NA	NA	NA	NA	NA	NA	NA	NA	NA	nan	nan	0	nan	nan	nan	nan	24	2.0294091354914508e-05	1.0210437108812628e-05	0.00012129666130939746	0.47542356902173905	1	nan	0	nan	0	nan	0	nan	0	2	2
super kingdom.Bacteria;phylum.Candidatus_Kuenenbacteria	phylum	0.3499326351520782	770	52	3	9	22	497	89	85	65	0.0005102367119230288	0.00010026067776218167	0.006811035651976777	212	63.95521591542398	0.5365472655835712	73.99870129870129	18.692765509367728	8.54596563724338	203	58.8609614049434	35.78928500757955	2.7432913880552485	3.148863199265283	4.187857350093895	6.051191589565512	0.9104477950923031	94	0.002047710404350615	0.0010007059612125418	0.006811035651976777	0.2751306474033402	3007	0.00015796986950830704	1.0005531629629523e-05	0.006811035651976777	0.38984052767903915	744	0.3455268419774527	7	0.2535497095238095	0	nan	19	0.3276150950292398	NA	NA	NA
super kingdom.Bacteria;phylum.Candidatus_Latescibacteria	phylum	0.3220287055192961	1872	52	0	14	10	1308	191	2	347	0.0008694077924444333	0.00010004001600640257	0.008165291519737067	209	58.64056768399366	0.5424414381447371	69.74893162393163	15.931217332194354	7.5199308872528015	203	44.11794042525377	22.924461365309025	2.9104388450639505	2.769276164232517	3.048493624345508	7.06404426578053	0.9375271109810802	526	0.0021034330903783975	0.0010009027750520077	0.008165291519737067	0.2958524094006881	3893	0.0004348778413489767	1.000070004900343e-05	0.008165291519737067	0.43329307868583866	1521	0.31479459396990367	0	nan	4	0.03974338333333333	347	0.3000525939389649	0	6	6
super kingdom.Bacteria;phylum.Candidatus_Levybacteria	phylum	0.3386663396762658	253	18	0	0	30	27	80	11	105	0.0005698933915151991	0.00010056026432983767	0.002946233400437183	199	66.59837505489679	0.5689910787847419	75.56916996047431	21.131515877529974	10.476953066039068	181	57.4725288865996	33.753152435172616	2.3951566504524293	2.719754191781033	3.2216573103284296	5.103853977308033	0.9223738881395342	46	0.0016489144648636001	0.0010632899156617771	0.002946233400437183	0.2571807715458937	860	0.00018902051284687516	1.0011914177871667e-05	0.002946233400437183	0.3968849658973387	185	0.32429184985605175	17	0.3341941875	0	nan	51	0.18638784074509804	0	7	7
super kingdom.Bacteria;phylum.Candidatus_Lindowbacteria	phylum	0.261155422875817	18	3	0	0	0	0	4	2	12	0.00031893951459680415	0.00010347187952689473	0.00073450376209244	141	65.30718954248366	0.6437953450980393	69.5	11.058775633016245	3.959137495981604	129	16.956827052829098	5.17662146077595	1.856115107913669	1.5333367468098438	1.307512423104793	2.731021435099355	0.944868571884747	0	nan	nan	nan	nan	75	9.676201259323054e-05	1.0602654904788158e-05	0.00073450376209244	0.34951434135135134	18	0.261155422875817	0	nan	0	nan	0	nan	0	2	2
super kingdom.Bacteria;phylum.Candidatus_Liptonbacteria	phylum	0.2576758062295082	61	12	0	0	19	14	4	23	1	0.0002947236101300051	0.00010135819987837016	0.0014216156662046416	168	60.527868852459015	0.6356159529508196	69.06557377049181	22.70846141062437	13.221360017518414	162	41.077499370737016	25.629296674523463	2.3455969617849513	1.808907201062883	1.9384765743134162	3.846752786411956	0.935750624687564	2	0.0013782450977281456	0.0013348745292516499	0.0014216156662046416	0.17561545	488	6.467212285369131e-05	1.002938610127674e-05	0.0014216156662046416	0.3528756838952099	52	0.28169414302413276	9	0.047403168055555556	0	nan	0	nan	0	1	1
super kingdom.Bacteria;phylum.Candidatus_Lloydbacteria	phylum	0.3635966888894738	414	40	0	1	3	148	56	40	166	0.0004840624325258144	0.00010029946554713358	0.007753947969527478	204	61.85906118772736	0.5434897381127839	75.81400966183575	20.35192584176099	9.392223821664578	195	60.25169950204449	36.861552590152925	2.572083983814955	2.9604913053688233	3.9246884752816693	5.295737566372901	0.8788342769945618	45	0.002309639871922143	0.001035622767768233	0.007753947969527478	0.3426158654040404	2011	0.0001258589813144443	1.000080006400512e-05	0.007753947969527478	0.3908372192725087	331	0.367292910791907	0	nan	0	nan	83	0.3073372828092859	NA	NA	NA
super kingdom.Bacteria;phylum.Candidatus_Magasanikbacteria	phylum	0.38362628961960543	1789	69	6	15	33	506	302	543	384	0.0006192495764377706	0.00010038592812367546	0.022314833532896886	215	59.87088008623417	0.5308744916408749	72.78256008943544	17.61346436505483	7.8562433279366495	207	60.29050515998248	37.50019267259618	2.8440879208650776	3.4229782347417714	4.773298268301621	6.697895086449525	0.8943152028178458	235	0.0027385145121258535	0.0010020943050043436	0.022314833532896886	0.3566334194708129	4460	0.0002715178214456872	1.0012615896028996e-05	0.022314833532896886	0.4151740938314611	1186	0.39659800551248403	21	0.3732681502380952	6	0.040267870000000004	576	0.2578506928254831	0	15	15
super kingdom.Bacteria;phylum.Candidatus_Margulisbacteria	phylum	0.32481354362745096	69	14	0	0	0	20	45	0	4	0.00044844663138313227	0.00010940064077518168	0.006447604815554847	174	58.049445865302644	0.573664446632566	72.33333333333333	16.916757293021057	7.4910409695130555	163	39.22597761776871	21.383951985191796	2.253456221198157	2.318764579896836	2.854603528697805	3.578951108948776	0.845267143153547	5	0.002473793786273074	0.001022951575489504	0.006447604815554847	0.34330667	801	6.327900258177286e-05	1.0029889069426891e-05	0.006447604815554847	0.3484877929346129	21	0.3676453542857143	0	nan	0	nan	48	0.20115992535460994	3	6	7
super kingdom.Bacteria;phylum.Candidatus_Marinimicrobia	phylum	0.30613977194310654	589	28	43	7	1	512	2	2	22	0.0006772188705443453	0.00010044050335040822	0.01270982939212368	191	40.29922733100031	0.5208354536872134	51.17487266553481	10.996895017008933	5.0918399522333635	179	31.414318561026622	16.666760445054482	3.4978103642757614	2.8566534928666676	3.273229441892448	5.803280759155472	0.9098295711299038	117	0.0019706621812000343	0.00100356367509114	0.01270982939212368	0.26225581926760977	1523	0.00027963135435800666	1.000010000100001e-05	0.01270982939212368	0.4178862599535553	576	0.2952627098131039	7	0.1095867	0	nan	6	0.3963758066666666	0	50	50
super kingdom.Bacteria;phylum.Candidatus_Melainabacteria	phylum	0.445992101190366	255	26	139	0	16	12	54	3	31	0.00029952982259217193	0.00010007158967569107	0.00503628209139809	189	34.385857650146676	0.4031211996634244	52.47450980392157	8.19397647009893	4.032420381552155	178	17.539883576504398	6.148380127647792	3.3921231597040578	2.1405826146206435	1.524736893944863	4.999749657418501	0.902276099426265	7	0.00262845060811186	0.0011221787406298074	0.00503628209139809	0.4637156142857141	1824	7.164083647603224e-05	1.0029889069426891e-05	0.00503628209139809	0.48319143342036663	192	0.4370459669502618	46	0.13489047652173913	0	nan	17	0.37806645477941175	0	16	40
super kingdom.Bacteria;phylum.Candidatus_Microgenomates	phylum	0.3321137496268657	68	20	0	0	3	12	29	5	19	0.00018297180433154238	0.00010131712259371833	0.0006741880774052187	190	68.87225636523266	0.5778808664618086	81.57352941176471	23.987067096613078	12.424695068633778	178	58.47444068869565	37.43783956613254	2.1820804038218857	2.437748660691916	3.0131797488249514	4.1080049992579974	0.9735744751025509	0	nan	nan	nan	nan	800	4.0865071791391634e-05	1.0009609224855861e-05	0.0006741880774052187	0.3653572780231539	59	0.3298683768848626	0	nan	0	nan	9	0.2636052194444445	NA	NA	NA
super kingdom.Bacteria;phylum.Candidatus_Moranbacteria	phylum	0.3979314852148345	1842	62	3	21	32	670	525	155	436	0.0020973161020005535	0.0001001151324022626	0.10398836493818873	212	54.99711010102261	0.5024064788960702	70.46959826275787	16.07645584952806	7.498690828395406	205	56.74497455425685	33.58849198860746	2.909055891529602	3.529694298630046	4.4792474789622485	5.953015874068599	0.7917710956830898	512	0.006685619598555407	0.0010017530678687703	0.10398836493818873	0.3790174109038649	3879	0.001016780004877035	1.0026067776218167e-05	0.10398836493818873	0.4148188200788325	1268	0.36997260900740475	29	0.3363727740147783	7	0.04975759285714286	538	0.34813048193322393	0	16	16
super kingdom.Bacteria;phylum.Candidatus_Nealsonbacteria	phylum	0.32538882822853277	204	15	0	1	0	183	15	0	5	0.0004299371083242402	0.00010005503026664665	0.0036461514102825087	203	52.52559644547474	0.4919973673427993	60.455882352941174	12.851981679180676	5.733691947183593	184	36.02347976850604	17.394401437062708	3.0435417173437123	2.8029513788415676	3.033717471620862	4.823134311848793	0.9069246871886353	20	0.001809016320910299	0.0010051155882926537	0.0036461514102825087	0.30317117315789477	783	0.0001365588718336497	1.0050099747239992e-05	0.0036461514102825087	0.3275973726412937	191	0.33223221786442547	0	nan	0	nan	13	0.12994306538461542	0	6	6
super kingdom.Bacteria;phylum.Candidatus_Nomurabacteria	phylum	0.39433985832796103	1677	60	6	13	52	382	409	392	423	0.0018909351257943457	0.0001000050002500125	0.37505435856888714	213	55.180134716073	0.5131106882950287	69.3458556946929	16.985522822263402	8.037591435048087	204	57.67131141538867	33.87978678851467	2.941776375190252	3.395321534630495	4.215166578482846	5.006301268952316	0.6742709637760793	377	0.007383804056940338	0.0010051287337955208	0.37505435856888714	0.37120882522151366	4648	0.0007065145433831813	1.000040001600064e-05	0.37505435856888714	0.4192746123261602	1035	0.39960597983432844	16	0.3068461304166667	8	0.11840751964285715	618	0.33145870757632984	0	46	46
super kingdom.Bacteria;phylum.Candidatus_Omnitrophica	phylum	0.401368586640796	4609	77	7	12	376	1750	667	880	917	0.0011175543589543187	0.00010002500625156288	0.07439985668219276	215	55.274402832772836	0.5129060696801703	70.05489260143199	16.770466072876808	8.004745611565745	211	59.922871695283504	40.20217514686597	3.011923823799952	3.5731190436142914	5.022292662090274	7.402761127183607	0.8775446068635336	1152	0.0034058833256564525	0.0010002679289095294	0.07439985668219276	0.36757271584242845	6980	0.0007523384727154261	1.000010000100001e-05	0.07439985668219276	0.4268316944709589	2796	0.39222417274520693	3	0.37846833333333335	8	0.11840751964285715	1802	0.3507302351183922	0	62	62
super kingdom.Bacteria;phylum.Candidatus_Pacebacteria	phylum	0.3811372177048942	455	47	6	15	20	244	39	23	108	0.0006449615705574683	0.00010025285999131141	0.018888329510917193	211	60.253628310015976	0.5068360030972552	73.03956043956045	17.529894448804725	7.77273382403964	198	64.03828754038398	38.03138684497145	2.710859687659856	3.653090309665294	4.89292283846738	5.122394634802962	0.836951913307665	53	0.003357556886962036	0.0010902648435015673	0.018888329510917193	0.33471639078374454	1966	0.0001741637989575824	1.0025967255190944e-05	0.018888329510917193	0.40835250302985343	391	0.3607429902472294	23	0.33507495	8	0.10733037142857141	33	0.40945337253787883	0	1	1
super kingdom.Bacteria;phylum.Candidatus_Parcubacteria	phylum	0.39662513544752603	1074	48	2	1	46	317	148	213	347	0.0006439106238215656	0.0001001151324022626	0.08551000757994796	212	54.3199439084625	0.4954736423262023	68.71042830540037	15.870979985395016	6.744343675795648	201	56.462448765164766	34.43531790288909	2.925320143641168	3.5575905720455396	5.1058071115906865	5.795234771945842	0.8303645422954323	127	0.003371838535217463	0.0010129626274438753	0.08551000757994796	0.3767367218035246	3116	0.00024808317452613493	1.0008407061932023e-05	0.08551000757994796	0.40026330681387656	731	0.4164470083449205	7	0.20004653095238098	5	0.03791636	331	0.27450665662455365	0	5	5
super kingdom.Bacteria;phylum.Candidatus_Peregrinibacteria	phylum	0.40984006569867465	3794	82	41	68	344	2157	327	323	534	0.0006746601947891233	0.0001000362631453902	0.10190125133378601	216	51.14804843314148	0.4812077216738907	66.50500790722192	15.27918288907429	7.074613956989393	209	59.72351401306191	39.44467323519632	3.142620481927711	3.9088159652679133	5.575523056806061	7.3085990260147495	0.8868393166885287	601	0.0027174619499263477	0.0010018234945185316	0.10190125133378601	0.3400214253272324	7409	0.0003668593948420842	1.001983928177792e-05	0.10190125133378601	0.4307450481517957	3225	0.4048420829221729	17	0.3622331132352941	2	0.024666399999999977	550	0.36203818659115744	1	30	34
super kingdom.Bacteria;phylum.Candidatus_Poribacteria	phylum	0.24023983978696742	57	3	1	52	0	0	0	0	4	0.0008234482873760669	0.00010052271813429835	0.0051923466973159355	133	33.90162907268171	0.5427002940476191	35.666666666666664	8.336559467075388	4.827803729014758	109	15.16743501212699	8.933729971758536	3.0560747663551404	1.8193878508309849	1.8504749723083092	3.3788019065760406	0.8357059267234372	12	0.002703637203750881	0.0010168646035187353	0.0051923466973159355	0.22833705757575756	128	0.0003814008487584805	1.0142386427458483e-05	0.0051923466973159355	0.3232849984621063	57	0.24023983978696742	0	nan	0	nan	0	nan	0	1	1
super kingdom.Bacteria;phylum.Candidatus_Portnoybacteria	phylum	0.3486936466733557	300	27	0	1	0	277	15	0	7	0.0004961757633787623	0.00010107706531659418	0.008461855231870773	204	53.28448160535117	0.4898419858350055	62.86666666666667	13.110071278385313	5.824359714003106	189	41.36929015030599	22.312433885217775	3.0063626723223753	3.1555351051761176	3.8308818446727337	4.993463875222004	0.8754653420619777	31	0.002444268234088999	0.001040465042636448	0.008461855231870773	0.38634592537634405	1143	0.00015563422059598574	1.0003601296466729e-05	0.008461855231870773	0.3564327783426262	296	0.3469424796644527	0	nan	0	nan	4	0.3623309416666667	NA	NA	NA
super kingdom.Bacteria;phylum.Candidatus_Raymondbacteria	phylum	0.32866732606548493	430	29	0	0	3	242	84	4	97	0.0002569282956023736	0.0001000040001600064	0.0012153252514204114	205	62.75015991760178	0.5646657752848702	74.19767441860465	18.297251890309497	8.188477671543486	191	49.29888474717871	27.33859919041853	2.574204670114402	2.6943327360153004	3.3386668788785188	5.878157144936753	0.9693874275947465	3	0.0011778572830599572	0.0011370038412291934	0.0012153252514204114	0.33399059999999997	1688	9.378602662752428e-05	1.002285210279437e-05	0.0012153252514204114	0.35352742858814407	300	0.3346744913734671	0	nan	0	nan	130	0.2858216033094812	0	6	6
super kingdom.Bacteria;phylum.Candidatus_Roizmanbacteria	phylum	0.3951739178881512	89	17	0	2	0	33	38	0	16	0.0013504647385691366	0.00010347195439708774	0.012002944898955223	205	64.36848825331971	0.5048346180796732	71.37078651685393	18.123304699299794	8.667553413426155	187	66.77295708366273	46.45475931049885	2.620119647355164	3.684369831636862	5.359616156335398	3.587136531574958	0.7991595299997583	30	0.0035399156704767924	0.0010758876408413387	0.012002944898955223	0.20581507011494252	599	0.00022387528486169983	1.0079527471752125e-05	0.012002944898955223	0.38121551145722243	79	0.3679984380071406	7	0.18717892857142857	0	nan	3	0.31942615	0	22	22
super kingdom.Bacteria;phylum.Candidatus_Rokubacteria	phylum	0.3474778261904762	7	4	0	0	0	1	2	3	1	0.0002546942668931347	0.00011260415884693342	0.0008406003268753526	140	49.714285714285715	0.5039028571428572	63.714285714285715	16.718261021135156	8.152467494876168	129	37.902127940482096	23.596780337834055	2.024663677130045	2.267109473441429	2.894434151704947	1.6205866378373017	0.8328167868511569	0	nan	nan	nan	nan	334	3.0211895569942094e-05	1.015372743334078e-05	0.0008406003268753526	0.15665715842099587	6	0.3461082133333333	0	nan	0	nan	1	nan	0	2	2
super kingdom.Bacteria;phylum.Candidatus_Ryanbacteria	phylum	0.3851651841666667	16	10	0	1	0	5	4	2	4	0.00022146685323030474	0.00010301844030081384	0.0005989762950593531	155	46.858333333333334	0.4446513458333333	69.0	16.217077827546785	6.082573501857937	146	40.874760412884605	20.505641397276598	2.1159420289855073	2.520476305753037	3.371211443809614	2.588320371571508	0.9335392410745236	0	nan	nan	nan	nan	254	3.7148246521765326e-05	1.003552576119463e-05	0.0005989762950593531	0.3739477227443902	15	0.3965202547619048	0	nan	0	nan	1	nan	NA	NA	NA
super kingdom.Bacteria;phylum.Candidatus_Saccharibacteria	phylum	0.39514554675432073	2120	43	1779	2	32	40	33	89	145	0.001675542548299601	0.00010005717552887364	0.15668037517229014	197	22.30044565343211	0.4127281361823396	33.84245283018868	7.018019204157643	3.945891936155408	188	18.093274649387176	8.827281449628561	5.555152900510134	2.5781170046768023	2.2370813981868003	6.190097089522551	0.8081940972955184	579	0.005136070664274671	0.001000952362441935	0.15668037517229014	0.34159468484142197	4136	0.0008772599979050606	1.0001540237196529e-05	0.15668037517229014	0.4578353250226461	1606	0.3766173331272913	506	0.2941208404645247	5	0.333514135	3	0.49771790000000005	0	13	13
super kingdom.Bacteria;phylum.Candidatus_Schekmanbacteria	phylum	0.32227503991792067	86	16	0	0	0	63	6	0	17	0.00029367464268683155	0.00010060670215604538	0.0023858428034549874	186	57.8218878248974	0.5358702538440492	67.76744186046511	15.832135253879867	7.72555898581849	173	41.53350185022	21.346711518826137	2.5528483184625945	2.623367043307799	2.763128410256328	4.1199621454689845	0.9249306063167168	1	0.0023858428034549874	0.0023858428034549874	0.0023858428034549874	nan	821	5.699001035888772e-05	1.0050099747239992e-05	0.0023858428034549874	0.3374597839486349	75	0.3154518756216216	0	nan	0	nan	11	0.31520076909090916	0	4	4
super kingdom.Bacteria;phylum.Candidatus_Shapirobacteria	phylum	0.3775199751284237	420	24	0	0	0	163	137	1	119	0.0006832528961928942	0.00010003668011604255	0.02116313326247879	204	55.11343334469826	0.5290651634037957	69.09761904761905	15.788208587140845	7.296863719333466	188	46.941682395569785	24.93251601258893	2.720788394610799	2.973211440454541	3.4168811384716937	5.27964020868173	0.8740757569087966	63	0.0025930476555153024	0.0010232796111537478	0.02116313326247879	0.3715450092421915	1340	0.0002362675170515675	1.0011914177871667e-05	0.02116313326247879	0.413391679484467	269	0.3386443113771292	20	0.16659571842105264	0	nan	131	0.2497158490193776	0	4	4
super kingdom.Bacteria;phylum.Candidatus_Spechtbacteria	phylum	0.3361612069565217	70	19	0	17	0	41	6	0	6	0.0002915808604707666	0.00010118248598622569	0.002151442113266148	197	50.92298136645963	0.4924198753209109	59.22857142857143	12.368015532866842	5.688081753949042	183	43.398168605000365	24.09747100990563	3.08972503617945	3.508903145348888	4.236484644964108	3.8878517739035408	0.915112658106249	1	0.002151442113266148	0.002151442113266148	0.002151442113266148	nan	586	6.356726267956538e-05	1.000040001600064e-05	0.002151442113266148	0.3490511128814795	68	0.3356382206540825	0	nan	0	nan	2	0.35281704999999997	0	1	1
super kingdom.Bacteria;phylum.Candidatus_Staskawiczbacteria	phylum	0.34688725110130136	660	27	0	3	4	28	313	129	183	0.000902023064973287	0.0001005901287553648	0.0263000438777274	194	54.90513174230929	0.5568659082802225	67.85151515151514	15.108095634916923	7.144187916396123	187	39.237155555957656	18.87934943163591	2.756018042963691	2.5970947301442213	2.6426165790386396	5.633543502754001	0.8677349644980017	162	0.002774995432581708	0.0010018519080724976	0.0263000438777274	0.24335761121079671	1829	0.00034970133759737015	1.0005503026664666e-05	0.0263000438777274	0.3640883787465618	280	0.348883742313108	10	0.051683223333333334	0	nan	370	0.31446103028125694	0	11	11
super kingdom.Bacteria;phylum.Candidatus_Tectomicrobia	phylum	0.35450720284699544	529	38	6	9	119	253	22	104	16	0.0005951929143953405	0.00010031096398836393	0.029602505845502274	208	59.99660594603884	0.5513311576244486	72.39886578449905	18.124362229195135	8.091217118209823	190	53.21475373281066	34.02836653626755	2.6243505052351237	2.9360897260754983	4.205593057153842	5.201984671770147	0.8295318558303619	47	0.0037590570099930425	0.0010068148972323173	0.029602505845502274	0.33733528399629975	1931	0.00019036694143525373	1.0004952451463474e-05	0.029602505845502274	0.39858115925845833	401	0.35987875827930177	0	nan	0	nan	128	0.22956525451525592	0	2	2
super kingdom.Bacteria;phylum.Candidatus_Terrybacteria	phylum	0.2696692543036084	229	21	0	0	1	199	15	2	12	0.0004695061677668015	0.00010014162887512339	0.005516750792701846	200	58.643645139048495	0.5971080145139048	65.9475982532751	15.533400124278648	7.2926373010822285	183	36.46049347094069	17.16909009527694	2.7749304727850617	2.347231976208034	2.354304675584105	4.720032627928249	0.8686555228333063	18	0.002799009900782261	0.0010029279024248209	0.005516750792701846	0.2207296297385621	676	0.00018349083444517848	1.0137258479816718e-05	0.005516750792701846	0.3007685852805172	227	0.2665636336751004	0	nan	0	nan	2	0.55474505	NA	NA	NA
super kingdom.Bacteria;phylum.Candidatus_Uhrbacteria	phylum	0.3726193845168913	1166	54	1	11	24	648	82	192	208	0.00045214757585046493	0.00010012097951691628	0.025763115381345125	211	59.190017594358025	0.522616568214872	71.70926243567753	17.493038365439702	7.724441796841169	199	59.306907022485184	38.472198278283976	2.775094781911904	3.3903148088702233	4.980579735097077	6.328715281064227	0.8962492005364766	112	0.0022153281386558016	0.0010012176098028894	0.025763115381345125	0.32295056958655083	3778	0.00016641132547437842	1.000010000100001e-05	0.025763115381345125	0.39940714694156826	963	0.36567585563737715	1	nan	6	0.040267870000000004	196	0.27881559447933013	0	9	9
super kingdom.Bacteria;phylum.Candidatus_Veblenbacteria	phylum	0.3255101355113636	33	11	1	1	2	1	18	2	8	0.00036650770152924487	0.00010100601995878955	0.004668426261959749	168	55.458333333333336	0.5346915181818181	72.66666666666667	19.183525486941623	9.28812950658424	160	39.940599777799875	19.781771539437614	2.201834862385321	2.082026049121563	2.1297906672613207	2.5744330678775484	0.7362870014208687	2	0.0030431278558720708	0.0014178294497843922	0.004668426261959749	0.6039828	350	5.821282343942903e-05	1.0142626684076396e-05	0.004668426261959749	0.3454700550323373	21	0.3237712292857142	1	nan	0	nan	11	0.17161043272727272	NA	NA	NA
super kingdom.Bacteria;phylum.Candidatus_Vogelbacteria	phylum	0.35833514039938547	280	35	0	1	12	57	17	74	119	0.0002997242400720231	0.00010022383322754151	0.001988534575420996	210	66.24649257552484	0.5627785325064003	76.52142857142857	21.291814678599824	9.60929389379644	199	65.2698350549413	40.50431124093748	2.6005787361150006	3.0654895338978934	4.2151183727543415	5.365022035683183	0.9521246423585475	8	0.0013202536676344685	0.0010629816635663034	0.001988534575420996	0.15297794642857143	1625	7.659468941848385e-05	1.0011914177871667e-05	0.001988534575420996	0.38854727197874217	257	0.358300503751216	0	nan	7	0.04975759285714286	16	0.2978966966666667	NA	NA	NA
super kingdom.Bacteria;phylum.Candidatus_Wildermuthbacteria	phylum	0.3860031523809524	7	6	0	0	0	4	1	0	2	0.00023449523748655317	0.00011308844544510584	0.0007170221047671727	144	51.142857142857146	0.4922026285714287	62.0	11.206844116964554	5.721466113747595	131	33.850062023840586	20.530284247347083	2.1129032258064515	3.0204812051056793	3.5882908050467544	1.685617674112091	0.8662361285953581	0	nan	nan	nan	nan	94	3.9998231150154965e-05	1.0086237329164355e-05	0.0007170221047671727	0.34112657923816064	6	0.4054367333333334	0	nan	0	nan	1	nan	0	1	1
super kingdom.Bacteria;phylum.Candidatus_Woesebacteria	phylum	0.38822822989344863	1983	61	2	11	4	937	364	262	403	0.0007071105151442794	0.00010012097951691628	0.014413383995037221	215	56.7550379029012	0.5105983031481012	70.88451840645487	15.461311418636516	6.876293894912688	208	57.86713368390634	36.575821143420136	2.9343501892376422	3.742705396526413	5.319118365560284	6.92961157531525	0.9127077722562681	396	0.00224881118393361	0.001003196853974666	0.014413383995037221	0.36331897073711805	4129	0.0003599116253972385	1.0003601296466729e-05	0.014413383995037221	0.41441704759627557	1379	0.35652919264901356	16	0.35718426416666665	7	0.04975759285714286	581	0.3437648797714998	0	7	7
super kingdom.Bacteria;phylum.Candidatus_Wolfebacteria	phylum	0.3108868743702519	123	20	0	0	0	18	40	1	64	0.0003124022816498508	0.00010019748601275417	0.004079867639317139	199	67.8979075036652	0.5812979493802479	80.6829268292683	22.10730620010473	10.495856850670927	178	54.7940194106796	31.671085632030202	2.206166868198307	2.4785479928992897	3.0174845258113145	4.38503508668673	0.9112358884985756	4	0.0020401571045934193	0.0011399056015673702	0.004079867639317139	0.4942700916666667	826	7.206218630434438e-05	1.0029889069426891e-05	0.004079867639317139	0.38069724979308833	102	0.30941791759852455	0	nan	0	nan	21	0.22729874976190473	0	2	2
super kingdom.Bacteria;phylum.Candidatus_Woykebacteria	phylum	0.3763386235520288	192	25	1	0	0	86	40	33	32	0.0009860807371116509	0.00010087908920593746	0.06486486486486487	197	62.020342495636996	0.5258425808355149	70.28645833333333	19.3777887913987	9.627646638924162	182	63.09743192315398	43.394618215751834	2.589403482771397	3.2561729618583364	4.507292367826344	3.2161050835194938	0.6117181007197089	19	0.007695428426278926	0.0010005360014293371	0.06486486486486487	0.30793194883040936	1076	0.00020268776778810805	1.0001700289049139e-05	0.06486486486486487	0.38171444402982607	178	0.37020297733764995	0	nan	0	nan	14	0.33653923571428573	NA	NA	NA
super kingdom.Bacteria;phylum.Candidatus_Yanofskybacteria	phylum	0.3894702927992821	1668	50	1	4	28	627	260	449	299	0.0007342228075523157	0.00010028313984377167	0.014244172485110486	211	55.942622266913524	0.5167261086844503	69.56474820143885	15.793085655297402	6.947283205794471	204	55.38958213673383	33.22761167082318	2.932519778685558	3.507204566965339	4.782820951233032	6.8181171161371354	0.9189604226307222	330	0.002260321541985788	0.0010027471092680991	0.014244172485110486	0.39180481881366863	3520	0.000367572105079164	1.002285210279437e-05	0.014244172485110486	0.4125150700670549	1050	0.3975268579414409	10	0.051683223333333334	0	nan	608	0.23514692831521505	0	6	6
super kingdom.Bacteria;phylum.Candidatus_Yonathbacteria	phylum	0.3640088868790742	370	40	2	1	30	225	22	29	61	0.0006021314477016953	0.00010033612602217429	0.025048154093097914	204	54.62146048487512	0.49033965832124815	68.65135135135135	17.265227401239084	8.024189367735831	194	53.80104681279601	33.35740746127649	2.825872997126097	3.116150489215962	4.1571062113018	4.705392315968614	0.7957030395490161	39	0.003667432588584892	0.0010075886859591155	0.025048154093097914	0.4285569443319837	2016	0.0001374250975580055	1.0001700289049139e-05	0.025048154093097914	0.3893219118824345	293	0.34526466909392683	0	nan	2	0.029089150000000008	75	0.397693007981982	0	3	3
super kingdom.Bacteria;phylum.Candidatus_Zambryskibacteria	phylum	0.3431991044958615	444	36	1	0	20	66	62	125	170	0.0005123340299382253	0.00010033612602217429	0.012943140528331534	203	61.054308258597196	0.5520403230604193	72.84909909909909	19.757769945193523	9.09555896970991	190	55.001524199622196	31.900556668183913	2.6081310867212864	2.78379211582036	3.507267313028189	5.3287009419993145	0.8741558894000012	48	0.0024032197702916957	0.0010033673217447034	0.012943140528331534	0.3253087382978723	2120	0.00013209802661495542	1.0008407061932023e-05	0.012943140528331534	0.3779372140443382	344	0.3435963646840464	1	nan	3	0.03652226666666667	96	0.27929769301535085	0	14	14
super kingdom.Bacteria;phylum.Chlamydiae	phylum	0.4481543113650291	8265	111	336	212	442	3245	932	1571	1527	0.0022039762135836354	0.00010003000900270081	0.2842248063589802	217	46.54672814660077	0.45442484237401115	62.96019358741682	13.768998603830394	6.46813316328447	213	66.50701851098908	46.70060966849719	3.383089978976336	4.830200105655289	7.220106403125282	7.890556069936961	0.8748053374848428	3777	0.004329260010393796	0.001000363768643143	0.2842248063589802	0.41006093152466055	11657	0.0015750998876117768	1.0005753308152187e-05	0.2842248063589802	0.4855614230888604	5156	0.4395318130181707	81	0.3540298866358025	9	0.15985307222222223	3019	0.3882789536689215	1	18	56
super kingdom.Bacteria;phylum.Chlorobi	phylum	0.3747038601461098	442	35	9	12	0	36	258	16	111	0.0076080988990431956	0.00010302480837385643	0.48576231613355125	206	52.822554662890795	0.5489163012630693	66.18552036199095	14.692521683072389	7.566061301738282	195	42.99712698433337	20.792907951704468	2.946263758802215	2.9264634017094155	2.748181269285692	4.579160686208308	0.751753034217066	221	0.014866436475255046	0.0010142168288820484	0.48576231613355125	0.2949887159831345	1149	0.002944837049565406	1.0002400576138273e-05	0.48576231613355125	0.4353453162779785	146	0.39576093680207847	5	0.13854643000000003	7	0.12638352380952383	284	0.2668177049258449	1	8	36
super kingdom.Bacteria;phylum.Chloroflexi	phylum	0.5078118715058791	13122	122	2084	490	804	4632	1183	1681	2248	0.032859686577101185	0.00010005853424253188	0.5329577487347044	217	35.734212347639826	0.3733216293521997	54.12147538484987	10.355720267498953	4.799023538946501	213	63.029535778974946	38.74738554906165	3.935591158322796	6.086446345677261	8.074014481197484	8.550543959440704	0.9017615416994303	9817	0.043798515485752455	0.0010000681864672592	0.5329577487347044	0.47697773312344044	17165	0.02512939978260326	1.0002809122228492e-05	0.5329577487347044	0.5407255909532496	9227	0.5101411758294536	203	0.388636059549822	13	0.31909604423076926	3679	0.4180704476917179	8	54	213
super kingdom.Bacteria;phylum.Chrysiogenetes	phylum	0.3686691600000001	6	4	0	0	0	1	2	0	3	0.000199644301573193	0.00012012160001971226	0.0003186549725349762	148	55.4	0.5107943066666667	66.5	8.928228415587112	4.228180243418114	134	21.341752894020736	12.295311288411828	2.0150375939849625	2.39036815598958	2.9079439807589997	1.7404837967946576	0.97138250233136	0	nan	nan	nan	nan	35	5.56590754629242e-05	1.0746910263299302e-05	0.0003186549725349762	0.42271364168067227	5	0.33329689	0	nan	0	nan	1	nan	1	1	3
super kingdom.Bacteria;phylum.Cyanobacteria	phylum	0.5233277813915048	14154	121	3606	389	1191	4240	1187	1584	1957	0.023237919417019044	0.00010012348563227981	0.8145186517556894	217	31.318223007865722	0.34459228835006084	50.48735339833263	8.990435693714865	4.270209849903853	212	48.33148193398982	23.01897776653295	4.199071365998785	5.375877608220693	5.390596381826818	7.80925642984031	0.8170599092309626	9229	0.03541036986853006	0.0010000952471663968	0.8145186517556894	0.5114489028423245	17336	0.018980168383851907	1.0005002501250626e-05	0.8145186517556894	0.5403907573328904	9251	0.5123509649519572	658	0.3362130184380971	13	0.31909604423076926	4232	0.4548310894205896	1	97	782
super kingdom.Bacteria;phylum.Deferribacteres	phylum	0.3987993206450265	1382	46	1248	0	1	81	9	3	40	0.0028533063565716692	0.00010010344022156227	0.2686390064470197	202	17.56699721567563	0.37978794231470914	27.570188133140377	4.498736271201193	2.8394653364751345	194	9.524678273510135	4.276245850322694	7.036586005983938	2.1171897393680696	1.5060038928424304	5.6018657794428455	0.7746706466069413	461	0.007841976409763432	0.0010099791974433959	0.2686390064470197	0.38262833889512404	2999	0.0013324288755919523	1.0007806088749225e-05	0.2686390064470197	0.4731674386522546	1155	0.3918294746433638	209	0.1748059909366949	1	nan	17	0.4889927323529412	1	1	15
super kingdom.Bacteria;phylum.Deinococcus-Thermus	phylum	0.4642125966996796	3671	99	653	128	410	1077	370	127	906	0.0017659664744648564	0.00010020642523598614	0.4166402338955469	215	40.02690459207115	0.406011655619247	58.1018795968401	11.247415258133485	5.316809468851192	210	60.35163935478396	37.929120173732244	3.6143409035500627	5.365822988632088	7.133812184909388	6.383708637213651	0.7777214934153098	995	0.0055855392787038495	0.0010009831084100455	0.4166402338955469	0.4449913021828459	8467	0.0007863720862042841	1.0003601296466729e-05	0.4166402338955469	0.49268602956042473	2451	0.4601770367823876	42	0.30420676022067367	7	0.04975759285714286	1171	0.418477530478078	1	2	94
super kingdom.Bacteria;phylum.Dictyoglomi	phylum	0.2873648587301587	28	5	0	0	0	20	0	0	8	0.008724452372391845	0.00012626262626262626	0.05888550041585806	173	67.62698412698413	0.5799392783068783	78.42857142857143	17.190853767130793	7.7842600411987695	153	37.6598020430469	21.205998120344855	1.9508196721311475	2.1906882900169324	2.724215019553631	2.155542084961223	0.6468816899980389	9	0.0262723414749763	0.001596686874734925	0.05888550041585806	0.16185714027777776	124	0.001987520562505859	1.0068702110735586e-05	0.05888550041585806	0.32744526434565957	28	0.2873648587301587	0	nan	0	nan	0	nan	1	1	5
super kingdom.Bacteria;phylum.Elusimicrobia	phylum	0.4723947289489491	7047	93	1170	21	491	1931	750	1460	1224	0.001815584867342259	0.00010000375014063027	0.1071346752494194	217	44.46791066397745	0.4261140287150277	63.38938555413651	12.996199582208726	5.699480153530041	212	51.48678778724051	25.549096681317973	3.3444085022554035	3.9616802944242138	4.482706491309359	8.169467098982103	0.9220245693224183	3515	0.0031863450998953387	0.001000080006400512	0.1071346752494194	0.41571803193773954	9515	0.001354469755549384	1.000070004900343e-05	0.1071346752494194	0.4984573031001763	4449	0.4713444878096848	336	0.16565816981520964	11	0.2655806218181818	2251	0.35551983131891973	2	79	83
super kingdom.Bacteria;phylum.Fibrobacteres	phylum	0.48291389904199034	6482	98	1301	43	375	2110	591	942	1120	0.0013648028797113992	0.00010001428775539363	0.08287287257062914	216	42.18731548669	0.4057990827967727	61.88167232335699	12.009872513443133	5.1435273667028225	210	45.68045132753256	19.256245296571947	3.393573446151622	3.8035750401513915	3.7437820242251107	7.895904971703504	0.8996352908436734	2148	0.003347057085502339	0.001000531146164013	0.08287287257062914	0.4616745784037575	10654	0.0008454014376350078	1.000010000100001e-05	0.08287287257062914	0.5179363001640063	4232	0.46380410213948275	571	0.2690761947909177	10	0.2480105655555556	1669	0.3610739224442256	3	5	63
super kingdom.Bacteria;phylum.Firmicutes	phylum	0.5534839058882256	20610	138	8802	467	981	4702	1302	1695	2661	0.19694115068049675	0.00010015958760959128	0.9996112982637989	217	23.248545981557356	0.29192572934971106	42.1235807860262	7.345560528204077	3.675058714908376	213	44.7231177554423	19.99901668769927	5.056550179861708	6.088455412452602	5.441822359618511	9.123407130831437	0.9184454663608811	17397	0.23323738511435058	0.0010007959698516695	0.9996112982637989	0.5359949862590776	21754	0.18658709083937072	1.0005002501250626e-05	0.9996112982637989	0.5592786367380794	14447	0.5476597870069656	1097	0.37593264589831915	13	0.31909604423076926	5053	0.48187042034849425	6	241	6329
super kingdom.Bacteria;phylum.Fusobacteria	phylum	0.48882215460729533	7805	104	4343	54	261	1837	319	41	950	0.02948864480069963	0.00010001000100010001	0.8934260160963543	216	25.244402663461074	0.3410641520413791	42.48199871877002	7.852351561186389	4.079146562582346	208	34.44590953623966	16.613110379910395	4.896191475757904	4.386699865363049	4.07269268829441	7.6303825329840995	0.8513657626655392	4246	0.05391489218543176	0.0010000647100694752	0.8934260160963543	0.40414082645960736	12414	0.018555352326066886	1.000080006400512e-05	0.8934260160963543	0.5314825981230076	6351	0.4724137571706254	620	0.3668708431653552	1	nan	833	0.4779192166705144	1	2	69
super kingdom.Bacteria;phylum.Gemmatimonadetes	phylum	0.45966488624701946	9621	118	714	335	519	3673	957	1664	1759	0.011600847855451181	0.00010012176098028893	0.2438778557563088	217	43.88747682704652	0.43427742959066884	61.094169005300905	13.063457939696999	6.013206794677724	213	68.58214884771968	49.34870982856513	3.4864211015214694	5.249923042145946	8.206720891794967	8.421085222717624	0.9181593401273642	6935	0.01594304787246966	0.0010004752257322229	0.2438778557563088	0.42678659596505525	13387	0.008347236421327774	1.000040001600064e-05	0.2438778557563088	0.5047828559931152	6399	0.4510699296691261	208	0.3032012115872353	9	0.15985307222222223	3005	0.37602315273209763	1	9	28
super kingdom.Bacteria;phylum.Ignavibacteriae	phylum	0.4425143485499158	7639	105	553	71	501	2398	979	1556	1581	0.005558338103046973	0.0001000020000400008	0.16126616250403086	217	48.03950051521353	0.4579698465068489	65.0229087576908	13.897200230495136	6.167639221963625	213	60.70399450723838	37.5570875632502	3.2757685571057555	4.36807367674198	6.089378157773137	7.874045138296385	0.8806650014719719	4706	0.008759408497358807	0.0010000764764364334	0.16126616250403086	0.3946838210375208	11146	0.003820166470654705	1.000070004900343e-05	0.16126616250403086	0.49953273827645317	4812	0.4440309763758303	46	0.3135998656038647	8	0.10733037142857141	2773	0.3789353294457767	1	5	80
super kingdom.Bacteria;phylum.Kiritimatiellaeota	phylum	0.49237233377783696	7795	97	1797	81	109	3433	670	300	1405	0.0038496184737038734	0.00010005002501250626	0.8682213106811796	216	36.79488387886737	0.37948725652638604	55.23155869146889	9.779518597581564	4.482784611266332	212	41.84643655594326	17.298945969484677	3.838385246092026	4.2789873692036045	3.85897326541369	7.669631205975044	0.8558673916471163	3887	0.0073072104468749075	0.001000531146164013	0.8682213106811796	0.4583989432086393	11508	0.002620277620766662	1.0002800784219581e-05	0.8682213106811796	0.515942971417929	5470	0.46725962992860876	450	0.22237524794011382	11	0.2655806218181818	1864	0.4459088097258217	1	2	5
super kingdom.Bacteria;phylum.Lentisphaerae	phylum	0.5010570428795027	6819	94	2148	103	66	3020	456	93	933	0.001940731983409717	0.00010001700289049138	0.14271509160899057	215	33.88063888576649	0.364893539597404	52.215867429241825	8.864246979189101	4.138062665605359	207	33.380055163295566	12.121536914028804	3.964312194573948	3.765695522886837	2.9292782380460975	7.852974744941795	0.8896066963757522	2912	0.0039966217965175035	0.0010003182830900742	0.14271509160899057	0.4848615720367819	10113	0.0013211957701326858	1.000070004900343e-05	0.14271509160899057	0.5183170580226264	5187	0.48520398324794495	412	0.20242077824923818	11	0.2655806218181818	1209	0.44350653305404003	1	11	23
super kingdom.Bacteria;phylum.Nitrospinae	phylum	0.37503255944594305	4186	65	37	221	15	3040	280	11	582	0.004602929837643281	0.00010046212577858148	0.15906001420765986	215	49.38158246096535	0.4885620698618304	62.51720019111323	13.338539425510763	6.104097857347357	208	50.65220542573717	31.906986516069804	3.3270843762060704	3.797432673090261	5.22714203830532	7.388826342264397	0.8860034225310918	2437	0.007596723510158688	0.001001872351607923	0.15906001420765986	0.35122955140086853	6775	0.002855886669647836	1.000010000100001e-05	0.15906001420765986	0.4435704532446529	3625	0.37133158655532444	1	nan	0	nan	560	0.2959294862119857	1	10	16
super kingdom.Bacteria;phylum.Nitrospirae	phylum	0.4311972541612235	6981	102	147	257	493	2627	661	1435	1361	0.006536021009916204	0.00010004251807017983	0.39312436380426685	217	50.54684122150626	0.47603915771761496	66.56968915628134	15.070766671263389	6.8737097568023495	213	68.2508627735815	47.21939619106959	3.1996544177929644	4.528692153646089	6.869565032818037	7.827736185958248	0.8843952840569214	4660	0.009598675806880065	0.001000363768643143	0.39312436380426685	0.393121558344881	10381	0.004406272283000874	1.000010000100001e-05	0.39312436380426685	0.4868717805833965	4844	0.43943586509874977	30	0.36518080724137936	8	0.10733037142857141	2099	0.333600281063864	1	53	99
super kingdom.Bacteria;phylum.Planctomycetes	phylum	0.4863168686518126	12965	123	1005	412	1315	5081	1174	1660	2318	0.035389941743930224	0.00010004859503187263	0.9914884486088262	217	37.27306660599652	0.3944423306285064	54.88907744523295	10.708246721891152	5.08415375689407	213	62.096643000953854	40.247075138410274	3.8805534709984233	5.798955199081101	7.916179774035271	8.64650597774237	0.91304097530484	10835	0.042262800399699284	0.0010012242383599884	0.9914884486088262	0.4535989698284379	15088	0.030415287068344756	1.0001500225033754e-05	0.9914884486088262	0.5166084939542448	8474	0.4733583492509619	344	0.2208371265602753	12	0.2899595560606061	4135	0.429581195520826	3	91	212
super kingdom.Bacteria;phylum.Proteobacteria	phylum	0.5620802486167715	22211	139	8792	581	1329	5702	1362	1699	2746	0.3570911347417391	0.00010003751406777541	0.99965121968995	217	22.019438749932064	0.2798805700968028	40.80850968032418	7.043608947805125	3.5330656991464284	213	46.366258967812605	21.807277978985915	5.21949960115054	6.5827417892444045	6.172338653157355	9.66341956506549	0.9655364152069101	21865	0.36273435907279156	0.0010006289667791183	0.99965121968995	0.5597542150705594	22322	0.3553156720152051	1.0492739024594981e-05	0.99965121968995	0.5628749032906081	15483	0.5577276049205753	1097	0.37593264589831915	13	0.31909604423076926	5618	0.4895036037400865	11	96	13410
super kingdom.Bacteria;phylum.Rhodothermaeota	phylum	0.37907860720326003	642	47	91	19	16	437	12	3	64	0.0006983865574510398	0.00010010761568686337	0.033779962587549485	200	46.383153270056035	0.488079036430616	60.90342679127726	12.940248071525021	6.1657015049379025	189	46.66086726525946	29.069306147860953	3.1032736572890025	3.605871155432991	4.714679444760718	5.568177280195179	0.8613351722671784	91	0.0029542951600756108	0.0010154910282325666	0.033779962587549485	0.34197888286935285	1881	0.00026052046750575257	1.000188035350646e-05	0.033779962587549485	0.41107041003008843	512	0.33736452373906867	0	nan	0	nan	130	0.35559756183064994	1	3	9
super kingdom.Bacteria;phylum.Spirochaetes	phylum	0.5270993365202287	10832	114	4007	232	104	2993	869	873	1754	0.011964393288283429	0.0001000450202591166	0.9736547868623341	217	31.023995760295787	0.3408188957115963	50.67208271787297	9.432638174739912	4.519737820293091	212	47.21733236747622	20.76557988478787	4.183763299810523	5.005739803941769	4.594421338236226	7.798714546839095	0.8394506236540964	6405	0.019952164504352617	0.0010001176609012825	0.9736547868623341	0.5045522684697964	14756	0.008793204281870548	1.0001500225033754e-05	0.9736547868623341	0.5414930708802197	7843	0.5167570893706978	518	0.29740862762447434	12	0.2899595560606061	2459	0.44243019201458794	1	26	328
super kingdom.Bacteria;phylum.Synergistetes	phylum	0.47891948262036765	3722	87	1935	21	3	478	252	53	980	0.01036301511375665	0.0001000040001600064	0.5500903249411173	211	29.034069813904583	0.3584337088059971	46.46372917786137	8.615626755345323	4.373417759121783	207	33.0810074277356	13.538471469321665	4.4550879505950105	3.8396518752639115	3.095627313691683	6.132290699541601	0.7458378058933082	1370	0.027575586341136386	0.0010040563878067393	0.5500903249411173	0.4292582629209344	9317	0.004160536111819886	1.000010000100001e-05	0.5500903249411173	0.5300917304648246	2683	0.4678510522066462	495	0.29253769149797565	11	0.2655806218181818	533	0.4339113407739565	1	2	78
super kingdom.Bacteria;phylum.Tenericutes	phylum	0.5145686005623485	8703	111	5035	95	37	2257	252	50	977	0.012070446300549657	0.00010003000900270081	0.9784493420009513	215	23.532494877498475	0.31397525170910456	40.85958864759279	6.557742438178712	3.4117638047709806	208	25.504531145285164	9.268476888095998	5.090604357130604	3.8892242849916747	2.7166232536774793	7.162720191297629	0.7895916808006455	4583	0.02259372555048071	0.0010001636631448783	0.9784493420009513	0.48960567027261753	13691	0.007687204136361842	1.000010000100001e-05	0.9784493420009513	0.5379182980176256	6916	0.5125949906711353	797	0.3354523064220096	11	0.2655806218181818	979	0.49462772184118026	1	18	236
super kingdom.Bacteria;phylum.Thermodesulfobacteria	phylum	0.2419653644018583	42	5	0	0	0	42	0	0	0	0.0016396101586339295	0.00010127710428503429	0.012016260453788435	189	82.70731707317073	0.6387744588850175	85.54761904761905	19.450699495621365	8.218602373128299	170	42.2506507942027	23.459797693045687	1.9871973281380462	2.172191843471436	2.8544753265774596	2.8758382582210906	0.769420133912719	14	0.004213982807825158	0.0010382598764470748	0.012016260453788435	0.1441422126373626	397	0.0001945881222882931	1.0002750756458025e-05	0.012016260453788435	0.39355256321782056	42	0.2419653644018583	0	nan	0	nan	0	nan	1	2	16
super kingdom.Bacteria;phylum.Thermotogae	phylum	0.44674328007434755	582	50	11	9	0	236	30	17	279	0.011446454658895542	0.00010002715022649004	0.22325613454645712	207	42.2011994960697	0.4032397183544193	58.12027491408935	11.122606804743654	5.4492186315971125	200	45.09040296166246	20.969329009924465	3.441139951516585	4.053942007770334	3.8481350130337053	4.657116176354631	0.7315067610207944	247	0.02653033850379352	0.001002649860345198	0.22325613454645712	0.42883579462822163	1603	0.004175914673399367	1.0009609224855861e-05	0.22325613454645712	0.47856850030856624	556	0.4440321763879706	9	0.3604569638888889	8	0.11840751964285715	9	0.44699978472222224	1	2	104
super kingdom.Bacteria;phylum.Verrucomicrobia	phylum	0.5324844879003297	16416	125	4492	396	1316	4884	1279	1678	2371	0.03495755382761285	0.00010000250006250156	0.8529624136450568	217	28.820418717369115	0.32728902250736547	48.03813352826511	8.480988609499212	4.10705938439865	213	46.38310882918259	21.215123579095028	4.433977433254628	5.469068638676244	5.165526376288644	8.54839263423736	0.8807317419561961	12686	0.04510723388020206	0.0010012322858903265	0.8529624136450568	0.5025381826149473	18650	0.030774872172513647	1.0005853424253187e-05	0.8529624136450568	0.5468981976800064	10608	0.522461841387207	869	0.32626174897161847	12	0.2899595560606061	4927	0.46414051448322574	4	55	295
super kingdom.Bacteria;phylum.candidate_division_CPR1	phylum	0.43271663681185724	58	8	0	0	0	5	1	14	38	0.0021699635548030364	0.00010156074155810646	0.024625929950681268	157	23.201451905626133	0.36316011863278896	36.810344827586206	5.864996371463211	3.3743252075653603	149	21.750129347279415	12.933617444609965	4.047775175644028	3.7084642461344184	3.8329493006816064	2.7806310715687306	0.6848097767525464	14	0.0077971301852204425	0.0010257749263307098	0.024625929950681268	0.37858344285714274	159	0.000807111006037977	1.0108565998827407e-05	0.024625929950681268	0.47974819660456974	58	0.43271663681185724	0	nan	0	nan	0	nan	NA	NA	NA
super kingdom.Bacteria;phylum.candidate_division_CPR2	phylum	0.3192784083333334	4	3	0	0	0	2	1	0	1	0.00023415698767067814	0.0002089765042232521	0.0002841014365650901	136	72.5	0.6252818833333333	68.25	14.29708809959469	7.325332199768194	115	27.132195131392283	15.645046691820289	1.684981684981685	1.8977427391079347	2.1357456925046168	1.3783023229004963	0.9942349630471424	0	nan	nan	nan	nan	81	3.0846501797270486e-05	1.0079070306554923e-05	0.0002841014365650901	0.40978933637345677	3	0.29033451666666665	0	nan	0	nan	1	nan	0	3	3
super kingdom.Bacteria;phylum.candidate_division_CPR3	phylum	0.2731179631278539	73	12	0	0	0	69	1	0	3	0.0004078555138631044	0.00010003668011604255	0.007458702088760173	185	63.463089802130895	0.5969777830669711	68.3972602739726	14.194294186290108	6.383633028127287	175	31.218088225496775	15.368393403310815	2.558582014820749	2.199340651657727	2.4074681823963355	3.419624413222746	0.797029889252943	3	0.004049813882855617	0.001990725349205568	0.007458702088760173	0.3691559833333334	510	8.589715754656047e-05	1.0063601964415104e-05	0.007458702088760173	0.2798126952216958	72	0.274026138243349	0	nan	0	nan	1	nan	0	1	1
super kingdom.Bacteria;phylum.candidate_division_KD3-62	phylum	0.20103831061175667	77	4	0	0	0	7	4	0	66	0.00041102330045700416	0.00010238383700493148	0.0015347470474835762	172	52.0041011619959	0.5964367941558442	62.33766233766234	16.203958013653875	8.88702617797777	140	27.206061150991886	15.761892714846802	2.2458333333333336	1.6789762802438364	1.7735845938999357	4.063784234367673	0.93553551315231	7	0.0012330779456018342	0.0010520465282464568	0.0015347470474835762	0.0779225761904762	359	0.00010871476882413111	1.0026067776218167e-05	0.0015347470474835762	0.3597563551773237	11	0.26468131818181817	0	nan	0	nan	66	0.14454866123543125	NA	NA	NA
super kingdom.Bacteria;phylum.candidate_division_NC10	phylum	0.32390604361716574	501	37	3	0	0	125	133	14	226	0.0007636527908414236	0.0001000040001600064	0.060647147482245325	202	65.30546906187625	0.5609631372063871	76.92415169660678	19.090988128992084	8.957688520908164	195	56.363786172333974	36.74096293725435	2.534964581333195	2.952376576398286	4.101612023179548	4.897912756793753	0.7878756796154439	64	0.00396111090127396	0.0010268948655256724	0.060647147482245325	0.3442879266369048	1610	0.0002594878033737581	1.0002750756458025e-05	0.060647147482245325	0.3808554034092394	322	0.3389474896122366	0	nan	1	nan	178	0.20128866191519076	0	4	7
super kingdom.Bacteria;phylum.candidate_division_WWE3	phylum	0.33017399454148477	229	33	0	9	1	119	52	21	27	0.00038118100616106474	0.0001001886886970461	0.004077208083226819	204	67.14008273960009	0.5529516921205853	76.82969432314411	19.45910746449706	9.165718068712092	192	55.50603822679008	33.37666516111424	2.4990337615096054	2.8524452279252928	3.641467576342779	4.826042292801516	0.8881651084918889	16	0.002189622711013342	0.0010542748819009388	0.004077208083226819	0.37967409124999996	1179	0.00010124244779440577	1.0002750756458025e-05	0.004077208083226819	0.36809290425333824	201	0.3226373084104478	0	nan	6	0.040267870000000004	22	0.23247507987012986	0	8	8
super kingdom.Bacteria;phylum.candidate_division_Zixibacteria	phylum	0.3366268873265959	179	19	0	0	0	52	52	5	70	0.0005603641626994886	0.00010169272157457312	0.01022120088536747	194	51.06842006151528	0.4957512163957065	62.12849162011173	15.63088547675289	7.838493834345086	182	43.39516942267806	25.130512954727376	2.9294128225878966	2.7762451133825867	3.2060384923205154	4.227089200746629	0.8148785070096625	17	0.003270679894119105	0.0010097508778804274	0.01022120088536747	0.33374968088235296	562	0.00020069751817558006	1.0007605780393099e-05	0.01022120088536747	0.357536197162223	113	0.3570993378713654	0	nan	0	nan	66	0.1436283767832168	0	8	8
super kingdom.Archaea;phylum.Candidatus_Nanohaloarchaeota;class.Nanohaloarchaea	class	0.34285889924242424	12	4	0	0	0	9	0	0	3	0.00211358962806771	0.00012211929310374905	0.009102532297769212	130	23.545454545454547	0.34499476212121216	30.0	4.858816434776068	2.8562114674738694	103	9.290216574326143	5.278821370777607	3.433333333333333	1.9120328374278888	1.8481899645359157	1.6851805472659207	0.6781665409482049	3	0.007045979049770504	0.005203026885832711	0.009102532297769212	0.3326200833333333	26	0.0009990999502795274	1.1522330276075033e-05	0.009102532297769212	0.4301915609230769	11	0.3275788981818183	0	nan	0	nan	1	nan	NA	NA	NA
super kingdom.Archaea;phylum.Candidatus_Verstraetearchaeota;class.Candidatus_Methanomethylia	class	0.4083989318228366	217	18	0	0	0	8	101	0	108	0.0023373098507167983	0.00010006404098623118	0.08291452448346909	196	34.249146612049834	0.3380797661247653	52.70967741935484	7.63295310322603	3.1024173895248617	181	33.555553837863336	18.27624706141541	3.4339045287637697	4.396143063381491	5.890969771870198	4.076221887169139	0.7576765167251037	100	0.004594245986840762	0.0010258144515838123	0.08291452448346909	0.39310864702020204	406	0.0012656238145850739	1.0135100894929408e-05	0.08291452448346909	0.41958273942285473	197	0.40608746370558374	0	nan	0	nan	20	0.12671844315789474	1	1	4
super kingdom.Archaea;phylum.Crenarchaeota;class.Thermoprotei	class	0.3628905468970112	103	8	2	3	0	87	11	0	0	0.0008965300399472177	0.00010127710428503429	0.0224322873751767	193	49.87378640776699	0.4455601203122026	57.8252427184466	9.483333533889866	3.6598577892912116	170	24.278980541809325	7.53441247659675	2.939892545332438	2.5601736409507674	2.058662634007948	2.9808669819876443	0.6431588534211726	14	0.005190691574441548	0.0010540465320092614	0.0224322873751767	0.4205939428571428	330	0.00030100650209038396	1.0015825003505539e-05	0.0224322873751767	0.45221938540480794	103	0.3628905468970112	0	nan	0	nan	0	nan	5	6	85
super kingdom.Archaea;phylum.Euryarchaeota;class.Archaeoglobi	class	0.42619067756706747	47	10	0	0	0	39	0	0	8	0.015573528096656837	0.00010735757228743201	0.21665593989013784	189	43.814986123959294	0.37556568834412574	67.40425531914893	11.650912127762506	4.26749934268833	174	45.157177412413446	27.282714301938466	2.581439393939394	3.875849110973051	6.393138489566023	1.9528757730275135	0.5072210146333445	16	0.04510490153324015	0.0011530935519940366	0.21665593989013784	0.46289549708333333	132	0.005563781618738906	1.0300888966717827e-05	0.21665593989013784	0.45417096080846636	46	0.42130944439613527	0	nan	0	nan	1	nan	1	3	25
super kingdom.Archaea;phylum.Euryarchaeota;class.Candidatus_Thalassoarchaea	class	0.3098229589346571	359	5	0	0	0	359	0	0	0	0.011176864747439915	0.0001003814495081309	0.15635741644023962	140	3.391481614042732	0.3157935722164297	11.292479108635098	1.687080871943956	1.2472623045811222	120	4.838074179415391	2.33699956300227	10.626541687222497	2.8677191828040054	1.8737033536719632	4.997799767144735	0.8494859599949479	240	0.016570846548498466	0.0011565405680804993	0.15635741644023962	0.18801303541317993	694	0.005797695225111481	1.0015925321260805e-05	0.15635741644023962	0.36577514423277663	359	0.3098229589346571	0	nan	0	nan	0	nan	NA	NA	NA
super kingdom.Archaea;phylum.Euryarchaeota;class.Hadesarchaea	class	0.11090810000000004	6	1	0	0	0	0	6	0	0	0.00012244304994394928	0.00010118486046465227	0.00017575542995127243	135	82.0	0.7124742133333333	53.0	17.996178581664502	10.831807796009947	73	21.35860945307919	13.774212766704514	1.3773584905660377	1.1868413816942514	1.271644865391578	1.7711418374344876	0.9884930806016892	0	nan	nan	nan	nan	40	4.480004174823217e-05	1.1083402604599612e-05	0.00017575542995127243	0.3241305901923077	6	0.11090810000000004	0	nan	0	nan	0	nan	0	2	2
super kingdom.Archaea;phylum.Euryarchaeota;class.Halobacteria	class	0.46226737030878123	596	43	15	27	0	372	54	1	127	0.013778745299058237	0.0001005215953894095	0.9840613842288727	210	33.65641531780498	0.3402096409813321	53.50335570469799	8.415183436182863	3.3911036571644932	198	46.1692508242647	20.31233951105807	3.7007024586051176	5.48642239047936	5.989890479503197	3.350736354209776	0.5243521377025955	137	0.05889893825856606	0.0010281895296032901	0.9840613842288727	0.43950196095963934	1618	0.0050985367834991595	1.0005603137757144e-05	0.9840613842288727	0.4703880061353682	555	0.45300657392786287	7	0.3301434642857143	1	nan	33	0.44882684876893936	3	3	340
super kingdom.Archaea;phylum.Euryarchaeota;class.Methanobacteria	class	0.47936082871495544	2900	68	1452	0	1	227	262	94	864	0.007812418892886479	0.00010062531445410767	0.33009123124481643	216	27.985893352047675	0.34872348859038227	47.424827586206895	6.794587041789431	3.2688302552485484	208	19.597501985368126	6.022410304852611	4.385888375069075	2.8842815412968648	1.8423747440488285	6.110411614099009	0.7664393428401542	1364	0.01616667998487294	0.0010009197641075583	0.33009123124481643	0.45343009990500943	4615	0.004922831007594494	1.000070004900343e-05	0.33009123124481643	0.5112564945117527	1731	0.47675126680150803	415	0.21812841917001335	9	0.2960208611111111	745	0.42466401797340686	1	1	131
super kingdom.Archaea;phylum.Euryarchaeota;class.Methanococci	class	0.3862685161683278	43	7	0	0	0	14	29	0	0	0.047291376171799016	0.00010750871588518069	0.651980187831432	180	7.820598006644518	0.3676214751937985	24.348837209302324	2.470204601808189	1.4552588754414857	161	20.455877761168676	8.881687929453014	6.612225405921682	8.281045928825078	6.103166989281239	1.5711309767323516	0.4177206552176861	21	0.09658369835750995	0.001047851903597625	0.651980187831432	0.4274764571428572	120	0.01696650670261631	1.0239816502488276e-05	0.651980187831432	0.4955950304411765	43	0.3862685161683278	0	nan	0	nan	0	nan	1	1	18
super kingdom.Archaea;phylum.Euryarchaeota;class.Methanomicrobia	class	0.4901619130128955	3111	82	480	4	6	1085	470	32	1034	0.021275412054659167	0.00010010153155343276	0.999256581128927	218	37.44384111559336	0.3593435455089449	57.89842494374799	10.10155983896251	4.310545393842883	209	46.317852514487406	18.487325125303187	3.609770044747449	4.585217852775154	4.288859862538555	5.821406581700177	0.7238125189118041	1734	0.037878174596971716	0.001006226845348161	0.999256581128927	0.4721456403346465	5129	0.012918697156908687	1.000010000100001e-05	0.999256581128927	0.5074997650698373	2118	0.46564605181116225	175	0.23471148561904762	12	0.2899595560606061	806	0.432229032148791	4	7	246
super kingdom.Archaea;phylum.Euryarchaeota;class.Methanopyri	class	nan	1	1	0	0	0	1	0	0	0	0.0002494576186624536	0.0002494576186624536	0.0002494576186624536	15	nan	nan	NA	NA	NA	NA	NA	NA	NA	NA	NA	nan	nan	0	nan	nan	nan	nan	6	5.9305338838131634e-05	1.4091056406498795e-05	0.0002494576186624536	0.4778546766666666	1	nan	0	nan	0	nan	0	nan	1	1	3
super kingdom.Archaea;phylum.Euryarchaeota;class.Thermococci	class	0.41156562424161847	1453	45	3	0	0	1051	171	1	227	0.0019004842791890148	0.0001000152964571052	0.11000625146518715	213	42.27786625562387	0.39934758310420715	59.65977961432507	10.95020353820614	4.318897465028882	208	44.99879769433795	24.167743338266842	3.486435943019417	4.109402856059573	5.595813175459405	6.042764051658322	0.8298920467694844	456	0.0052076098852062895	0.0010008308784651408	0.11000625146518715	0.4952335981154809	2496	0.0011224817439066106	1.0020642523598614e-05	0.11000625146518715	0.4205262437496954	1332	0.421391606268515	0	nan	0	nan	121	0.2290425231955923	1	2	46
super kingdom.Archaea;phylum.Euryarchaeota;class.Thermoplasmata	class	0.4858974795510168	3267	77	517	19	25	1588	469	55	594	0.020042521087302485	0.0001000654974164908	0.7283147731980766	218	37.557938868354725	0.3614355420036054	57.67493112947658	9.972821704417553	4.243756049169987	210	43.94377377892432	18.273314921692624	3.6410966755827285	4.406353094576936	4.305929631668296	6.157622092428153	0.760986854585011	1948	0.033353582763649116	0.0010039872637044262	0.7283147731980766	0.4669570934122574	5005	0.013095530490404239	1.000070004900343e-05	0.7283147731980766	0.5005330504314137	2505	0.4589731889732994	332	0.15462760958850508	6	0.26849177666666674	424	0.4192311070849503	2	7	142
super kingdom.Archaea;phylum.Thaumarchaeota;class.Nitrososphaeria	class	0.40111064675220576	3204	73	128	13	435	817	244	1126	441	0.0041103223804527834	0.00010032186598670736	0.9980103901845916	219	49.81779098325033	0.4845877767343971	65.81517327505463	14.174108376973857	5.827440529648654	210	57.176066918536456	35.69688513759047	3.1907535838638372	4.033838700670597	6.125654128252887	6.161200837106636	0.7632658939127228	1167	0.01065689048261571	0.0010033749885980114	0.9980103901845916	0.37700655358353885	5128	0.0025822228679881556	1.000070004900343e-05	0.9980103901845916	0.4444640497232956	1991	0.451017791262945	2	0.42973735	1	nan	1210	0.21948428111450624	2	2	8
super kingdom.Bacteria;phylum.Acidobacteria;class.Acidobacteriia	class	0.4068951200149654	5495	92	345	81	492	1013	731	1668	1165	0.02632771933757687	0.00010013016921998598	0.8012103586168552	217	51.242097574887715	0.4918297922725856	66.58835304822566	14.949463105299502	6.750931018372923	213	62.46477332603204	41.63755207438153	3.198757594225792	4.1783957648545	6.167675534094972	7.209333627024655	0.8371660041687505	3337	0.043096481371072894	0.0010007581501137225	0.8012103586168552	0.35949977567120434	9060	0.015980809990174323	1.000040001600064e-05	0.8012103586168552	0.4751557750409014	3089	0.4301122114106317	20	0.34050344105263153	7	0.04975759285714286	2379	0.334496277722209	2	5	45
super kingdom.Bacteria;phylum.Acidobacteria;class.Blastocatellia	class	0.3911998889783141	5364	101	361	51	500	1087	425	1609	1331	0.01207036553533977	0.0001001151324022626	0.5895715500351189	214	54.17446146525834	0.5135335474352051	69.0055928411633	16.22583391390705	7.493718389685547	211	63.320477518944784	43.22087188501926	3.057723168695596	3.902448271991324	5.767613571455932	7.34504306568468	0.8553214314867985	3263	0.019613873442834818	0.0010031208203299152	0.5895715500351189	0.29963978765121574	8695	0.00745968931167076	1.000010000100001e-05	0.5895715500351189	0.46493061002305475	2987	0.4054994085808654	42	0.3732864303716608	7	0.04975759285714286	2328	0.3351767486374836	1	3	9
super kingdom.Bacteria;phylum.Acidobacteria;class.Holophagae	class	0.4194633975257017	6850	104	219	124	505	1903	1038	1615	1446	0.005631730676182402	0.0001001356382736616	0.28924333048514195	216	52.004128643640236	0.4919387584055851	67.62087591240876	15.770972326588286	7.479042331281327	212	65.76242042116164	44.819572622907934	3.135126499612481	4.16983931360356	5.9926887210477044	7.62005194788011	0.862777236875191	3932	0.009523056525810885	0.0010002762667784435	0.28924333048514195	0.34632679902427355	10694	0.0036204570034884297	1.0005002501250626e-05	0.28924333048514195	0.48589343064460205	3992	0.42098205529683774	75	0.3477451459459459	9	0.15985307222222223	2774	0.3589195736995635	1	1	8
super kingdom.Bacteria;phylum.Acidobacteria;class.Solibacteres	class	0.4289696886493782	7265	102	306	250	441	2093	1017	1662	1496	0.00786617057254736	0.00010011413010832349	0.13477736051502145	217	50.08377464519709	0.4782080583112911	66.28671713695802	15.19401977696553	7.092661018710073	213	67.17687475177895	46.4446251524716	3.2133134540350063	4.421270719524835	6.548265175785658	7.955656282899736	0.8948165729406005	4118	0.013585455152109046	0.0010008318602474785	0.13477736051502145	0.3727821360544229	10301	0.005557553701815744	1.000070004900343e-05	0.13477736051502145	0.48205714670228533	4390	0.43650402751931094	17	0.30985547720588236	8	0.10733037142857141	2850	0.3627580264689487	NA	NA	NA
super kingdom.Bacteria;phylum.Actinobacteria;class.Acidimicrobiia	class	0.46663383402542036	12370	118	811	410	1214	4960	1210	1661	2104	0.016058730228737397	0.00010001200144017281	0.7224864567073731	217	39.23800278331628	0.413172722407961	56.205739692805174	11.377477487060535	5.445727172505927	213	62.78870417885973	41.34883328641082	3.789648551271817	5.518684106408345	7.5928947552074275	8.42018216698489	0.8935748527492791	9932	0.019897353994083246	0.0010007028746381386	0.7224864567073731	0.44351325957895654	15729	0.012637074017568542	1.0004802305106451e-05	0.7224864567073731	0.5176241669983027	7717	0.4526381234480865	135	0.3076889329684909	10	0.22207680222222217	4508	0.436881384692086	1	9	79
super kingdom.Bacteria;phylum.Actinobacteria;class.Actinobacteria	class	0.5524581069537386	20002	134	8308	348	961	4892	1314	1699	2480	0.053811749523772504	0.0001000040001600064	0.9907351036627887	217	23.81957115522886	0.2970862969432668	42.67078292170783	7.5154931279980195	3.756826072309083	213	45.958315354790145	21.54951846050361	4.991705926530841	6.115143021497585	5.736096919509102	8.847863774610145	0.8933998646592538	16413	0.0654899975319131	0.0010006859540814268	0.9907351036627887	0.5405057395676993	21563	0.049919622211196016	1.0014119909071792e-05	0.9907351036627887	0.5583413843257945	13909	0.5461635135194036	1073	0.375435327448933	13	0.31909604423076926	5007	0.47694102833837637	20	59	5062
super kingdom.Bacteria;phylum.Actinobacteria;class.Coriobacteriia	class	0.4982685708438081	10410	105	6527	35	49	1401	568	381	1449	0.00522023966310126	0.0001001187121873078	0.5704183435539271	215	22.454001944855044	0.3156911477819966	40.37848222862632	6.8589984610785315	3.527773936648486	212	23.993030239156205	8.96192632772373	5.250321168577818	3.4980369765797357	2.540391331378191	7.766621297144845	0.8395873402019868	5543	0.00944732315218879	0.0010010476079618206	0.5704183435539271	0.45352647805758606	13694	0.00397790358343414	1.0004101681689493e-05	0.5704183435539271	0.5244222005844612	7773	0.4885696654381209	1068	0.3669939448078901	11	0.2655806218181818	1558	0.4735586596271922	2	3	226
super kingdom.Bacteria;phylum.Actinobacteria;class.Nitriliruptoria	class	0.41459590743261765	1528	60	156	8	452	547	77	164	124	0.0011457359585885984	0.0001001288324310613	0.08395319012504007	210	48.39158840693006	0.47213004821939797	65.29842931937172	15.066118765636546	7.261829946607441	200	60.734792049059536	41.17004636350623	3.0628608082103916	4.031216864398154	5.66937626826967	5.614258944782682	0.7657497554071091	230	0.006158418600824192	0.0010022112279473758	0.08395319012504007	0.4250140830985381	5305	0.00035366861445176385	1.000010000100001e-05	0.08395319012504007	0.46242995806025183	1182	0.39856529578034045	2	0.52042405	1	nan	343	0.4084482963599475	4	5	9
super kingdom.Bacteria;phylum.Actinobacteria;class.Rubrobacteria	class	0.4398175916050518	7821	110	559	113	511	2356	1078	1671	1533	0.008710642529697185	0.00010017162738825855	0.30241671038824763	217	47.96461036274886	0.46325041037148007	64.62421685206495	14.241058412703724	6.579129596709691	212	68.14424695214419	48.39082680210231	3.2805039709077097	4.785054943062109	7.355201944388387	7.956046623029789	0.8874991953846098	4757	0.0140783766685975	0.0010028536485935588	0.30241671038824763	0.37480534996993986	12026	0.005677532980889702	1.0002400576138273e-05	0.30241671038824763	0.4971507074675372	4665	0.447550505128585	33	0.38029034772727266	8	0.11840751964285715	3115	0.3803472724639512	2	2	7
super kingdom.Bacteria;phylum.Actinobacteria;class.Thermoleophilia	class	0.42124830561681104	6825	105	611	46	509	1648	937	1662	1412	0.008161618161877623	0.00010002755861308727	0.3104758155784087	217	49.36106008098974	0.4776461089621844	65.72703296703297	14.50405987051805	6.523067249848749	212	65.32690577616069	45.995877155375254	3.2254612817580535	4.504042754880559	7.051265209084233	7.779305542415206	0.8811734513879917	3956	0.013817707286299542	0.001001727115716753	0.3104758155784087	0.34221698959157565	10493	0.005321269675771519	1.0003000900270082e-05	0.3104758155784087	0.47888534875973826	3890	0.433350563832178	23	0.3580951391304348	8	0.10733037142857141	2904	0.3638920550730626	2	4	15
super kingdom.Bacteria;phylum.Aquificae;class.Aquificae	class	0.4223299445564516	32	11	3	0	0	26	0	1	2	0.0026413147987915703	0.0001012779435053217	0.029631946743279892	186	49.756048387096776	0.42711239959677405	53.8125	6.816216623880515	2.971029880265755	174	32.03377905807077	16.091997908736325	3.2334494773519165	4.699642165984117	5.41630295125033	2.200296042677311	0.6348712378516335	10	0.00786750396855498	0.0014970472350547845	0.029631946743279892	0.4184800877777778	283	0.0003176317274897542	1.0053282396702524e-05	0.029631946743279892	0.42086427167255597	26	0.4219909535384615	0	nan	0	nan	6	0.3499812066666666	2	2	38
super kingdom.Bacteria;phylum.Armatimonadetes;class.Armatimonadia	class	0.2953366877929495	2690	58	43	14	447	84	360	1167	575	0.000921553051867834	0.00010025967255190944	0.0341323811274188	206	59.08580793844121	0.6046606063264217	69.49888475836431	17.922498359547145	8.861288543573256	197	46.515959557470325	29.527753296303242	2.8345778595575335	2.5953948285726423	3.3322189150153068	6.895235113138734	0.8731133669687637	477	0.0035769422346228065	0.0010014513788098693	0.0341323811274188	0.30292100521070064	5594	0.00046071373383377507	1.0002800784219581e-05	0.0341323811274188	0.4371772116196943	1315	0.2917113495827329	11	0.10030046272727274	0	nan	1364	0.2692445439408282	1	1	1
super kingdom.Bacteria;phylum.Armatimonadetes;class.Chthonomonadetes	class	0.31325028238314223	3099	59	12	0	451	120	358	1376	782	0.001153429798620863	0.0001000152964571052	0.022540380927731963	213	62.12969280788009	0.6005499052664061	72.66053565666344	19.054617931311718	9.54033435752552	203	50.03178791477121	30.638132338817382	2.7938137004552015	2.6257040731609687	3.211431716190291	7.289012827375538	0.9067250474721092	955	0.002893865607768605	0.0010013401394347323	0.022540380927731963	0.22144821442293128	4707	0.0007723125485165177	1.0004101681689493e-05	0.022540380927731963	0.38747426094416704	1528	0.3321662082717882	11	0.12328459454545451	0	nan	1560	0.2618604322632028	1	1	20
super kingdom.Bacteria;phylum.Armatimonadetes;class.Fimbriimonadia	class	0.3615064835862549	4261	85	103	15	481	548	664	1422	1028	0.0013608267120497652	0.00010002500625156288	0.036323331436797154	214	57.151417540681784	0.5514719594865427	70.74348744426192	17.679643434491947	8.60056816532281	210	57.69264534974286	36.298719658483314	2.9684711283912444	3.26322448546603	4.220502525035321	7.851104352618225	0.9394353110768718	1907	0.0025312071100002972	0.0010001974073830361	0.036323331436797154	0.2723207254532232	6308	0.0009314500612330617	1.000070004900343e-05	0.036323331436797154	0.41943845734518465	2116	0.3712067769619068	15	0.28407205190476187	6	0.11897347666666665	2124	0.32786937900618573	1	1	1
super kingdom.Bacteria;phylum.Bacteroidetes;class.Bacteroidia	class	0.5465887842918346	18371	132	7910	248	983	4284	1214	1238	2494	0.10919013245700637	0.00010002400576138273	0.9383690367565948	217	24.0283689112983	0.29931495123635166	43.14620869849219	7.596175448424815	3.8305941750809875	213	41.57754942990422	17.714526445459725	4.936702584657076	5.473484612381612	4.624485298050452	8.810527641913009	0.897336860634129	12937	0.15489835639007704	0.0010000982552671842	0.9383690367565948	0.514351610340111	20995	0.09554920824869172	1.0060260963169385e-05	0.9383690367565948	0.5563658763785132	12735	0.5348226856927781	1085	0.37137703422908847	13	0.31909604423076926	4538	0.4824364058154375	2	6	1295
super kingdom.Bacteria;phylum.Bacteroidetes;class.Chitinophagia	class	0.4815525756574137	12025	121	1886	275	1070	3760	1205	1680	2149	0.015679170545433694	0.00010011819509142738	0.5569053708439897	217	36.949366450743696	0.38883993532151384	55.3183367983368	10.486532337677872	4.8361672199017525	213	58.83637186590084	37.43304919747381	3.850441143530621	5.6106604138818215	7.7402305369900475	8.320815960816132	0.8856885043793946	7380	0.02529440595366255	0.0010003065455542828	0.5569053708439897	0.4308464483578101	16178	0.01166420279144246	1.0009408844313654e-05	0.5569053708439897	0.524790938452153	7097	0.4692390632824759	286	0.28646312803091645	9	0.15985307222222223	4633	0.4503625067240784	1	2	148
super kingdom.Bacteria;phylum.Bacteroidetes;class.Cytophagia	class	0.48284581887829725	13609	121	1914	359	1288	5086	1162	1663	2137	0.008616758240304435	0.00010000250006250156	0.6005336136152323	217	35.49915176348052	0.3852100275274526	53.166507458299655	10.066513715004245	4.740756113049988	213	57.91973417224731	37.05059898110959	4.006281589345761	5.753703398418594	7.8153353805987935	8.570072690902336	0.9003608488655869	9966	0.011602730102235299	0.001	0.6005336136152323	0.44029748047333384	16848	0.006967821379223149	1.0004952451463474e-05	0.6005336136152323	0.5276208334168163	8569	0.47222320531885614	102	0.3692304689089498	8	0.11840751964285715	4930	0.45921894249991196	1	2	335
super kingdom.Bacteria;phylum.Bacteroidetes;class.Flavobacteriia	class	0.5281343436583609	16889	130	4938	445	1314	5288	1251	1446	2207	0.03763544413115036	0.00010002250506363932	0.9593481541883937	217	28.46182979685762	0.33122177229031025	47.07336135946474	8.976894222021803	4.477405737551918	212	56.32339149026268	34.419532630722586	4.503608705167907	6.27426257870925	7.687382973145946	8.674426889029318	0.8911089564869299	13196	0.0480528565240811	0.0010001466881809332	0.9593481541883937	0.5027700326979753	19519	0.03257012364902962	1.0007555704556941e-05	0.9593481541883937	0.5480721016215075	11556	0.5226031814374758	526	0.3823623183708129	11	0.2655806218181818	4796	0.4600716482091734	1	9	1377
super kingdom.Bacteria;phylum.Bacteroidetes;class.Saprospiria	class	0.4371467160099597	10427	110	516	264	1278	4487	776	1299	1807	0.014384284001145454	0.00010030836733571269	0.5573709970043458	217	41.07932307172769	0.4324019302020944	57.2377481538314	11.545367008583137	5.51359631851503	211	57.013701161188855	36.003191779678424	3.686378426924121	4.938232030112454	6.52989259637621	7.765906656149087	0.839362029776628	6732	0.02203672920997403	0.0010001636631448783	0.5573709970043458	0.39620627980106093	13069	0.011484200405289777	1.000010000100001e-05	0.5573709970043458	0.48025765581898155	6710	0.4264944406087258	56	0.29066858788961036	9	0.15985307222222223	3652	0.4069818324825709	1	1	37
super kingdom.Bacteria;phylum.Bacteroidetes;class.Sphingobacteriia	class	0.4792321931791249	11469	116	1906	124	852	3616	1203	1657	2111	0.008069757101992344	0.00010000250006250156	0.5293424252823826	217	37.76934474919319	0.39352858186901774	55.99973842532043	10.868482576603473	5.030871940246666	211	59.552196018978975	38.0937675614166	3.767874742511222	5.479347792963912	7.572001039555152	8.051337103096325	0.8613448124396433	6779	0.013371242647936082	0.0010001862415760176	0.5293424252823826	0.43087846560378723	15819	0.005861537355351555	1.0002800784219581e-05	0.5293424252823826	0.5246404775481187	6823	0.4694274477109277	218	0.3568348842831776	9	0.23879965416666668	4419	0.4499040221393975	1	9	293
super kingdom.Bacteria;phylum.Balneolaeota;class.Balneolia	class	0.3303645503593241	2235	64	35	52	9	1863	51	2	223	0.003275418587851142	0.00010026785842178391	0.3771297278190173	211	42.364131312099566	0.4877741691776273	52.14586129753915	9.863979611777834	5.025380203150747	204	32.24587312121951	17.32476630156637	3.9121033754912222	3.269053099290386	3.4474538445278857	6.01817083591932	0.7803648290581521	895	0.007596175201910929	0.0010056497175141242	0.3771297278190173	0.3151509693276093	4282	0.001724769145102482	1.0005603137757144e-05	0.3771297278190173	0.42249789580705416	2142	0.32263611077321513	3	0.5813713500000001	7	0.04975759285714286	83	0.39088884337349394	1	2	57
super kingdom.Bacteria;phylum.Caldiserica;class.Caldisericia	class	0.3634864894519837	702	44	4	0	4	133	136	48	377	0.003780777549412349	0.00010007291026319175	0.17918690437417692	205	56.68719493113216	0.517511599214797	71.42022792022792	16.27000097109901	7.607327195928397	198	50.402570333218996	29.760636097501063	2.7723238326984063	3.0978836708584656	3.9121014951781734	4.442525172708276	0.677841061061044	183	0.013577612011962318	0.001001648868136779	0.17918690437417692	0.31576337136251725	1699	0.0015824350202562907	1.0008206729518205e-05	0.17918690437417692	0.39361657537944095	457	0.36231578600090214	9	0.14772775	6	0.040267870000000004	230	0.2677982715511677	1	1	2
super kingdom.Bacteria;phylum.Calditrichaeota;class.Calditrichae	class	0.3459198902545911	3045	70	19	23	19	2095	294	43	552	0.005148806100968636	0.00010016198610856868	0.06770101100624527	214	57.28834887981202	0.5295450800540509	69.05188834154352	15.205595718983176	6.872859303197898	209	51.68904637127205	30.305194520635553	3.0267094067905433	3.3993437236228576	4.409401267174891	7.269145253671205	0.9062352691920519	2024	0.007552636083726691	0.0010010169060633025	0.06770101100624527	0.29234137081834594	5867	0.002687078618074338	1.000070004900343e-05	0.06770101100624527	0.4713279158811436	2427	0.33663534780050675	2	0.4770704	0	nan	616	0.3292890417793792	1	1	3
super kingdom.Bacteria;phylum.Candidatus_Peregrinibacteria;class.Candidatus_Peribacteria	class	0.3999480585502956	1688	68	3	38	305	813	172	120	237	0.0005770924993496669	0.00010014576772858272	0.10190125133378601	214	54.43870959132704	0.5036666236889571	69.52073459715639	17.41760240344035	8.239482849935282	204	60.232331303620434	39.77693279284458	2.934376358105172	3.458129879674097	4.827600653742124	6.2957310644088915	0.847191115903533	185	0.0030822681574995655	0.0010001260489441851	0.10190125133378601	0.3315105390188014	4602	0.00023631128912869395	1.0002750756458025e-05	0.10190125133378601	0.4146023016397623	1494	0.39285934696244235	9	0.13312419166666664	1	nan	184	0.32477305339154194	0	5	5
super kingdom.Bacteria;phylum.Chlamydiae;class.Chlamydiia	class	0.4424306792919075	7733	109	309	209	426	2945	897	1566	1381	0.002002596074686422	0.0001000080006400512	0.28366835497536586	217	47.376004397677825	0.46140405227730574	63.54674770464244	13.989546220040204	6.566068545441929	213	66.13815164312618	46.388100640331004	3.351863119572981	4.727683843553298	7.064821257848878	7.73254146026171	0.8636572854305807	3243	0.004217030161749216	0.001000157919671527	0.28366835497536586	0.3974876814214376	11090	0.0014095761062638235	1.0005753308152187e-05	0.28366835497536586	0.47932400827267824	4684	0.43430215679572975	77	0.3581169795796309	9	0.15985307222222223	2963	0.384630183155451	2	3	39
super kingdom.Bacteria;phylum.Chlorobi;class.Chlorobia	class	0.34984710057466506	381	31	2	12	0	28	257	2	80	0.008725111084675172	0.00010302480837385643	0.4851926219939295	206	55.09208454206382	0.5698104528470784	67.40682414698163	14.762512201593902	7.516781690907833	193	41.223658461165485	19.946781855146266	2.8632115878825632	2.7924555047422475	2.653633253613517	4.527745501690725	0.7618876586413778	213	0.015341679417005727	0.0010142168288820484	0.4851926219939295	0.27559252311763666	845	0.003950083573035553	1.008125491461177e-05	0.4851926219939295	0.4298251543432234	107	0.3966918942338212	1	nan	7	0.12638352380952383	266	0.25110817149808484	1	1	29
super kingdom.Bacteria;phylum.Chloroflexi;class.Anaerolineae	class	0.4750437993541036	9299	119	832	296	526	3269	956	1560	1860	0.020933902909149166	0.000100203747620161	0.3229060004095843	217	43.122124211137034	0.420580777329858	61.05172599204216	12.645710080709812	5.6587338131296105	213	66.71371563806878	42.5525321420898	3.4888448530965968	5.2756005959551535	7.519797457755972	8.131307177353618	0.889867347578347	6420	0.03014359097630338	0.0010010693240506904	0.3229060004095843	0.4304658855448635	13273	0.014677502936727527	1.0004802305106451e-05	0.3229060004095843	0.5205809564492446	6493	0.48164442300706894	119	0.3610737575630252	13	0.31909604423076926	2674	0.36893999204766875	1	8	59
super kingdom.Bacteria;phylum.Chloroflexi;class.Ardenticatenia	class	0.40193068115016767	4652	92	186	69	632	2097	320	389	959	0.0025195039666736623	0.00010006337346986425	0.2048342359001453	216	52.85614194046233	0.4910471957822561	68.18056749785039	15.516122856608652	7.1931170941095495	212	61.795567514885505	40.795094001881225	3.1093903700153858	3.9826680985943237	5.671406911377596	7.188659179530135	0.8512272917096283	2217	0.004857381525450304	0.0010009099181073704	0.2048342359001453	0.3703501838685194	7757	0.0015254222558950285	1.0002800784219581e-05	0.2048342359001453	0.4491032282694327	3356	0.3959006947633619	19	0.2760303976608187	8	0.10733037142857141	1269	0.38095753074398464	1	2	3
super kingdom.Bacteria;phylum.Chloroflexi;class.Caldilineae	class	0.40538497896810916	4958	96	123	210	604	1689	390	903	1039	0.0028985557355998494	0.00010013231770553946	0.2688673201358191	216	54.1688962349298	0.4960234626513549	69.49152884227512	16.22750948180374	7.463347316109445	212	65.09842072779581	44.303618229960605	3.0507315572402542	4.011608854753225	5.936159253145352	6.651454471528825	0.7817186358101339	1641	0.007990570648620235	0.001003136792828368	0.2688673201358191	0.36738768626161183	8416	0.00172312349343876	1.0001700289049139e-05	0.2688673201358191	0.4650109295682168	3508	0.4086361253982829	21	0.35577725214285716	9	0.15985307222222223	1420	0.3428099792337395	1	1	3
super kingdom.Bacteria;phylum.Chloroflexi;class.Chloroflexia	class	0.372055190749592	3811	82	52	6	486	669	676	1169	753	0.0031648602650865337	0.00010036633713052642	0.0694537253591714	216	55.9333031678571	0.5403098500346899	70.28732616111257	17.685273060493344	8.590832512049737	212	58.607342867730914	37.838822348274896	3.016190991730909	3.313906585850364	4.404558265476731	7.362352643026761	0.8928775063417416	1754	0.006413958254649285	0.0010005002501250625	0.0694537253591714	0.27827110182853165	5985	0.0020299706937563305	1.0020642523598614e-05	0.0694537253591714	0.4193313834360966	2179	0.3873415261293523	20	0.3657171231578948	7	0.04975759285714286	1605	0.3199438793480084	2	2	21
super kingdom.Bacteria;phylum.Chloroflexi;class.Dehalococcoidia	class	0.464872821054981	8437	91	591	238	487	3920	565	1475	1161	0.01136198155327276	0.0001000020000400008	0.4654210937665026	217	43.29245210913364	0.4259122877672007	60.642526964560865	12.829908468454432	5.897527613978927	213	61.53787411646332	41.648906506142126	3.5123866148334475	4.796439060167087	7.062096056561328	7.755990278587184	0.8579272662326072	5358	0.017635499025221463	0.0010000451827642815	0.4654210937665026	0.46376373781808305	10892	0.008809070470593596	1.0008206729518205e-05	0.4654210937665026	0.49287936828360657	6278	0.4660448984431576	16	0.37420148249999996	7	0.04975759285714286	2136	0.3365330708508319	1	59	66
super kingdom.Bacteria;phylum.Chloroflexi;class.Ktedonobacteria	class	0.31010002907806805	3212	70	105	1	420	217	260	1542	667	0.0055656993243206904	0.00010058446760282068	0.20951654375406176	214	60.38956684156618	0.5919344083187741	70.9791407222914	17.580275034167222	8.314654993363483	205	50.819233610716495	31.35869703360895	2.8881724674868963	2.8906961644200355	3.771497080593068	6.773336396371303	0.8388397233616487	1634	0.010589559687175341	0.001004467235864767	0.20951654375406176	0.22587088360400284	5364	0.003346525460640045	1.000070004900343e-05	0.20951654375406176	0.41702851023056775	1556	0.33971103123339574	18	0.4075286205882353	6	0.040267870000000004	1632	0.24590435848071515	2	2	7
super kingdom.Bacteria;phylum.Chloroflexi;class.Thermoflexia	class	0.3164855182523524	1000	37	1	3	3	743	53	2	195	0.0018286572051757423	0.00010021591975437989	0.12659790263319046	210	57.30297097097097	0.5302941761721722	67.882	14.848735811935827	6.846007394081711	199	41.98787129791655	21.342648270980774	2.9315577030729796	2.827706804788427	3.1175321676443453	4.942018315265864	0.7154304279282566	245	0.006469708403612797	0.0010004547521600727	0.12659790263319046	0.2939577748210103	2345	0.0008013072108036514	1.0007555704556941e-05	0.12659790263319046	0.3679423730771484	796	0.310905577610537	0	nan	0	nan	204	0.28252008604027823	1	1	2
super kingdom.Bacteria;phylum.Chloroflexi;class.Thermomicrobia	class	0.37059137676947274	3597	97	239	11	467	663	329	1113	775	0.0024235242284531295	0.00010008744482021134	0.23394787031150668	215	58.08181239897418	0.5406893774217818	72.0636641645816	17.4306535938482	8.097612948084494	208	61.993689616191666	41.0965244155449	2.8863367192231872	3.556590077498362	5.0751406221837705	7.084026047570383	0.8651869950909854	1190	0.006660611579033887	0.0010009609224855861	0.23394787031150668	0.2594510056709614	6322	0.001395787780271779	1.000040001600064e-05	0.23394787031150668	0.43428654331635075	2377	0.3917405002651851	28	0.3722580846560846	7	0.04975759285714286	1185	0.2697503732823725	2	3	6
super kingdom.Bacteria;phylum.Chrysiogenetes;class.Chrysiogenetes	class	0.3686691600000001	6	4	0	0	0	1	2	0	3	0.0001993876314876808	0.00011858157950663903	0.0003186549725349762	148	55.4	0.5107943066666667	66.5	8.928228415587112	4.228180243418114	134	21.341752894020736	12.295311288411828	2.0150375939849625	2.39036815598958	2.9079439807589997	1.7397563441006998	0.9709765032525489	0	nan	nan	nan	nan	33	5.800604221580534e-05	1.0746910263299302e-05	0.0003186549725349762	0.4196842924242424	5	0.33329689	0	nan	0	nan	1	nan	1	1	3
super kingdom.Bacteria;phylum.Cyanobacteria;class.Gloeobacteria	class	0.26393067598960795	146	9	0	0	0	16	22	2	106	0.0013695244913562751	0.00010027408249214519	0.04404412172274264	174	66.03429381199811	0.6319077926594237	76.67808219178082	19.94679920045754	9.600876604347587	167	46.293572048426896	27.530163251555948	2.177936578829835	2.320852161953132	2.8674635021441066	3.485236343620286	0.6993401783436867	29	0.00567800613378436	0.0013230919504506505	0.04404412172274264	0.21071779408866995	449	0.00046604006415703844	1.0024560172422434e-05	0.04404412172274264	0.3835765653232381	136	0.25717595646514163	0	nan	0	nan	10	0.2883280544444445	1	1	2
super kingdom.Bacteria;phylum.Deferribacteres;class.Deferribacteres	class	0.3988530589659879	1381	46	1247	0	1	81	9	3	40	0.0028550317472652567	0.00010010344022156227	0.2686390064470197	202	17.56008878254573	0.3797404611203812	27.56046343229544	4.4991310616251825	2.8396945191019576	194	9.52866795877608	4.277837245653834	7.039068863140748	2.11789072784515	1.5064427588523444	5.60145978844715	0.7746920495129067	461	0.007841647962266888	0.0010099791974433959	0.2686390064470197	0.38262833889512404	2966	0.0013468846052793612	1.0007806088749225e-05	0.2686390064470197	0.47139415360497094	1155	0.3918294746433638	208	0.17455054781679674	1	nan	17	0.4889927323529412	1	2	15
super kingdom.Bacteria;phylum.Deinococcus-Thermus;class.Deinococci	class	0.4642529109012028	3663	99	651	128	410	1076	369	127	902	0.0017667243960137083	0.00010020642523598614	0.4166264428845279	215	40.01212666914469	0.4060625913233328	58.09200109200109	11.252654028704999	5.322910448095322	210	60.35724580315117	37.91583566817102	3.6149555197353274	5.363823116678309	7.123139875805784	6.380413171020831	0.7775266645690195	993	0.005588747213105595	0.0010009831084100455	0.4166264428845279	0.4450839362487007	8407	0.000790405906841405	1.0003601296466729e-05	0.4166264428845279	0.4917831289146293	2444	0.4603093131441716	41	0.29768642914634147	7	0.04975759285714286	1171	0.418477530478078	2	2	93
super kingdom.Bacteria;phylum.Dictyoglomi;class.Dictyoglomia	class	0.2873648587301587	28	5	0	0	0	20	0	0	8	0.008724088188030069	0.00012626262626262626	0.05888550041585806	173	67.62698412698413	0.5799392783068783	78.42857142857143	17.190853767130793	7.7842600411987695	153	37.6598020430469	21.205998120344855	1.9508196721311475	2.1906882900169324	2.724215019553631	2.1553570746727284	0.6468261681091723	9	0.0262723414749763	0.001596686874734925	0.05888550041585806	0.16185714027777776	122	0.0020195820633371	1.0068702110735586e-05	0.05888550041585806	0.3283321762972497	28	0.2873648587301587	0	nan	0	nan	0	nan	1	1	5
super kingdom.Bacteria;phylum.Elusimicrobia;class.Elusimicrobia	class	0.46859732137019516	6825	92	1122	19	491	1883	719	1444	1147	0.0016516184136991096	0.00010035992719343464	0.1071346752494194	217	44.95384100073432	0.42986514187966784	63.80820512820513	13.102080722485969	5.715046301959122	212	50.863896141734934	25.428778418201304	3.3224567212640443	3.8821235511426537	4.449443989541135	8.173133114551923	0.9257828833095619	3202	0.003011106091705292	0.0010001979558454277	0.1071346752494194	0.4079329185089238	9017	0.0012597756961067474	1.000070004900343e-05	0.1071346752494194	0.49152949648476485	4284	0.4668709144498977	324	0.15572714839945725	9	0.243229925	2208	0.3531549533772648	1	2	4
super kingdom.Bacteria;phylum.Elusimicrobia;class.Endomicrobia	class	0.38285825115759076	1481	51	61	1	6	512	370	50	481	0.0007473755638393912	0.00010061627468242988	0.0931342707078171	210	56.500071171779474	0.5130361794998816	70.92167454422687	16.34810504996816	7.712731789989884	202	53.04081480739648	30.091677812603002	2.84821250059504	3.2444625628032515	3.9015589588708455	5.684173305786879	0.778603448077763	150	0.004805869144601722	0.0010208497464519923	0.0931342707078171	0.3890773546174497	3610	0.00032804568353320384	1.0002400576138273e-05	0.0931342707078171	0.442946884240653	980	0.37200307252433745	11	0.3555691209090909	5	0.286324985	485	0.300165748542643	1	1	2
super kingdom.Bacteria;phylum.Fibrobacteres;class.Chitinivibrionia	class	0.32369302865758554	1627	52	2	8	14	970	218	5	410	0.0005987137069743958	0.00010059097196026657	0.015090731463967241	212	62.31735678143505	0.5566366169352357	73.6299938537185	18.46631471217118	9.001035758984093	206	50.45257803218046	28.39949119764422	2.797772880563625	2.73214113474017	3.1551359152526626	6.893991850868733	0.9323143251209904	271	0.001910254316099042	0.001002653625030907	0.015090731463967241	0.30856504039497057	3191	0.00032460465077085575	1.0001633600154691e-05	0.015090731463967241	0.3745701520697123	1198	0.3088241871099562	0	nan	0	nan	429	0.2759266340233754	1	1	1
super kingdom.Bacteria;phylum.Fibrobacteres;class.Fibrobacteria	class	0.4838542315396333	6216	97	1297	36	373	1958	560	939	1053	0.001254483596410613	0.00010001428775539363	0.08283764606419276	216	41.95918492334422	0.40480536568186065	61.818532818532816	11.98541785060294	5.120126657548725	210	44.52098127548472	18.432401566177795	3.397039535319468	3.714595672043678	3.5999893750679908	7.803165655816765	0.8933338483856339	1863	0.0033145926279027024	0.0010022335490521735	0.08283764606419276	0.4719983572699	10316	0.0007714048750572186	1.000010000100001e-05	0.08283764606419276	0.5166774522338973	4004	0.46564752315693325	570	0.2687670728270589	10	0.2480105655555556	1632	0.3587686445430748	2	5	58
super kingdom.Bacteria;phylum.Firmicutes;class.Bacilli	class	0.5444578874094177	18309	131	8659	348	734	3687	900	1671	2310	0.07287482709985753	0.00010015858442534013	0.999226886833737	217	23.252691813380654	0.2944356970030526	42.205745808072535	7.29688587734763	3.62682021070103	213	41.245767360255826	17.56222588029025	5.0467062226219515	5.652516436950004	4.842320506672052	8.489967848075969	0.8649862263643256	13670	0.09747319260281674	0.0010001849657128373	0.999226886833737	0.5210966206965746	20869	0.06394105524165004	1.0031096398836394e-05	0.999226886833737	0.5555189694161545	12969	0.537823316389796	1090	0.3748890196381666	12	0.30095632424242424	4238	0.4697347651980129	2	3	3110
super kingdom.Bacteria;phylum.Firmicutes;class.Clostridia	class	0.544788330429872	18837	138	8528	377	679	3970	1208	1620	2455	0.11397546073463388	0.00010005252757697791	0.9732154846251668	217	23.888785877092264	0.29651282003269697	43.00822848648936	7.499933877452628	3.7256687591618123	213	42.339680143248316	17.855532595555673	4.952540653166219	5.645340457005348	4.792571146226308	8.668126992109553	0.8805869906374725	13580	0.15793037946707802	0.001001031991744066	0.9732154846251668	0.5171057871542027	21226	0.10115281446099085	1.0012615896028996e-05	0.9732154846251668	0.5568365872281008	13394	0.5392419258876786	1095	0.37509796065437867	12	0.2899595560606061	4336	0.46771736467285496	5	27	2480
super kingdom.Bacteria;phylum.Firmicutes;class.Erysipelotrichia	class	0.4774912808670261	9235	103	6661	46	12	698	281	314	1223	0.008041577866436403	0.00010004802305106452	0.25252134294687484	214	20.050378283500432	0.32293978674461477	35.7510557661072	5.842001801932518	3.188177533688173	207	19.565038695943425	7.487396537583458	5.790038799252486	3.3490298975038595	2.348487955412517	8.031664224256124	0.8796275268662084	5911	0.012354737317600716	0.0010001347120224358	0.25252134294687484	0.43409790348531124	14035	0.0053043610402590665	1.0011914177871667e-05	0.25252134294687484	0.5253728326302909	6794	0.46205782854486505	1017	0.3458676331177075	11	0.2655806218181818	1413	0.4836573233148183	1	1	174
super kingdom.Bacteria;phylum.Firmicutes;class.Limnochordia	class	0.4929800556405127	798	39	195	0	234	38	10	85	236	0.0012507834088102225	0.00010005503026664665	0.03870817926870657	199	35.97788700106603	0.3931826686707355	57.17418546365915	11.042707180248092	5.190142165870107	189	36.87438607722029	14.624031500500413	3.3056876712328767	3.3392523658670306	2.817655284409488	5.209053769052383	0.7795523962361806	149	0.005604193792799216	0.001006912843947873	0.03870817926870657	0.351401721889171	2755	0.00038616165409810927	1.000070004900343e-05	0.03870817926870657	0.5170583447966138	543	0.44390402015725117	156	0.20818192318031428	0	nan	99	0.24097381288394143	1	2	2
super kingdom.Bacteria;phylum.Firmicutes;class.Negativicutes	class	0.5001220912951797	10457	109	6549	22	396	905	564	424	1597	0.029764769020287598	0.00010037305318098934	0.8145460896072143	214	22.441967630180624	0.3232473516961625	39.80032514105384	6.824945715123263	3.545999330948145	210	26.79010665926701	10.354628758756629	5.276338805166846	3.9253215743391685	2.920087623363415	8.123228757688787	0.8777099034491416	7403	0.041905201261097855	0.0010000506354752138	0.8145460896072143	0.4446201398045868	14768	0.02108715878350629	1.0006404098623118e-05	0.8145460896072143	0.5330477950145689	7922	0.4901812003640602	987	0.3537534923680256	11	0.2655806218181818	1537	0.47953106984296223	3	4	229
super kingdom.Bacteria;phylum.Firmicutes;class.Thermolithobacteria	class	nan	0	0	0	0	0	0	0	0	0	nan	nan	nan	0	nan	nan	NA	NA	NA	NA	NA	NA	NA	NA	NA	nan	nan	0	nan	nan	nan	nan	132	1.8558424383318717e-05	1.0002800784219581e-05	7.661954564609431e-05	0.4605269754279436	0	nan	0	nan	0	nan	0	nan	NA	NA	NA
super kingdom.Bacteria;phylum.Firmicutes;class.Tissierellia	class	0.47622210130674086	5730	103	3450	42	44	821	202	140	1031	0.006984048085569419	0.00010004251807017983	0.495129568353348	213	24.099455542466803	0.34343983377841014	40.635078534031415	7.539925926109835	3.9520323133946134	208	33.437218252667364	16.164437689556518	5.11873010964658	4.4346878975134745	4.090158280024793	6.792380396951032	0.7849313352198868	2283	0.01702492724330731	0.0010012168635726499	0.495129568353348	0.4171887943709611	12136	0.003317232268057073	1.000010000100001e-05	0.495129568353348	0.5305701128857309	4454	0.46516071231179185	599	0.36879415820123834	10	0.24390527555555558	667	0.4535464189538114	1	8	99
super kingdom.Bacteria;phylum.Fusobacteria;class.Fusobacteriia	class	0.4882923648076588	7758	104	4327	54	261	1814	317	41	944	0.029221267741722425	0.00010001000100010001	0.8934260160963543	216	25.20394941036218	0.34128787252753345	42.422273781902554	7.8543937314652625	4.0830036097863625	207	34.37636477767272	16.600384187387032	4.87951214176329	4.376705058718733	4.065728511137815	7.625790032732971	0.8514271412597328	4229	0.05331607012420599	0.0010002942041776994	0.8934260160963543	0.403386509902802	12351	0.018369816313696528	1.000080006400512e-05	0.8934260160963543	0.5313506093017206	6314	0.4716455844721674	613	0.3669833180498246	1	nan	830	0.47798458331434307	1	6	68
super kingdom.Bacteria;phylum.Gemmatimonadetes;class.Gemmatimonadetes	class	0.4581004272663673	9509	117	680	333	517	3657	927	1664	1731	0.011384996000425095	0.00010025349813098835	0.23165091494067966	217	44.251954185687644	0.43698501961458724	61.38836891366074	13.193686794515303	6.082836269456697	213	68.62908097091449	49.40332884036716	3.4697126470255695	5.201660615397056	8.121758773687942	8.415722579309659	0.9187476085213907	6889	0.015566535620879743	0.0010001170349721775	0.23165091494067966	0.42610342495149695	13146	0.00824494059052874	1.000040001600064e-05	0.23165091494067966	0.5020132389862426	6315	0.4493687005734236	200	0.29623134916582916	9	0.15985307222222223	2985	0.3745620894242774	1	1	20
super kingdom.Bacteria;phylum.Gemmatimonadetes;class.Longimicrobia	class	0.2762896723580277	1840	63	147	3	445	110	92	837	206	0.0013005371125440624	0.00010002375564196496	0.1756010153800209	203	62.25399319100645	0.6301254428460648	71.51521739130435	18.835905490769186	9.257556216447824	196	47.46917839714114	30.40101870950572	2.7406754415296226	2.520143160646252	3.2839140264136315	6.512336876182569	0.8662878368551742	727	0.0027583762840276828	0.0010004183567673755	0.1756010153800209	0.18739125541130955	3671	0.0006690766325228653	1.0004952451463474e-05	0.1756010153800209	0.383447995154065	1008	0.2732574350301855	12	0.3791149568181818	8	0.11840751964285715	812	0.2331996633548559	NA	NA	NA
super kingdom.Bacteria;phylum.Ignavibacteriae;class.Ignavibacteria	class	0.4420161255011229	7623	105	547	67	501	2398	978	1556	1576	0.005567805372896688	0.0001000020000400008	0.16126616250403086	217	48.107154586413195	0.4585223708712941	65.07647907647907	13.918339706145376	6.175885447154529	213	60.690883268926335	37.605641667861754	3.2730719765843275	4.360497340220072	6.089109325236617	7.873471376980715	0.8808073831485818	4704	0.008760027434769172	0.0010000764764364334	0.16126616250403086	0.394619927087804	11079	0.0038415897996480655	1.000040001600064e-05	0.16126616250403086	0.49858558994004365	4799	0.44345952360128854	43	0.3223479395348837	8	0.10733037142857141	2773	0.3789353294457767	1	62	76
super kingdom.Bacteria;phylum.Kiritimatiellaeota;class.Kiritimatiellae	class	0.4923164648603521	7785	97	1796	81	100	3433	670	300	1405	0.0038530596685412573	0.00010005002501250626	0.8681405639352734	216	36.82327261229827	0.3796321069028009	55.259730250481695	9.7852096066887	4.483193933075476	212	41.81872519676223	17.261373394791846	3.8364284269764783	4.273666776455863	3.8502401753007645	7.668775553676347	0.8558945148102037	3885	0.007308518411390059	0.0010001428775539363	0.8681405639352734	0.45833597227181	11488	0.0026237960635710714	1.0002800784219581e-05	0.8681405639352734	0.515891355279343	5470	0.46725962992860876	450	0.22237524794011382	11	0.2655806218181818	1854	0.4450463414918284	1	2	4
super kingdom.Bacteria;phylum.Lentisphaerae;class.Lentisphaeria	class	0.5020323058539796	5724	87	2110	70	49	2599	327	47	522	0.001549538946430787	0.00010003601296466728	0.12367343844754397	214	32.08574068151938	0.3608738124681957	50.064989517819704	8.263407316973739	3.9029647094055475	206	28.63212688192542	10.200476858532776	4.1146518152506175	3.4649298750059923	2.6135201361035083	7.568790849468237	0.8747596744183965	1908	0.0038701478266458065	0.0010003182830900742	0.12367343844754397	0.49660428428027487	8971	0.0010033834159910025	1.0002800784219581e-05	0.12367343844754397	0.513433519529142	4396	0.4850852977747065	397	0.1954977069523955	7	0.32866935476190484	924	0.45923982502274724	2	10	13
super kingdom.Bacteria;phylum.Lentisphaerae;class.Oligosphaeria	class	0.43293777426315316	3354	83	437	39	27	1891	287	64	609	0.00115466077274997	0.00010017162738825855	0.1390723912850856	214	47.52318814522048	0.45288257063865234	63.75342874180083	12.888007435784527	5.838780479482338	205	47.81846620981767	23.39124857719486	3.215513330745596	3.7103071555534712	4.006187363849773	7.204383388381979	0.887467873748656	1044	0.0028714884855775115	0.0010013351134846463	0.1390723912850856	0.40086778554466374	6253	0.0006368065870445048	1.000070004900343e-05	0.1390723912850856	0.4751765410856868	2417	0.38880443714525875	293	0.10977558081373603	11	0.2655806218181818	633	0.3434282763723078	NA	NA	NA
super kingdom.Bacteria;phylum.Nitrospinae;class.Nitrospinia	class	0.3343176533982389	2684	53	32	127	7	2364	46	3	105	0.005323504181687241	0.00010010185803097889	0.1590468589670505	211	47.352990596530674	0.5149491442102201	58.017511177347245	11.944918757856982	5.505661473267627	204	37.80026601008002	22.618686378063046	3.5161797853826444	3.164547769336332	4.108259559343882	6.8610901133966316	0.869035456783232	1472	0.009397479625417829	0.0010036851724241245	0.1590468589670505	0.2985439379363343	4531	0.003167467378439988	1.000010000100001e-05	0.1590468589670505	0.389053425575498	2520	0.337526429624599	1	nan	0	nan	163	0.16150969649700825	1	1	7
super kingdom.Bacteria;phylum.Nitrospirae;class.Nitrospira	class	0.41402333986165724	5873	95	91	249	475	2061	471	1382	1144	0.0046482225806125325	0.000100106780565937	0.26519791244667923	217	52.51950695952614	0.49301678050534603	68.10488676996424	15.793768493682997	7.119937797332177	213	66.12340475582513	45.27834702633543	3.1275288764438223	4.186676839176944	6.359373960163123	7.695767082634293	0.8868010956239353	3643	0.007255829666399512	0.0010006575749778425	0.26519791244667923	0.37256450423899024	8525	0.0032136367169300823	1.0017530678687704e-05	0.26519791244667923	0.45561521654899256	3996	0.42744995131534524	25	0.3564263886666667	7	0.04975759285714286	1845	0.31031173376696725	1	2	47
super kingdom.Bacteria;phylum.Planctomycetes;class.Phycisphaerae	class	0.4533112431578427	10194	104	193	270	807	4730	998	1481	1715	0.012104620619700562	0.00010004321015247011	0.3020891502151562	217	42.961517270341425	0.43362888497234453	59.67343535412988	12.560287309477253	5.891482947980727	213	64.29226016866403	43.49261265913046	3.5694274803513335	5.118693433083563	7.382286097261354	8.372581503123618	0.9071490309379269	7475	0.01636348654735912	0.001001070109427319	0.3020891502151562	0.4321370040941214	12255	0.010075890671586896	1.000040001600064e-05	0.3020891502151562	0.4773849206723109	7265	0.4463572676784713	31	0.38696847440860216	9	0.15985307222222223	2889	0.3921326657104057	2	8	35
super kingdom.Bacteria;phylum.Planctomycetes;class.Planctomycetia	class	0.45349453249205207	11131	113	300	319	1310	4722	1021	1537	1922	0.01912394751626259	0.00010017363429945239	0.9796574019724255	217	40.91776143344922	0.42520060980191954	57.56374090378223	11.70031611761892	5.545475804813608	213	61.177831468822376	39.81265534909386	3.7002459648345196	5.2287332114640686	7.17930376948638	8.196185734225285	0.8796560405201587	8405	0.025191718914300977	0.001001727115716753	0.9796574019724255	0.43130211752095227	12986	0.016397832934865155	1.000010000100001e-05	0.9796574019724255	0.48277478079772196	7444	0.4490992454233968	37	0.36779806306306306	12	0.2899595560606061	3638	0.40838506465012103	1	3	65
super kingdom.Bacteria;phylum.Proteobacteria;class.Acidithiobacillia	class	0.4275711500346136	1033	71	72	101	60	403	134	22	241	0.007053316429012635	0.00010001200144017281	0.9633125610948191	213	49.11830335366998	0.4434398722462989	64.06679574056147	12.220321687143727	5.36898209702645	205	64.16220880455188	40.83003748860409	3.1997854369078738	5.25045170227009	7.6048004539291245	2.9986863607597463	0.4320735212887386	170	0.041513242421421515	0.0010066705753509519	0.9633125610948191	0.4141436268778281	5515	0.0013471062771915178	1.000010000100001e-05	0.9633125610948191	0.45652897839158524	859	0.42282473353387	7	0.2347961404761905	7	0.04975759285714286	160	0.3806461091077044	1	1	10
super kingdom.Bacteria;phylum.Proteobacteria;class.Alphaproteobacteria	class	0.5494259232903297	19813	136	6663	562	1325	5669	1351	1698	2545	0.10139520096967589	0.00010019036168720569	0.9966789907245249	217	25.02303977583093	0.30072902314485206	43.754037956793866	7.537684198149588	3.6959151377888078	213	50.251819821713454	25.178144451971477	4.868122119616314	6.666745183361447	6.812424937612355	9.160927670074313	0.9258986291302999	17253	0.11637603766779332	0.0010000952471663968	0.9966789907245249	0.5281884186307203	21355	0.09407690715796146	1.0065729211752745e-05	0.9966789907245249	0.5587443700793502	13461	0.5460763493131969	805	0.3707757022278358	13	0.31909604423076926	5534	0.48305313245011344	15	227	4346
super kingdom.Bacteria;phylum.Proteobacteria;class.Betaproteobacteria	class	0.552973572156349	20511	135	8248	418	1065	5183	1335	1698	2564	0.04593197515928139	0.0001002566570420276	0.9550244561975584	217	23.918743076843974	0.29770358334470093	42.79230656720784	7.558255562523548	3.788807375981294	213	46.64704566822094	21.997899426899078	4.977530240522814	6.171668221899398	5.806022118293006	8.854724155050848	0.8918296800999346	16835	0.055862482815732487	0.0010006367688529063	0.9550244561975584	0.5392580166044011	21676	0.04346606601783999	1.001983928177792e-05	0.9550244561975584	0.5586505300460471	14193	0.5467256563541466	1052	0.37331407266065625	13	0.31909604423076926	5253	0.48152237381606133	5	64	1942
super kingdom.Bacteria;phylum.Proteobacteria;class.Deltaproteobacteria	class	0.5468043562155389	18389	134	5833	459	1322	5284	1313	1693	2485	0.04162196135369369	0.00010004037343642256	0.7630445433162857	217	26.76895114787402	0.3134702763438376	45.80787427266301	8.12607828511789	4.015447090582779	213	48.05893450853797	21.90804098586165	4.649855584482188	5.914160905458315	5.45594064412938	8.873346787476112	0.9036447490885102	14770	0.05171964939404998	0.0010005261387453746	0.7630445433162857	0.524247338546027	20751	0.03688935785685173	1.0005903483055002e-05	0.7630445433162857	0.5567198177964316	12376	0.5418040672209979	884	0.3404900290900776	12	0.2899595560606061	5117	0.4710674563086451	9	139	567
super kingdom.Bacteria;phylum.Proteobacteria;class.Epsilonproteobacteria	class	0.5224088893572387	10973	112	4053	274	700	3567	785	67	1527	0.014448179096520838	0.0001000157919671527	0.9357966586171209	216	27.375441157577015	0.3297208878821085	45.50141255809715	8.468680079206996	4.345549875206727	209	46.23294433832289	25.71315148063652	4.593263994456094	5.459285733539261	5.917122624076036	7.608390117384796	0.817825678386808	6366	0.02462735459064769	0.0010000640040962621	0.9357966586171209	0.4955620110935429	15764	0.010068918350896384	1.0002800784219581e-05	0.9357966586171209	0.5428961033374747	7652	0.5011165138670457	685	0.3472631919695224	11	0.2655806218181818	2625	0.4675593153844224	2	14	431
super kingdom.Bacteria;phylum.Proteobacteria;class.Gammaproteobacteria	class	0.5576444389759394	21396	136	8286	581	1326	5455	1353	1698	2697	0.16386297246988346	0.00010009383797309978	0.9956424218676106	217	23.182550217313413	0.29106298673784137	41.9133015516919	7.396016172976793	3.7222564644728706	213	48.04201914452581	23.594776047570413	5.081918916296917	6.495661721246557	6.338836743994157	9.399232551596237	0.9426608111909792	20090	0.17448803203425142	0.001	0.9956424218676106	0.5506265658709008	22012	0.15927874539176756	1.007658202337767e-05	0.9956424218676106	0.5606554769206866	14717	0.5514172895679846	1061	0.3752450289572848	13	0.31909604423076926	5605	0.48886699032893766	20	195	5858
super kingdom.Bacteria;phylum.Proteobacteria;class.Hydrogenophilalia	class	0.4268365063582175	2141	84	459	8	14	320	511	52	777	0.0016171712745858865	0.00010018701576275714	0.1870808169706534	211	46.86242955732975	0.4440994336158314	64.43764595983185	14.720798017031465	7.186703860073396	208	60.31127543888103	38.470056087160465	3.2279267329172736	4.09701127405613	5.352948561145746	6.172457189454827	0.8048551859742752	508	0.005796126888789864	0.001002143044356393	0.1870808169706534	0.3471910403733557	6464	0.000557952212341694	1.0001500225033754e-05	0.1870808169706534	0.4903259103084168	1477	0.41936880956059774	60	0.19479343511299432	9	0.15985307222222223	595	0.3570565263944771	1	1	32
super kingdom.Bacteria;phylum.Proteobacteria;class.Oligoflexia	class	0.4658905023400985	12364	119	919	414	1318	4871	1157	1642	2043	0.004319706932702989	0.00010014604631754642	0.27903749067504036	217	39.358969517820846	0.4151392816612133	56.22096408929149	11.432576457938351	5.5011635509888	213	62.523574278967594	41.21071509608208	3.788622330661357	5.468896229034495	7.4912724761063885	8.771895380725093	0.9309476398744705	9386	0.005547724619205654	0.0010004935768312367	0.27903749067504036	0.43530900406738937	14858	0.0036005352622066624	1.0006404098623118e-05	0.27903749067504036	0.506408185807842	7764	0.4562871806112533	71	0.3047502782092555	8	0.11840751964285715	4521	0.4365942930999139	4	4	92
super kingdom.Bacteria;phylum.Proteobacteria;class.Zetaproteobacteria	class	0.2762397065598465	862	34	0	1	63	671	34	1	92	0.002817987703089158	0.00010009008107296567	0.12414691260628373	209	61.838441244869855	0.5704736569784772	71.0092807424594	14.791811423485038	6.631471608363616	199	38.631862381718115	21.707537916701487	2.802450579970593	2.611705982161326	3.2734118757779083	4.85392541865776	0.7181154172005627	244	0.009178050094502383	0.0010076130765785938	0.12414691260628373	0.25745374077109895	2763	0.0009008346458100601	1.0002800784219581e-05	0.12414691260628373	0.4016606498027628	652	0.27221400766070136	0	nan	0	nan	210	0.23301211136021877	1	26	35
super kingdom.Bacteria;phylum.Rhodothermaeota;class.Balneolia	class	nan	0	0	0	0	0	0	0	0	0	nan	nan	nan	0	nan	nan	NA	NA	NA	NA	NA	NA	NA	NA	NA	nan	nan	0	nan	nan	nan	nan	0	nan	nan	nan	nan	0	nan	0	nan	0	nan	0	nan	NA	NA	NA
super kingdom.Bacteria;phylum.Rhodothermaeota;class.Rhodothermia	class	0.3794477033963573	638	47	91	19	16	434	11	3	64	0.0006962448550679348	0.00010010761568686337	0.033689331651223155	199	46.330787439161824	0.4878093552890458	60.86990595611285	12.938885977067972	6.169339404414465	189	46.72342170102985	29.19782577448922	3.1049826187717264	3.611085358031546	4.732731312139634	5.564889317034636	0.8616596209253637	91	0.0029285234194926803	0.0010059109241926367	0.033689331651223155	0.34197888286935285	1863	0.0002606067897446527	1.000188035350646e-05	0.033689331651223155	0.4104476782070486	508	0.33751917082110305	0	nan	0	nan	130	0.35559756183064994	1	1	7
super kingdom.Bacteria;phylum.Spirochaetes;class.Spirochaetia	class	0.5268503251471051	10751	113	3984	230	104	2973	863	859	1738	0.011915551840430581	0.00010006289667791183	0.9736547868623341	217	31.04590884136251	0.3409273143224202	50.715747372337454	9.44372971682356	4.524269616760492	212	47.075258481905614	20.66492567353868	4.180161211932251	4.984816369537055	4.567571657750885	7.781036054369558	0.8382249503084032	6338	0.01992908031916941	0.0010001176609012825	0.9736547868623341	0.504775816415744	14531	0.008826057361097582	1.0001500225033754e-05	0.9736547868623341	0.540817887589735	7781	0.5164084176011244	514	0.296116134066034	12	0.2899595560606061	2444	0.44211540574707264	4	11	303
super kingdom.Bacteria;phylum.Synergistetes;class.Synergistia	class	0.47741368623872626	3655	86	1904	16	2	462	244	51	976	0.01038933485884937	0.00010005717552887364	0.5500560243305664	211	29.115413200832325	0.35942759676618363	46.55047879616963	8.638850520651221	4.386063590287845	207	32.831720329609915	13.407914240832815	4.446785626124061	3.800473251750971	3.0569356701809447	6.112840398169432	0.7451183743888553	1349	0.027572554407944264	0.0010017696108693742	0.5500560243305664	0.42859571249843265	9081	0.004201804892675825	1.000010000100001e-05	0.5500560243305664	0.5292058570043267	2627	0.4658467639898779	493	0.2917732309982025	11	0.2655806218181818	524	0.4306380449578912	1	1	77
super kingdom.Bacteria;phylum.Tenericutes;class.Mollicutes	class	0.5142705023862671	8628	110	5020	95	35	2215	248	50	965	0.012129359587503568	0.00010003000900270081	0.9784480735690503	215	23.450442699680504	0.3139541285200017	40.73342605470561	6.530558215216538	3.402386537171927	208	25.321871505355368	9.202774881413912	5.106371355079556	3.8774436534926062	2.7047999340672457	7.154190771091488	0.7894046019012968	4554	0.022655819237918474	0.0010001636631448783	0.9784480735690503	0.4889303446193427	13597	0.007711011375340203	1.000010000100001e-05	0.9784480735690503	0.5376440441595401	6854	0.5124324976483271	790	0.3340967200800565	11	0.2655806218181818	973	0.49431657981561844	4	7	216
super kingdom.Bacteria;phylum.Thermodesulfobacteria;class.Thermodesulfobacteria	class	0.2419653644018583	42	5	0	0	0	42	0	0	0	0.0016388599803332249	0.00010127710428503429	0.012016260453788435	189	82.70731707317073	0.6387744588850175	85.54761904761905	19.450699495621365	8.218602373128299	170	42.2506507942027	23.459797693045687	1.9871973281380462	2.172191843471436	2.8544753265774596	2.874256532554078	0.7689969489262035	14	0.004213982807825158	0.0010382598764470748	0.012016260453788435	0.1441422126373626	383	0.00020037840840930277	1.0002750756458025e-05	0.012016260453788435	0.39089578065834624	42	0.2419653644018583	0	nan	0	nan	0	nan	1	1	15
super kingdom.Bacteria;phylum.Thermotogae;class.Thermotogae	class	0.4467439896773462	579	50	11	9	0	234	30	16	279	0.011500817511094198	0.00010002715022649004	0.22325613454645712	207	42.10692579378597	0.40298958477568414	57.95854922279793	11.070950842890714	5.4305700344314785	200	44.870982012816725	20.849166090387495	3.4507419989272305	4.053037778740652	3.8392223943706445	4.655161717475298	0.7317938007015452	246	0.02663031520893396	0.001002649860345198	0.22325613454645712	0.42956150257673803	1545	0.0043300165962757335	1.0015825003505539e-05	0.22325613454645712	0.47773896208498945	553	0.4440016534738056	9	0.3604569638888889	8	0.11840751964285715	9	0.44699978472222224	4	4	103
super kingdom.Bacteria;phylum.Verrucomicrobia;class.Methylacidiphilae	class	0.3379464877370026	2494	59	8	24	87	207	543	1023	602	0.0010915113791715725	0.00010006404098623118	0.05315107072639354	209	57.008329336577056	0.5648670215408917	69.1944667201283	16.79738927012183	8.034349491294556	198	50.79421661455269	30.9021145078863	2.861500483858818	3.0239351959832437	3.846249723312337	6.672323067385353	0.8530590004804873	496	0.004255537806037804	0.0010077936038699275	0.05315107072639354	0.2852218550378788	4822	0.0005840859114107325	1.0002800784219581e-05	0.05315107072639354	0.4006076609385423	938	0.36896631222724613	11	0.1944047218181819	1	nan	1544	0.3039830975198454	1	1	6
super kingdom.Bacteria;phylum.Verrucomicrobia;class.Opitutae	class	0.4771457125988578	9553	108	1104	196	536	4024	984	1362	1347	0.0028988319136592448	0.00010001889245746419	0.13650689201357621	217	41.278013795380474	0.4152475593301864	59.19847168428766	12.235985690282032	5.763494938042051	213	58.24608910446104	36.112962225820155	3.598065861158609	4.760228605916137	6.265809654391454	8.303242371511566	0.9060114833190899	5019	0.005130616883305571	0.0010028365949399732	0.13650689201357621	0.44520891643971694	12457	0.0022322626116604485	1.0005853424253187e-05	0.13650689201357621	0.505628267290725	6822	0.46403894349636804	205	0.22837973861071253	10	0.23502513777777778	2516	0.37990593933921096	2	45	83
super kingdom.Bacteria;phylum.Verrucomicrobia;class.Spartobacteria	class	0.40209596808311476	6080	104	392	29	492	904	1040	1651	1572	0.034417510469507334	0.00010000250006250156	0.4642639729102462	217	50.85480937394482	0.49849776238153787	66.21381578947368	15.019618993706878	7.023387631736297	209	61.75928804508747	41.43766221160047	3.156440955834865	4.1119077701614275	5.899953752282984	7.515249969555003	0.8625567548231836	4068	0.0512463724738288	0.001001621673185157	0.4642639729102462	0.34455546752855687	8920	0.023470862915328752	1.000070004900343e-05	0.4642639729102462	0.4571559442505709	2956	0.4131099938408557	31	0.34480121677419356	9	0.15985307222222223	3084	0.36991808076884347	1	10	10
super kingdom.Bacteria;phylum.Verrucomicrobia;class.Verrucomicrobiae	class	0.5254174124135333	15351	123	3879	353	1316	4597	1246	1664	2296	0.021344618872976322	0.0001000040352505452	0.8529624136450568	217	29.85022630277776	0.33415520557540535	49.17581916487525	8.77512714782189	4.218236805642006	213	47.350485935545464	22.321163205050087	4.331397089408106	5.395988586592563	5.291586089997349	8.470781547721531	0.8788087853081483	11240	0.02899159373461448	0.0010002762667784435	0.8529624136450568	0.4920174850015092	17786	0.018427954361422864	1.0007605780393099e-05	0.8529624136450568	0.5419885964605206	9745	0.5144705524111021	792	0.31178800389243244	12	0.2899595560606061	4802	0.45893971606679745	1	4	144
super kingdom.Archaea;phylum.Candidatus_Verstraetearchaeota;class.Candidatus_Methanomethylia;order.Candidatus_Methanomethyliales	order	0.4083989318228366	217	18	0	0	0	8	101	0	108	0.0023369114068758213	0.00010006404098623118	0.08291452448346909	196	34.249146612049834	0.3380797661247653	52.70967741935484	7.63295310322603	3.1024173895248617	181	33.555553837863336	18.27624706141541	3.4339045287637697	4.396143063381491	5.890969771870198	4.075757047752946	0.7575901136981226	100	0.004594007902116791	0.0010258144515838123	0.08291452448346909	0.39310864702020204	405	0.0012684971160328866	1.0135100894929408e-05	0.08291452448346909	0.41968128340606276	197	0.40608746370558374	0	nan	0	nan	20	0.12671844315789474	1	1	4
super kingdom.Archaea;phylum.Crenarchaeota;class.Thermoprotei;order.Acidilobales	order	nan	0	0	0	0	0	0	0	0	0	nan	nan	nan	0	nan	nan	NA	NA	NA	NA	NA	NA	NA	NA	NA	nan	nan	0	nan	nan	nan	nan	58	2.522743854275549e-05	1.0083948874379208e-05	7.682851874615857e-05	0.15732460964912282	0	nan	0	nan	0	nan	0	nan	2	2	9
super kingdom.Archaea;phylum.Crenarchaeota;class.Thermoprotei;order.Desulfurococcales	order	0.4564043290849674	18	4	0	0	0	12	6	0	0	0.0012656505792208342	0.00010819787038365554	0.008082501384502552	153	17.405228758169933	0.3109417405228758	27.333333333333332	4.935940717435057	2.4125386956027732	100	8.301258704466841	4.597076375554524	3.658536585365854	1.6817987045801797	1.905493322835986	1.903631239637691	0.6586112095917034	4	0.004670240302498559	0.0012211101125753762	0.008082501384502552	0.1381502	103	0.0002426967041563326	1.0028581457152886e-05	0.008082501384502552	0.4561757111840853	18	0.4564043290849674	0	nan	0	nan	0	nan	2	3	21
super kingdom.Archaea;phylum.Crenarchaeota;class.Thermoprotei;order.Fervidicoccales	order	0.42482508333333335	3	2	0	0	0	3	0	0	0	0.0003044853416133224	0.00013060848186846957	0.0004535604495288011	103	7.333333333333333	0.29540386666666674	31.333333333333332	3.7405221851035595	1.8974589796631853	79	6.962720013978237	3.2894528665369096	2.521276595744681	1.8614299473231084	1.7336094755106721	0.9935361731350489	0.9043555978602345	0	nan	nan	nan	nan	69	4.4872003829301785e-05	1.0005503026664666e-05	0.0004535604495288011	0.2420806258525149	3	0.42482508333333335	0	nan	0	nan	0	nan	1	1	1
super kingdom.Archaea;phylum.Crenarchaeota;class.Thermoprotei;order.Sulfolobales	order	0.32541393333333335	4	2	0	3	0	1	0	0	0	0.00023104070169340288	0.00010971364738033732	0.0003119248884868524	118	42.333333333333336	0.49575691666666666	53.75	9.965085416241713	5.426737534083999	102	21.31586941283969	12.242434282308185	1.8976744186046512	2.1390553640511465	2.2559473726924284	1.3263330125666437	0.956747029898608	0	nan	nan	nan	nan	36	4.3006442611291884e-05	1.0188720576885359e-05	0.0003119248884868524	0.5572622334126984	4	0.32541393333333335	0	nan	0	nan	0	nan	1	3	27
super kingdom.Archaea;phylum.Crenarchaeota;class.Thermoprotei;order.Thermoproteales	order	0.45401941225296444	23	5	0	0	0	19	4	0	0	0.0016553196562167397	0.00010571097073610932	0.014642406283308262	183	24.276679841897234	0.3059947628458498	37.43478260869565	6.19089805738867	2.777756222801958	149	19.571244636881122	8.924234089994938	3.980255516840883	3.1612933140650523	3.212749202661474	2.018561597431293	0.6437778093088037	7	0.0047473696745374385	0.0010063113708725627	0.014642406283308262	0.3786195452380952	135	0.0003048809573286506	1.0005503026664666e-05	0.014642406283308262	0.4046417824654505	23	0.45401941225296444	0	nan	0	nan	0	nan	2	2	26
super kingdom.Archaea;phylum.Euryarchaeota;NA;order.Candidatus_Altiarchaeales	order	0.33130719654244306	70	6	0	0	0	34	0	0	36	0.0033721409438713795	0.00010324618140961404	0.031402236229451076	160	36.70393374741201	0.45839967362318845	49.84285714285714	7.223709897667099	3.3311479413733993	142	22.77162550948025	13.38209583703909	2.8489538549727715	3.1523449629164033	4.017262539087887	3.291158004198513	0.7746643968491176	45	0.0050838691828994	0.001070798689846309	0.031402236229451076	0.21463486106060609	236	0.0010175281095872954	1.0077292836052523e-05	0.031402236229451076	0.3597557239109268	69	0.3302095337595908	0	nan	0	nan	1	nan	NA	NA	NA
super kingdom.Archaea;phylum.Euryarchaeota;class.Archaeoglobi;order.Archaeoglobales	order	0.42619067756706747	47	10	0	0	0	39	0	0	8	0.01555411412804405	0.00010735757228743201	0.21640149077247758	189	43.814986123959294	0.37556568834412574	67.40425531914893	11.650912127762506	4.26749934268833	174	45.157177412413446	27.282714301938466	2.581439393939394	3.875849110973051	6.393138489566023	1.953501522511609	0.5073835407359327	16	0.0450480197530973	0.0011530935519940366	0.21640149077247758	0.46289549708333333	132	0.005556853509402252	1.0300888966717827e-05	0.21640149077247758	0.45417096080846636	46	0.42130944439613527	0	nan	0	nan	1	nan	1	2	23
super kingdom.Archaea;phylum.Euryarchaeota;class.Halobacteria;order.Halobacteriales	order	0.44087102618993257	459	41	10	23	0	305	35	1	85	0.005717697701918195	0.00010042961557774927	0.5205172239620164	208	33.489054428175926	0.35266317701382344	52.43790849673203	8.279403921131495	3.351494168433162	198	42.63678897645151	18.16541129551074	3.7758943038763553	5.149741380249583	5.420093362120677	3.385239689960302	0.5523269632223916	100	0.02518960250571059	0.0010281895296032901	0.5205172239620164	0.44472185519191926	1326	0.0020024290901439557	1.0005603137757144e-05	0.5205172239620164	0.4576368462600528	430	0.430673730550767	2	0.70900065	1	nan	26	0.425099674	3	46	136
super kingdom.Archaea;phylum.Euryarchaeota;class.Halobacteria;order.Haloferacales	order	0.4049492178988666	186	26	1	2	0	104	20	0	59	0.020690119370233594	0.00010065168208490194	0.6552367362116764	202	44.18750363266492	0.38198837776227845	62.91935483870968	9.729153698252363	3.7385039895127314	189	49.90076463235636	29.386570027459396	3.003845167905665	5.128993351325098	7.8605158934950285	3.101811134341606	0.5935632413917964	63	0.06042940476484351	0.0010774185052613936	0.6552367362116764	0.40044276674347157	466	0.008278201855603804	1.0015925321260805e-05	0.6552367362116764	0.44426464368683377	176	0.39895100625	1	nan	0	nan	9	0.46319071944444445	2	3	142
super kingdom.Archaea;phylum.Euryarchaeota;class.Halobacteria;order.Natrialbales	order	0.4756134570267131	42	18	2	0	0	15	9	0	16	0.0037056829764709667	0.00010255358424776946	0.03736697914531189	185	30.96980255516841	0.31081956655052256	51.57142857142857	8.677804672696901	3.6716511567073504	176	40.16675066911266	22.353296327951888	3.4127423822714684	4.62867651256197	6.0880773727964375	2.2792820774745652	0.6098136834580341	14	0.010649771627586388	0.0011720780755234178	0.03736697914531189	0.4122786472527472	173	0.0009236782663379537	1.0050099747239992e-05	0.03736697914531189	0.4798757112111843	35	0.47359131159663864	0	nan	0	nan	7	0.4268612976190476	1	1	62
super kingdom.Archaea;phylum.Euryarchaeota;class.Methanobacteria;order.Methanobacteriales	order	0.47931035820789086	2898	68	1452	0	1	225	262	94	864	0.007817577406097955	0.00010062531445410767	0.33009123124481643	216	27.968243010010355	0.3487423710864358	47.407177363699105	6.78985444780814	3.2675508124778556	208	19.58814207950008	6.020187526710938	4.387521290378932	2.884913399848123	1.842415886455855	6.110327679177334	0.7664951429882035	1364	0.01616640897022539	0.0010009197641075583	0.33009123124481643	0.45343009990500943	4607	0.0049312325937679174	1.000070004900343e-05	0.33009123124481643	0.5111147140501716	1729	0.47670133988938734	415	0.21812841917001335	9	0.2960208611111111	745	0.42466401797340686	2	4	131
super kingdom.Archaea;phylum.Euryarchaeota;class.Methanococci;order.Methanococcales	order	0.3862685161683278	43	7	0	0	0	14	29	0	0	0.047286707522473555	0.00010750871588518069	0.6519493170701589	180	7.820598006644518	0.3676214751937985	24.348837209302324	2.470204601808189	1.4552588754414857	161	20.455877761168676	8.881687929453014	6.612225405921682	8.281045928825078	6.103166989281239	1.5710083071342782	0.41768804073446264	21	0.09657479549779284	0.001047851903597625	0.6519493170701589	0.4274764571428572	120	0.016964833769941352	1.0239816502488276e-05	0.6519493170701589	0.4955950304411765	43	0.3862685161683278	0	nan	0	nan	0	nan	2	3	18
super kingdom.Archaea;phylum.Euryarchaeota;class.Methanomicrobia;order.Methanocellales	order	0.3540090325523406	575	27	0	0	1	195	140	5	234	0.0014051791696480826	0.00010091835704914725	0.06892048053542625	210	58.936779275867295	0.5021188996782306	73.1008695652174	15.53670261660111	6.241939889597564	198	49.75022863377112	30.952184766808514	2.708586110912854	3.2021098595665043	4.958744447121565	4.907201451813657	0.772256167064186	128	0.004901538767612486	0.0010000195125758552	0.06892048053542625	0.28228494967396656	1149	0.0007220448413091628	1.0072927998710665e-05	0.06892048053542625	0.4023395473509004	399	0.3800133740928956	0	nan	0	nan	176	0.11755760830844154	1	1	6
super kingdom.Archaea;phylum.Euryarchaeota;class.Methanomicrobia;order.Methanomicrobiales	order	0.4656275747548039	1963	65	449	4	1	229	348	24	908	0.007844571721610075	0.00010042753436056355	0.969838552627446	210	38.68010695314906	0.3817281723650011	58.556291390728475	10.177228493895154	4.560400658109069	204	36.48288370026061	12.636353988225697	3.48382718841891	3.5847562744754127	2.770886800429779	5.677464128516312	0.7487856121260507	1023	0.014704240554058631	0.0010079949186009582	0.969838552627446	0.43143674527692816	3458	0.004468751701075639	1.000070004900343e-05	0.969838552627446	0.4984444633421795	1084	0.44185560840250027	140	0.21631966463514904	10	0.23502513777777778	729	0.4165567688215078	5	11	104
super kingdom.Archaea;phylum.Euryarchaeota;class.Methanomicrobia;order.Methanosarcinales	order	0.4442861509835067	1854	64	20	1	5	915	307	13	593	0.018907736182299104	0.00010044951156425001	0.9992218169371142	217	45.29132384523537	0.409283568105542	63.74110032362459	12.04552332591351	5.079608609320345	208	57.20736395350498	30.95030003751868	3.263200649878148	4.749263473711839	6.093048188935142	5.089029284786994	0.6762739073502789	960	0.036172719268378194	0.0010033749885980114	0.9992218169371142	0.449469038939542	3437	0.01021608103726367	1.000010000100001e-05	0.9992218169371142	0.46031803787700487	1643	0.44343662215696755	39	0.15105931551956814	9	0.15985307222222223	163	0.3160952955313186	4	15	132
super kingdom.Archaea;phylum.Euryarchaeota;class.Methanopyri;order.Methanopyrales	order	nan	1	1	0	0	0	1	0	0	0	0.00023811863599597843	0.00023811863599597843	0.00023811863599597843	15	nan	nan	NA	NA	NA	NA	NA	NA	NA	NA	NA	nan	nan	0	nan	nan	nan	nan	6	5.684382762940479e-05	1.3720338343543552e-05	0.00023811863599597843	0.4778546766666666	1	nan	0	nan	0	nan	0	nan	1	1	3
super kingdom.Archaea;phylum.Euryarchaeota;class.Thermococci;order.Thermococcales	order	0.5066650752380952	36	8	0	0	0	35	0	0	1	0.004065938954488285	0.00011241639030970715	0.01675078957466277	169	16.761904761904763	0.2677100585714285	37.0	4.771302653833303	2.3264562631195145	160	22.484177642002265	8.461102425675376	4.324324324324325	4.71237715845552	3.63690586399849	2.842443401733043	0.7931989339388437	16	0.008611440668246997	0.0010126224566691785	0.01675078957466277	0.4997384779166667	125	0.0011864411720443572	1.0077292836052523e-05	0.01675078957466277	0.41924334318709683	36	0.5066650752380952	0	nan	0	nan	0	nan	1	1	45
super kingdom.Archaea;phylum.Euryarchaeota;class.Thermoplasmata;order.Methanomassiliicoccales	order	0.5012352593044588	1792	65	508	0	10	392	370	35	477	0.00793626739755783	0.0001000654974164908	0.31628150274286787	217	32.66817968812315	0.3375479198115451	53.65122767857143	8.347716645646202	3.7453573575780443	205	30.324265793306818	9.900601203584007	3.8209750059806744	3.632641964329564	2.6434329913945205	5.539071559348048	0.7394215446270446	794	0.01744607635837326	0.0010007373854419045	0.31628150274286787	0.49065706206256887	3283	0.004349252230636686	1.000070004900343e-05	0.31628150274286787	0.5035879403455623	1224	0.48202097654807907	322	0.1338351070374025	5	0.298052675	241	0.41601012319502073	2	10	74
super kingdom.Archaea;phylum.Euryarchaeota;class.Thermoplasmata;order.Thermoplasmatales	order	0.5050417492507936	126	16	0	9	0	68	47	0	2	0.00183232155390175	0.00010025310737044349	0.0550505297672939	202	30.879238095238094	0.30407275569523795	48.98412698412698	6.34508176718617	2.851465476081238	183	40.59200053386053	20.464919489747523	3.7359040829552823	6.397395971125793	7.176983085158166	3.1901200145625914	0.6596224281254657	27	0.0074615826994108075	0.0010178183455232304	0.0550505297672939	0.486286672079772	592	0.0004142766863224442	1.0034543917435772e-05	0.0550505297672939	0.4874983600936914	126	0.5050417492507936	0	nan	0	nan	0	nan	4	53	63
super kingdom.Archaea;phylum.Nanoarchaeota;NA;order.Nanoarchaeales	order	nan	0	0	0	0	0	0	0	0	0	nan	nan	nan	0	nan	nan	NA	NA	NA	NA	NA	NA	NA	NA	NA	nan	nan	0	nan	nan	nan	nan	5	2.7775991445910265e-05	1.2138721307097511e-05	6.238497769737047e-05	0.45406962999999995	0	nan	0	nan	0	nan	0	nan	1	1	1
super kingdom.Archaea;phylum.Thaumarchaeota;NA;order.Cenarchaeales	order	0.37699717285847095	517	22	1	158	0	347	6	0	5	0.014471367792382993	0.0001001351824963701	0.6568149871552518	202	27.03005562802693	0.339224741463122	41.135396518375245	5.761396734937778	2.528322475533066	186	23.154544673268465	7.884753093529586	4.5216532656227955	4.018911687309541	3.1185709773304064	4.301568698309633	0.6884665782079902	180	0.04088801625151768	0.0010007473936230857	0.6568149871552518	0.3588925462259467	1284	0.005848442144296524	1.0088883059756454e-05	0.6568149871552518	0.4041278222558719	512	0.3768364561750856	0	nan	0	nan	5	0.25572982499999997	1	1	2
super kingdom.Archaea;phylum.Thaumarchaeota;NA;order.Nitrosopumilales	order	0.41076603958609664	4227	56	5	255	6	3340	234	17	370	0.07077778445176158	0.00010002400576138273	0.9980866736821965	216	35.64684603104174	0.38164102297172076	51.38277738348711	8.85721584139113	3.67947094215287	207	41.585967591836905	22.635257806709777	4.028587214254472	4.695151200617613	6.1517696871566585	6.9540673683446395	0.8328974698622026	2633	0.1133966370110933	0.0010008849287479783	0.9980866736821965	0.3942997181143266	5514	0.054267458081959256	1.0031297648663832e-05	0.9980866736821965	0.42842468945165085	3776	0.40919362068217524	1	nan	0	nan	450	0.32819959258005443	1	7	32
super kingdom.Archaea;phylum.Thaumarchaeota;class.Nitrososphaeria;order.Candidatus_Nitrosocaldales	order	0.10941731590909091	12	1	0	0	0	0	12	0	0	0.00025454316016833316	0.0001092840547078972	0.0005272662898538174	151	81.68181818181819	0.7021980454545456	54.666666666666664	17.504944485510403	10.057606039183801	87	23.308104830527185	14.862020321702552	1.5914634146341464	1.3315154955115858	1.4776896473973085	2.3540572365120185	0.9473423223817501	0	nan	nan	nan	nan	55	7.13526034178249e-05	1.0127710428503428e-05	0.0005272662898538174	0.3706892333333333	12	0.10941731590909091	0	nan	0	nan	0	nan	1	1	2
super kingdom.Archaea;phylum.Thaumarchaeota;class.Nitrososphaeria;order.Nitrososphaerales	order	0.3771248459390246	2850	71	120	13	430	557	199	1109	422	0.00369252175754862	0.0001000934205258241	0.9975682546700564	218	52.446134500871345	0.5121990886313819	67.35298245614035	14.679965246478199	6.043166536574683	206	56.1687226451194	35.09914711071705	3.05851340932297	3.8262163228618387	5.808072125480682	6.225532290994779	0.7825863187624819	1085	0.009086882371656722	0.0010042426430763676	0.9975682546700564	0.36313444368714615	4522	0.002340912127217781	1.000070004900343e-05	0.9975682546700564	0.4303164608626644	1653	0.4327778869504634	2	0.42973735	1	nan	1194	0.21795568364791248	1	2	6
super kingdom.Bacteria;NA;NA;order.Haloplasmatales	order	0.44674333018725815	278	40	33	0	3	124	17	31	70	0.0012174888590520574	0.00010084203095850351	0.0680143397729536	206	45.68971248993585	0.4316912568059632	60.906474820143885	11.526858260620344	5.331205550600896	197	47.95682175042852	24.177511864838	3.234467280888259	4.160441697653669	4.535092791932001	3.5845765259000433	0.6369612405461409	39	0.006884028535940848	0.001094077653463928	0.0680143397729536	0.42849039993252364	1570	0.00023979109248663258	1.0022952561365527e-05	0.0680143397729536	0.49208639523644815	209	0.415994969819654	2	0.2933522	0	nan	67	0.3499556620759837	1	1	1
super kingdom.Bacteria;phylum.Acidobacteria;class.Acidobacteriia;order.Acidobacteriales	order	0.3638827722648434	4459	83	196	27	488	356	648	1657	1087	0.02438646802337039	0.00010022383322754151	0.7985729458475005	215	55.250896986662084	0.5365878050180242	68.83561336622562	16.242006264412336	7.657846822537964	210	57.778377175067966	37.27220045114837	3.050746404811395	3.5573423771954498	4.867190649655175	7.052527177629789	0.8393188056203047	2609	0.041402819843250165	0.0010006951731955384	0.7985729458475005	0.304156532389005	7571	0.014375806140690723	1.000040001600064e-05	0.7985729458475005	0.45362528451062367	2149	0.37851834952036945	18	0.32838489052287584	7	0.04975759285714286	2285	0.324935358389481	1	2	38
super kingdom.Bacteria;phylum.Acidobacteria;class.Holophagae;order.Acanthopleuribacterales	order	0.2557171930908476	1276	49	3	26	14	1106	13	1	113	0.0009187962269600662	0.00010031208203299154	0.20817823119380746	207	61.86505870059623	0.5958326732308068	70.07915360501568	15.963932515836936	7.220023262839078	199	38.774531523651966	21.98684931266096	2.8396461681260554	2.428883452444183	3.0452601760752818	4.861219734045467	0.6797496490178454	138	0.0057608099052090436	0.0010018567745555095	0.20817823119380746	0.2449828266846504	2904	0.00042409926371187584	1.0002800784219581e-05	0.20817823119380746	0.352915698691068	1088	0.2632109584945242	0	nan	0	nan	188	0.17539257104334965	NA	NA	NA
super kingdom.Bacteria;phylum.Acidobacteria;class.Holophagae;order.Holophagales	order	0.37334044176300385	3182	70	39	18	389	222	921	621	972	0.0055647195899744374	0.0001000152964571052	0.28924333048514195	213	56.05271103114402	0.5381907883365074	70.59836580766813	17.470086278392156	8.697437495016436	205	55.924187983858836	34.653894259107865	2.903749933227685	3.2011397707307587	3.9843797991033885	6.167466295157269	0.7646947912330545	1227	0.013947053219193378	0.0010011333585190781	0.28924333048514195	0.32908669071369984	6667	0.002674208344128604	1.0002800784219581e-05	0.28924333048514195	0.4500589993631956	1581	0.3686486873372486	54	0.36114061582809226	6	0.20354759666666666	1541	0.3387180690997158	1	5	8
super kingdom.Bacteria;phylum.Acidobacteria;class.Solibacteres;order.Solibacterales	order	0.4288835168069018	7243	102	306	248	430	2092	1011	1662	1494	0.007884908167135062	0.00010011413010832349	0.13477736051502145	217	50.11016882168665	0.47835587024295534	66.3157531409637	15.214809721190809	7.1049300043894	213	67.19070662205779	46.49181858064812	3.2119065216259823	4.416138476479022	6.543599803506248	7.954756614702995	0.8950206891400863	4116	0.013584263502688649	0.0010008282716731088	0.13477736051502145	0.37272651390211803	10241	0.005586462039875811	1.000070004900343e-05	0.13477736051502145	0.48094720627703225	4369	0.43633292068636026	16	0.29198083875	8	0.10733037142857141	2850	0.3627580264689487	NA	NA	NA
super kingdom.Bacteria;phylum.Actinobacteria;class.Acidimicrobiia;order.Acidimicrobiales	order	0.42007625040627267	6268	102	323	125	582	2265	505	1359	1109	0.003676798257104061	0.00010009008107296567	0.6821476591485791	216	49.67144071380472	0.4758283665347265	65.6126356094448	14.865008039484218	7.0937968627757275	210	64.12068950985424	44.180811054046046	3.20060302485046	4.313532111085161	6.2280908107028266	6.638728251620295	0.7593007916770814	2310	0.009333501656312615	0.001000080006400512	0.6821476591485791	0.3891238202787697	10154	0.0022850043916295857	1.0004802305106451e-05	0.6821476591485791	0.4626147067393343	3918	0.41808684313559424	35	0.3305799675630252	7	0.04975759285714286	2308	0.37662673901307464	3	9	71
super kingdom.Bacteria;phylum.Actinobacteria;class.Actinobacteria;order.Acidothermales	order	0.2941747378262012	2486	54	102	0	223	87	213	1389	472	0.00446893109574334	0.00010005503026664665	0.10714521660270386	206	60.230468895432125	0.6014907011591349	70.0124698310539	17.148331739212264	7.994500839521741	197	47.56210471634162	28.353338457312635	2.8137844654727635	2.7735703647243803	3.546605226075482	6.841420466815199	0.8750376007386579	1429	0.007534254569467614	0.0010033247427750783	0.10714521660270386	0.21393827982281785	4951	0.0022610535528430602	1.0001700289049139e-05	0.10714521660270386	0.41288363437327374	1060	0.31263376911878415	16	0.3508613758333333	0	nan	1410	0.2519415576973258	1	1	1
super kingdom.Bacteria;phylum.Actinobacteria;class.Actinobacteria;order.Actinomycetales	order	0.44585232982334994	5759	97	4394	28	29	303	112	249	644	0.019109571357923554	0.00010015825003505539	0.5628105985309447	209	21.25646475929878	0.36862796126310204	34.6978642125369	6.476087730120938	3.5210292074007334	204	25.174461901866987	12.713504020841134	5.879324408857751	3.8872947605045596	3.610735177691524	7.31109130013158	0.8443812610987325	3118	0.03503060683912572	0.0010008304763527182	0.5628105985309447	0.29846228072785874	10558	0.01044028433577671	1.0004101681689493e-05	0.5628105985309447	0.5221908142936598	4431	0.4207329471462856	605	0.36744617546138686	3	0.20899588333333333	720	0.46172495669969865	1	10	138
super kingdom.Bacteria;phylum.Actinobacteria;class.Actinobacteria;order.Actinopolysporales	order	0.5079840785714285	7	3	3	0	0	0	2	0	2	0.0002751408784514657	0.000127170990480343	0.000513767359717428	126	32.57142857142857	0.3951472761904762	54.57142857142857	14.186699133703634	7.4288721247258165	120	36.60689603161414	22.19164611975798	2.1989528795811517	2.580367405173652	2.9872160601468187	1.7951344134572158	0.922516599406558	0	nan	nan	nan	nan	106	3.6370680479582193e-05	1.0058540706914241e-05	0.000513767359717428	0.47138799265049414	4	0.34553580833333336	3	0.08327255	0	nan	0	nan	1	1	10
super kingdom.Bacteria;phylum.Actinobacteria;class.Actinobacteria;order.Bifidobacteriales	order	0.404928756378581	4800	81	4095	10	3	145	30	44	473	0.015347559869371974	0.0001001081167661074	0.8445609368072399	205	18.16819849621449	0.3723458391626031	28.61541666666667	4.767590773931501	2.874578260489498	200	13.465868802343014	6.149659203040818	6.989239483378714	2.824459866809971	2.1393257186859898	7.0527774343537315	0.8320515077178822	2841	0.025685358568097963	0.0010064112121663934	0.8445609368072399	0.3507722536053066	7509	0.0098234315485408	1.0002750756458025e-05	0.8445609368072399	0.4712651023839424	3685	0.3917081389584579	712	0.34344626579868515	3	0.2724337833333333	400	0.4282177611553884	1	2	146
super kingdom.Bacteria;phylum.Actinobacteria;class.Actinobacteria;order.Candidatus_Actinomarinales	order	0.28733676898854177	2742	43	36	105	55	2461	18	2	65	0.027806524268875078	0.00010002834136338629	0.4090915545961913	207	40.11404394622438	0.5183702817858646	47.840991976659375	9.005322641987766	4.664141307532865	197	24.650160236980184	13.881679865783287	4.117807592620826	2.737287848194087	2.976256281807661	7.13452560970193	0.9012287129161122	2049	0.03709128023200256	0.0010051818859291867	0.4090915545961913	0.24738480768305418	4376	0.017436066265308556	1.0005503026664666e-05	0.4090915545961913	0.3628374385336903	2622	0.2783205609359336	1	nan	0	nan	119	0.3436391419313488	NA	NA	NA
super kingdom.Bacteria;phylum.Actinobacteria;class.Actinobacteria;order.Candidatus_Nanopelagicales	order	0.3296751486475838	1095	37	18	0	0	116	593	21	347	0.006299574652241116	0.00010003715665818732	0.10795480328538368	193	45.650001252159974	0.5359585545111986	57.81004566210046	12.369075482946256	6.117822239833437	181	33.13603444464553	15.741228226427458	3.130943730055922	2.6789418894186166	2.5730117040563156	6.2606744099984395	0.8945725204409539	673	0.01004694396742355	0.0010040188260406725	0.10795480328538368	0.26787335307480725	1993	0.0034778352208742233	1.0025967255190944e-05	0.10795480328538368	0.387787922134121	319	0.2917331436160565	0	nan	0	nan	776	0.336285293059029	NA	NA	NA
super kingdom.Bacteria;phylum.Actinobacteria;class.Actinobacteria;order.Catenulisporales	order	0.1675647996337895	326	18	0	0	29	15	23	247	12	0.0010380947006861459	0.0001007705986959099	0.04353274169295634	191	67.84938178386031	0.7017889483983011	69.99693251533742	22.777408634795673	13.227252413594064	176	38.5438833089378	26.347496228094972	2.5143958981550463	1.6921979109623837	1.9919099903935318	4.797255484159495	0.8289857531613104	80	0.0031885584796849985	0.001004950704523336	0.04353274169295634	0.13664785672468355	939	0.00038163814688754093	1.0014370621842343e-05	0.04353274169295634	0.2911455315475339	229	0.18355654744886232	7	0.047741857142857134	0	nan	90	0.07112387832709113	2	2	3
super kingdom.Bacteria;phylum.Actinobacteria;class.Actinobacteria;order.Corynebacteriales	order	0.5158387645173768	11903	124	4687	107	646	2224	965	1626	1648	0.015602190180967727	0.00010011923290464098	0.8746825782279887	215	28.921377914595116	0.3366726166324494	48.370326808367636	9.281019779125543	4.418158149853666	210	54.774843597130875	32.59219796055017	4.341504675624227	5.901813044330324	7.376874447473017	7.355015563915449	0.7837369821923826	6348	0.028902531190656004	0.0010002738845159985	0.8746825782279887	0.4840569841726849	17108	0.010867903228701367	1.000040001600064e-05	0.8746825782279887	0.5427137718229084	7881	0.509735215497321	582	0.37786058912527876	11	0.2641024281818181	3429	0.4291570845657515	7	9	1054
super kingdom.Bacteria;phylum.Actinobacteria;class.Actinobacteria;order.Frankiales	order	0.404315506953415	5927	97	450	37	489	904	1112	1593	1342	0.02448419088702456	0.00010033209924851258	0.5347770449847425	212	48.11018551107322	0.4845574498259939	63.8344862493673	14.4472979691355	6.915605880568962	209	60.43473906302828	40.88380224693244	3.2740923015115753	4.183117091662268	5.911817844016415	6.72932940815161	0.7746192678003619	2416	0.05943372814378782	0.0010007710859186586	0.5347770449847425	0.3779077293546303	9645	0.015059762830629167	1.000040001600064e-05	0.5347770449847425	0.4807590433513306	2708	0.4073376665064423	47	0.3886794325624422	6	0.052679143333333345	3166	0.38062652348378684	2	6	47
super kingdom.Bacteria;phylum.Actinobacteria;class.Actinobacteria;order.Geodermatophilales	order	0.35953344677267335	2339	65	451	5	499	226	103	769	286	0.0011837774046738587	0.00010009008107296567	0.10040146374391587	209	49.24420992498604	0.5094785491213625	63.91577597263788	14.906883713268599	6.67089557347822	201	54.04338661699934	37.64480649240848	3.1447635101238136	3.6253980145357536	5.643141326042432	6.883676412105831	0.8873600069339144	620	0.0033184580986589858	0.0010014285083133293	0.10040146374391587	0.30748718156261395	5185	0.0005524604159368085	1.0005603137757144e-05	0.10040146374391587	0.4369486315121113	1510	0.36552040809224146	16	0.32406678333333333	7	0.04975759285714286	806	0.315365686076322	1	1	66
super kingdom.Bacteria;phylum.Actinobacteria;class.Actinobacteria;order.Glycomycetales	order	0.3112325317361972	270	24	150	0	19	4	5	74	18	0.002323045249040565	0.00010008607402366035	0.057635894812665074	183	45.323695442654554	0.5035496962770206	58.03703703703704	11.754788983270052	4.808013549502884	176	37.71254328202544	23.578665038305672	3.032546266751755	3.2082705470680626	4.904034648725886	4.171198232327197	0.7450667818317637	81	0.007073874689496295	0.0010209600056607683	0.057635894812665074	0.20780023064814815	1204	0.0005459542931841004	1.0004101681689493e-05	0.057635894812665074	0.3993008692697244	69	0.3388772412617221	9	0.30618412361111114	0	nan	192	0.2506547174029232	1	1	17
super kingdom.Bacteria;phylum.Actinobacteria;class.Actinobacteria;order.Jiangellales	order	0.34896664390243903	41	13	20	1	1	3	2	10	4	0.0006404801821588607	0.00010053686686908089	0.007334633452306485	167	42.828048780487805	0.4673935963414634	56.36585365853659	12.868475638584433	6.454630046900898	144	37.78894917251287	24.607707906334625	2.5547382085677195	2.9365521009503	3.812411823377806	2.5487856363655133	0.6863433886790002	4	0.00457030239233775	0.00196121801961218	0.007334633452306485	0.3069278416666667	670	5.941673564720551e-05	1.0005603137757144e-05	0.007334633452306485	0.43515265287910215	22	0.42100167683982687	0	nan	0	nan	19	0.19833182865497076	1	1	13
super kingdom.Bacteria;phylum.Actinobacteria;class.Actinobacteria;order.Kineosporiales	order	0.34698741997244126	2937	79	443	7	60	149	213	1289	776	0.0011022658801274632	0.00010036241984945637	0.048528468609705694	207	55.06722484620259	0.5410611371296314	68.0034048348655	15.758010364158785	6.952981646643698	200	54.175411903186294	35.38677615837588	2.9410292100177244	3.437960164463844	5.089439028716202	7.172847841577742	0.8982740828944648	824	0.0029150601180652886	0.0010011906050438359	0.048528468609705694	0.3097515996860586	6206	0.0005396106922490348	1.0002400576138273e-05	0.048528468609705694	0.45479523159588775	1191	0.37552167542725895	28	0.3849262444444445	6	0.040267870000000004	1712	0.30397787232148243	1	1	11
super kingdom.Bacteria;phylum.Actinobacteria;class.Actinobacteria;order.Micrococcales	order	0.5278559807045542	14612	126	5820	180	786	2977	1133	1680	2036	0.016123201619061348	0.00010012170573174125	0.9587827541904449	216	27.3396141899322	0.32502959582713453	46.22796331782097	8.473554345239165	4.136020581366129	210	50.822797100957814	27.962103615639013	4.54270499775716	5.997813317797674	6.760629708086008	8.102039645954969	0.8448778893770121	9580	0.024389992766313807	0.0010002703433360368	0.9587827541904449	0.5024764203387047	19109	0.012339123837351551	1.0004802305106451e-05	0.9587827541904449	0.5495985733192729	9626	0.521559916237916	622	0.38241631617606703	11	0.2655806218181818	4353	0.4586648328523375	16	32	1517
super kingdom.Bacteria;phylum.Actinobacteria;class.Actinobacteria;order.Micromonosporales	order	0.3287722391521922	3367	76	319	3	488	286	239	1405	627	0.003759385599225352	0.00010002458231260225	0.08492705047318612	215	58.87075316487081	0.5721217667038316	70.92307692307692	17.171915020308266	7.879507728686145	209	54.21500206812633	35.03304936306255	2.9468546637744035	3.1571902146038617	4.446096199071065	7.414532312152825	0.9129199101985114	2069	0.005895258170029395	0.0010009614498136367	0.08492705047318612	0.2245161973648957	5656	0.0022513818672025327	1.000040001600064e-05	0.08492705047318612	0.4308397320650916	1799	0.3533259772903436	17	0.3570504573529412	5	0.03791636	1546	0.2664289947379394	1	1	174
super kingdom.Bacteria;phylum.Actinobacteria;class.Actinobacteria;order.Nakamurellales	order	0.2793201836121184	1953	52	156	2	441	37	78	853	386	0.00048369985200990954	0.00010040319810607863	0.008715446140413788	199	61.76711742338395	0.6246234319891422	71.72350230414746	18.918663264636702	9.44000232037468	189	46.86298163341863	30.47674599742945	2.6351195065535853	2.4770767880316487	3.2284680620946933	7.094973800000783	0.9363679065383457	234	0.0018119045277042512	0.0010181636553996292	0.008715446140413788	0.24026817983199442	3815	0.0002663005918282822	1.001712929108776e-05	0.008715446140413788	0.3563898251592158	1078	0.26133421333567614	9	0.23808612361111114	0	nan	866	0.2542327052848123	1	1	7
super kingdom.Bacteria;phylum.Actinobacteria;class.Actinobacteria;order.Propionibacteriales	order	0.48934655687540785	8426	119	2584	124	530	1939	455	1476	1318	0.007396006846524859	0.000100144207659029	0.9670560004625748	215	34.92229531174174	0.37255048712972816	53.921433657726084	10.917746100740018	5.057557419774087	210	60.53118867957949	40.39446002732933	3.894555202908822	5.544293494375786	7.9869503546108405	6.5091525330655395	0.7201124865279616	3753	0.016128319932436453	0.0010017781562273035	0.9670560004625748	0.4411031191882806	13475	0.0046393526631978545	1.000010000100001e-05	0.9670560004625748	0.5238959429563669	6002	0.49480722726417736	394	0.3693343351900647	8	0.1494219571428572	2022	0.32485574364915165	2	2	289
super kingdom.Bacteria;phylum.Actinobacteria;class.Actinobacteria;order.Pseudonocardiales	order	0.3658320948661914	3801	91	620	18	489	322	202	1508	642	0.0030901035144609355	0.00010018534288433603	0.2796193363651676	213	51.16406610448774	0.5154064093913238	65.17363851617995	14.608820498267963	6.431771287796879	205	55.17491199682547	36.76997655322257	3.145443536179231	3.7768218182547364	5.716928495729775	7.082090619125422	0.8591621851396428	2043	0.005425541031721681	0.0010016186873429381	0.2796193363651676	0.24752046180186696	7621	0.001557799109236797	1.0001700289049139e-05	0.2796193363651676	0.47699548524814134	1932	0.38610530691614314	83	0.3056390861739642	5	0.042642575	1781	0.29658785710319285	1	2	224
super kingdom.Bacteria;phylum.Actinobacteria;class.Actinobacteria;order.Streptomycetales	order	0.4073564067983107	4885	103	1263	28	499	538	322	1488	747	0.00359679240601616	0.00010017907008778191	0.9799205233504168	214	41.560572529354516	0.43218857972071756	57.99263050153531	11.505250237113938	5.03257135454616	209	54.83849278717978	36.839922248420635	3.603906189329813	4.7663885319313035	7.32029804508214	6.758970684549273	0.7957417838176362	2062	0.007977827002128684	0.0010001304517980607	0.9799205233504168	0.3481106509025405	9158	0.0019347681432996273	1.000040001600064e-05	0.9799205233504168	0.48979767215033637	2816	0.4327424355723705	20	0.40407792421052635	8	0.1494219571428572	2041	0.33357313386438303	1	1	1132
super kingdom.Bacteria;phylum.Actinobacteria;class.Actinobacteria;order.Streptosporangiales	order	0.3242677967923578	2823	67	349	0	483	192	102	1384	313	0.0010153469002637033	0.00010068550044888953	0.12093145994374682	212	56.49752852756277	0.5678940672124013	68.09883103081827	16.204490955301246	7.222392557323673	199	49.136433644533085	31.19971381611853	2.9222234359638586	3.032272582956903	4.319858491280884	6.884176147072336	0.866418491348382	607	0.0034000211080782473	0.0010064441387299978	0.12093145994374682	0.24986547369087814	4996	0.0005881935195864522	1.0003601296466729e-05	0.12093145994374682	0.4343880487585099	1348	0.3179573484586035	93	0.3277913112786349	4	0.03906801666666667	1378	0.25666671056713397	3	4	170
super kingdom.Bacteria;phylum.Actinobacteria;class.Coriobacteriia;order.Coriobacteriales	order	0.4408983733582496	6826	87	5768	21	21	195	81	164	576	0.005393074212410208	0.00010001700289049138	0.537009834704877	209	18.948873999328146	0.3634303655991552	30.970700263697626	5.309082535357135	3.0699974309142837	203	15.15721566356602	6.688574235756004	6.55458217836769	2.8549595080925627	2.178690499348093	7.257673049008927	0.8220737243042578	3310	0.01069289962274239	0.0010004898231425802	0.537009834704877	0.38492271668737377	9979	0.00370160580760466	1.0004802305106451e-05	0.537009834704877	0.49291174567641477	5271	0.4364924344620615	985	0.3610982069232595	11	0.2655806218181818	559	0.44680399280493205	2	4	171
super kingdom.Bacteria;phylum.Actinobacteria;class.Coriobacteriia;order.Eggerthellales	order	0.3925341066869684	4613	59	4142	0	0	54	17	8	392	0.0023928280898416407	0.00010009509033581902	0.1410979287286667	203	17.966235829246095	0.3887229615524975	26.51680034684587	4.278195357367428	2.6909477615486863	195	9.381691726145988	4.455863014572763	7.353828420071615	2.1929086781859763	1.6558712429290483	7.236213621169309	0.8577133833927134	1908	0.005223349048254917	0.0010004484769034394	0.1410979287286667	0.3309973361540126	7629	0.00146173307821566	1.0001700289049139e-05	0.1410979287286667	0.469267464245433	3329	0.38061057899882217	972	0.3368112442313723	5	0.32473531499999997	307	0.4124724142236699	1	3	54
super kingdom.Bacteria;phylum.Actinobacteria;class.Nitriliruptoria;order.Egibacterales	order	0.42485568000000007	6	3	2	0	0	0	3	0	1	0.0001560121875365465	0.00011138338159946537	0.00024340427333241615	127	51.46666666666667	0.53268968	68.33333333333333	14.283408058613682	6.78415120002919	122	30.964942160859753	16.617213196034342	1.7853658536585366	2.1678959274839302	2.4494166928300247	1.7520685525054331	0.9778480775995442	0	nan	nan	nan	nan	284	2.5805435077146942e-05	1.0008407061932023e-05	0.00024340427333241615	0.28005863147862436	3	0.24216933333333332	0	nan	0	nan	3	0.39908145	1	1	2
super kingdom.Bacteria;phylum.Actinobacteria;class.Nitriliruptoria;order.Egicoccales	order	0.40052484935897437	13	7	2	0	0	3	3	0	5	0.0005187869338598606	0.00010588359863057213	0.0017054369329422198	161	48.87179487179487	0.49114317435897425	66.84615384615384	13.130584097320929	6.388297730013204	150	38.96293435193727	23.946769265861242	2.243958573072497	2.9673420514390516	3.7485368212185293	2.138808295586906	0.833859853554235	3	0.0013639780663856772	0.001168152474638795	0.0017054369329422198	0.34786225	82	0.0001059927972913561	1.0079527471752125e-05	0.0017054369329422198	0.4276938588075881	6	0.36947549333333335	0	nan	0	nan	7	0.38584837857142856	1	1	1
super kingdom.Bacteria;phylum.Actinobacteria;class.Nitriliruptoria;order.Euzebyales	order	0.3510861917453594	927	42	94	5	368	220	56	124	60	0.0006805666798124913	0.000100418410041841	0.04012083451335788	207	54.27276497491851	0.5530520473605607	68.52427184466019	17.475198837868167	8.915760486293177	196	53.54827002040596	33.80205696974372	2.860300368376311	3.0642438187523604	3.791270191893332	5.460223756611622	0.7992185111052318	102	0.004297991663944662	0.0010278334313995666	0.04012083451335788	0.3988456388662396	3303	0.0002138043330118968	1.000010000100001e-05	0.04012083451335788	0.443272281238712	736	0.329891213928941	2	0.52042405	0	nan	189	0.3239396696611505	1	1	2
super kingdom.Bacteria;phylum.Actinobacteria;class.Nitriliruptoria;order.Nitriliruptorales	order	0.3776528057675846	610	44	59	3	70	377	31	12	58	0.0017347386934438178	0.0001001288324310613	0.08395319012504007	207	46.937898732132766	0.4619623708966595	60.895081967213116	11.840919671701068	5.591018129234814	194	47.00297933365208	27.34029030515733	3.1858073547622894	3.9695378937487233	4.8900378559314595	4.700306511371078	0.7328816700570374	132	0.006947554472988984	0.0010019290873472806	0.08395319012504007	0.3827253789151053	2596	0.0004300157017937286	1.0002400576138273e-05	0.08395319012504007	0.44206902732328635	449	0.3585782353772272	1	nan	0	nan	160	0.3580492563128931	1	1	3
super kingdom.Bacteria;phylum.Actinobacteria;class.Rubrobacteria;order.Gaiellales	order	0.4340279652506342	7567	108	412	106	504	2304	1067	1664	1510	0.008275124835939012	0.00010017162738825855	0.30241671038824763	217	49.00280720706634	0.47138885544126563	65.42407823443901	14.587169187309811	6.771454758205869	212	67.59143065687904	47.752456796508646	3.24039720116995	4.633622177747865	7.052023309856817	7.934536793302783	0.8883715644146082	4602	0.013358698652553461	0.001002057797262235	0.30241671038824763	0.36996312409272547	11268	0.005568794316229908	1.0002400576138273e-05	0.30241671038824763	0.4895583025104854	4509	0.44207930618438845	26	0.3539817667692308	7	0.04975759285714286	3025	0.3737585681625782	1	1	1
super kingdom.Bacteria;phylum.Actinobacteria;class.Rubrobacteria;order.Rubrobacterales	order	0.30308481086240485	2443	60	272	5	449	168	147	1116	286	0.0018264976735993229	0.0001000152964571052	0.13181042191691733	212	59.01264942239154	0.5992333933903651	69.36594351207532	16.826389847684755	7.67431811700577	205	47.987841215653965	30.630018912236196	2.9553407568703123	2.8519392246374764	3.991236543134972	6.315674968232977	0.8095999850458201	760	0.0050889131648101694	0.001002673796791444	0.13181042191691733	0.2364386557355592	5116	0.0008891838055864976	1.000040001600064e-05	0.13181042191691733	0.42900551308523205	1183	0.3082527531246379	11	0.3180448672727274	4	0.03906801666666667	1245	0.26501178643177203	2	2	6
super kingdom.Bacteria;phylum.Actinobacteria;class.Thermoleophilia;order.Solirubrobacterales	order	0.42054390661525093	6778	105	603	46	508	1621	934	1660	1406	0.0076648915910041875	0.00010002755861308727	0.3103970870442356	217	49.43877471981521	0.4785166382797177	65.786072587784	14.537940687627982	6.542389478183664	212	65.22696862208421	45.87552134355055	3.2225665959479524	4.486671807486008	7.012043764213007	7.789690421349789	0.8830409501730737	3916	0.013000549534092434	0.0010004650048614145	0.3103970870442356	0.34028094967639727	10367	0.0050239407538133826	1.000070004900343e-05	0.3103970870442356	0.4769520753794796	3854	0.43296656009979967	22	0.35521658008658014	7	0.04975759285714286	2895	0.3631861984203516	3	7	12
super kingdom.Bacteria;phylum.Actinobacteria;class.Thermoleophilia;order.Thermoleophilales	order	0.13925231875	16	2	0	0	0	0	0	16	0	0.0003585505144512997	0.00014559101865182716	0.0019040931250084402	115	55.833333333333336	0.7148078416666667	61.5	15.106089393599495	9.092535825656999	105	19.094656035114948	11.666699003436143	1.7073170731707317	1.2640370076987246	1.283107290104424	2.3818945152697317	0.8590868512750659	1	0.0019040931250084402	0.0019040931250084402	0.0019040931250084402	nan	186	5.120750969218091e-05	1.0065425264217413e-05	0.0019040931250084402	0.28233689824760244	1	nan	0	nan	0	nan	15	0.11387351523809525	1	1	1
super kingdom.Bacteria;phylum.Aquificae;class.Aquificae;order.Aquificales	order	0.4306112047794118	17	9	3	0	0	12	0	0	2	0.004054859416338827	0.00010166499535575816	0.029631946743279892	177	50.94117647058823	0.4489258345588236	63.294117647058826	10.013585157448349	4.204744237616636	166	35.29670423607021	18.687162097403505	2.6226765799256504	3.524881816161084	4.444304110158171	1.796982597489894	0.6342560122624633	8	0.00829036744967771	0.0019122859543562454	0.029631946743279892	0.4371758285714286	196	0.00036912739313182263	1.0053282396702524e-05	0.029631946743279892	0.4102089318785976	11	0.43868842545454545	0	nan	0	nan	6	0.3499812066666666	2	3	30
super kingdom.Bacteria;phylum.Aquificae;class.Aquificae;order.Desulfurobacteriales	order	0.3119211108974359	13	3	0	0	0	12	0	1	0	0.0010788334241173861	0.0001012779435053217	0.0066738921516605425	166	57.62820512820513	0.48142737179487183	46.07692307692308	4.731061332778662	2.3347296550478878	129	9.412946722845941	3.4878796525154354	2.7996661101836393	1.9896057270763596	1.4939115734339252	1.576676713172666	0.6147009135233226	3	0.003867509149308779	0.00115985079385489	0.0066738921516605425	0.19108711666666667	84	0.00019406774066987021	1.0842694192652991e-05	0.0066738921516605425	0.3469752655765921	13	0.3119211108974359	0	nan	0	nan	0	nan	1	1	8
super kingdom.Bacteria;phylum.Armatimonadetes;class.Armatimonadia;order.Armatimonadales	order	0.2933891704606781	2673	56	42	5	447	82	358	1167	572	0.0009244499774507349	0.00010025967255190944	0.03409299761073332	206	59.33049501446042	0.6077609731226103	69.64496820052375	18.00538716478741	8.908118923014289	196	46.29515240039849	29.38733617205819	2.814273666342575	2.571183389543354	3.2989384656883587	6.888768210339687	0.8729953107270867	476	0.003578961969678133	0.0010001092556329682	0.03409299761073332	0.3030967351879699	5464	0.0004695508605003558	1.0002800784219581e-05	0.03409299761073332	0.43232956013635226	1298	0.28792535612780706	11	0.10030046272727274	0	nan	1364	0.2692445439408282	NA	NA	NA
super kingdom.Bacteria;phylum.Armatimonadetes;class.Chthonomonadetes;order.Chthonomonadales	order	0.3131373163334527	3096	59	12	0	451	120	356	1375	782	0.0011536955018512404	0.0001000152964571052	0.022540380927731963	213	62.14093603503191	0.6006752156200091	72.66182170542636	19.057684339232125	9.54261648463047	203	50.02016595358799	30.628723394653793	2.793764252470428	2.6246717630124947	3.2096777067364104	7.288241243063372	0.9067383096761217	953	0.0028964810150484523	0.0010033900946888516	0.022540380927731963	0.22107628048929948	4700	0.0007729085837981199	1.0004101681689493e-05	0.022540380927731963	0.38717264825281483	1527	0.33207406923369753	11	0.12328459454545451	0	nan	1558	0.26168759352940857	1	1	20
super kingdom.Bacteria;phylum.Armatimonadetes;class.Fimbriimonadia;order.Fimbriimonadales	order	0.3615064835862549	4261	85	103	15	481	548	664	1422	1028	0.0013602163316481755	0.00010002500625156288	0.03631089513398562	214	57.151417540681784	0.5514719594865427	70.74348744426192	17.679643434491947	8.60056816532281	210	57.69264534974286	36.298719658483314	2.9684711283912444	3.26322448546603	4.220502525035321	7.851026348631483	0.9394259773963781	1907	0.0025301923588629304	0.0010001974073830361	0.03631089513398562	0.2723207254532232	6304	0.000931600955227733	1.000070004900343e-05	0.03631089513398562	0.4193987677912037	2116	0.3712067769619068	15	0.28407205190476187	6	0.11897347666666665	2124	0.32786937900618573	1	1	1
super kingdom.Bacteria;phylum.Bacteroidetes;NA;order.Bacteroidetes_Order_II._Incertae_sedis	order	0.3621237927322081	3509	84	63	205	32	2618	177	46	368	0.0037401555219656974	0.0001001001001001001	0.6432839870071783	216	51.52924407119922	0.5082831904998484	63.608150470219435	13.403150950145289	6.244077571110961	208	49.56280772198699	30.322321729981457	3.2700211916613275	3.6978474618649084	4.856173131203819	5.9203206266744575	0.7252551736292852	1408	0.008731745312061064	0.0010010514964206524	0.6432839870071783	0.31050020488184094	6663	0.0019861822506907992	1.000070004900343e-05	0.6432839870071783	0.4397708828419028	2984	0.353262146913902	2	0.70900065	3	0.03708646666666667	520	0.3642050047321032	1	6	17
super kingdom.Bacteria;phylum.Bacteroidetes;class.Bacteroidia;order.Bacteroidales	order	0.5406773047166097	16807	129	7867	211	444	3951	1108	873	2353	0.11633515568451402	0.0001000040001600064	0.9383690367565948	217	23.404924912812483	0.299267984560055	42.033616945320404	7.293959169966795	3.719069816152189	213	38.13084740540194	15.64662256620201	5.067372628843287	5.227729757853241	4.207133326254753	8.764003636073529	0.9007613882201307	12300	0.15883779496730652	0.0010002828668762888	0.9383690367565948	0.5080397426234285	20443	0.09565176769822187	1.0060260963169385e-05	0.9383690367565948	0.555046812112028	11881	0.5261829583474827	1083	0.3705289609882524	12	0.2899595560606061	3831	0.4901194690104358	12	321	1235
super kingdom.Bacteria;phylum.Bacteroidetes;class.Bacteroidia;order.Marinilabiliales	order	0.4816976767587143	6801	113	1444	85	193	2558	768	278	1475	0.005440040673437712	0.00010008407061932023	0.35027701713048465	216	38.639050831625106	0.38927864434364334	56.90427878253198	10.109351306496961	4.608625613470494	211	45.88853092948264	19.84801460892859	3.707981271608192	4.539216171070396	4.306710128701945	7.726136008694148	0.875500201074343	3656	0.00981932890412252	0.0010002245402029027	0.35027701713048465	0.4214927470478377	12774	0.002913941653212278	1.0003000900270082e-05	0.35027701713048465	0.530949789943398	4552	0.45281631954922963	529	0.27986083931839667	10	0.2422352233333333	1710	0.43787614433254984	4	5	56
super kingdom.Bacteria;phylum.Bacteroidetes;class.Chitinophagia;order.Chitinophagales	order	0.4812110740656159	11998	120	1873	275	1067	3755	1205	1679	2144	0.01568644099778234	0.00010012014417300761	0.5569053708439897	217	37.02111037844475	0.38937341622397004	55.38298049674946	10.507593312838267	4.844576234494268	213	58.89757845186178	37.533035534872134	3.8459468611029592	5.605239629887485	7.747434185807638	8.31915612021141	0.8857237507566655	7360	0.025317926092641874	0.0010003065455542828	0.5569053708439897	0.4303476604367113	16115	0.011688868836125056	1.0009408844313654e-05	0.5569053708439897	0.5241828922352013	7081	0.46893145835185535	284	0.28521765574702634	9	0.15985307222222223	4624	0.4498779989841149	1	3	147
super kingdom.Bacteria;phylum.Bacteroidetes;class.Cytophagia;order.Cytophagales	order	0.4825258452045949	13582	121	1898	359	1287	5080	1159	1663	2136	0.008622466321476313	0.00010000250006250156	0.6005336136152323	217	35.53116325525634	0.3854603598179972	53.20453541451921	10.076983003272268	4.743730132701352	213	57.94412398409684	37.10374718386165	4.00341809848552	5.750146047212824	7.821639542284132	8.567890837030694	0.9003194701530676	9946	0.011610613966524288	0.0010001346335083568	0.6005336136152323	0.44022407334816144	16792	0.006981690915189589	1.0004952451463474e-05	0.6005336136152323	0.5269468117533261	8551	0.47186450400819135	101	0.368962872039604	8	0.11840751964285715	4922	0.45899609865573726	11	21	334
super kingdom.Bacteria;phylum.Bacteroidetes;class.Flavobacteriia;order.Flavobacteriales	order	0.5277946512727401	16833	130	4891	444	1314	5287	1250	1444	2203	0.037528644262314066	0.00010002250506363932	0.9592962955015272	217	28.530484674545	0.3317113864153157	47.14536921523199	8.998378305422866	4.485957063938418	212	56.37854421921344	34.517237575251606	4.496730082485087	6.26541164481126	7.6945091277684705	8.672617259914293	0.8912271333607005	13167	0.047862312206387155	0.0010001466881809332	0.9592962955015272	0.5026251465759033	19480	0.03243487984410287	1.0007555704556941e-05	0.9592962955015272	0.54773735898586	11513	0.5222557643779413	520	0.38222619944530895	11	0.2655806218181818	4789	0.4599459438774901	6	150	1369
super kingdom.Bacteria;phylum.Bacteroidetes;class.Saprospiria;order.Saprospirales	order	0.4370320086173393	10417	110	516	262	1278	4484	774	1298	1805	0.014393408812194931	0.00010030836733571269	0.5573709970043458	217	41.08497794430025	0.43244323057690326	57.24248824037631	11.546100087799331	5.513565103959358	211	56.999529411137054	35.99579670673345	3.686073168482043	4.936691088566605	6.528588314099062	7.765500194330832	0.8394051499862182	6730	0.02203627832470634	0.0010001636631448783	0.5573709970043458	0.3962025902197996	13040	0.011505968290966262	1.000010000100001e-05	0.5573709970043458	0.47964180627059594	6703	0.4263875181934765	56	0.29066858788961036	9	0.15985307222222223	3649	0.40686841711496147	3	4	37
super kingdom.Bacteria;phylum.Bacteroidetes;class.Sphingobacteriia;order.Sphingobacteriales	order	0.478078340645916	11383	116	1870	121	839	3590	1202	1656	2105	0.008093519384845434	0.00010000250006250156	0.5293424252823826	217	37.92092544976353	0.3945688612727444	56.13203900553457	10.91837511819788	5.050118275591694	211	59.69463413752558	38.3394874537889	3.7589940386665015	5.467355123019296	7.5917999067649315	8.044191001575937	0.8612738272909196	6735	0.013397657083412623	0.0010001862415760176	0.5293424252823826	0.4305105386114205	15699	0.005879195210845611	1.0002800784219581e-05	0.5293424252823826	0.523533409845377	6777	0.4687933017804999	200	0.36323366350753766	9	0.23879965416666668	4397	0.4491711975996232	1	16	285
super kingdom.Bacteria;phylum.Balneolaeota;class.Balneolia;order.Balneolales	order	0.3299272194805417	2229	64	34	52	8	1860	51	2	222	0.003281760915234867	0.00010017162738825855	0.3768469423824673	211	42.354063016238534	0.48804130387281064	52.10812023328847	9.869266490009336	5.0336093450536366	204	32.180187669923875	17.283053171427646	3.914936848358574	3.260646341093322	3.4335308894026784	6.017575709078884	0.7805597401026522	895	0.00759207542646688	0.0010056497175141242	0.3768469423824673	0.3151509693276093	4212	0.0017518088644448903	1.0005503026664666e-05	0.3768469423824673	0.4166491926082609	2138	0.3225099098831975	2	0.6249168	7	0.04975759285714286	82	0.3896687348840711	1	2	56
super kingdom.Bacteria;phylum.Caldiserica;class.Caldisericia;order.Caldisericales	order	0.3633509021697575	701	44	4	0	4	133	136	48	376	0.0037855156240352208	0.00010007291026319175	0.17917274387912602	205	56.74447523945384	0.5178645705159977	71.4564907275321	16.273827697473926	7.605355744039847	198	50.40697267580032	29.76150193297098	2.770916931185243	3.0974257324614936	3.9132294312852394	4.44208895621417	0.6779219548905399	183	0.013576053134152178	0.001001648868136779	0.17917274387912602	0.31576337136251725	1694	0.0015867950372892388	1.0008206729518205e-05	0.17917274387912602	0.3933937220219238	457	0.36231578600090214	9	0.14772775	6	0.040267870000000004	229	0.2671510333563165	1	1	2
super kingdom.Bacteria;phylum.Calditrichaeota;class.Calditrichae;order.Calditrichales	order	0.3451769975522035	3037	69	18	23	19	2093	293	43	548	0.005155346614325014	0.00010016198610856868	0.06769540986361218	214	57.34762978166079	0.530076650893742	69.08429371089892	15.217246484864116	6.875959327890108	209	51.56206271225392	30.22661257547841	3.025289668222049	3.388396367472939	4.395984783224927	7.267531937050548	0.9063313866859953	2020	0.007557030539087434	0.0010010169060633025	0.06769540986361218	0.2916398917811485	5810	0.0027095107772540875	1.000070004900343e-05	0.06769540986361218	0.4697653503532349	2421	0.3357442105480113	2	0.4770704	0	nan	614	0.32945132221439916	1	1	3
super kingdom.Bacteria;phylum.Candidatus_Melainabacteria;NA;order.Candidatus_Obscuribacterales	order	0.37481062417582417	14	7	0	0	0	10	1	1	2	0.00045644905399244397	0.00010238733127421034	0.0035377790812772666	166	59.53846153846154	0.5315100362637362	69.5	16.84682000632824	8.652113531670254	147	48.35156656641992	31.679442050536142	2.115107913669065	2.8700708233516723	3.6614686035471564	1.7552975085681015	0.6651229167590694	1	0.0035377790812772666	0.0035377790812772666	0.0035377790812772666	nan	146	6.876008890722021e-05	1.0057225613742194e-05	0.0035377790812772666	0.4051732848370335	13	0.3704263025641025	0	nan	0	nan	1	nan	NA	NA	NA
super kingdom.Bacteria;phylum.Candidatus_Peregrinibacteria;class.Candidatus_Peribacteria;order.Candidatus_Peribacterales	order	0.45683965	2	2	0	0	0	1	1	0	0	0.0003752555593733271	0.0001289161792607498	0.0006215949394859044	121	50.0	0.41322309999999995	NA	NA	NA	NA	NA	NA	NA	NA	NA	0.45868355581291487	0.6617404913086083	0	nan	nan	nan	nan	109	3.3322661937673054e-05	1.0104990854983276e-05	0.0006215949394859044	0.3268960759089365	2	0.45683965	0	nan	0	nan	0	nan	NA	NA	NA
super kingdom.Bacteria;phylum.Chlamydiae;class.Chlamydiia;order.Chlamydiales	order	0.4155265982087762	4653	90	121	102	149	1489	639	1206	947	0.0007887904167127117	0.0001	0.05782398999672512	216	52.035984421149344	0.4949493338837877	67.08446163765312	15.183971134498394	6.978245400215413	212	62.08044292753457	41.59504450315127	3.1601952944794713	4.08855116870488	5.96067379657747	7.67552656529749	0.9088553570462676	813	0.00275924510759282	0.001001130308412724	0.05782398999672512	0.3746295698213756	8335	0.0004588820460872504	1.0004802305106451e-05	0.05782398999672512	0.46539820254533143	2550	0.4178015050153313	49	0.3509298617772109	7	0.04975759285714286	2047	0.33037027356565957	1	2	20
super kingdom.Bacteria;phylum.Chlamydiae;class.Chlamydiia;order.Parachlamydiales	order	0.4293795661053221	6522	102	183	164	189	2404	800	1522	1260	0.00149032929845702	0.00010001200144017281	0.22265366384650065	217	49.94407552021796	0.4778220106701444	65.5050597976081	14.62994389935845	6.7942875251336865	212	65.86334245208116	45.868566836046895	3.236391213976743	4.501954546453824	6.751048828352959	7.487176216615132	0.8524684584788759	1999	0.003927360257069467	0.0010008520767680593	0.22265366384650065	0.3981734917008805	9899	0.0009966643864766551	1.0004802305106451e-05	0.22265366384650065	0.45667489195924554	3782	0.4244350012832956	36	0.36741422626984127	9	0.15985307222222223	2695	0.3708366310943718	5	6	18
super kingdom.Bacteria;phylum.Chlorobi;class.Chlorobia;order.Chlorobiales	order	0.34984710057466506	381	31	2	12	0	28	257	2	80	0.008724922494377613	0.00010302480837385643	0.4851926219939295	206	55.09208454206382	0.5698104528470784	67.40682414698163	14.762512201593902	7.516781690907833	193	41.223658461165485	19.946781855146266	2.8632115878825632	2.7924555047422475	2.653633253613517	4.527706419237759	0.7618810822031542	213	0.01534134207943122	0.0010142168288820484	0.4851926219939295	0.27559252311763666	836	0.003992299143507399	1.008125491461177e-05	0.4851926219939295	0.4289793722999456	107	0.3966918942338212	1	nan	7	0.12638352380952383	266	0.25110817149808484	2	3	29
super kingdom.Bacteria;phylum.Chloroflexi;class.Anaerolineae;order.Anaerolineales	order	0.4614324727666319	7796	111	559	131	482	2945	868	1228	1583	0.013487525739551365	0.00010001700289049138	0.30053632876059594	217	45.30207385837246	0.4348297930584454	63.319394561313494	13.399522203090672	5.938672764579354	213	64.3661620773667	40.31761730381242	3.3638982412212997	4.803616211219851	6.788994595607792	7.962120401454001	0.888494047401576	5018	0.020738010401659946	0.0010010693240506904	0.30053632876059594	0.4159304464384263	11371	0.009258999390946937	1.0004101681689493e-05	0.30053632876059594	0.506090091880299	5409	0.4653238102415527	105	0.3502040259340659	13	0.31909604423076926	2269	0.36156666030550955	1	28	52
super kingdom.Bacteria;phylum.Chloroflexi;class.Ardenticatenia;order.Ardenticatenales	order	0.40184741646475003	4649	91	186	69	632	2097	320	387	958	0.0025188424888015672	0.00010006337346986425	0.2048342359001453	216	52.85387692798666	0.49104074903910244	68.17788771778878	15.511516315406983	7.190737414198602	212	61.777576380587114	40.7784092122896	3.109512586801447	3.9826909970900695	5.670963471947933	7.1877462636234295	0.8511842104113483	2215	0.004856971835907268	0.0010008492053863885	0.2048342359001453	0.3703572159279242	7737	0.0015279272432516203	1.0005603137757144e-05	0.2048342359001453	0.44859023233852297	3354	0.39579856787342943	19	0.2760303976608187	8	0.10733037142857141	1268	0.38087601655448056	1	1	2
super kingdom.Bacteria;phylum.Chloroflexi;class.Caldilineae;order.Caldilineales	order	0.40519188536706097	4954	96	122	209	604	1688	390	903	1038	0.0028993245067284834	0.00010013231770553946	0.2688593119354219	216	54.20195774882197	0.49629838113254576	69.51433185304805	16.239350509711663	7.469550575962706	212	65.07790084320139	44.293470545665414	3.0497308159152547	4.007420173872267	5.929870893197171	6.6504236113779305	0.7816716288318216	1640	0.007991262202969843	0.0010002263285853004	0.2688593119354219	0.3673576974434887	8388	0.0017278537342276484	1.0001700289049139e-05	0.2688593119354219	0.46433052237044337	3505	0.40853122925371627	20	0.34666377605263154	9	0.15985307222222223	1420	0.3428099792337395	1	1	3
super kingdom.Bacteria;phylum.Chloroflexi;class.Chloroflexia;order.Chloroflexales	order	0.3674177852208353	3634	76	37	6	462	652	636	1147	694	0.0030009967170243615	0.00010036633713052642	0.0694537253591714	216	56.40876294336709	0.5456784769078952	70.60897083104018	17.939402905433948	8.766815990820032	212	57.57686914227884	36.90643418149957	3.0024513529207733	3.20951981767679	4.209787706294428	7.337100797779546	0.8949769360846856	1673	0.006060837934671076	0.0010068562113439133	0.0694537253591714	0.2762529655259296	5602	0.001961189120951916	1.0020642523598614e-05	0.0694537253591714	0.4128426711414662	2032	0.38200631511640926	19	0.3563525149122807	7	0.04975759285714286	1576	0.3168782217882925	3	4	17
super kingdom.Bacteria;phylum.Chloroflexi;class.Chloroflexia;order.Herpetosiphonales	order	0.18877280188408627	555	25	1	0	285	30	26	166	47	0.0004066199849670889	0.00010015825003505539	0.017095167586485396	196	68.31905551761147	0.7123063076274108	74.76936936936937	22.521184691592662	12.47462391287113	180	39.239047658016794	24.48214765485171	2.4074029447911895	1.7423172091237742	1.9625559716947776	5.498773067612218	0.8702011101543708	45	0.0023635601479766407	0.001002776106484267	0.017095167586485396	0.2392680969191919	1558	0.00017179240690434934	1.0025967255190944e-05	0.017095167586485396	0.2423693434893804	499	0.18408656855920674	1	nan	0	nan	55	0.06733350585858586	1	1	4
super kingdom.Bacteria;phylum.Chloroflexi;class.Chloroflexia;order.Kallotenuales	order	0.17690973128682724	907	27	13	0	444	13	26	354	57	0.0006045148422136405	0.00010103051121438674	0.008851390783139717	197	68.02814752075469	0.7246069118837786	72.85226019845645	22.06912133433979	12.461367838682094	187	39.79139893052147	26.015936310725984	2.5668386881971035	1.8030350337784233	2.0877271779080564	6.503909314569825	0.9550327856152063	100	0.001789510114284841	0.0010039787305246718	0.008851390783139717	0.1339192115050505	1859	0.0003118919110071795	1.003290793803676e-05	0.008851390783139717	0.27092327124352417	795	0.16188563428560107	7	0.15677708333333332	1	nan	104	0.20962858989917849	NA	NA	NA
super kingdom.Bacteria;phylum.Chloroflexi;class.Dehalococcoidia;order.Dehalococcoidales	order	0.345263890407513	1325	45	26	2	7	591	220	58	421	0.0006869840774218496	0.00010012348563227981	0.009855370156729227	209	60.162176366641965	0.525522895612837	72.28754716981132	16.88813652787079	7.981866190122804	203	50.84708759175562	29.84119395430374	2.8082291895052256	3.0108169428783205	3.738623680666416	6.706643579449934	0.9328817776233423	280	0.001878757256706039	0.0010047271589280714	0.009855370156729227	0.32124862924987196	2910	0.00033108699432798087	1.000070004900343e-05	0.009855370156729227	0.41117928952966204	897	0.3340032154124861	5	0.1366052	0	nan	423	0.2715631167759067	1	2	4
super kingdom.Bacteria;phylum.Chloroflexi;class.Ktedonobacteria;order.Ktedonobacterales	order	0.2862050915061916	2083	56	52	1	112	162	220	1254	282	0.00618837615101424	0.00010065805201504838	0.20118109123788533	212	62.59843257918385	0.609023253189467	71.2534805568891	17.217967810766503	7.792562127517402	201	47.7222145664678	27.07848840301371	2.820914830111642	2.7716519795458554	3.474914663483155	6.447843144913421	0.8437857449841031	1225	0.010251899167449766	0.00100333541231662	0.20118109123788533	0.2090574511175137	3913	0.0033105112620736687	1.000070004900343e-05	0.20118109123788533	0.38272389500929455	1030	0.34401519335512853	12	0.2094634553030303	0	nan	1041	0.18434071691642656	2	2	3
super kingdom.Bacteria;phylum.Chloroflexi;class.Ktedonobacteria;order.Thermogemmatisporales	order	nan	1	1	0	0	0	0	1	0	0	0.00018392197380734715	0.00018392197380734715	0.00018392197380734715	159	nan	nan	NA	NA	NA	NA	NA	NA	NA	NA	NA	nan	nan	0	nan	nan	nan	nan	21	2.4402557187132195e-05	1.0292778072265596e-05	0.00018392197380734715	0.2513996902380952	1	nan	0	nan	0	nan	0	nan	1	1	4
super kingdom.Bacteria;phylum.Chloroflexi;class.Thermoflexia;order.Thermoflexales	order	0.31628136575512944	991	37	1	3	3	738	52	1	193	0.0018390481798148648	0.00010060638210303922	0.12655006123698714	210	57.23320184692536	0.5309721263370333	67.84561049445006	14.813475661679623	6.8304488420716485	199	41.84602303748727	21.248471481061355	2.933130066185766	2.8248619023108157	3.1108455640840105	4.938150405753208	0.7158073263039877	244	0.006476973916483799	0.0010004547521600727	0.12655006123698714	0.293980321164744	2329	0.0008040958488448536	1.0007555704556941e-05	0.12655006123698714	0.36751529172915387	788	0.3106397062340766	0	nan	0	nan	203	0.28250025373359994	1	2	2
super kingdom.Bacteria;phylum.Chloroflexi;class.Thermomicrobia;order.Sphaerobacterales	order	0.29726751047944955	473	34	9	1	25	81	55	253	49	0.001213686530848205	0.00010048542188417896	0.2162887617433072	203	68.54377038019135	0.6077472631239473	75.07188160676533	22.798267633801387	11.67176631200512	191	60.446781166850116	41.984274906754536	2.544228223830578	2.651376066716136	3.5970798064703504	3.925319791306761	0.6373208310170179	84	0.005297392551431339	0.0010039643721361272	0.2162887617433072	0.24160933452380948	1496	0.0004070728846506748	1.0062083052433515e-05	0.2162887617433072	0.3349076274160747	437	0.28886895901370896	6	0.042457249999999995	7	0.04975759285714286	23	0.36006695197628463	1	1	3
super kingdom.Bacteria;phylum.Chloroflexi;class.Thermomicrobia;order.Thermomicrobiales	order	0.36629645630055097	3501	95	233	10	467	607	305	1111	768	0.002311635440304937	0.00010008744482021134	0.07137064071370641	215	58.343545435997875	0.5446301837027134	72.1479577263639	17.54282728100802	8.176967643041909	208	61.073669296324546	40.343260875166656	2.882964487905301	3.4814040130488717	4.933767948745189	7.142903937148399	0.875269643326121	1153	0.006353329983554338	0.0010009609224855861	0.07137064071370641	0.25092193077027314	6248	0.0013123684712734417	1.000040001600064e-05	0.07137064071370641	0.43323959652038124	2286	0.3874975618931905	28	0.3722580846560846	7	0.04975759285714286	1180	0.2688635708686621	1	1	2
super kingdom.Bacteria;phylum.Chrysiogenetes;class.Chrysiogenetes;order.Chrysiogenales	order	0.3686691600000001	6	4	0	0	0	1	2	0	3	0.0001993876314876808	0.00011858157950663903	0.0003186549725349762	148	55.4	0.5107943066666667	66.5	8.928228415587112	4.228180243418114	134	21.341752894020736	12.295311288411828	2.0150375939849625	2.39036815598958	2.9079439807589997	1.7397563441006998	0.9709765032525489	0	nan	nan	nan	nan	33	5.800604221580534e-05	1.0746910263299302e-05	0.0003186549725349762	0.4196842924242424	5	0.33329689	0	nan	0	nan	1	nan	1	2	3
super kingdom.Bacteria;phylum.Cyanobacteria;NA;order.Chroococcales	order	0.39730493576586723	867	52	16	73	29	333	168	31	217	0.006956904241589882	0.0001003230401894099	0.2535812969096004	211	53.43330642948661	0.47931521526833254	68.91810841983852	14.488112413562412	6.461044057330041	199	65.74619432231505	44.341058764831764	2.88748493774267	4.537940654075104	6.862831822749595	4.4851420370851445	0.6629883512097084	250	0.0233857088938989	0.0010057197541967755	0.2535812969096004	0.3696113828658635	2621	0.0023231641280982126	1.0003601296466729e-05	0.2535812969096004	0.425526052768566	703	0.38956409317657736	2	0.60869395	7	0.04975759285714286	155	0.3707462294218684	5	6	41
super kingdom.Bacteria;phylum.Cyanobacteria;NA;order.Chroococcidiopsidales	order	0.24602640233569115	117	19	3	0	11	92	6	1	4	0.0034868793510979463	0.00010039872637044262	0.05988899273978853	185	48.8692897141173	0.564694481977601	54.60683760683761	11.348164334607452	6.267624881096627	174	23.915060757468883	12.483019843531885	3.186414149319142	2.1073946457170454	1.9916667127257572	3.3907869517892286	0.7120250117309567	48	0.008078880696273489	0.001026673967459324	0.05988899273978853	0.1646119470744681	458	0.0009112045479822522	1.001712929108776e-05	0.05988899273978853	0.3962800440546377	101	0.22495218336633666	0	nan	0	nan	16	0.29502513208333336	1	1	5
super kingdom.Bacteria;phylum.Cyanobacteria;NA;order.Gloeoemargaritales	order	nan	1	1	0	0	0	0	0	0	1	0.0004496754516305623	0.0004496754516305623	0.0004496754516305623	72	nan	nan	NA	NA	NA	NA	NA	NA	NA	NA	NA	nan	nan	0	nan	nan	nan	nan	1	0.0004496754516305623	0.0004496754516305623	0.0004496754516305623	nan	1	nan	0	nan	0	nan	0	nan	1	1	1
super kingdom.Bacteria;phylum.Cyanobacteria;NA;order.Nostocales	order	0.4087990811247395	2785	87	137	91	319	666	473	417	682	0.004270523189822563	0.00010011624608573287	0.5595760422581255	212	51.412330268887104	0.4848211621180273	68.01113105924595	15.039616265138926	6.864272295918948	207	64.50577389896513	44.32856782876604	3.043619430761677	4.289057164875029	6.457868499057204	5.261995611385269	0.6633879879156068	652	0.01725678742558608	0.001001844666369824	0.5595760422581255	0.3886383853710195	6621	0.001819129207521535	1.0002400576138273e-05	0.5595760422581255	0.44691832509918306	1898	0.4188146772111202	26	0.3390560369230769	7	0.04975759285714286	854	0.33400103569396905	10	12	112
super kingdom.Bacteria;phylum.Cyanobacteria;NA;order.Oscillatoriales	order	0.39839012718979544	1623	66	30	97	98	614	210	218	356	0.0037365149131860674	0.00010002572089965992	0.6233898967429696	209	49.60437165195445	0.4753225445156062	65.43253234750462	13.402838575330351	6.051667596302616	202	58.76709375843767	36.92177291389411	3.08714935450154	4.384675188628032	6.10109070373465	4.715490389995807	0.6379153480240464	390	0.01455143593678541	0.0010009099181073704	0.6233898967429696	0.393716440398128	4519	0.0013643211307525476	1.0020441701070184e-05	0.6233898967429696	0.4312428824233583	1090	0.38172451775258837	8	0.2693371696428571	8	0.11840751964285715	517	0.3711725453679547	6	12	59
super kingdom.Bacteria;phylum.Cyanobacteria;NA;order.Pleurocapsales	order	0.3117753181323305	1152	45	67	58	562	330	76	3	56	0.003078474726803396	0.00010001643127085164	0.28764519535374866	207	37.515300704701225	0.4759909229874083	49.07725694444444	8.74238604705199	4.580237128485627	195	25.90472035981085	12.44267952734005	3.973327201655553	2.9631178742725677	2.7166016034313927	5.495759985178644	0.7796228266588763	429	0.007695200591347528	0.0010076934680947353	0.28764519535374866	0.26562470589122716	2530	0.0014199977702900927	1.000010000100001e-05	0.28764519535374866	0.3838700593460362	516	0.34214252023594494	0	nan	0	nan	636	0.22127459487941367	4	4	9
super kingdom.Bacteria;phylum.Cyanobacteria;NA;order.Spirulinales	order	0.34365331329849014	42	11	0	17	2	13	4	2	4	0.0006572927477528788	0.00010145246106761806	0.00644892141354795	174	43.31707317073171	0.47426577990708474	56.23809523809524	9.979888535623841	4.319769282885264	153	40.66317879382969	21.08071582270889	2.7205757832345467	4.074512320321004	4.880055957208122	2.7267321780117815	0.7295273409596087	5	0.0037126902297188293	0.0017977394171748674	0.00644892141354795	0.409658735	207	0.00015812773414018895	1.0090817356205853e-05	0.00644892141354795	0.3661369704352516	32	0.28864730332661287	0	nan	0	nan	10	0.3456370233333333	1	1	3
super kingdom.Bacteria;phylum.Cyanobacteria;NA;order.Synechococcales	order	0.4102261614213868	5992	88	84	300	458	3231	840	166	913	0.039865041175485526	0.00010011923290464098	0.7460177500047921	217	41.175501235832385	0.44739044269831585	55.89803070761015	11.013667482194673	5.326637338035817	208	49.85386230095026	29.61326360648314	3.721061321247623	4.526545075157469	5.559466831921197	7.282835351046425	0.8372826167437396	3582	0.06644919050044991	0.0010014320478283947	0.7460177500047921	0.3729311821401604	9106	0.02624560794994313	1.0003000900270082e-05	0.7460177500047921	0.44961963587895487	4401	0.3857396876989323	8	0.26212030178571427	4	0.031585641666666664	1579	0.40572383747153506	10	12	462
super kingdom.Bacteria;phylum.Cyanobacteria;class.Gloeobacteria;order.Gloeobacterales	order	0.26029417719017095	144	9	0	0	0	16	22	2	104	0.0013829632015342373	0.00010027408249214519	0.04403303586275705	174	66.74290986790987	0.6377559462801088	77.02083333333333	20.139831246969067	9.715766101193054	167	46.18026519140872	27.269361203689517	2.1682445225858804	2.2929817348076638	2.806712401232154	3.4721381780245695	0.6986455966707632	29	0.005673040868069374	0.0013230919504506505	0.04403303586275705	0.21071779408866995	422	0.0004924511796158414	1.0048332479225073e-05	0.04403303586275705	0.37262780776024135	134	0.25312767466053193	0	nan	0	nan	10	0.2883280544444445	1	1	2
super kingdom.Bacteria;phylum.Deferribacteres;class.Deferribacteres;order.Deferribacterales	order	0.3633389985482999	1132	39	1014	0	1	77	6	3	31	0.002829218094071707	0.00010010344022156227	0.26126250840485704	199	17.14536996247731	0.40460436011612966	26.68286219081272	4.029124093493574	2.627789308869892	192	7.390128008979589	3.6107794911992968	7.195629862605529	1.83417731434818	1.3740749606566252	5.255653825230362	0.7474185456810768	326	0.00897142573542385	0.0010003819640226268	0.26126250840485704	0.3199920214667296	2203	0.0014700950729829546	1.000070004900343e-05	0.26126250840485704	0.4500034867840609	931	0.3493184722934065	192	0.16028151725021814	1	nan	8	0.3962894375	1	2	14
super kingdom.Bacteria;phylum.Deinococcus-Thermus;class.Deinococci;order.Deinococcales	order	0.4535741143713745	3232	96	500	118	404	921	349	118	822	0.0015360234035621861	0.00010003715665818732	0.37152460054902514	213	41.12277526499168	0.41728150432505684	58.97215346534654	11.588787554390922	5.517011093536298	209	58.801296016028346	36.0513424524841	3.5440455828497672	5.073981703439622	6.534578568225405	6.420473793550008	0.7945288791352211	867	0.00477758568112593	0.0010009831084100455	0.37152460054902514	0.4365708916384975	7571	0.0006762713549339194	1.0003601296466729e-05	0.37152460054902514	0.4838870729511757	2063	0.44687256977173484	36	0.2896303282539683	7	0.04975759285714286	1126	0.4174464049737517	2	2	52
super kingdom.Bacteria;phylum.Deinococcus-Thermus;class.Deinococci;order.Thermales	order	0.46562032671863024	560	52	170	10	0	190	103	5	82	0.0017085038896956291	0.00010006316487282597	0.41610238446580516	208	40.56455405060056	0.400003703378482	59.70357142857143	10.97022691924715	4.908277903698517	200	53.098761396647525	31.024369880367708	3.349883352276126	4.840260988903183	6.320825855640738	3.312522088594054	0.5234758503137117	81	0.010085818594203896	0.0010043118455234474	0.41610238446580516	0.48721596686728397	1710	0.0005828226754649629	1.0008407061932023e-05	0.41610238446580516	0.47282918371343313	493	0.4660002392804135	3	0.13337338333333332	0	nan	64	0.2791068621031746	1	1	41
super kingdom.Bacteria;phylum.Dictyoglomi;class.Dictyoglomia;order.Dictyoglomales	order	0.2873648587301587	28	5	0	0	0	20	0	0	8	0.008722902551323896	0.00012626262626262626	0.05888550041585806	173	67.62698412698413	0.5799392783068783	78.42857142857143	17.190853767130793	7.7842600411987695	153	37.6598020430469	21.205998120344855	1.9508196721311475	2.1906882900169324	2.724215019553631	2.1549775696544664	0.6467122780351677	9	0.026271076087869074	0.001596686874734925	0.05888550041585806	0.16185714027777776	119	0.0020699062048061003	1.0068702110735586e-05	0.05888550041585806	0.3317764266272611	28	0.2873648587301587	0	nan	0	nan	0	nan	1	1	5
super kingdom.Bacteria;phylum.Elusimicrobia;class.Elusimicrobia;order.Elusimicrobiales	order	0.3642188854570172	1168	28	1087	0	0	49	2	0	30	0.0008350345453310847	0.00010105433354667026	0.06612500789220764	186	25.519117336338347	0.4753836812409761	33.61472602739726	3.957650246951477	2.4701285941712072	175	6.062456438510079	3.142803338446214	5.206051652997809	1.531832289419689	1.2723237753136925	6.121027658665097	0.8666269175954219	217	0.0027838742219787604	0.0010022170255413491	0.06612500789220764	0.30265792464797747	2250	0.00045135094888075695	1.000040001600064e-05	0.06612500789220764	0.4633438098942741	744	0.37360987290029524	308	0.10837990291361735	2	0.05141295000000001	114	0.28972544518708276	1	1	3
super kingdom.Bacteria;phylum.Elusimicrobia;class.Endomicrobia;order.Endomicrobiales	order	0.3819418081139348	1477	49	60	1	6	510	369	50	481	0.0007487502938884853	0.00010061627468242988	0.0931342707078171	210	56.67658844834894	0.5145331171507836	71.02301963439405	16.40004380764939	7.761601927864737	202	53.04003459136844	30.141014312872972	2.8441482921993115	3.2341398116649693	3.883349673559585	5.681416896422778	0.7785142904608726	150	0.004805083323408052	0.0010208497464519923	0.0931342707078171	0.3890773546174497	3570	0.0003310975886648349	1.0002400576138273e-05	0.0931342707078171	0.44003914930829807	977	0.37077448250509687	11	0.3555691209090909	4	0.24626213333333333	485	0.300165748542643	1	1	2
super kingdom.Bacteria;phylum.Fibrobacteres;class.Chitinivibrionia;order.Chitinivibrionales	order	0.24017582424303527	546	32	1	8	7	487	15	3	25	0.0005499712927038145	0.0001010611419909045	0.0150782597850714	202	66.67174110293377	0.6268434274866417	73.12271062271063	18.27756059656577	8.68531984347126	192	39.8975011379152	21.487432865615357	2.625723231058234	2.1828679449385424	2.4739944242545566	5.692697474920309	0.9032272927854552	59	0.002331697300927976	0.0010000440270955325	0.0150782597850714	0.18466220099357103	1648	0.00020625937149960967	1.0003601296466729e-05	0.0150782597850714	0.32751773922220306	451	0.22770005647055924	0	nan	0	nan	95	0.23388150736842106	1	1	1
super kingdom.Bacteria;phylum.Fibrobacteres;class.Fibrobacteria;order.Fibrobacterales	order	0.4838308171230655	6213	97	1296	36	373	1957	559	939	1053	0.0012544952216625728	0.00010001428775539363	0.08278229012550702	216	41.96772491345805	0.4048528900131654	61.82440045066795	11.989985514975574	5.122341841534577	210	44.53916291373431	18.448231512556358	3.3967171289848093	3.714696974246098	3.601522913400396	7.802732801437874	0.8933336646723975	1862	0.0033145897099409365	0.0010031834354351141	0.08278229012550702	0.47193784989457965	10298	0.0007723521402893649	1.000010000100001e-05	0.08278229012550702	0.516501804482973	4002	0.4655772975442043	570	0.2687670728270589	10	0.2480105655555556	1631	0.3585991081636845	1	2	54
super kingdom.Bacteria;phylum.Firmicutes;class.Bacilli;order.Bacillales	order	0.5359155736845135	15366	131	6815	267	640	3210	781	1657	1996	0.019151444041508925	0.00010003091864758198	0.992882826661912	217	25.76274894314278	0.31159438608233636	44.972536769491086	7.99751155270219	3.8799687941358267	213	46.92595887304098	22.781435108846015	4.736223822368345	5.867570001469481	5.871551117441411	7.988283774981871	0.8286676594886964	9490	0.03077174178299281	0.0010000663027383032	0.992882826661912	0.5022035626484354	19743	0.014915444135922261	1.0008206729518205e-05	0.992882826661912	0.5523340623046752	10524	0.5282647036147683	1001	0.3737623453152846	11	0.2655806218181818	3830	0.4565523874297775	9	111	2113
super kingdom.Bacteria;phylum.Firmicutes;class.Bacilli;order.Lactobacillales	order	0.5083580454919069	11851	125	8046	160	113	1483	356	312	1381	0.08426652647671058	0.00010004101681689492	0.9990375004627402	214	18.748397211935682	0.3043732283388204	33.96700700362839	5.738998189660337	3.1406246976045136	210	27.1846904318198	11.467081499558251	6.1824699473099765	4.736835512650463	3.651210381267356	8.163816572182425	0.8703273736890375	8728	0.11429371402236138	0.0010000967835596993	0.9990375004627402	0.46197649461578943	17241	0.05793514632788347	1.000040001600064e-05	0.9990375004627402	0.5471973597309145	9225	0.5003391925771445	1083	0.3717373180732988	11	0.2655806218181818	1532	0.4974516294199255	6	8	996
super kingdom.Bacteria;phylum.Firmicutes;class.Clostridia;order.Clostridiales	order	0.543174388463304	18562	136	8501	365	658	3812	1183	1614	2429	0.11314005255379694	0.0001001001001001001	0.9715725535729801	217	23.93741595525689	0.29703186238299417	43.09239306109256	7.500755815665484	3.7228061040611506	213	41.84570230729498	17.528435047453204	4.942867751578047	5.57886476185498	4.7083932274452085	8.658496472877014	0.8809247576978353	13301	0.15772132466850322	0.001001727115716753	0.9715725535729801	0.5145750574122482	21129	0.09940015976084733	1.0012615896028996e-05	0.9715725535729801	0.5563831888936841	13179	0.5372340840725859	1095	0.37509796065437867	12	0.2899595560606061	4276	0.46670586074513004	22	185	2340
super kingdom.Bacteria;phylum.Firmicutes;class.Clostridia;order.Halanaerobiales	order	0.4706302039605955	743	51	139	2	12	223	44	21	302	0.007317339669325797	0.00010036086275433842	0.35618874773139747	212	39.13232941415475	0.3788498385245216	56.033647375504714	10.04612456825467	4.632751161977417	199	44.97591517164974	20.131152404014475	3.551437561549732	4.476941816327037	4.345399029681924	4.4901937088995965	0.6792316086726543	238	0.022227054037791093	0.0010147003649510556	0.35618874773139747	0.46632924730170544	2810	0.0019572828362416036	1.000080006400512e-05	0.35618874773139747	0.5025175128673212	577	0.4389375132792942	110	0.23918448125938283	5	0.043479809999999994	51	0.37257264964705883	2	4	29
super kingdom.Bacteria;phylum.Firmicutes;class.Clostridia;order.Natranaerobiales	order	0.32185951540170304	74	11	0	0	0	11	0	1	62	0.00019641556885979168	0.00010104990854983277	0.0013258666108407042	177	36.0170307293595	0.5059201657164013	44.770270270270274	9.544616770099871	5.496353811238032	157	18.199946511928545	7.850097047774857	3.506791427709025	1.9068284196535747	1.428237212772635	4.131405438100509	0.9598845158321886	1	0.0013258666108407042	0.0013258666108407042	0.0013258666108407042	nan	1179	3.4349431135121804e-05	1.000070004900343e-05	0.0013258666108407042	0.483001866376933	73	0.31458355755327244	0	nan	0	nan	1	nan	1	1	2
super kingdom.Bacteria;phylum.Firmicutes;class.Clostridia;order.Thermoanaerobacterales	order	0.5006374085041774	964	64	270	0	0	174	61	82	377	0.009090246481896056	0.00010000195125758551	0.440695337353086	213	30.56986724576983	0.3354635755268588	49.148340248962654	8.106792865213249	3.8434635948768094	206	30.619854618175648	8.969869577745133	4.191392811161063	3.777061425803457	2.3337985013573763	5.020106954325488	0.7306127569958345	329	0.026091734955539927	0.0010002394939633433	0.440695337353086	0.4218728172279264	4726	0.0018775124613789479	1.0002800784219581e-05	0.440695337353086	0.5193939944789038	618	0.46651718949557575	198	0.21602524539814386	1	nan	147	0.4553263615692852	4	7	86
super kingdom.Bacteria;phylum.Firmicutes;class.Erysipelotrichia;order.Erysipelotrichales	order	0.47716019370384843	9200	102	6640	43	12	687	281	314	1223	0.008055475672993338	0.00010004802305106452	0.25249922590348123	214	20.059230729238056	0.32321954469030956	35.75054347826087	5.839253697157386	3.1876272987089003	207	19.50260433009516	7.4635937611665275	5.790121767683677	3.339913855702013	2.341426102163682	8.029657931922019	0.8797736617854544	5905	0.01234335991288436	0.0010001347120224358	0.25249922590348123	0.43397867492497516	13968	0.005318715935324696	1.0011914177871667e-05	0.25249922590348123	0.5249191069658427	6761	0.4615603499452055	1015	0.34525242140632123	11	0.2655806218181818	1413	0.4836573233148183	1	1	174
super kingdom.Bacteria;phylum.Firmicutes;class.Limnochordia;order.Limnochordales	order	0.4929800556405127	798	39	195	0	234	38	10	85	236	0.001249431684178461	0.00010005503026664665	0.03865459157244163	199	35.97788700106603	0.3931826686707355	57.17418546365915	11.042707180248092	5.190142165870107	189	36.87438607722029	14.624031500500413	3.3056876712328767	3.3392523658670306	2.817655284409488	5.208319476203777	0.7794425068445467	149	0.005599057744410486	0.001006912843947873	0.03865459157244163	0.351401721889171	2719	0.00039044633962314137	1.000070004900343e-05	0.03865459157244163	0.5166438154177899	543	0.44390402015725117	156	0.20818192318031428	0	nan	99	0.24097381288394143	1	1	1
super kingdom.Bacteria;phylum.Firmicutes;class.Negativicutes;order.Acidaminococcales	order	0.4353117968228008	4344	68	3413	0	1	158	132	32	608	0.0077055204647160135	0.00010023145283445344	0.47187621642662514	206	20.643148051796057	0.3704123575971725	33.087246777163905	4.682982019361762	2.734360385835588	201	10.77902764633447	4.297251975493349	6.074848153842942	2.301744401701446	1.5715748362043946	7.179287504924516	0.8570696487768239	2609	0.012591213492996451	0.001002625925041776	0.47187621642662514	0.3918668719942853	7232	0.004641540612209138	1.000010000100001e-05	0.47187621642662514	0.49316556188548105	2921	0.4297178938409043	839	0.3214446053814491	9	0.2960208611111111	575	0.45661372374609904	1	1	28
super kingdom.Bacteria;phylum.Firmicutes;class.Negativicutes;order.Selenomonadales	order	0.4706995302809213	6451	91	4276	1	369	339	352	278	836	0.0067971490637769435	0.00010018032458425165	0.636654435977044	213	24.472791214390174	0.3547254349809008	41.74035033328166	7.7608182015721265	4.0454024123938845	207	26.417525041973782	11.13646925867573	4.959230057897923	3.4039613293122013	2.7528705734087096	7.450572950928101	0.8493594475318961	3286	0.013009843320374297	0.0010001887148518589	0.636654435977044	0.39141224745307573	10440	0.0042142136868875465	1.0004802305106451e-05	0.636654435977044	0.5144430318970836	4738	0.4514531502059711	869	0.33846291936014167	6	0.24626315000000001	838	0.45095807160389284	2	6	88
super kingdom.Bacteria;phylum.Firmicutes;class.Negativicutes;order.Veillonellales	order	0.45805545980220885	7758	97	5410	21	20	454	441	200	1212	0.028450766319069027	0.00010002333877904845	0.7585971485726987	211	22.245071396065917	0.3537446984283552	37.30678009796339	6.632897256909607	3.5894724508378726	206	24.49959391925381	10.497037003024491	5.521784497591786	3.6936489395689263	2.9243954778296795	7.771744801592813	0.8677231382738314	5294	0.041527027844579754	0.001001130308412724	0.7585971485726987	0.39883407120339354	11837	0.018659131025623443	1.000010000100001e-05	0.7585971485726987	0.5176155813775019	5876	0.4333995674697769	823	0.33338211163596476	11	0.2655806218181818	1048	0.4698457136880545	1	1	112
super kingdom.Bacteria;phylum.Firmicutes;class.Thermolithobacteria;order.Thermolithobacterales	order	nan	0	0	0	0	0	0	0	0	0	nan	nan	nan	0	nan	nan	NA	NA	NA	NA	NA	NA	NA	NA	NA	nan	nan	0	nan	nan	nan	nan	121	1.879002589462213e-05	1.0002800784219581e-05	7.661954564609431e-05	0.4483558901928375	0	nan	0	nan	0	nan	0	nan	NA	NA	NA
super kingdom.Bacteria;phylum.Firmicutes;class.Tissierellia;order.Tissierellales	order	0.44233436095632384	4411	95	2898	32	34	440	100	78	829	0.0076445923127382645	0.000100124599501602	0.45337770011525447	212	23.23603514405082	0.3667585591188889	37.70868283835865	7.289929179555911	3.922998582734614	208	30.542970247469018	15.94622037050709	5.515970973889727	4.189748555188246	4.064804010046677	6.600710055526853	0.7865613405248342	1920	0.017121777016862672	0.0010025116690202335	0.45337770011525447	0.3824926552286619	9940	0.003411647852433957	1.0000375014063027e-05	0.45337770011525447	0.5230190056880359	3453	0.42869823770047794	449	0.3623715196393772	10	0.24390527555555558	499	0.4309416332154268	3	5	90
super kingdom.Bacteria;phylum.Fusobacteria;class.Fusobacteriia;order.Fusobacteriales	order	0.48815628946299144	7748	104	4325	54	261	1808	316	41	943	0.029118075496486855	0.00010001000100010001	0.8934260160963543	216	25.19824454171112	0.34130959317408727	42.419334021683014	7.853702268222362	4.082391538866691	207	34.353977484142355	16.58737176241378	4.879850303500525	4.374239856678215	4.063150632292998	7.626487624885685	0.8516276711044556	4228	0.05307135974548305	0.0010002942041776994	0.8934260160963543	0.4032855424756422	12316	0.0183333022195055	1.000080006400512e-05	0.8934260160963543	0.5311859776946087	6307	0.4714795204679541	610	0.36608880968451374	1	nan	830	0.47798458331434307	2	2	63
super kingdom.Bacteria;phylum.Gemmatimonadetes;class.Gemmatimonadetes;order.Gemmatimonadales	order	0.4319802698461469	7438	110	609	46	506	2139	894	1663	1581	0.00945450384812773	0.00010003000900270081	0.23161997865396217	217	49.0703443387121	0.47069496789409204	65.7488572196827	14.93030867057329	6.910356294745073	213	66.62229107761172	47.34964798965618	3.2396000327171603	4.462217931831518	6.851983598249898	8.10919971522062	0.9096785629661777	5124	0.013534067492792637	0.0010006222775357809	0.23161997865396217	0.38648812186310066	10741	0.006557200151446554	1.000040001600064e-05	0.23161997865396217	0.4872018463449151	4327	0.4277730307802847	196	0.2914732036368393	8	0.10733037142857141	2907	0.36659628567380487	1	16	20
super kingdom.Bacteria;phylum.Gemmatimonadetes;class.Longimicrobia;order.Longimicrobiales	order	0.2762111986711314	1838	63	147	3	445	110	90	837	206	0.0013013487706767508	0.00010002375564196496	0.1755636852321935	203	62.24816506071841	0.6303436353102084	71.50979325353646	18.842616897412288	9.2681528646006	196	47.46258788377936	30.39470284615931	2.7408833263590364	2.5188957639051472	3.279477938074464	6.5117127679438696	0.8663301469618535	726	0.0027598661175293315	0.0010004183567673755	0.1755636852321935	0.18755936138899973	3643	0.0006737660971688907	1.0004952451463474e-05	0.1755636852321935	0.3817643659917846	1006	0.27309659061798364	12	0.3791149568181818	8	0.11840751964285715	812	0.2331996633548559	NA	NA	NA
super kingdom.Bacteria;phylum.Ignavibacteriae;class.Ignavibacteria;order.Ignavibacteriales	order	0.3707049187800804	3656	79	46	33	24	2099	539	114	801	0.00540118385128124	0.00010045891458709103	0.14951161411794078	216	57.32790308530923	0.5224029828885228	70.20897155361051	15.695670238526064	7.201964263174924	212	59.14198331676644	37.201772420620415	3.0195571208178147	3.768044461815878	5.165503612790816	7.29572767357249	0.8892755453546534	2481	0.007766011650370309	0.0010001282215668676	0.14951161411794078	0.3279162363738769	5820	0.00340420388764335	1.0002400576138273e-05	0.14951161411794078	0.44736815821962556	2709	0.3531976322273856	6	0.13718358999999997	8	0.10733037142857141	933	0.3488398046611146	2	13	15
super kingdom.Bacteria;phylum.Kiritimatiellaeota;class.Kiritimatiellae;order.Kiritimatiellales	order	0.346802339429589	2894	58	37	24	28	2389	193	0	223	0.0021764003472622964	0.00010005002501250626	0.8676560834598366	214	51.58381704904076	0.5079761627741913	62.95438838977194	13.006744328167521	6.14039124752053	205	43.70635350715394	25.973326302003485	3.256325813710961	3.3602838961401797	4.229913902064698	6.222827348835633	0.7807426634809497	1150	0.004867989299798595	0.0010014475070954086	0.8676560834598366	0.2991255639029023	4577	0.0013900693404589222	1.0012615896028996e-05	0.8676560834598366	0.3846685865116473	2525	0.3398145719235378	1	nan	0	nan	368	0.31830201038606204	1	2	3
super kingdom.Bacteria;phylum.Lentisphaerae;class.Lentisphaeria;order.Lentisphaerales	order	0.3026304620431092	1363	38	2	57	36	1191	3	1	73	0.0009574125850014766	0.00010012152681875932	0.05618143792912951	203	48.37520994868579	0.5340748054615208	57.47322083639032	12.065868889772737	5.636975302411534	191	34.20089052677821	20.088006105730777	3.323286866830065	2.8345153456596517	3.5636143548716634	6.061227030953927	0.8398024990864631	272	0.0034948165852974463	0.0010065787108602653	0.05618143792912951	0.2639094402580312	3202	0.0004293485099594497	1.000010000100001e-05	0.05618143792912951	0.3397060431475584	1252	0.29807113386077083	0	nan	0	nan	111	0.25242293108108105	1	2	3
super kingdom.Bacteria;phylum.Lentisphaerae;class.Lentisphaeria;order.Victivallales	order	0.49509949994314895	4970	85	2108	32	17	1976	322	46	469	0.0015085057476745965	0.0001000353458221905	0.12354078229229837	213	31.849737264399437	0.36093633005505765	50.138028169014085	8.09909953912672	3.7890383519020268	206	24.68645089767112	8.287516464271484	4.10865778976347	3.048048832887034	2.1872347795348404	7.397191815034362	0.8691152175264689	1599	0.0038812764255318237	0.0010003493283368796	0.12354078229229837	0.4699574598621165	7871	0.0009673187606862178	1.0004101681689493e-05	0.12354078229229837	0.5088388112406086	3713	0.4805503528243761	397	0.1954977069523955	7	0.32866935476190484	853	0.4480050119869667	1	2	2
super kingdom.Bacteria;phylum.Lentisphaerae;class.Oligosphaeria;order.Oligosphaerales	order	0.4317068837909043	2311	69	413	9	14	1012	273	60	530	0.0009857284881232217	0.00010033612602217429	0.13433688086400913	212	47.308930187078175	0.4474975775004919	64.81263522284725	12.933547690098063	5.814322952315995	204	39.66870972651942	16.475877710484934	3.147534416685583	3.0671174434907615	2.8336708926569285	6.652194336187675	0.8588534810570869	503	0.0032035299851418324	0.0010007291026319176	0.13433688086400913	0.4547272320946829	4408	0.000534337135473378	1.000070004900343e-05	0.13433688086400913	0.4657559481133485	1520	0.3742625236166887	293	0.10977558081373603	11	0.2655806218181818	487	0.31995473550079856	NA	NA	NA
super kingdom.Bacteria;phylum.Nitrospinae;class.Nitrospinia;order.Nitrospinales	order	0.3342330348418882	2680	53	32	127	7	2360	46	3	105	0.00532864617315943	0.00010010185803097889	0.1590424738868474	210	47.335930927668485	0.5149112631910164	58.01231343283582	11.946357580847703	5.505947382939442	203	37.778794718178204	22.599039558443977	3.4992571057354014	3.162369321570019	4.104477937524187	6.860247287346946	0.8690928800629625	1472	0.009393695595260439	0.0010036851724241245	0.1590424738868474	0.2985439379363343	4491	0.003193807877026671	1.000010000100001e-05	0.1590424738868474	0.38774615609042856	2517	0.3374095675504822	1	nan	0	nan	162	0.1607115715742658	1	1	7
super kingdom.Bacteria;phylum.Nitrospirae;class.Nitrospira;order.Nitrospirales	order	0.34949517028816657	2186	58	21	20	438	588	189	707	223	0.0012912610113374043	0.00010002834136338629	0.2612420465648309	215	60.10468238698102	0.5674239253686348	73.10795974382434	18.44672961884555	8.554605165229898	206	53.65100500334491	32.53823547493488	2.817750635113319	2.908429088077161	3.803592900720444	5.500152830803986	0.7152503739342371	272	0.007852366409041014	0.001000404418807603	0.2612420465648309	0.37717378884442154	4423	0.000656224467244503	1.000040001600064e-05	0.2612420465648309	0.40411595995882343	1454	0.37515861436850767	11	0.2088116872727273	0	nan	721	0.18679670439301121	1	2	46
super kingdom.Bacteria;phylum.Planctomycetes;class.Phycisphaerae;order.Phycisphaerales	order	0.4392932463572578	9245	95	93	263	795	4614	844	1210	1426	0.0053557604489583	0.00010008458761921366	0.2911561577182551	217	44.02885466292257	0.4441315677508455	60.257328285559765	12.888413306526003	6.055413555247936	213	61.1332216687109	40.686077678236515	3.534839762403537	4.743269804806485	6.718959375280957	7.93874166122084	0.8693476095601128	5568	0.008596169015540556	0.001000631978091426	0.2911561577182551	0.4130037443709102	11367	0.004363208806989598	1.000040001600064e-05	0.2911561577182551	0.46355482797965053	6745	0.4288376235898236	21	0.40377922952380957	8	0.10733037142857141	2471	0.38783397816316234	1	24	27
super kingdom.Bacteria;phylum.Planctomycetes;class.Phycisphaerae;order.Tepidisphaerales	order	0.3371759887819402	3320	78	86	1	484	252	543	1207	747	0.010796504554673084	0.00010004321015247011	0.08031221901245432	212	60.32606478943796	0.5756331280530129	72.84578313253012	18.349097261874437	8.898886887835983	208	57.649172662186984	36.27647987801421	2.8553471601997953	3.1417988492529183	4.076518820303363	7.271059299722208	0.8968069006083602	2174	0.016293620711390427	0.0010004040093114527	0.08031221901245432	0.238665855320715	5437	0.0066075747642645585	1.0002400576138273e-05	0.08031221901245432	0.406876265221239	1994	0.36051961427853574	13	0.19752744294871794	8	0.11840751964285715	1305	0.26293738845350584	NA	NA	NA
super kingdom.Bacteria;phylum.Planctomycetes;class.Planctomycetia;order.Candidatus_Brocadiales	order	0.2966370040765651	840	37	0	2	2	745	44	3	44	0.028830811567476935	0.00010059539901793742	0.9735411803187605	204	56.35510244622283	0.5376577441985925	66.97619047619048	13.801895626559528	5.43244050608302	195	39.40485019826388	21.64112143334748	2.9114824031283324	2.855031748134335	3.983683099541478	4.092095119822594	0.6077307110961669	416	0.05785656792281902	0.001009995472434089	0.9735411803187605	0.2736217588652688	1656	0.014641347930816362	1.000010000100001e-05	0.9735411803187605	0.35989370136137755	727	0.3075229439418571	0	nan	1	nan	112	0.1641246478764479	NA	NA	NA
super kingdom.Bacteria;phylum.Planctomycetes;class.Planctomycetia;order.Planctomycetales	order	0.4527523864376383	11094	113	300	319	1310	4689	1021	1536	1919	0.016991660403469465	0.00010003000900270081	0.5362779443100149	217	41.0260011921108	0.4261408209338192	57.642779881016764	11.732666934268336	5.569088038026936	213	61.15562028995146	39.770480622011064	3.6951722390846444	5.212422770762409	7.1412914197889545	8.359441806768592	0.8974982258696368	8274	0.022640518105141148	0.001001727115716753	0.5362779443100149	0.4301961396596664	12925	0.014590157260339078	1.0001500225033754e-05	0.5362779443100149	0.4819473613244432	7410	0.44812665098133564	36	0.37084312753968257	12	0.2899595560606061	3636	0.4084060835243235	2	7	63
super kingdom.Bacteria;phylum.Proteobacteria;class.Acidithiobacillia;order.Acidithiobacillales	order	0.4306451072637736	816	66	70	63	46	321	127	19	170	0.008717377719464738	0.00010001200144017281	0.9617790811339199	212	49.15241789967521	0.44102076352129216	64.12254901960785	12.018534036713746	5.217004247719694	205	64.1710909384181	41.203512519249585	3.1970032872104577	5.339344277961919	7.897925813892	2.8905857052789488	0.4311466374596449	165	0.042027776608393116	0.0010014804493599233	0.9617790811339199	0.4118142621212121	4587	0.001575407633383475	1.000010000100001e-05	0.9617790811339199	0.4545545160617986	725	0.42772157744217953	3	0.3043075	7	0.04975759285714286	81	0.38134664188271605	2	3	10
super kingdom.Bacteria;phylum.Proteobacteria;class.Alphaproteobacteria;order.Caulobacterales	order	0.44934044515307014	8089	115	1227	85	551	1654	1137	1645	1790	0.004487685743167886	0.0001000050002500125	0.5398036192485596	214	41.046804748459245	0.4251212647095949	58.401409321300534	12.076973565786933	5.588228377659153	212	64.1459068290572	44.45890093095304	3.630049385172594	5.311422309540964	7.95581317125346	7.7444144665292844	0.860656852355421	4565	0.007660150196077331	0.0010001173404998508	0.5398036192485596	0.38316849347599136	12767	0.0028567780368292587	1.0000375014063027e-05	0.5398036192485596	0.4960123515392819	4535	0.4595111253463074	91	0.3119511796459096	8	0.11840751964285715	3455	0.3990252272777048	1	5	146
super kingdom.Bacteria;phylum.Proteobacteria;class.Alphaproteobacteria;order.Holosporales	order	0.3891346612716057	4460	93	83	48	493	872	710	1195	1059	0.0006758567081958555	0.00010001666944490748	0.056249897083765585	214	52.45685674259848	0.5172577333797423	67.27578475336323	15.723551578987468	7.484973525604807	207	57.032422009615225	36.71095004856509	3.0768871854690887	3.627197183989387	4.904619892506399	7.61331307067566	0.9060335605275707	667	0.0025946968460449434	0.0010003715665818733	0.056249897083765585	0.3429993461303132	9034	0.0003541209975812425	1.0007806088749225e-05	0.056249897083765585	0.44974078750479407	2369	0.4038031422813179	34	0.31866715588235295	4	0.042282450000000006	2053	0.32767230174287326	3	6	16
super kingdom.Bacteria;phylum.Proteobacteria;class.Alphaproteobacteria;order.Iodidimonadales	order	0.16045537071428573	21	4	0	0	0	19	1	1	0	0.00020365495409324159	0.00010582259429968958	0.0006700311392676903	144	68.11428571428571	0.7426628366666667	69.9047619047619	16.81870858238545	7.963278017026541	131	26.023130127098387	11.528926174400745	1.8739782016348776	1.547272788491793	1.4477613552798705	2.892158747492478	0.9499548144749832	0	nan	nan	nan	nan	264	3.807129803071571e-05	1.0042933540887293e-05	0.0006700311392676903	0.33761793347303837	2	0.3727493	0	nan	0	nan	19	0.1341306254385965	NA	NA	NA
super kingdom.Bacteria;phylum.Proteobacteria;class.Alphaproteobacteria;order.Kiloniellales	order	0.3591300853010912	3390	73	38	286	32	2643	148	8	235	0.00450382036589208	0.00010032102728731942	0.08538084405951085	216	49.93951209491753	0.5047522983452103	61.233038348082594	12.46693207890236	5.715731571352948	209	46.814588315833326	28.731077006500584	3.413190095384912	3.7551009357833185	5.026666603886677	6.912774980232989	0.8504278185968336	1450	0.010036862070471204	0.0010003410253495509	0.08538084405951085	0.3027387700507365	6940	0.0022172742555949085	1.000010000100001e-05	0.08538084405951085	0.4285581834580911	3014	0.3609040918916062	1	nan	0	nan	375	0.3040550181040998	1	1	5
super kingdom.Bacteria;phylum.Proteobacteria;class.Alphaproteobacteria;order.Kopriimonadales	order	nan	0	0	0	0	0	0	0	0	0	nan	nan	nan	0	nan	nan	NA	NA	NA	NA	NA	NA	NA	NA	NA	nan	nan	0	nan	nan	nan	nan	4	1.8625544150138365e-05	1.2807845720349837e-05	2.492460307569602e-05	0.23573630833333334	0	nan	0	nan	0	nan	0	nan	NA	NA	NA
super kingdom.Bacteria;phylum.Proteobacteria;class.Alphaproteobacteria;order.Kordiimonadales	order	0.35478162969061033	2896	59	121	133	291	2004	64	4	279	0.0027484113430628235	0.0001001886886970461	0.1288622154843286	211	41.45186499871182	0.4720798375453722	52.981008287292816	10.104336067631332	5.073174077408026	201	34.35900060510124	18.907525874080108	3.7938122828856895	3.4004214007853863	3.726961776904036	6.465687675233249	0.8111426567440579	1035	0.007072863376003457	0.0010001159554730984	0.1288622154843286	0.3456300121641016	5920	0.0013632135887865805	1.0001633600154691e-05	0.1288622154843286	0.39593356395340423	1992	0.34776196634165973	0	nan	0	nan	904	0.30730496122205714	1	6	13
super kingdom.Bacteria;phylum.Proteobacteria;class.Alphaproteobacteria;order.Magnetococcales	order	0.2986167696768319	394	38	5	4	11	318	24	0	32	0.00042574770088380686	0.00010069141437873398	0.010222779438711544	201	59.73314733728575	0.5769188790651115	68.69543147208122	16.632188866389424	7.777398915266584	191	46.811451069908514	28.394410755582733	2.780388679524126	2.8145093496686897	3.6508877922985468	5.344350439215761	0.8942497721981294	29	0.002265026024216914	0.0010756444673261502	0.010222779438711544	0.3028357161330049	3329	7.600290066531091e-05	1.0003601296466729e-05	0.010222779438711544	0.44887839285068865	307	0.28760287412765323	0	nan	0	nan	87	0.2974500042635659	2	8	9
super kingdom.Bacteria;phylum.Proteobacteria;class.Alphaproteobacteria;order.Micropepsales	order	0.34379137727783093	4123	75	69	2	454	292	769	1548	989	0.004441003586830677	0.000100276596278067	0.3668014503483494	210	56.1013555393861	0.5587043706823402	68.63739995149163	16.89411129099411	8.182310216766577	203	52.79338022231721	32.95792319982603	2.957571238762933	3.1249575259078726	4.0279483821440945	7.209945441739759	0.8661285601125195	2259	0.007800744080269241	0.0010047366154729439	0.3668014503483494	0.2838284117301093	6351	0.0028950458159047237	1.000010000100001e-05	0.3668014503483494	0.4158467125112709	1801	0.3494528300835033	11	0.12305249272727271	0	nan	2311	0.31873908919773847	NA	NA	NA
super kingdom.Bacteria;phylum.Proteobacteria;class.Alphaproteobacteria;order.Parvularculales	order	0.36337242574212825	2768	69	60	74	503	1221	165	213	532	0.0012340162462558602	0.00010036436628630026	0.08735302739146011	215	43.74332972627436	0.47179786539719804	57.97326589595376	11.783169670428354	5.771586410051123	202	39.232471551829754	19.97186250746793	3.4843646787561537	3.329534637041642	3.4603765912067534	6.736499669796628	0.8499370922332444	675	0.004000683486941107	0.0010004426737494467	0.08735302739146011	0.31289851515661055	5888	0.0005999650345189328	1.000010000100001e-05	0.08735302739146011	0.4048058736493356	1521	0.35087762031467357	0	nan	0	nan	1247	0.32479170119265366	1	1	9
super kingdom.Bacteria;phylum.Proteobacteria;class.Alphaproteobacteria;order.Pelagibacterales	order	0.3652224342652143	4166	61	33	189	13	3118	544	3	266	0.06190259219465684	0.00010005753308152187	0.7437704346360792	209	36.53904154076417	0.461958494299996	47.46183389342295	9.084200960318606	4.686653214911735	199	33.26345250932161	18.87115164912217	4.192842620596179	3.661681710325679	4.02657307544731	7.415139829408747	0.8896696329595063	3230	0.07972683541596816	0.0010031436212640172	0.7437704346360792	0.3296945553741009	6206	0.04156446559352498	1.000040001600064e-05	0.7437704346360792	0.42989164621050663	3437	0.32602560155353305	5	0.296741375	0	nan	724	0.36548540300944493	1	6	78
super kingdom.Bacteria;phylum.Proteobacteria;class.Alphaproteobacteria;order.Rhizobiales	order	0.5068326781910771	15435	128	3041	470	1322	5173	1326	1696	2407	0.017912167709345225	0.00010000727325623682	0.5977992790741795	217	32.17272250601	0.3573241298158396	50.36896663427276	9.340176790470684	4.448247282754007	213	61.55626698725662	40.426319071404	4.228794319855424	6.590481997092326	9.088145622690108	8.63569278270378	0.8954107157569925	11398	0.024097237451332985	0.0010004040093114527	0.5977992790741795	0.4701975207334286	18825	0.014693751496793778	1.001983928177792e-05	0.5977992790741795	0.5433645205119774	9821	0.4970095160387483	473	0.3246605168255277	12	0.2899595560606061	5129	0.46019945197840456	18	85	1718
super kingdom.Bacteria;phylum.Proteobacteria;class.Alphaproteobacteria;order.Rhodobacterales	order	0.48770776688042317	14223	120	1860	528	1324	5458	1111	1618	2324	0.04786101733782899	0.00010013016921998598	0.7159480892493215	217	34.15434755906513	0.37420845453589846	51.6954229065598	9.756250790100879	4.606021128212012	213	61.06809164300078	39.9278273322911	4.1202874069721895	6.259381083660042	8.668615757694209	8.375564987813366	0.8758654841929213	11261	0.060333292271755365	0.0010008215699454776	0.7159480892493215	0.4498402662386565	16615	0.04097607389605257	1.0006404098623118e-05	0.7159480892493215	0.5207552364134362	9368	0.48462419445238997	130	0.30443129339892666	11	0.26575903999999995	4714	0.44310309173268564	2	18	934
super kingdom.Bacteria;phylum.Proteobacteria;class.Alphaproteobacteria;order.Rhodospirillales	order	0.5290703136770892	16453	133	4639	431	963	5205	1289	1673	2253	0.01212412932905992	0.00010006379066654993	0.990986318519181	217	29.460149857866394	0.33361986931547827	48.36716708199113	8.549269525935584	4.119424116292858	213	49.40314979929296	24.140987890701705	4.403813844191585	5.77863987670766	5.8602822164440305	8.61310501977595	0.8871932004563191	12459	0.015871794259816777	0.0010002728016731835	0.990986318519181	0.5093483111580929	19290	0.01034742381423323	1.0003851482820886e-05	0.990986318519181	0.5467904858375054	10999	0.522180841923371	634	0.3506136504572389	12	0.2899595560606061	4808	0.46487992773243086	3	21	375
super kingdom.Bacteria;phylum.Proteobacteria;class.Alphaproteobacteria;order.Rhodothalassiales	order	nan	0	0	0	0	0	0	0	0	0	nan	nan	nan	0	nan	nan	NA	NA	NA	NA	NA	NA	NA	NA	NA	nan	nan	0	nan	nan	nan	nan	42	2.4564050503506336e-05	1.0171991421620567e-05	6.676050226151201e-05	0.3893004646341463	0	nan	0	nan	0	nan	0	nan	1	1	1
super kingdom.Bacteria;phylum.Proteobacteria;class.Alphaproteobacteria;order.Rickettsiales	order	0.46022326268808905	10874	119	922	241	1204	4374	999	1465	1669	0.0035774421794194235	0.00010002667377967459	0.9957709022507621	217	38.68454333926157	0.4125703804378158	55.84485929740666	11.103613647241154	5.263149466347972	212	56.12002164876932	36.16531086126008	3.7962312497015267	5.054212388118629	6.8714200674894945	7.702732781412298	0.8287739536880817	5495	0.006672415049268144	0.0010000153848520746	0.9957709022507621	0.42546718016756097	14545	0.002684812802734762	1.000070004900343e-05	0.9957709022507621	0.5086037849707741	6536	0.43814594729160783	106	0.3289323475022462	7	0.22545611190476197	4225	0.4405250799365138	4	14	118
super kingdom.Bacteria;phylum.Proteobacteria;class.Alphaproteobacteria;order.Sneathiellales	order	0.45006303265408315	4704	80	542	247	446	2824	279	49	317	0.0014496383254316784	0.00010018319212273872	0.10597334526510914	215	39.512134478499036	0.42201784486393124	55.769557823129254	11.2745847991776	5.356767600069718	208	50.706762133930624	32.2873866607376	3.729633300297324	4.497439421239647	6.027401050648041	7.505562039774317	0.8875842586419971	1549	0.003690161674013157	0.0010014162887512338	0.10597334526510914	0.3668844533450772	9188	0.000760425480192657	1.000010000100001e-05	0.10597334526510914	0.46387716327422535	4089	0.4505619528317287	7	0.22352198571428575	0	nan	608	0.3704878109365517	1	1	3
super kingdom.Bacteria;phylum.Proteobacteria;class.Alphaproteobacteria;order.Sphingomonadales	order	0.4773186721606189	13054	120	1932	328	1285	4468	1236	1665	2140	0.010829213883936819	0.00010021474588403722	0.9810908882016717	217	35.2404782984495	0.38531066145477166	52.75670292630611	10.115186625847047	4.800826059067867	213	61.44674424500753	41.14009899598411	4.037401660553576	6.07470198206669	8.569379204705433	8.144738309902296	0.8594351935217108	8520	0.01637232118911532	0.0010012515644555694	0.9810908882016717	0.4457502879406226	16054	0.008813170804557036	1.0005703250852986e-05	0.9810908882016717	0.5136057211241538	8002	0.4693135453373611	103	0.311487863592233	9	0.19067736527777782	4940	0.4528487685023195	2	32	668
super kingdom.Bacteria;phylum.Proteobacteria;class.Betaproteobacteria;order.Burkholderiales	order	0.5441325468357545	18035	131	7324	297	813	4315	1279	1693	2314	0.023601874021775517	0.00010002572089965992	0.9435419731975981	217	24.665321226249194	0.3042431774613634	43.60693096756307	7.876783910189461	3.9459702140827426	212	47.35873811336883	22.928990384140683	4.86161248443959	6.01244602535119	5.810735798843485	8.492081894933213	0.8665328153084103	13365	0.03169919343656609	0.0010003906287216913	0.9435419731975981	0.5294190276576253	20976	0.020298869251059743	1.000040001600064e-05	0.9435419731975981	0.5554025104434254	12513	0.5378726659247745	1002	0.3627612883774907	13	0.31909604423076926	4507	0.4568042498814486	5	84	1407
super kingdom.Bacteria;phylum.Proteobacteria;class.Betaproteobacteria;order.Ferritrophicales	order	0.28843861306489327	734	37	1	0	1	34	165	145	388	0.001710216897450685	0.0001008945987758122	0.11496325058937734	203	69.7527610395114	0.6102869672098912	79.59400544959128	20.6417580577177	10.546415051884052	195	53.184575455119955	35.435289340183225	2.4499332443257678	2.576552603048988	3.3599369231967526	4.828244720968969	0.7317175289192189	159	0.006674252357925308	0.001000402940073085	0.11496325058937734	0.2803833290900406	2333	0.0005585883665873255	1.000080006400512e-05	0.11496325058937734	0.37476379418120126	383	0.27444225411944834	0	nan	0	nan	351	0.2614670447887668	NA	NA	NA
super kingdom.Bacteria;phylum.Proteobacteria;class.Betaproteobacteria;order.Ferrovales	order	0.3525528463446582	350	13	0	0	0	21	255	53	21	0.011343962564636403	0.00010062893081761007	0.11692936986494587	180	48.113188702415066	0.5527276896700777	60.691428571428574	12.935367373773618	6.763490854063121	171	33.162423619874325	15.330650536761251	2.817531305903399	2.5637017226979535	2.266677203762532	4.640501220541259	0.7921738091172276	177	0.022139354903237138	0.0010218087540033551	0.11692936986494587	0.2754329875577812	1214	0.0032899412266351835	1.0017530678687704e-05	0.11692936986494587	0.39957720187412293	47	0.4266661182701203	0	nan	0	nan	303	0.31309733349507135	1	1	7
super kingdom.Bacteria;phylum.Proteobacteria;class.Betaproteobacteria;order.Hydrogenophilales	order	nan	0	0	0	0	0	0	0	0	0	nan	nan	nan	0	nan	nan	NA	NA	NA	NA	NA	NA	NA	NA	NA	nan	nan	0	nan	nan	nan	nan	1	1.6683906703593712e-05	1.6683906703593712e-05	1.6683906703593712e-05	nan	0	nan	0	nan	0	nan	0	nan	NA	NA	NA
super kingdom.Bacteria;phylum.Proteobacteria;class.Betaproteobacteria;order.Neisseriales	order	0.4708755939196631	6444	109	3197	37	60	454	837	518	1341	0.032417759995007844	0.00010006316487282597	0.8719894559326752	214	28.072338598720787	0.36206642285778723	46.11421477343265	9.415429654107193	4.773922665396936	209	42.62197329784657	24.025492281571896	4.532225063938619	4.5268219150523885	5.03265217422081	7.350501094627512	0.8380550591895384	3425	0.060697021797066035	0.0010015516769923032	0.8719894559326752	0.34791996716492424	11733	0.017821049622586696	1.000010000100001e-05	0.8719894559326752	0.520289761622372	4483	0.4269164302466525	324	0.3470181215810495	5	0.381353695	1632	0.40919672722387757	2	3	192
super kingdom.Bacteria;phylum.Proteobacteria;class.Betaproteobacteria;order.Nitrosomonadales	order	0.48405627316419647	11875	119	1666	216	596	4459	1225	1684	2029	0.012254231437904002	0.0001000845158133535	0.6512623188974832	217	37.90591348102444	0.3948409228580585	55.74021052631579	11.068418060950172	5.202197800838739	213	61.86086058560121	40.76316467301409	3.821298807248665	5.588952300586552	7.835758314772639	8.420798030651905	0.8975300506803535	7761	0.01853847217425978	0.0010005252757697791	0.6512623188974832	0.43225976276638545	16124	0.009035303293928735	1.0002800784219581e-05	0.6512623188974832	0.5270785920458763	7927	0.4825635894249039	90	0.31687960656679154	9	0.15985307222222223	3849	0.4260462798161386	5	30	186
super kingdom.Bacteria;phylum.Proteobacteria;class.Betaproteobacteria;order.Procabacteriales	order	0.38324433782051276	13	7	4	0	0	1	3	4	1	0.000313062529705678	0.00010442637288047096	0.0009263547938860583	140	44.97435897435897	0.49013740256410254	59.84615384615385	13.276790026165116	7.143760132883807	127	35.926858033600205	21.492491522881924	2.122107969151671	2.7059897733411216	3.0085684741777285	2.2556286404294896	0.879404746868697	0	nan	nan	nan	nan	171	4.760715387108527e-05	1.0001700289049139e-05	0.0009263547938860583	0.38753734380804955	5	0.33772786	1	nan	0	nan	7	0.31834148571428567	NA	NA	NA
super kingdom.Bacteria;phylum.Proteobacteria;class.Betaproteobacteria;order.Rhodocyclales	order	0.4293343453595	5398	109	657	44	329	694	972	1194	1508	0.005226636221241633	0.00010002715022649004	0.24857332448573324	214	46.9660216319593	0.45838352984873565	63.82826972952945	14.377884132848415	6.789620883619474	211	62.16908334087402	40.635274811441825	3.305745258239127	4.323938262851868	5.984910720048863	6.6685590944167785	0.7759747341328422	1805	0.014940388456716743	0.0010009930486593844	0.24857332448573324	0.37777560532083176	10416	0.0027264919359112844	1.0005503026664666e-05	0.24857332448573324	0.4983333357846019	3027	0.44536340012567	94	0.3124450868107984	9	0.15985307222222223	2268	0.3607371741409799	3	8	77
super kingdom.Bacteria;phylum.Proteobacteria;class.Deltaproteobacteria;order.Bdellovibrionales	order	nan	0	0	0	0	0	0	0	0	0	nan	nan	nan	0	nan	nan	NA	NA	NA	NA	NA	NA	NA	NA	NA	nan	nan	0	nan	nan	nan	nan	1	1.4719952896150733e-05	1.4719952896150733e-05	1.4719952896150733e-05	nan	0	nan	0	nan	0	nan	0	nan	NA	NA	NA
super kingdom.Bacteria;phylum.Proteobacteria;class.Deltaproteobacteria;order.Bradymonadales	order	0.4358240045647416	5263	98	697	87	421	2858	366	18	816	0.0015220732479543197	0.0001000040001600064	0.09391363371905101	217	40.8254679567411	0.4313781134904555	56.543796313889416	10.95279516878179	5.265598320493407	208	46.65536013678891	27.538225994524065	3.678564467892066	4.259676129958896	5.229837963018727	7.538070815223446	0.8797466414293413	1587	0.004151453351111855	0.0010016833845768584	0.09391363371905101	0.45572411044469124	9323	0.0008753614129166843	1.0001540237196529e-05	0.09391363371905101	0.47787714992640634	3614	0.39573058562219404	315	0.10315594198665452	3	0.37190113333333336	1331	0.38406343406043275	1	5	9
super kingdom.Bacteria;phylum.Proteobacteria;class.Deltaproteobacteria;order.Desulfarculales	order	0.405311574782152	5824	91	48	70	512	2489	366	1385	954	0.0015565503275196124	0.00010001889245746419	0.050521839771991456	217	54.1464417108737	0.5062527046128832	69.0673076923077	16.449653609397338	7.710156768993242	213	62.77912913715759	43.32181669409606	3.083948211053877	3.816440797348657	5.618798422921409	8.017785799640375	0.9248009057388367	2506	0.0030553586583062778	0.0010003400170501304	0.050521839771991456	0.3211618251890793	8492	0.0010790738581065806	1.000010000100001e-05	0.050521839771991456	0.44537394508999206	3929	0.4094528013080967	13	0.22058761602564098	7	0.04975759285714286	1875	0.31207006201121307	1	4	8
super kingdom.Bacteria;phylum.Proteobacteria;class.Deltaproteobacteria;order.Desulfobacterales	order	0.4634797962686214	8342	113	728	234	544	3625	829	648	1734	0.02269788837087389	0.00010002667377967459	0.5709707597683075	217	41.2199267778894	0.41734548708000696	57.857588108367295	11.562046698161739	5.501976246805639	213	63.4890394800463	41.20905353100331	3.681453150121828	5.491159233091532	7.489863947509523	7.658631081570261	0.8482203623584955	4098	0.04587104296688303	0.0010002942041776994	0.5709707597683075	0.39557056795107576	14716	0.012883439882449749	1.000010000100001e-05	0.5709707597683075	0.524026414316226	5487	0.446149285707095	104	0.31120067025765497	9	0.15985307222222223	2742	0.43983116064982625	2	13	95
super kingdom.Bacteria;phylum.Proteobacteria;class.Deltaproteobacteria;order.Desulfovibrionales	order	0.5014702017200411	8173	109	4350	60	145	1563	548	147	1360	0.00482789826608478	0.00010000195125758551	0.5958342894939324	216	24.837170628381994	0.3181129032611957	43.43129817692402	6.880368258739796	3.4849842253300074	211	24.070282984944026	8.01513774147077	4.858247596939408	3.498400387852601	2.299906462478115	7.025889418348297	0.779909884988044	3768	0.01005397528414597	0.0010019203473323871	0.5958342894939324	0.4343924269361557	14663	0.0027084958005334048	1.000040001600064e-05	0.5958342894939324	0.5401094227208666	5670	0.4811116805420083	767	0.3110107618257699	11	0.2655806218181818	1725	0.4758921224096307	4	6	111
super kingdom.Bacteria;phylum.Proteobacteria;class.Deltaproteobacteria;order.Desulfurellales	order	0.20608806876876876	37	4	0	0	0	36	1	0	0	0.0007629702266682269	0.00010054437597851223	0.00721994367687917	179	51.726726726726724	0.613523672972973	60.78378378378378	12.466890835279944	4.893913989505693	150	20.543989464508982	8.11667165468259	2.46776345042241	1.6478839620839325	1.658523560505486	2.7915042696550203	0.7730733118800923	4	0.004045994486878854	0.0017673714004757285	0.00721994367687917	0.2329065166666667	188	0.00016796252660284373	1.0002750756458025e-05	0.00721994367687917	0.37795943607065646	37	0.20608806876876876	0	nan	0	nan	0	nan	1	1	9
super kingdom.Bacteria;phylum.Proteobacteria;class.Deltaproteobacteria;order.Desulfuromonadales	order	0.4287821614400082	6345	100	179	52	426	2458	711	1033	1486	0.009332546011195517	0.0001	0.6895091655970329	216	48.82363380525222	0.46639041575465223	64.89976359338061	13.77757419794159	6.388211411094774	212	62.908783315660955	42.70404363052912	3.2665758434538077	4.566027546783941	6.68482003528602	7.403540296097804	0.8455948753408106	3629	0.016062630938636288	0.0010001445295562943	0.6895091655970329	0.381653130258775	10772	0.005512548957108663	1.0009609224855861e-05	0.6895091655970329	0.4796392579438236	3807	0.4182245088938409	30	0.3657477296551724	9	0.15985307222222223	2499	0.39242826885812765	2	5	72
super kingdom.Bacteria;phylum.Proteobacteria;class.Deltaproteobacteria;order.Myxococcales	order	0.4674601824662791	12064	118	892	388	1242	4581	1150	1680	2131	0.018135607533047583	0.00010020642523598614	0.2275	217	39.89889575363735	0.41565406338846966	57.03216180371353	11.572308077550733	5.479407437479302	213	64.27004325644363	43.22123062096976	3.7347348103878284	5.553779144639425	7.8879388171310865	8.491745145664803	0.903571210041768	8974	0.024231843206396167	0.0010004764173415913	0.2275	0.43888654099046953	15012	0.014581582912374939	1.0024761160065362e-05	0.2275	0.5098187556645057	7711	0.45988631238747985	72	0.38669940477308296	11	0.26295684818181814	4270	0.4317671268208696	7	13	68
super kingdom.Bacteria;phylum.Proteobacteria;class.Deltaproteobacteria;order.Syntrophobacterales	order	0.4255688511027129	5506	97	225	59	70	2144	734	1012	1262	0.008253226398074657	0.00010005717552887364	0.27204315088937747	217	51.297407666576596	0.4756623927637894	67.26843443516164	14.469370952820325	6.413817346014886	213	61.61437833477355	39.43457470423523	3.166418273124899	4.258262403782236	6.148378193017489	7.354641518232061	0.8538412405544287	2891	0.01539137263165641	0.001000462579472229	0.27204315088937747	0.3691447463837056	9756	0.004673663102807539	1.000720518773517e-05	0.27204315088937747	0.4853725965290318	3420	0.4109845065778355	109	0.2911367826197757	9	0.15985307222222223	1968	0.35429038660024537	3	6	64
super kingdom.Bacteria;phylum.Proteobacteria;class.Epsilonproteobacteria;order.Campylobacterales	order	0.5136369147804579	9461	111	3981	225	311	2821	722	56	1345	0.012220648674812208	0.00010002375564196496	0.9357966586171209	215	27.6273755640436	0.3331895342165637	45.996406299545505	8.573958600041903	4.36012503512983	208	44.16391290597673	23.254624512484433	4.522092414033991	5.1509361038623265	5.333476523063057	7.460138512676765	0.8148763312072022	5600	0.02039334954018649	0.0010013094046060233	0.9357966586171209	0.4799660169790841	14055	0.008238941774807251	1.000040001600064e-05	0.9357966586171209	0.5383546667450031	6868	0.4918985491215697	676	0.3462490143811089	11	0.2655806218181818	1906	0.4861520291059313	3	6	385
super kingdom.Bacteria;phylum.Proteobacteria;class.Epsilonproteobacteria;order.Nautiliales	order	0.22336619775653044	127	10	5	1	38	16	0	1	66	0.0013527393062196897	0.00010242648339154572	0.027333904511740864	175	36.950881139857515	0.5790422872265967	40.40944881889764	7.315597331333717	4.191963790585252	147	15.904275795755211	8.887606411273604	3.637763055339049	2.1740228549260077	2.120153430531608	3.5566434429607927	0.7342085223964637	31	0.004518337464158119	0.0010129716649314837	0.027333904511740864	0.2261810841935484	565	0.0003235573826484681	1.000040001600064e-05	0.027333904511740864	0.39438035003797156	18	0.2506597699346405	4	0.11051654166666665	0	nan	105	0.13877349870879122	1	1	10
super kingdom.Bacteria;phylum.Proteobacteria;class.Gammaproteobacteria;order.Acidiferrobacterales	order	0.39665631846846644	3364	70	155	6	460	1046	325	732	640	0.0012042091249411658	0.00010002091346372424	0.10711297071129706	215	54.60407533475257	0.509920434155086	70.37960760998811	16.430545274165116	7.65199029876271	207	58.848547781318715	39.6390321439926	2.9411928686374638	3.5816551915565675	5.1802250912944885	6.623949263513192	0.8156682960835102	581	0.0053509204370068885	0.0010007516374959734	0.10711297071129706	0.3458259319410647	8035	0.0005248785616256564	1.000080006400512e-05	0.10711297071129706	0.4583304283248601	1939	0.40719333258009627	4	0.23781472499999998	6	0.040267870000000004	1415	0.34287466962115354	1	1	5
super kingdom.Bacteria;phylum.Proteobacteria;class.Gammaproteobacteria;order.Aeromonadales	order	0.4848932824749973	3887	98	2128	23	20	552	276	105	783	0.021841234568332837	0.00010011728024256986	0.8655467329484582	210	28.80789959166844	0.35786100657036657	46.44584512477489	7.281553771697709	3.677667481054003	202	25.83148128959506	9.007468812312947	4.349151134129116	3.547523248403122	2.4492341568986675	6.6546018035162415	0.805116206717362	2013	0.04187061076058679	0.0010009427484025653	0.8655467329484582	0.4068571915675097	9999	0.008510889634896907	1.000010000100001e-05	0.8655467329484582	0.5320623108722738	2576	0.47048647346626027	481	0.25057034277806656	5	0.34038421	825	0.4797552580878198	2	2	111
super kingdom.Bacteria;phylum.Proteobacteria;class.Gammaproteobacteria;order.Alteromonadales	order	0.45356859089550916	9460	108	1303	431	847	5158	331	212	1178	0.020323146863176312	0.00010002375564196496	0.7745933120529847	216	32.81351574738825	0.38596821494303757	47.922198731501055	8.810915607072351	4.384469410201513	210	49.181257453095895	29.500182464806013	4.382102774052376	5.581855467281863	6.728335792733964	7.655729995751109	0.8362505858510288	6157	0.03101830255769602	0.00100150225338007	0.7745933120529847	0.38440014206599715	14645	0.013141339844371689	1.0002400576138273e-05	0.7745933120529847	0.5155577504204757	7019	0.448976235350252	75	0.30022770223423423	7	0.11975211904761907	2359	0.39308577746642615	8	13	645
super kingdom.Bacteria;phylum.Proteobacteria;class.Gammaproteobacteria;order.Arenicellales	order	0.38912357460996305	6453	82	230	288	835	3917	267	65	851	0.02008460795059323	0.00010005603137757145	0.4813327123840571	214	39.762766857574476	0.4495997749660742	53.23895862389586	10.279804354572285	5.108830557374501	205	41.4170722017511	22.702319153398477	3.850563671769257	4.028974752163399	4.443740871504948	7.13024045450186	0.8128130723753344	3740	0.03436625692535933	0.0010019939006143098	0.4813327123840571	0.3492293730327317	9414	0.013779408069616781	1.0011914177871667e-05	0.4813327123840571	0.43961475784098486	4385	0.38015287763284045	2	0.6207836	0	nan	2066	0.34718697661120074	1	1	1
super kingdom.Bacteria;phylum.Proteobacteria;class.Gammaproteobacteria;order.Cardiobacteriales	order	0.4499481009242938	2855	61	1673	25	287	443	29	30	368	0.0035016842369835753	0.00010014604631754642	0.7442342335377027	202	22.967661204908588	0.3743116229665805	37.476357267950966	8.61797372631627	5.116383059633322	194	29.976263912210204	19.143968898135288	5.176597037244731	3.4783424577720865	3.741699688042374	6.1576824307329145	0.773886668171748	983	0.00958434931377416	0.0010017341849869127	0.7442342335377027	0.25608817256921634	7326	0.0013853626583852229	1.0003000900270082e-05	0.7442342335377027	0.5072363093032523	1997	0.33736471240558247	58	0.12664636043557168	0	nan	800	0.3487289375267521	1	1	6
super kingdom.Bacteria;phylum.Proteobacteria;class.Gammaproteobacteria;order.Cellvibrionales	order	0.44482166954337077	11103	107	815	443	1250	5144	796	969	1686	0.01487882480684849	0.00010006404098623118	0.8543654365436544	216	38.151314821195804	0.41374178309847276	54.403314419526254	10.704463437477965	5.159861483654571	210	55.610169321380894	34.47991703302307	3.860058936494272	5.195045005869344	6.6823338460244885	8.08167263792276	0.8676004430605576	7620	0.021503120491144584	0.001000111123458162	0.8543654365436544	0.3906851392734501	14464	0.011430572964265024	1.000070004900343e-05	0.8543654365436544	0.4977492767596442	7406	0.43400528024429674	32	0.38338479627016125	8	0.11840751964285715	3657	0.41718484203354783	5	26	161
super kingdom.Bacteria;phylum.Proteobacteria;class.Gammaproteobacteria;order.Chromatiales	order	0.4601671026700324	10935	112	1013	392	932	5145	724	924	1805	0.018587632702437615	0.0001000050002500125	0.6222816059044347	217	37.572501777092285	0.40675270629880633	53.54979423868313	10.309281525888917	5.009518651316489	213	55.21022259195718	33.90926027659479	3.9776063200282805	5.35538994189963	6.7689657703307535	8.147302215034415	0.8760800077114811	7185	0.028095031510579047	0.0010015511829296593	0.6222816059044347	0.40432936125167107	15078	0.013491312147780937	1.0005853424253187e-05	0.6222816059044347	0.5090601469986211	7485	0.45327284474980195	56	0.3447876581818181	8	0.11840751964285715	3386	0.41479149427820367	8	13	195
super kingdom.Bacteria;phylum.Proteobacteria;class.Gammaproteobacteria;order.Enterobacterales	order	0.5351856983986957	13166	121	6059	228	912	2588	735	952	1692	0.023542244806407868	0.0001000010000100001	0.9703854539740324	213	23.781207911665117	0.30237664223133875	42.61423363208264	7.34899289147737	3.7090653953251915	210	41.93827196195617	19.116259878906813	4.92793093061514	5.706669278533661	5.153929047193518	7.320988706846136	0.7718171176685862	5342	0.05754095062834726	0.00100042325599292	0.9703854539740324	0.48523397333115464	19621	0.015812404693685427	1.0003000900270082e-05	0.9703854539740324	0.5508163405302283	8999	0.5240143672266421	855	0.34687428155552824	11	0.30942608363636365	3301	0.47566348484381193	8	14	1186
super kingdom.Bacteria;phylum.Proteobacteria;class.Gammaproteobacteria;order.Immundisolibacterales	order	0.3524491208933869	1512	59	11	78	178	796	79	63	307	0.0008483797679580029	0.00010002091346372424	0.13458971208448178	204	44.171812353149214	0.4787730886186484	57.238756613756614	11.481607801970613	5.6975030174266745	196	38.712216497939544	20.278561984207045	3.4242532786411695	3.3716720833553713	3.559201622567289	5.707792318326033	0.7796264601151076	165	0.005384910576412856	0.0010026128699033845	0.13458971208448178	0.36213172896526236	5030	0.0002793157328231088	1.0003601296466729e-05	0.13458971208448178	0.40759292846337347	805	0.3569019086418837	0	nan	3	0.2150731166666667	704	0.2999989807426371	1	1	1
super kingdom.Bacteria;phylum.Proteobacteria;class.Gammaproteobacteria;order.Legionellales	order	0.4516046340807479	10982	112	442	277	838	4820	1107	1627	1871	0.0025768395141541763	0.00010001077039065745	0.27161735387004005	217	42.42420273915288	0.43517732547680954	58.8598615916955	12.23535176828129	5.80657611820682	213	61.95614005103186	41.95827705989252	3.618764880514976	5.063699125647197	7.2259927719418275	8.495661672098924	0.9131180073630636	6524	0.0040099997584507685	0.0010000588269898228	0.27161735387004005	0.4227139008657777	14129	0.0020109874661779115	1.0000375014063027e-05	0.27161735387004005	0.49625303692729666	7257	0.43899334978330967	54	0.34059401834381553	8	0.11840751964285715	3663	0.4128167314966576	2	14	105
super kingdom.Bacteria;phylum.Proteobacteria;class.Gammaproteobacteria;order.Methylococcales	order	0.42540727173779624	6287	92	129	143	350	3064	974	241	1386	0.009191491304231253	0.0001000020000400008	0.701523583331393	217	44.1348721391823	0.4502692322343401	59.943852393828536	12.485826272089056	6.03013924572163	211	56.983752048039825	37.55254955573578	3.5199606227130524	4.5638751337924575	6.227476352619756	7.079822454566353	0.8094704730946387	2880	0.019665963790962533	0.001000322684737012	0.701523583331393	0.4134811726694137	11617	0.004992857282483625	1.000010000100001e-05	0.701523583331393	0.47126837027325585	3998	0.4015944783250138	8	0.31719503035714286	10	0.21751518111111107	2271	0.42201559548135154	3	6	77
super kingdom.Bacteria;phylum.Proteobacteria;class.Gammaproteobacteria;order.Nevskiales	order	0.36635102546530934	3771	84	137	38	496	629	312	1483	676	0.004265713649539484	0.0001001151324022626	0.26016998231307426	211	52.98451465779258	0.5293893000197232	66.25616547334924	15.800788357318996	7.484983807974521	205	56.81025189074942	37.51897913128276	3.0940516785937278	3.595406166201489	5.012566505662971	6.513388805756815	0.790930573655796	1666	0.009108325930160546	0.0010017781562273035	0.26016998231307426	0.30834473880928936	6833	0.002369636221896975	1.0001633600154691e-05	0.26016998231307426	0.4441130980133712	2029	0.3991726104223957	14	0.26386766648351645	7	0.04975759285714286	1721	0.278816346919483	2	3	21
super kingdom.Bacteria;phylum.Proteobacteria;class.Gammaproteobacteria;order.Oceanospirillales	order	0.4704434793222916	11330	118	1483	554	1249	5137	766	601	1540	0.02507464044663241	0.00010022363152479991	0.9634963405308962	217	34.05483157713254	0.3820382463131373	50.88270079435128	9.62948524319239	4.666676208982295	212	56.1546455032214	34.96513233852046	4.166445504864693	5.831531393946546	7.492513037699187	7.36359314025457	0.7887978577665196	6974	0.040506968510842775	0.0010011930884303796	0.9634963405308962	0.399047935610783	15819	0.017970703588522294	1.0009609224855861e-05	0.9634963405308962	0.5178863425022705	7982	0.4636288480777814	209	0.2884344018632683	7	0.11975211904761907	3132	0.41819421312782645	9	13	423
super kingdom.Bacteria;phylum.Proteobacteria;class.Gammaproteobacteria;order.Orbales	order	0.42685849522727276	56	14	19	2	2	23	4	3	3	0.00042494804833370414	0.00010144192449822477	0.002488335925349922	161	28.318831168831167	0.4153183441558441	42.17857142857143	6.667234960256838	3.466334074488092	150	24.498507848999445	12.9736558522567	3.5563082133784927	3.6744629512885356	3.742759807181207	3.575801391940046	0.8883202429666457	6	0.0016606133342018765	0.0011421277167523263	0.002488335925349922	0.19064831333333332	439	7.582186794955792e-05	1.0002750756458025e-05	0.002488335925349922	0.4709293253944726	22	0.34066567251082247	0	nan	0	nan	34	0.3376866696078431	1	1	12
super kingdom.Bacteria;phylum.Proteobacteria;class.Gammaproteobacteria;order.Pasteurellales	order	0.39719952119841384	5195	82	4428	30	27	262	37	36	375	0.04251210193909369	0.00010016509971608375	0.8400589454925547	206	20.114752381421816	0.40208814691376715	30.407507218479306	5.9123438689833465	3.4222721957445623	199	19.438342764923178	10.536004702874736	6.544436496230225	3.28775578614403	3.0786577163487383	7.409434823716023	0.8660483288622065	3628	0.06071364975573102	0.0010002904068923235	0.8400589454925547	0.3207956624366922	8746	0.02526490071256138	1.0002800784219581e-05	0.8400589454925547	0.5045427420876317	4220	0.3756113284492969	519	0.35812837882808485	6	0.25228176	450	0.4571743849497649	1	1	129
super kingdom.Bacteria;phylum.Proteobacteria;class.Gammaproteobacteria;order.Pseudomonadales	order	0.5213739803231551	15374	131	4224	271	1287	4428	1213	1622	2329	0.021619934814877728	0.00010001200144017281	0.9657435543999248	217	29.326477634753694	0.33770269366631134	47.894692337713025	8.831636402365405	4.289341753085093	212	58.708517680543814	37.55626507395521	4.426377739419529	6.6475243098572	8.755717598613588	7.848071039271967	0.8140786828394586	9223	0.035780737002249055	0.001000023256354799	0.9657435543999248	0.4877016700787046	19335	0.01719999144989644	1.0014119909071792e-05	0.9657435543999248	0.5472707702721435	9597	0.5131951570199784	605	0.36468879528816156	13	0.31909604423076926	5159	0.4685037116207407	3	10	1656
super kingdom.Bacteria;phylum.Proteobacteria;class.Gammaproteobacteria;order.Salinisphaerales	order	0.40669633887641227	1658	59	135	35	252	523	92	430	191	0.002722007246300619	0.00010008607402366035	0.17672239783676733	208	45.66700323880922	0.47581582632316866	61.62123039806996	13.849014706229712	6.547266786871494	201	53.91782533056213	35.49377563892458	3.2618628141883956	3.8932607462903652	5.421159209534015	5.585035016333985	0.7533735701240831	344	0.012114388325777482	0.0010058424465512444	0.17672239783676733	0.351475474748288	4827	0.0009589314859804072	1.0001700289049139e-05	0.17672239783676733	0.4330913334530359	1112	0.4141767305667169	1	nan	0	nan	545	0.24524415338167832	1	1	12
super kingdom.Bacteria;phylum.Proteobacteria;class.Gammaproteobacteria;order.Thiotrichales	order	0.42688002332190955	8938	106	468	267	863	4843	704	356	1437	0.014320646006440719	0.00010004802305106452	0.7260685056077599	217	37.95809138898322	0.4233380711335468	52.97907809353323	10.245495667337641	5.06373919446102	212	49.75975114414073	28.6342749340397	4.00157963537454	4.856744149799746	5.654768903849027	7.504493535571148	0.8248448190982975	5632	0.022496055045189173	0.0010001279233390317	0.7260685056077599	0.37378134082314535	13442	0.009534956737106944	1.000070004900343e-05	0.7260685056077599	0.49187479745295826	6050	0.40522407035962016	51	0.17940589517647057	3	0.22733168333333334	2834	0.415716607831658	6	13	162
super kingdom.Bacteria;phylum.Proteobacteria;class.Gammaproteobacteria;order.Vibrionales	order	0.3985770879965572	5560	82	513	224	647	3407	122	29	618	0.013072976434478514	0.0001002207894361214	0.9329423810853579	216	36.10813678253296	0.43248538502560563	48.979676258992804	9.033957777131597	4.563894024895495	204	41.46604455431884	23.710652032286006	4.164992821130479	4.590019742984106	5.195267879347601	6.172888282992868	0.7158338532343572	2530	0.02825661645983066	0.0010000652216448898	0.9329423810853579	0.37899421560405244	9448	0.007707727777358878	1.000040001600064e-05	0.9329423810853579	0.47534129679667686	4331	0.395864926126038	12	0.3616727386363636	0	nan	1217	0.2926215170454608	1	3	352
super kingdom.Bacteria;phylum.Proteobacteria;class.Gammaproteobacteria;order.Xanthomonadales	order	0.4597910136878058	8799	120	2010	208	555	1657	834	1679	1856	0.011769436431484771	0.00010006404098623118	0.9716230441221074	216	38.73465241935132	0.39801197952210954	56.77747471303557	11.196795018225567	5.056635109209517	212	63.622564885446415	43.559876478935884	3.7338751163465678	5.682212167132191	8.614399801085394	7.3378935245109735	0.8079250959037062	5413	0.018913369241272595	0.0010022997552666855	0.9716230441221074	0.39785494685149586	14509	0.0071526179954889075	1.0002800784219581e-05	0.9716230441221074	0.5173296032284015	5389	0.46991303873355544	189	0.34502328014184397	11	0.26575903999999995	3210	0.3934755448612886	2	14	388
super kingdom.Bacteria;phylum.Proteobacteria;class.Hydrogenophilalia;order.Hydrogenophilales	order	0.42119588861396756	1945	82	385	6	12	303	487	31	721	0.0017060896365964553	0.0001002122678036204	0.18691390246123032	211	48.033646471378546	0.4512186639005257	65.61285347043702	14.955922163013293	7.2442703939861905	208	61.00577618518571	39.08858521839056	3.17011056520683	4.079038090747483	5.395793239694619	6.0841600527839494	0.8033997344877744	487	0.005860124866433808	0.001002143044356393	0.18691390246123032	0.34326805989935866	5820	0.0005922820235532512	1.0001500225033754e-05	0.18691390246123032	0.4864843651430082	1318	0.41271873083777777	58	0.1848090550816697	9	0.15985307222222223	560	0.3586409038752237	1	26	32
super kingdom.Bacteria;phylum.Proteobacteria;class.Oligoflexia;order.Bacteriovoracales	order	0.4324739424708286	9532	111	334	254	1193	4213	897	938	1703	0.001907459994361954	0.00010001889245746419	0.27771898475043805	217	41.92496986114133	0.44084030337663294	58.116974402014264	12.022212068914575	5.845358663007732	210	56.05309066477483	35.25352841115946	3.6134021455996796	4.662460647297131	6.031029136716777	8.214426534473443	0.8965355926569752	3958	0.00400617527939031	0.0010000153848520746	0.27771898475043805	0.38244300126625197	12110	0.0015109198551884698	1.000010000100001e-05	0.27771898475043805	0.46321801497360277	5819	0.4097060397138828	45	0.24441239828282826	8	0.11840751964285715	3660	0.42205487637257944	2	2	29
super kingdom.Bacteria;phylum.Proteobacteria;class.Oligoflexia;order.Bdellovibrionales	order	0.43136405512197834	7811	106	267	281	1261	2110	735	1508	1649	0.0012805608547897015	0.00010002572089965992	0.08216132767271324	217	45.58875967130631	0.45670753962268196	62.32467033670465	13.677059309905765	6.554639887743209	210	60.51108138689576	38.94716443338769	3.3694522388243655	4.424275717154339	5.94192283640427	8.165469897930699	0.9109904364171221	2587	0.0030236314439888302	0.0010002065643991693	0.08216132767271324	0.3894210342767588	10838	0.0009338399249133118	1.000010000100001e-05	0.08216132767271324	0.46438004741807926	4300	0.4270467915145168	54	0.2910450473095737	7	0.04975759285714286	3450	0.4063817614728069	1	23	59
super kingdom.Bacteria;phylum.Proteobacteria;class.Oligoflexia;order.Oligoflexales	order	0.4529933825347542	10636	111	589	237	1210	4036	1091	1608	1865	0.00221007904431911	0.0001000050002500125	0.1585033552497797	217	42.55635783271829	0.4344845160704901	59.38980819857089	12.430028695553087	5.900451652750229	213	63.067666733191984	42.36336511595719	3.586473950005541	5.073815055290645	7.179681761515903	8.611621545289813	0.9287771543668555	6249	0.0034240967507026114	0.0010000381693957784	0.1585033552497797	0.41832762041657556	13474	0.0017525491697363495	1.0002400576138273e-05	0.1585033552497797	0.4930730974798431	6608	0.44398416401952595	29	0.35547935923645313	7	0.04975759285714286	3992	0.42264030209770553	1	1	1
super kingdom.Bacteria;phylum.Proteobacteria;class.Oligoflexia;order.Silvanigrellales	order	0.33970902916526907	1219	50	16	1	23	127	375	245	432	0.0005916892374180392	0.00010000764764364334	0.016727373835673572	203	56.13463753298553	0.5625077065180348	69.5045118949959	16.329893830102982	7.79367296585098	192	45.74568719182467	25.06660088231731	2.762410594150556	2.801346271308623	3.216275688260205	6.2347993751089925	0.8774257009004771	167	0.002702650147650417	0.001003196853974666	0.016727373835673572	0.22156029892143425	3900	0.00021169525762441236	1.0026067776218167e-05	0.016727373835673572	0.3821560817458254	467	0.30811714261196016	4	0.4122447083333333	1	nan	747	0.34307360907670004	1	3	3
super kingdom.Bacteria;phylum.Proteobacteria;class.Zetaproteobacteria;order.Mariprofundales	order	0.26803936470964723	769	34	0	1	32	614	30	1	91	0.002923343513490615	0.00010044951156425001	0.12274440562505479	208	64.1214747236671	0.5851460564765523	72.63979193758128	15.222341199885285	6.676675535791034	199	39.102094749726135	21.392996937377003	2.7395452918009306	2.5687306726524306	3.2041390693163914	4.730032807956624	0.7118085861672576	220	0.009424811928379543	0.0010051880674448767	0.12274440562505479	0.25919765279369034	2538	0.0009074030272668908	1.0002800784219581e-05	0.12274440562505479	0.3938852466742332	614	0.26940895041155005	0	nan	0	nan	155	0.21223371479262673	1	1	10
super kingdom.Bacteria;phylum.Rhodothermaeota;class.Balneolia;order.Balneolales	order	nan	0	0	0	0	0	0	0	0	0	nan	nan	nan	0	nan	nan	NA	NA	NA	NA	NA	NA	NA	NA	NA	nan	nan	0	nan	nan	nan	nan	0	nan	nan	nan	nan	0	nan	0	nan	0	nan	0	nan	NA	NA	NA
super kingdom.Bacteria;phylum.Rhodothermaeota;class.Rhodothermia;order.Rhodothermales	order	0.3795759892329026	636	47	91	19	16	432	11	3	64	0.0006977216816884845	0.00010010761568686337	0.03366395498905178	199	46.293284801663944	0.4875459796117466	60.82232704402516	12.9286929608549	6.163060518523732	189	46.69165872892303	29.16579851798183	3.1074115244422615	3.6114755660370776	4.732356339893293	5.56290819123017	0.861771816412065	91	0.0029272026414926605	0.0010059109241926367	0.03366395498905178	0.34197888286935285	1857	0.00026119578509284337	1.0002800784219581e-05	0.03366395498905178	0.4099931023805256	506	0.33758446008531284	0	nan	0	nan	130	0.35559756183064994	2	2	7
super kingdom.Bacteria;phylum.Spirochaetes;class.Spirochaetia;order.Brachyspirales	order	0.31247736342253174	528	31	432	0	1	72	9	1	13	0.0005702019762042996	0.00010025285999131141	0.00451149243335655	197	30.150580760163304	0.5261477320438732	41.16098484848485	5.134966622115207	2.9307274030864376	186	7.781124949131637	3.497708816550822	4.518842313532416	1.5153214269436515	1.193460986124905	5.907588350261907	0.9423349208427483	101	0.001443972484347696	0.0010012145881889505	0.00451149243335655	0.08963588181188119	1976	0.00017531314108146017	1.0020441701070184e-05	0.00451149243335655	0.4692383777006354	222	0.4238716015042191	300	0.11013898772017838	0	nan	6	0.4341104133333333	1	1	14
super kingdom.Bacteria;phylum.Spirochaetes;class.Spirochaetia;order.Brevinematales	order	0.4038461329289624	624	36	159	0	0	82	71	26	286	0.03541858412468902	0.00010006404098623118	0.9736373165618448	198	47.40235420010701	0.4494435713071573	65.05448717948718	13.756177535248431	5.518643457025695	192	49.282404867402064	32.09045788529013	2.9513721239592057	3.5825653413618905	5.8149177665095015	4.013976918828947	0.6236611466624064	160	0.13725563135333618	0.00100068525185725	0.9736373165618448	0.41320840279481136	1636	0.013530994715492599	1.0001633600154691e-05	0.9736373165618448	0.40645357944542887	331	0.4525052583264671	1	nan	0	nan	292	0.22983700128395235	1	1	1
super kingdom.Bacteria;phylum.Spirochaetes;class.Spirochaetia;order.Spirochaetales	order	0.5200141873482952	9736	110	3782	162	96	2646	771	758	1521	0.010383891865457249	0.00010006289667791183	0.7368651814210021	217	31.006830114720454	0.34264284321523897	50.76170912078882	9.44549694076247	4.533091087732816	212	43.280094155426276	18.34728073204338	4.1763763212846206	4.582087573248695	4.047410558701039	7.943358687042657	0.8649517740714542	5845	0.017037257562873984	0.0010004723041842087	0.7368651814210021	0.49735937311412964	13219	0.0076581315734800615	1.0001500225033754e-05	0.7368651814210021	0.5363866658375489	7038	0.5069762012858109	494	0.28827560916104816	12	0.2899595560606061	2192	0.44525446876884395	2	34	197
super kingdom.Bacteria;phylum.Synergistetes;class.Synergistia;order.Synergistales	order	0.4645305997172086	3320	83	1893	8	2	425	193	11	788	0.011294751078030563	0.00010005717552887364	0.5500331572568659	211	27.95445082529576	0.36655448310516014	44.1710843373494	8.038887017611904	4.184877454435209	207	29.255760347783518	12.085327643895328	4.686323713927227	3.6392799505315687	2.8878569983183326	6.084271738348739	0.7504294292216865	1331	0.027662138031402852	0.0010017696108693742	0.5500331572568659	0.42483818637662896	8401	0.004483820005078156	1.000010000100001e-05	0.5500331572568659	0.5251353920901431	2563	0.46024615474145186	493	0.2917732309982025	11	0.2655806218181818	253	0.4804073683135705	1	6	77
super kingdom.Bacteria;phylum.Tenericutes;class.Mollicutes;order.Acholeplasmatales	order	0.4765373732626039	1180	67	241	11	1	626	35	2	264	0.005818077784277758	0.00010096165980968727	0.17181627238558478	208	35.75812739897356	0.39667174481390444	51.02542372881356	9.466594041599523	4.9348953866943805	199	40.60213894063516	21.78089099377318	3.900016608536788	4.2889912424907175	4.413647967594105	5.139028345587276	0.7265421157208329	404	0.016333090794654913	0.0010062523319049827	0.17181627238558478	0.45557634955777215	3259	0.0021282916359440635	1.000070004900343e-05	0.17181627238558478	0.514919784482637	1001	0.45991980169550456	104	0.27209602505601194	8	0.11840751964285715	67	0.3291672848710991	1	4	65
super kingdom.Bacteria;phylum.Tenericutes;class.Mollicutes;order.Anaeroplasmatales	order	0.38859353238853384	2411	36	2348	0	0	12	4	2	45	0.0020410288279079304	0.00010019958120664834	0.11759025404843262	187	19.472728211465085	0.4249750259871855	26.846121941103277	3.503427141162215	2.3642794829560945	175	5.449163380833406	3.0349668335045648	6.518632388839106	1.555380820343168	1.2836751557433894	6.62207183690846	0.8503138872896536	919	0.004701335227209887	0.0010019449519655802	0.11759025404843262	0.34698152942278826	3618	0.0013723486562127853	1.0001500225033754e-05	0.11759025404843262	0.4240901022702666	1661	0.3810811419170118	421	0.2091999873532406	3	0.17774711666666668	326	0.3574598741755546	1	1	1
super kingdom.Bacteria;phylum.Tenericutes;class.Mollicutes;order.Entomoplasmatales	order	0.4034581172435897	105	24	10	47	3	25	3	1	16	0.001279503605183086	0.00010100601995878955	0.00931860392712594	181	45.6967032967033	0.466784636996337	57.095238095238095	10.201314593918257	4.345216783093824	176	40.180382864496174	17.243702771073977	3.0825688073394497	3.9387455895586845	3.968433252436336	3.8999212660019538	0.8379790485043459	36	0.0031254637829104515	0.00114894213254869	0.00931860392712594	0.27768523285714286	839	0.00018154547731613103	1.0001700289049139e-05	0.00931860392712594	0.46857037908522764	93	0.3685661874240299	2	0.16437115000000002	0	nan	10	0.5424122733333333	2	2	40
super kingdom.Bacteria;phylum.Tenericutes;class.Mollicutes;order.Mycoplasmatales	order	0.4716502961917978	2357	67	1503	56	16	433	14	31	304	0.021086625316489464	0.00010003000900270081	0.974396714863511	206	26.05045765494251	0.36644563778759653	41.9736953754773	7.364418185087085	3.839515744126293	197	29.86730354799414	14.377364740529185	4.693415679456597	4.055622969439093	3.7445776234994574	5.0801375185408055	0.6542231448404678	971	0.050710959358913975	0.0010001636631448783	0.974396714863511	0.43348141971291143	5570	0.008943294623393654	1.000010000100001e-05	0.974396714863511	0.5096488397539469	1861	0.45473628876254496	344	0.17621886496287884	1	nan	151	0.448601426790287	1	1	107
super kingdom.Bacteria;phylum.Thermodesulfobacteria;class.Thermodesulfobacteria;order.Thermodesulfobacteriales	order	0.2367172920121951	41	5	0	0	0	41	0	0	0	0.001675400950600125	0.00010127710428503429	0.012016260453788435	188	84.60853658536585	0.6507667491463415	86.46341463414635	19.524200033615134	8.16745350687833	169	41.22803655081205	22.98625296677784	1.9545839210155147	2.1116376845058475	2.814372061918646	2.866394622550838	0.7718699330627731	14	0.004212654688154274	0.0010382598764470748	0.012016260453788435	0.1441422126373626	358	0.00021263365526943428	1.0002750756458025e-05	0.012016260453788435	0.3889827520867565	41	0.2367172920121951	0	nan	0	nan	0	nan	1	2	15
super kingdom.Bacteria;phylum.Thermotogae;class.Thermotogae;order.Kosmotogales	order	0.41508901997182285	249	26	2	0	0	123	23	0	101	0.005826626809916978	0.00010006289667791183	0.2030154934750508	195	42.67884440989766	0.429750517136287	57.04417670682731	11.423459894977254	5.770316382256065	180	39.019225980291864	20.264973413200725	3.155449169248099	3.415709980953153	3.5119345406287015	3.493666449681966	0.6332027686037017	72	0.019385069902094803	0.0010193020208067048	0.2030154934750508	0.3992103268974961	615	0.0023799421792924584	1.002938610127674e-05	0.2030154934750508	0.4170598924377004	240	0.41562946998082284	0	nan	8	0.11840751964285715	1	nan	1	1	26
super kingdom.Bacteria;phylum.Thermotogae;class.Thermotogae;order.Mesoaciditogales	order	0.27234052238095235	21	5	0	0	0	18	3	0	0	0.0018587265237550265	0.000127820937069492	0.012140202638739377	179	61.84761904761905	0.585770948095238	70.71428571428571	14.565396735706836	6.764790868214731	153	33.46354694500404	19.63427752249372	2.163636363636364	2.2974689637508257	2.902421952871889	1.9366063551450416	0.6360952808720837	5	0.006643239368069242	0.0011176176117908658	0.012140202638739377	0.20589589	74	0.000541673565721312	1.0057529066259e-05	0.012140202638739377	0.4117550403924472	21	0.27234052238095235	0	nan	0	nan	0	nan	1	1	2
super kingdom.Bacteria;phylum.Thermotogae;class.Thermotogae;order.Petrotogales	order	0.4441754118235775	289	32	2	4	0	110	10	0	163	0.013980681306533295	0.00010079527471752125	0.22311827956989247	199	36.31579200307574	0.3949984124183006	51.667820069204154	9.868531190537867	5.159762451860129	183	36.47445776844933	16.841600342818992	3.5418564157514063	3.6960371370586254	3.264026299650187	4.276411881217877	0.7546928808219366	149	0.02684268900379645	0.0010147510147510148	0.22311827956989247	0.43574664885724657	745	0.005445095202624548	1.0090817356205853e-05	0.22311827956989247	0.45141160121039914	281	0.4424612830871886	4	0.41369300000000003	1	nan	3	0.35771708333333335	1	1	23
super kingdom.Bacteria;phylum.Thermotogae;class.Thermotogae;order.Thermotogales	order	0.4163111905059456	163	21	9	3	0	34	1	14	102	0.006649103527976608	0.00010002715022649004	0.17602508102014935	196	51.494281602666064	0.4709063793001591	64.51533742331289	12.08396676829321	5.668743117602865	189	42.223993913388384	20.227750733866017	2.9295359452263217	3.49421632176106	3.5682955311652402	3.0908978152359845	0.6068020011555415	75	0.014080643231955682	0.0010289750005846449	0.17602508102014935	0.3037959516036036	640	0.0017163254680587128	1.0002750756458025e-05	0.17602508102014935	0.48957039951853476	153	0.4016278955495356	4	0.32727699166666663	0	nan	6	0.41847130666666665	2	8	52
super kingdom.Bacteria;phylum.Verrucomicrobia;class.Methylacidiphilae;order.Methylacidiphilales	order	0.33805034305162407	2487	59	8	24	87	206	543	1021	598	0.0010938240672730003	0.00010006404098623118	0.05315107072639354	209	56.96601345500221	0.5647188215679213	69.16043425814235	16.780268076944008	8.024739048332144	198	50.774232070665256	30.87734167019053	2.8629085708305717	3.025829613558365	3.8477689410483764	6.670332971023294	0.8531111286710945	496	0.004254880426044677	0.0010077936038699275	0.05315107072639354	0.2852218550378788	4821	0.0005839178354552434	1.0002800784219581e-05	0.05315107072639354	0.4005327732666039	935	0.36919886693927567	11	0.1944047218181819	1	nan	1540	0.3039854394495923	1	1	6
super kingdom.Bacteria;phylum.Verrucomicrobia;class.Opitutae;order.Opitutales	order	0.3979474571613827	5404	94	108	19	491	1294	941	1353	1198	0.00259324978892824	0.00010001889245746419	0.09013550777351086	217	54.30655112102236	0.5137102655985174	69.54126572908956	17.08672138992022	8.333676437256418	211	61.4145471586522	40.41213719169209	3.034169680229696	3.594285044928619	4.849256807118903	7.725692249525467	0.8988699128975189	2415	0.005324050703068586	0.0010069917769667122	0.09013550777351086	0.32847442185745346	8006	0.0017634640956265364	1.0011212558065033e-05	0.09013550777351086	0.44523295418376774	3180	0.4063861313576023	33	0.3652386669507575	7	0.11975211904761907	2184	0.3329433045691063	1	8	31
super kingdom.Bacteria;phylum.Verrucomicrobia;class.Opitutae;order.Puniceicoccales	order	0.45123272732866826	5703	85	1020	187	59	3738	280	6	413	0.0023641553199129283	0.00010004001600640257	0.10701989539803937	216	37.98730993361134	0.41549505349954796	53.08697176924426	9.827207773967489	4.7854263929617575	209	40.860487326683895	22.354234633740262	3.9369358061799145	4.15789390704899	4.671315113449056	7.662915431741862	0.8860144564904077	2565	0.004755327221164101	0.0010004910385465258	0.10701989539803937	0.4044813761804928	8874	0.0015321298447999098	1.000188035350646e-05	0.10701989539803937	0.4966336472558131	4949	0.4280152422190095	175	0.15850499391133005	10	0.23502513777777778	569	0.45361620084129556	1	3	9
super kingdom.Bacteria;phylum.Verrucomicrobia;class.Spartobacteria;order.Chthoniobacterales	order	0.3930748006579348	5740	102	343	24	492	783	1008	1644	1446	0.03352793637914751	0.00010000250006250156	0.459156108511205	217	51.89606779945031	0.5087563080720208	66.87560975609756	15.322377872739583	7.183636357555819	209	60.38213113617926	40.26491865216807	3.125205149713702	3.9407807089529223	5.605088655387886	7.421839653583971	0.8574992176967469	3753	0.051068571690976124	0.0010000354622504344	0.459156108511205	0.33702349597830583	8394	0.022938436894926476	1.000070004900343e-05	0.459156108511205	0.44991484173043816	2704	0.4030624787194454	21	0.35645990523809523	5	0.236141135	3010	0.364964811069703	1	1	1
super kingdom.Bacteria;phylum.Verrucomicrobia;class.Verrucomicrobiae;order.Verrucomicrobiales	order	0.5188810514111669	13998	119	3753	294	1073	4084	1126	1597	2071	0.01451710121098328	0.00010005753308152187	0.8529624136450568	217	30.230408598058226	0.33737718124885263	49.493570510072864	8.736690773056036	4.174788921594326	210	45.18213117610819	20.882655402287572	4.242975356915522	5.1715383260959555	5.002086523290049	7.857648374468844	0.8230774277774923	8966	0.02242152089931751	0.0010002834136338629	0.8529624136450568	0.48346871940516795	16870	0.01205291352634931	1.000070004900343e-05	0.8529624136450568	0.5369443602654205	8576	0.5030890564548726	791	0.31146847134359645	11	0.2655806218181818	4620	0.4548225443091447	5	6	141
super kingdom.Archaea;phylum.Candidatus_Verstraetearchaeota;class.Candidatus_Methanomethylia;order.Candidatus_Methanomethyliales;family.Candidatus_Methanomethyliaceae	family	0.4083989318228366	217	18	0	0	0	8	101	0	108	0.002321788193529824	0.00010006404098623118	0.0824716461594747	196	34.249146612049834	0.3380797661247653	52.70967741935484	7.63295310322603	3.1024173895248617	181	33.555553837863336	18.27624706141541	3.4339045287637697	4.396143063381491	5.890969771870198	4.069949885007093	0.7565106948237027	99	0.00460342276307223	0.0010258144515838123	0.0824716461594747	0.39273816038961035	384	0.0013277676378886723	1.0135100894929408e-05	0.0824716461594747	0.41025638625299166	197	0.40608746370558374	0	nan	0	nan	20	0.12671844315789474	2	2	4
super kingdom.Archaea;phylum.Crenarchaeota;class.Thermoprotei;order.Acidilobales;family.Acidilobaceae	family	nan	0	0	0	0	0	0	0	0	0	nan	nan	nan	0	nan	nan	NA	NA	NA	NA	NA	NA	NA	NA	NA	nan	nan	0	nan	nan	nan	nan	3	1.3585647652861562e-05	1.1153992013741719e-05	1.631188320691624e-05	0.15185391666666667	0	nan	0	nan	0	nan	0	nan	1	3	8
super kingdom.Archaea;phylum.Crenarchaeota;class.Thermoprotei;order.Acidilobales;family.Caldisphaeraceae	family	nan	0	0	0	0	0	0	0	0	0	nan	nan	nan	0	nan	nan	NA	NA	NA	NA	NA	NA	NA	NA	NA	nan	nan	0	nan	nan	nan	nan	10	1.4556519325924848e-05	1.0005503026664666e-05	2.3155652294725142e-05	0.12479087111111108	0	nan	0	nan	0	nan	0	nan	1	1	1
super kingdom.Archaea;phylum.Crenarchaeota;class.Thermoprotei;order.Desulfurococcales;family.Desulfurococcaceae	family	0.49305809111111104	10	4	0	0	0	8	2	0	0	0.0005122271032613944	0.00012403870007442322	0.002830966005729966	130	11.466666666666667	0.31624292888888883	21.3	3.812364996850539	2.1030124513992003	81	5.981274940722259	3.5011769614552826	3.8028169014084505	1.568914557148514	1.6648389119740301	1.6202885826983053	0.7036823905567147	1	0.002830966005729966	0.002830966005729966	0.002830966005729966	nan	63	0.00010706439360059822	1.0028581457152886e-05	0.002830966005729966	0.4926804960061444	10	0.49305809111111104	0	nan	0	nan	0	nan	8	12	16
super kingdom.Archaea;phylum.Crenarchaeota;class.Thermoprotei;order.Desulfurococcales;family.Pyrodictiaceae	family	0.18401314	5	2	0	0	0	5	0	0	0	0.0010468201826737745	0.00024010592101201216	0.0019308197751867207	18	10.6	0.71150075	11.4	2.6179491289319534	1.8128310418850717	15	4.059647248785578	2.8813049242987647	1.3157894736842104	1.5506975303381068	1.5893951823015127	1.4534571131020688	0.9030836802544763	2	0.001626852209822862	0.0013228846444590032	0.0019308197751867207	0.019329700000000005	14	0.0003980512049069521	1.1918169845838472e-05	0.0019308197751867207	0.45567959835164834	5	0.18401314	0	nan	0	nan	0	nan	3	3	4
super kingdom.Archaea;phylum.Crenarchaeota;class.Thermoprotei;order.Fervidicoccales;family.Fervidicoccaceae	family	0.019329700000000005	2	1	0	0	0	2	0	0	0	0.00018822808816463133	0.00014967595156486208	0.00022678022476440055	13	10.0	0.7692308	NA	NA	NA	NA	NA	NA	NA	NA	NA	0.6720232049680943	0.969524545169777	0	nan	nan	nan	nan	6	7.39948775218865e-05	1.0389394506088186e-05	0.00022678022476440055	0.43993595333333335	2	0.019329700000000005	0	nan	0	nan	0	nan	1	1	1
super kingdom.Archaea;phylum.Crenarchaeota;class.Thermoprotei;order.Sulfolobales;family.Sulfolobaceae	family	0.36177943333333334	3	2	0	2	0	1	0	0	0	0.0002636803214155722	0.00023301197099000962	0.00029632864406250976	103	38.333333333333336	0.4782276666666667	51.666666666666664	8.898959045069718	4.979691634165803	94	19.32232636777458	11.224045796314547	1.8193548387096774	2.1713018646242346	2.25396402446008	1.0937995992456813	0.9956193013021335	0	nan	nan	nan	nan	21	5.8878636345534285e-05	1.0239816502488276e-05	0.00029632864406250976	0.5582817957142857	3	0.36177943333333334	0	nan	0	nan	0	nan	7	7	25
super kingdom.Archaea;phylum.Crenarchaeota;class.Thermoprotei;order.Thermoproteales;family.Thermofilaceae	family	0.4295667395238095	15	3	0	0	0	15	0	0	0	0.0018768153604363782	0.00010382536913322837	0.00972884712783569	168	18.561904761904763	0.32293845142857147	31.466666666666665	4.699239423797006	2.2667101490784707	114	12.821628223319715	6.740508496676771	3.6228813559322037	2.7284475352310915	2.973696702870069	1.830710155030189	0.6760251912187843	4	0.005803106080687298	0.001357686297615083	0.00972884712783569	0.17348977499999998	44	0.000662862512458344	1.0165184243964422e-05	0.00972884712783569	0.44479535618393234	15	0.4295667395238095	0	nan	0	nan	0	nan	1	1	3
super kingdom.Archaea;phylum.Crenarchaeota;class.Thermoprotei;order.Thermoproteales;family.Thermoproteaceae	family	0.408834445	5	2	0	0	0	5	0	0	0	0.0011615626122403867	0.000319514338205927	0.0032278303990565965	124	17.1	0.35059282999999997	43.4	5.012328003859658	2.476434317531366	113	9.484893808224994	3.9919049125519686	2.6036866359447006	1.892313073071298	1.6119567090038147	1.237480392362324	0.7688897986072475	2	0.002236475551866587	0.0012451207046765772	0.0032278303990565965	0.07468714999999998	36	0.0001778210437808541	1.0005503026664666e-05	0.0032278303990565965	0.5072256233333333	5	0.408834445	0	nan	0	nan	0	nan	5	5	23
super kingdom.Archaea;phylum.Euryarchaeota;class.Archaeoglobi;order.Archaeoglobales;family.Archaeoglobaceae	family	0.42004666550505043	45	9	0	0	0	37	0	0	8	0.01604832238802365	0.00011043247054426218	0.21267455957851253	187	44.39393939393939	0.38154174656565654	68.53333333333333	11.641419982492312	4.248189653357823	173	44.75967716822443	27.16089643746769	2.52431906614786	3.844864048847916	6.3935225716675275	1.953968946660322	0.513302388092257	16	0.044523580217825334	0.0011530935519940366	0.21267455957851253	0.46289549708333333	76	0.009517239851082208	1.203746057731661e-05	0.21267455957851253	0.44602483670175436	44	0.4147913923361522	0	nan	0	nan	1	nan	3	4	22
super kingdom.Archaea;phylum.Euryarchaeota;class.Halobacteria;order.Halobacteriales;family.Haloarculaceae	family	0.42776757543259564	71	20	1	2	0	39	11	0	18	0.008366011048228648	0.00010559184227595674	0.10519581102468263	191	37.00442655935613	0.3588565417303822	56.25352112676056	9.406202429073888	3.9462577939827366	178	44.293488270259374	26.14801117813015	3.1642463695543315	4.7089660895827015	6.6260271232154935	2.8687445596706946	0.6729908513941381	29	0.019980981283285994	0.0011092724263970467	0.10519581102468263	0.4074295532019704	215	0.0027860975129129152	1.0048693095686527e-05	0.10519581102468263	0.42256797578135186	63	0.4263311533026114	1	nan	0	nan	7	0.3904398142857143	8	10	46
super kingdom.Archaea;phylum.Euryarchaeota;class.Halobacteria;order.Halobacteriales;family.Halobacteriaceae	family	0.4275596302620803	111	22	4	0	0	49	16	0	42	0.006803816744168763	0.00010060924487172321	0.16303238263906825	199	43.52547092547093	0.37700299567567574	63.027027027027025	10.567989307920396	4.2803362717249245	186	54.834268895787666	36.54290495529516	2.9511149228130362	5.188713510023236	8.537391138329607	2.850260979767672	0.6052113178875957	41	0.017904841948172996	0.0011064591389945348	0.16303238263906825	0.41606148829268297	337	0.002265599721499525	1.0088883059756454e-05	0.16303238263906825	0.43912310891179174	97	0.4094131464132303	1	nan	0	nan	13	0.45776323974358973	12	16	38
super kingdom.Archaea;phylum.Euryarchaeota;class.Halobacteria;order.Halobacteriales;family.Halococcaceae	family	0.44673748484848486	22	8	0	0	0	13	1	0	8	0.0011651829431522803	0.00011017517853386885	0.009318694391434732	158	23.194805194805195	0.28977830735930743	38.36363636363637	6.420458349271041	3.161892182307254	147	24.39777990720297	12.098704417064926	3.8317535545023693	3.800005946611743	3.8264127046344822	2.1777560248534944	0.7045377272277299	6	0.0035597738356236562	0.001624305369409449	0.009318694391434732	0.36555513666666667	79	0.0003484781166599989	1.098864872586618e-05	0.009318694391434732	0.4646879913015255	20	0.4493536342105263	0	nan	0	nan	2	0.2995428	1	2	9
super kingdom.Archaea;phylum.Euryarchaeota;class.Halobacteria;order.Haloferacales;family.Haloferacaceae	family	0.3752314884580646	125	20	1	1	0	65	12	0	46	0.006766929248990625	0.00010301844030081384	0.25473366609325543	192	49.89187096774194	0.4262351724129032	67.592	11.326962453246045	4.527897530297397	183	48.71266400190579	31.298923603155558	2.7074209965676412	4.300593756090882	6.9124628801173005	2.930114871792906	0.6068609107058635	43	0.019044279984075815	0.001000479682039334	0.25473366609325543	0.39410721218161676	261	0.0032587189604035235	1.0434220068135458e-05	0.25473366609325543	0.41038021272178016	118	0.3701741811965812	1	nan	0	nan	6	0.40130455000000004	9	13	61
super kingdom.Archaea;phylum.Euryarchaeota;class.Halobacteria;order.Haloferacales;family.Halorubraceae	family	0.4268866637623762	101	20	1	0	0	61	15	0	24	0.015201347001138937	0.00010011142837244933	0.17978280827412804	198	36.03584158415842	0.3323427254851484	55.86138613861386	8.706929985257226	3.4324904545914645	183	50.10381258894832	30.188563843891288	3.2759659695143566	5.754475190886484	8.794944732769645	3.0748190562986544	0.666248919194674	35	0.04329286122667004	0.0012705555371736756	0.17978280827412804	0.4085558125210084	294	0.005243895633093961	1.0077292836052523e-05	0.17978280827412804	0.44569958032666995	92	0.4210607888079312	1	nan	0	nan	8	0.4468379732142857	9	9	80
super kingdom.Archaea;phylum.Euryarchaeota;class.Halobacteria;order.Natrialbales;family.Natrialbaceae	family	0.4765748381241566	39	16	2	0	0	13	9	0	15	0.0030953506485016215	0.00010114320722220296	0.029228867311503315	183	29.403508771929825	0.30292042186234835	50.05128205128205	8.385337062182387	3.5681118200854947	174	38.05922409605697	20.71551347451379	3.4764344262295084	4.538782855575706	5.805735503551968	2.2963297864266425	0.6268025512420653	13	0.008805576212432557	0.0011307031751367539	0.029228867311503315	0.4162111955128205	143	0.0008664806278584456	1.0050099747239992e-05	0.029228867311503315	0.4817778024377032	32	0.47408176723790324	0	nan	0	nan	7	0.4268612976190476	14	18	62
super kingdom.Archaea;phylum.Euryarchaeota;class.Methanobacteria;order.Methanobacteriales;family.Methanobacteriaceae	family	0.47738092902699625	2869	68	1446	0	1	204	261	94	863	0.007821808787404677	0.00010034115994380895	0.32798009500113096	215	28.005914957806553	0.3502916179425817	47.400487974904145	6.786881684204727	3.2693162657251125	207	19.41826905780592	5.986989879646261	4.367043649626449	2.861147425480913	1.8312666603756633	6.111813589382186	0.767650017621081	1358	0.016083310719266854	0.0010009197641075583	0.32798009500113096	0.4529668183525558	4397	0.005116894261063579	1.000070004900343e-05	0.32798009500113096	0.5055566136784215	1703	0.47366688896462483	413	0.21852990440125533	9	0.2960208611111111	744	0.4247115467700328	4	10	128
super kingdom.Archaea;phylum.Euryarchaeota;class.Methanobacteria;order.Methanobacteriales;family.Methanothermaceae	family	nan	1	1	0	0	0	1	0	0	0	0.0002154406706630281	0.0002154406706630281	0.0002154406706630281	15	nan	nan	NA	NA	NA	NA	NA	NA	NA	NA	NA	nan	nan	0	nan	nan	nan	nan	4	6.438731982985817e-05	1.0643846260284616e-05	0.0002154406706630281	0.46966341666666667	1	nan	0	nan	0	nan	0	nan	1	1	1
super kingdom.Archaea;phylum.Euryarchaeota;class.Methanococci;order.Methanococcales;family.Methanocaldococcaceae	family	0.3926643833333333	6	3	0	0	0	6	0	0	0	0.0676728879399736	0.00031497253439500075	0.2936116171657079	124	14.333333333333334	0.36127585333333334	37.833333333333336	4.396314360155246	2.2511797084401812	114	9.874210396034181	4.377999207874458	3.013215859030837	2.246020094815398	1.9447577603246644	0.7960437091815986	0.4442804532935209	5	0.08114447102108933	0.0016220094201316324	0.2936116171657079	0.408834445	15	0.027084798118522664	1.177467972871138e-05	0.2936116171657079	0.503094419047619	6	0.3926643833333333	0	nan	0	nan	0	nan	2	2	9
super kingdom.Archaea;phylum.Euryarchaeota;class.Methanococci;order.Methanococcales;family.Methanococcaceae	family	0.33923699777327937	39	6	0	0	0	10	29	0	0	0.03496584560170452	0.00010750871588518069	0.5251287996762	175	7.748987854251012	0.4032461048582997	23.307692307692307	2.3606270346843754	1.4216974864144836	152	18.179725170274672	7.389276258390371	6.521452145214521	7.701227217668194	5.1975025130178025	1.5242653284901928	0.4160610563494943	20	0.06799917055225127	0.001047851903597625	0.5251287996762	0.4082539786842106	75	0.018199861398548827	1.002938610127674e-05	0.5251287996762	0.4695443121801802	39	0.33923699777327937	0	nan	0	nan	0	nan	2	2	7
super kingdom.Archaea;phylum.Euryarchaeota;class.Methanomicrobia;order.Methanocellales;family.Methanocellaceae	family	0.29800530957749194	408	21	0	0	1	60	117	5	225	0.001718379967668051	0.0001005215953894095	0.06276582275513123	209	66.87801705448764	0.5673679911005927	78.61029411764706	17.942709440350225	7.548555291456076	191	47.94559484072012	29.700641089348377	2.429707230380694	2.6721490976662814	3.9346126434240216	4.592831724771303	0.7640371974028164	110	0.005234383836011002	0.0010007479273983714	0.06276582275513123	0.23739076764804004	830	0.0008645007212028003	1.0102744915793621e-05	0.06276582275513123	0.36862744034676703	240	0.3418127935512552	0	nan	0	nan	168	0.10463182111491302	1	3	6
super kingdom.Archaea;phylum.Euryarchaeota;class.Methanomicrobia;order.Methanomicrobiales;family.Methanocalculaceae	family	0.36510767375	16	5	0	0	0	10	3	0	3	0.0009222630678119801	0.00011742776705898442	0.002826014204439817	160	14.608333333333333	0.2640153158333334	29.625	5.575598762238264	3.349714601584049	110	12.845337273741041	5.443351341674726	3.7130801687763713	2.3038489356046163	1.625019438701021	2.506867809196972	0.9041614391231628	8	0.0014328126429159478	0.0010117211597779148	0.002826014204439817	0.3150876446428571	65	0.0002520305265342608	1.028272348214148e-05	0.002826014204439817	0.4054872948317308	16	0.36510767375	0	nan	0	nan	0	nan	1	2	4
super kingdom.Archaea;phylum.Euryarchaeota;class.Methanomicrobia;order.Methanomicrobiales;family.Methanocorpusculaceae	family	0.43924674496270155	274	18	125	0	0	17	9	0	123	0.013663408868381646	0.0001015909137086779	0.3056587577289859	184	27.59610705596107	0.39305584850939823	41.802919708029194	6.5332993609204815	3.5186162946983286	178	19.3569923648506	7.664711926779442	4.258075781386416	2.962820360052104	2.1783312770785037	3.747521064653862	0.6676350501227581	156	0.02368136994563315	0.0010287783599901238	0.3056587577289859	0.4229763576592225	466	0.008047820761394901	1.0050099747239992e-05	0.3056587577289859	0.46673848771563065	178	0.41797174537231	7	0.27199464047619043	3	0.31065515	86	0.22198915218878248	1	4	10
super kingdom.Archaea;phylum.Euryarchaeota;class.Methanomicrobia;order.Methanomicrobiales;family.Methanomicrobiaceae	family	0.4491749011493189	624	38	8	0	1	143	62	2	408	0.006143142066628156	0.00010229893609106465	0.8093177749159782	205	36.67025764497674	0.35746893134594804	55.99839743589744	10.634154365741278	5.174700272000511	195	42.48977176099095	20.928282497800147	3.4822425092293163	3.995594788230169	4.04434680227564	4.428263657538958	0.6880298632085626	349	0.010683853941168787	0.0010077201612352258	0.8093177749159782	0.44627183273227283	1470	0.0026266273982641186	1.0026067776218167e-05	0.8093177749159782	0.4799104532742899	514	0.43634051272517654	7	0.3313794047619047	1	nan	102	0.196313320869734	5	9	47
super kingdom.Archaea;phylum.Euryarchaeota;class.Methanomicrobia;order.Methanomicrobiales;family.Methanoregulaceae	family	0.3517398198438736	941	38	3	0	0	78	296	11	553	0.004063981098616322	0.00010029946554713358	0.19630926259214515	207	58.26842878784453	0.515496858258756	73.211477151966	16.59451062784634	7.520035762907249	200	53.542806359115	31.860972935051088	2.731812111711084	3.2265372302855226	4.23681135829248	5.872729208823984	0.8577154927533999	528	0.00698198019277147	0.0010057952967096125	0.19630926259214515	0.31644014126631587	1540	0.0024968758937641005	1.0015825003505539e-05	0.19630926259214515	0.400658673807372	523	0.3728171995454312	7	0.2415233119047619	3	0.04320543333333334	408	0.2482507314875705	3	11	34
super kingdom.Archaea;phylum.Euryarchaeota;class.Methanomicrobia;order.Methanomicrobiales;family.Methanospirillaceae	family	0.4100305404317947	406	31	4	1	0	43	126	0	232	0.0032739361485135264	0.00010033268205101125	0.25482522606537994	201	47.73745666849115	0.45716635918992876	63.94088669950739	13.12323820612051	6.262694034014839	191	44.90499419010681	20.724610910558702	2.98713405238829	3.421792204393859	3.3092165764439767	3.2540779684984376	0.5417726667131587	84	0.014662604383060432	0.0010270455323519343	0.25482522606537994	0.39038692907343664	906	0.0014878954583859708	1.0002400576138273e-05	0.25482522606537994	0.42335002038942365	344	0.4072942275950912	17	0.1134883518382353	8	0.11840751964285715	37	0.1623369467717718	1	1	3
super kingdom.Archaea;phylum.Euryarchaeota;class.Methanomicrobia;order.Methanosarcinales;family.Candidatus_Methanoperedenaceae	family	0.4517800246678497	297	26	3	1	0	104	115	5	69	0.01709931023324265	0.00010048542188417896	0.9980344860782783	205	39.64541814541815	0.3660042670215671	60.63973063973064	10.51024703297288	4.24785891470556	195	44.064337249498635	23.22259676691321	3.2157134925041646	4.192512041939589	5.466894553988002	2.9196150046601694	0.5127770210268651	122	0.04111686954471114	0.0010012901238133749	0.9980344860782783	0.46418024213521203	844	0.006038977873515141	1.0005503026664666e-05	0.9980344860782783	0.4217241188578367	292	0.4525903886221344	0	nan	1	nan	4	0.23226009999999997	1	3	6
super kingdom.Archaea;phylum.Euryarchaeota;class.Methanomicrobia;order.Methanosarcinales;family.Methanosaetaceae	family	0.41691335596381507	871	49	9	0	0	193	229	12	428	0.011667538249607258	0.0001015198978999884	0.6712757366103022	207	50.125811261992425	0.43594238554917697	68.43398392652124	13.06779477972015	5.589535244426051	201	55.68186243988851	29.46376527558616	2.9371372009529244	4.260999149320965	5.271237050516457	4.506684785698047	0.665719812230513	362	0.027534860382399287	0.001006095756643191	0.6712757366103022	0.39568012010452847	1736	0.0058719946162019395	1.0015825003505539e-05	0.6712757366103022	0.4383813983780327	727	0.4143087191533947	34	0.1158881975935829	9	0.15985307222222223	101	0.23098452050495047	NA	NA	NA
super kingdom.Archaea;phylum.Euryarchaeota;class.Methanomicrobia;order.Methanosarcinales;family.Methanosarcinaceae	family	0.42902162628619	1213	54	12	1	5	640	156	8	391	0.013733674693789808	0.00010024660665236482	0.9807063851181498	213	45.0374109958399	0.40824318570410223	63.28276999175598	11.464162526839031	4.888832777149767	205	47.798081274576404	23.953555974587303	3.2394283629921055	4.1693478405138755	4.899647230018868	4.37215288213521	0.6157223018027117	510	0.03214995161309296	0.0010012097951691628	0.9807063851181498	0.45874668424245924	2180	0.007658306255595305	1.0002400576138273e-05	0.9807063851181498	0.4389200925657545	1152	0.43093934191841027	8	0.24814011071428574	7	0.04975759285714286	46	0.25984357840579714	8	12	87
super kingdom.Archaea;phylum.Euryarchaeota;class.Methanomicrobia;order.Methanosarcinales;family.Methermicoccaceae	family	0.4027902464669244	97	12	0	0	0	96	1	0	0	0.0005364480667240609	0.00010274268904654785	0.007883179435775024	188	35.752792096219935	0.35282313011168387	51.134020618556704	9.139118242506438	3.7140850711099347	175	31.19323793426697	13.049462895836854	3.4223790322580645	3.413156182747025	3.5135067307268466	3.8739413099110687	0.8468166247255317	8	0.0029656754704235977	0.00109956885326543	0.007883179435775024	0.46202909107142853	317	0.00018856895961434235	1.0095299628492974e-05	0.007883179435775024	0.3835154252585553	97	0.4027902464669244	0	nan	0	nan	0	nan	1	1	1
super kingdom.Archaea;phylum.Euryarchaeota;class.Methanopyri;order.Methanopyrales;family.Methanopyraceae	family	nan	1	1	0	0	0	1	0	0	0	0.00019276270533007779	0.00019276270533007779	0.00019276270533007779	15	nan	nan	NA	NA	NA	NA	NA	NA	NA	NA	NA	nan	nan	0	nan	nan	nan	nan	3	7.961293883895982e-05	1.0290253757657665e-05	0.00019276270533007779	0.3082182	1	nan	0	nan	0	nan	0	nan	1	1	3
super kingdom.Archaea;phylum.Euryarchaeota;class.Thermococci;order.Thermococcales;family.Thermococcaceae	family	0.5088845952651515	33	8	0	0	0	32	0	0	1	0.003871349596827614	0.00011241639030970715	0.016736031169751173	168	15.433712121212121	0.26627234583333337	34.24242424242424	4.365296936856189	2.2060562689938212	156	19.84316291391892	7.374563516949166	4.555752212389381	4.5456616585192995	3.342871902498069	2.723045699913819	0.7787901647699393	14	0.008559303232868718	0.0011974076125188967	0.016736031169751173	0.497972828021978	49	0.0026166971944589874	1.2358037049395074e-05	0.016736031169751173	0.5176042789965986	33	0.5088845952651515	0	nan	0	nan	0	nan	3	3	45
super kingdom.Archaea;phylum.Euryarchaeota;class.Thermoplasmata;order.Methanomassiliicoccales;family.Methanomassiliicoccaceae	family	0.48578390143428857	1176	47	314	0	0	137	292	3	430	0.005169091069054533	0.00010044799807139843	0.2808857652534303	212	31.688145896656536	0.33407354431437253	52.154761904761905	7.85414428562237	3.580639198856135	200	28.03469285584774	9.401129050518653	3.834740926729057	3.569414036251849	2.62554491765658	5.314114700172651	0.751656196930238	421	0.01379270266975775	0.0010022018070002278	0.2808857652534303	0.47410411436828415	2023	0.003020078260030923	1.000070004900343e-05	0.2808857652534303	0.49422496046242215	818	0.464238964250508	185	0.12095356558460633	4	0.22798970833333332	169	0.3606126680543815	2	46	61
super kingdom.Archaea;phylum.Euryarchaeota;class.Thermoplasmata;order.Thermoplasmatales;family.Cuniculiplasmataceae	family	0.2141592607142857	8	2	0	0	0	0	7	0	1	0.001274490183472327	0.00041598355641471116	0.004319616347543989	103	46.142857142857146	0.5788931678571428	55.5	8.25588230680281	4.206972395014843	95	14.52214640483462	8.756314376693881	1.7117117117117118	1.7590059869032333	2.0813814673635354	1.6872331180624056	0.8113876174174186	3	0.0025552119278757814	0.0012282268870031263	0.004319616347543989	0.2722862833333333	21	0.0004977318288100825	1.133041763919418e-05	0.004319616347543989	0.3371756590476191	8	0.2141592607142857	0	nan	0	nan	0	nan	1	1	2
super kingdom.Archaea;phylum.Euryarchaeota;class.Thermoplasmata;order.Thermoplasmatales;family.Ferroplasmaceae	family	0.4126314265765766	37	6	0	0	0	11	25	0	1	0.0017217058577533749	0.00010153966192636771	0.019021714897222097	173	39.327327327327325	0.4361154510510511	54.32432432432432	7.4873164158195	3.5888742008934233	155	30.846101649109606	18.58632075363241	2.853233830845771	4.119780697919583	5.178872179193544	2.4288268480210187	0.6726341907458159	12	0.00483159467045964	0.0010732283954457786	0.019021714897222097	0.3999508575757576	73	0.0008907279675511294	1.177953423721626e-05	0.019021714897222097	0.39102264248477925	37	0.4126314265765766	0	nan	0	nan	0	nan	2	3	6
super kingdom.Archaea;phylum.Euryarchaeota;class.Thermoplasmata;order.Thermoplasmatales;family.Picrophilaceae	family	nan	0	0	0	0	0	0	0	0	0	nan	nan	nan	0	nan	nan	NA	NA	NA	NA	NA	NA	NA	NA	NA	nan	nan	0	nan	nan	nan	nan	0	nan	nan	nan	nan	0	nan	0	nan	0	nan	0	nan	1	1	2
super kingdom.Archaea;phylum.Euryarchaeota;class.Thermoplasmata;order.Thermoplasmatales;family.Thermoplasmataceae	family	0.3065559094623656	31	7	0	0	0	2	28	0	1	0.0031470939005820452	0.00010061466412995755	0.054157388602050556	176	45.83010752688172	0.5227967473118279	55.0	8.881196573521725	4.35064237093708	149	27.998211549195172	15.742359519707566	2.709090909090909	3.1525269503288156	3.618398888602935	1.8260068266782818	0.5317453787519435	12	0.007821132803115416	0.0012626602146288538	0.054157388602050556	0.322311146969697	105	0.0009482750621699077	1.0237091028213423e-05	0.054157388602050556	0.4712672526648352	31	0.3065559094623656	0	nan	0	nan	0	nan	1	1	4
super kingdom.Archaea;phylum.Nanoarchaeota;NA;order.Nanoarchaeales;family.Nanoarchaeaceae	family	nan	0	0	0	0	0	0	0	0	0	nan	nan	nan	0	nan	nan	NA	NA	NA	NA	NA	NA	NA	NA	NA	nan	nan	0	nan	nan	nan	nan	3	2.9228236108292797e-05	1.1338982666475164e-05	6.238497769737047e-05	0.46410155000000003	0	nan	0	nan	0	nan	0	nan	1	1	1
super kingdom.Archaea;phylum.Thaumarchaeota;NA;order.Cenarchaeales;family.Cenarchaeaceae	family	0.37734997577145923	511	22	1	157	0	342	6	0	5	0.014627829185398272	0.00010052271813429835	0.6556880422664921	201	27.02577030812325	0.33988949869383367	41.11545988258317	5.7859214648276005	2.5386282644257934	186	23.5257332675154	8.089197510026956	4.523845787720133	4.066030520899298	3.1864442791338075	4.300544890347062	0.6895910879147542	180	0.04085674711473449	0.0010007473936230857	0.6556880422664921	0.3588925462259467	1254	0.005982515331669023	1.0098256031183415e-05	0.6556880422664921	0.403197420928782	506	0.37719214526317846	0	nan	0	nan	5	0.25572982499999997	1	1	2
super kingdom.Archaea;phylum.Thaumarchaeota;NA;order.Nitrosopumilales;family.Nitrosopumilaceae	family	0.41051300558162274	4216	55	5	249	6	3336	233	17	370	0.07080103422301767	0.00010002400576138273	0.9980292738926624	216	35.66968437472567	0.38181513582710347	51.405834914611006	8.861993492604167	3.6805743489762883	207	41.500811563118944	22.591700963388565	4.026780235042242	4.683010836980833	6.138091183967578	6.952843859693765	0.833010902413033	2627	0.11339851549019585	0.0010008849287479783	0.9980292738926624	0.3941814850565965	5482	0.05446000023312232	1.0031297648663832e-05	0.9980292738926624	0.42709965818559215	3765	0.4088911394724188	1	nan	0	nan	450	0.32819959258005443	3	4	26
super kingdom.Archaea;phylum.Thaumarchaeota;class.Nitrososphaeria;order.Candidatus_Nitrosocaldales;family.Candidatus_Nitrosocaldaceae	family	0.10332510178571429	8	1	0	0	0	0	8	0	0	0.00018157799903310704	0.0001018376029691319	0.0003133031577392248	145	81.57142857142857	0.7106766535714286	56.25	19.47356208111217	11.19526688673957	84	25.569740371138437	15.881502544048102	1.4933333333333334	1.3130489565614234	1.4185907941917155	2.016626228686917	0.9697922198177427	0	nan	nan	nan	nan	35	6.469078362355002e-05	1.0127710428503428e-05	0.0003133031577392248	0.33325696571428576	8	0.10332510178571429	0	nan	0	nan	0	nan	1	1	2
super kingdom.Archaea;phylum.Thaumarchaeota;class.Nitrososphaeria;order.Nitrososphaerales;family.Nitrososphaeraceae	family	0.37575229790231784	2839	71	119	13	430	555	192	1109	421	0.0036870686968423086	0.0001000934205258241	0.9975208830077847	218	52.6548961522298	0.5143079530751459	67.48749559704122	14.761067058922348	6.100171938282697	206	56.05019170361498	35.002556826267494	3.0524173134234878	3.7971639502670884	5.737962336209381	6.217045192763291	0.7818995368146179	1080	0.009084760429276894	0.0010042426430763676	0.9975208830077847	0.36123793423385864	4474	0.0023532654191552407	1.000070004900343e-05	0.9975208830077847	0.42809560031388866	1642	0.4311816735628064	2	0.42973735	1	nan	1194	0.21795568364791248	2	2	5
super kingdom.Bacteria;NA;NA;order.Haloplasmatales;family.Haloplasmataceae	family	0.4377934546126358	265	38	24	0	3	120	17	31	70	0.0012412661780972958	0.00010084203095850351	0.06638119896434973	206	46.95966266437964	0.44197596522012583	61.59622641509434	11.915433227663211	5.570183355553607	197	49.3534275856745	26.236271134723737	3.198247871102126	4.141975087493602	4.710127020965215	3.5374816110205867	0.6339879745692407	38	0.006897807704238729	0.0010859863135971436	0.06638119896434973	0.4364466800853484	1191	0.00029964386675050697	1.0022952561365527e-05	0.06638119896434973	0.4679556461416505	204	0.4138817998526997	1	nan	0	nan	60	0.3027222444350282	1	1	1
super kingdom.Bacteria;phylum.Acidobacteria;class.Acidobacteriia;order.Acidobacteriales;family.Acidobacteriaceae	family	0.33363979280572637	3131	70	116	1	100	164	477	1542	731	0.010937937225916586	0.00010008607402366035	0.3715110191782221	207	57.51009741806913	0.564345562771645	69.10859150431172	16.45521060617925	7.728504908881643	200	52.66815249823542	32.1593243619499	2.893996182624007	3.200697563752694	4.16113138842575	6.605603667600957	0.8206628481439213	1927	0.01755554460561527	0.0010009719582783282	0.3715110191782221	0.28283200002233666	5222	0.006572835090379991	1.0005503026664666e-05	0.3715110191782221	0.4003759227658706	1173	0.3633188503097279	12	0.155725796969697	6	0.040267870000000004	1940	0.2991718068142256	12	21	37
super kingdom.Bacteria;phylum.Acidobacteria;class.Blastocatellia;NA;family.Pyrinomonadaceae	family	0.30346502448341095	3377	70	114	2	477	144	254	1554	832	0.01008702108319812	0.00010001700289049138	0.1604572603544502	211	61.01792916818118	0.6000143191519827	71.48623038199585	18.220028189109257	8.778231297493466	207	49.85057265651797	31.03010825503848	2.895662547792336	2.736031587827915	3.5348929873719332	7.142770235967425	0.8791379884933834	2487	0.013571949118468525	0.0010076677215688126	0.1604572603544502	0.23926302899055785	4946	0.0068973335531171956	1.0018534288433603e-05	0.1604572603544502	0.3932367101404329	1558	0.3105304546631924	12	0.17538341060606064	1	nan	1806	0.2713010245272914	NA	NA	NA
super kingdom.Bacteria;phylum.Acidobacteria;class.Holophagae;order.Acanthopleuribacterales;family.Acanthopleuribacteraceae	family	0.2547594497678723	1202	46	3	24	14	1044	10	1	106	0.0008942807630347878	0.00010031208203299154	0.1955319422043386	207	61.61813020486256	0.5973493947607443	69.91763727121464	16.078755076233705	7.316322306538032	198	38.60598753740279	21.77794968070323	2.8319034756844874	2.4010557629842246	2.976625245342453	4.779714929687638	0.6739831838376862	111	0.006413567586727613	0.0010018567745555095	0.1955319422043386	0.2565796424242424	2674	0.00042256659784256645	1.0002800784219581e-05	0.1955319422043386	0.33737619864111085	1018	0.26333935407599296	0	nan	0	nan	184	0.16998327120753148	NA	NA	NA
super kingdom.Bacteria;phylum.Acidobacteria;class.Holophagae;order.Holophagales;family.Holophagaceae	family	0.37585589507675404	2860	70	38	17	286	190	910	481	938	0.006094749786996271	0.0001000152964571052	0.28656603057058766	212	55.874381232618376	0.5343741301208549	70.53181818181818	17.469810553738498	8.737861377213413	203	56.232413244208864	34.566329085636035	2.878133659856931	3.2188336027590903	3.955925551277121	6.130557207421642	0.7703082198632478	1212	0.013944763711011382	0.0010011333585190781	0.28656603057058766	0.32922430612693593	5729	0.003061580474505954	1.000070004900343e-05	0.28656603057058766	0.42271287982825423	1400	0.36849115753696543	52	0.36146840346907994	6	0.20354759666666666	1402	0.3464596487633145	2	4	4
super kingdom.Bacteria;phylum.Acidobacteria;class.Solibacteres;order.Solibacterales;family.Bryobacteraceae	family	0.37936165187941795	4982	89	264	19	326	513	888	1640	1332	0.004855934252650223	0.00010011413010832349	0.07948412637048263	214	54.22820019969904	0.5233301934445065	68.58550782818145	16.434922509083265	7.829281849476302	211	59.72679451760828	39.29881470284842	3.076451668603103	3.6341391013312316	5.019466083658376	7.859429882016999	0.9231631934721308	3042	0.007737570235212306	0.0010003664708853738	0.07948412637048263	0.3080703101385819	7190	0.0033762797404800838	1.000070004900343e-05	0.07948412637048263	0.43416289981002826	2385	0.3971178493819735	14	0.2695007203296704	8	0.10733037142857141	2575	0.3410208623824504	NA	NA	NA
super kingdom.Bacteria;phylum.Acidobacteria;class.Solibacteres;order.Solibacterales;family.Solibacteraceae	family	0.34220423241676207	3757	71	82	2	62	127	833	1609	1042	0.0056802843459655755	0.00010024660665236482	0.12374048722418264	212	57.515665893668704	0.5581485618084723	69.78466861857865	17.0721188535584	8.166154028438742	205	54.13294967506669	33.98130510617374	2.937607988374444	3.170839550697222	4.161237344756588	7.525923451507863	0.9142971247868782	2566	0.008116928462813177	0.0010001212268153715	0.12374048722418264	0.28306379758078	5590	0.0038276524845874704	1.0047979100203471e-05	0.12374048722418264	0.41014920312663433	1448	0.3591339725980977	12	0.17605188409090908	6	0.11663516666666668	2291	0.3176405583441755	NA	NA	NA
super kingdom.Bacteria;phylum.Actinobacteria;class.Acidimicrobiia;order.Acidimicrobiales;family.Acidimicrobiaceae	family	0.40859480622306277	4044	93	101	117	148	2149	388	630	511	0.0036281087567803815	0.0001000353458221905	0.6791956893152845	216	49.40047004591835	0.4705878247291908	64.21389713155291	14.1921056481748	6.814900830007008	207	59.10249176635592	36.76584635121026	3.2236012646285253	4.164462499893868	5.394920229700899	5.594877521276491	0.6736766455018156	1257	0.010853765418058976	0.0010025464680287932	0.6791956893152845	0.36905413456180425	8259	0.0017963175258767891	1.0002400576138273e-05	0.6791956893152845	0.44375264089513844	2889	0.39335241154812517	11	0.12898545545454546	5	0.05529551000000001	1139	0.40056174799410876	3	9	14
super kingdom.Bacteria;phylum.Actinobacteria;class.Acidimicrobiia;order.Acidimicrobiales;family.Iamiaceae	family	0.3332760223465975	3163	83	238	3	452	294	338	1204	634	0.001889475190675635	0.00010010260517029956	0.01909951991695861	210	58.33018677573933	0.5658314032139082	70.57255769838761	17.925176484597355	8.66778137577741	201	56.10238752773171	37.12967220912646	2.8481325681723493	3.1298094931416185	4.283641983966897	7.016678580414027	0.8706338368355387	918	0.005699057115553783	0.001000934757252641	0.01909951991695861	0.23412309986469565	5985	0.0010168638269576773	1.000080006400512e-05	0.01909951991695861	0.4121837643731321	1689	0.3358204404701877	21	0.3438634857142857	7	0.04975759285714286	1446	0.3000368470727985	NA	NA	NA
super kingdom.Bacteria;phylum.Actinobacteria;class.Acidimicrobiia;order.Acidimicrobiales;family.Microthrixaceae	family	0.32851286893936105	215	17	13	17	0	34	13	0	138	0.008164357380290036	0.00010020642523598614	0.1950639200167659	183	52.01299717452728	0.5488246977439687	63.67906976744186	12.501486441965433	5.830968871508495	173	37.65471745732646	23.272955043824215	2.7167482287634215	3.012019221244425	3.991267241631391	3.799637781211766	0.7074834984804244	87	0.019755018889191605	0.001050498987018834	0.1950639200167659	0.2663933847634323	562	0.0031430544213631867	1.0002800784219581e-05	0.1950639200167659	0.4005560156995959	201	0.3198818457487562	13	0.12377659487179486	0	nan	1	nan	1	2	46
super kingdom.Bacteria;phylum.Actinobacteria;class.Actinobacteria;order.Acidothermales;family.Acidothermaceae	family	0.2919109971308727	2445	54	98	0	205	81	205	1386	470	0.004448420767869953	0.00010005503026664665	0.10552362419896338	206	60.41826634402016	0.6035310428768759	70.03803680981595	17.154636237205644	7.986936856782336	197	47.178717672515575	28.02390530790678	2.8127573097878455	2.7502021622698436	3.5087175234282064	6.836527322576738	0.876275599271157	1421	0.0074184636299351485	0.0010066902959250015	0.10552362419896338	0.2125648067396001	4660	0.0023507182620384807	1.0001700289049139e-05	0.10552362419896338	0.39987780978196247	1027	0.31115684217672546	16	0.3508613758333333	0	nan	1402	0.25018874621021675	1	1	1
super kingdom.Bacteria;phylum.Actinobacteria;class.Actinobacteria;order.Actinomycetales;family.Actinomycetaceae	family	0.4170705151417784	5205	84	4280	23	10	205	45	33	609	0.020767220853897476	0.00010010344022156227	0.561113669971637	207	20.577016718832258	0.3896731089676979	32.10201729106628	6.026716698702678	3.3919955696276487	201	21.141475529986106	11.365142004304403	6.2612887588200445	3.507959074057199	3.350576901122543	7.28383055178058	0.8511758065891882	2986	0.03596252187708657	0.001000680265402096	0.561113669971637	0.2771035063271932	8666	0.012488079915373408	1.0011914177871667e-05	0.561113669971637	0.49906819829374033	4073	0.3926035291199962	590	0.3658802550274812	1	nan	541	0.45307358629013494	11	14	129
super kingdom.Bacteria;phylum.Actinobacteria;class.Actinobacteria;order.Actinopolysporales;family.Actinopolysporaceae	family	0.47754037999999993	5	2	3	0	0	0	2	0	0	0.0002666886450419361	0.00010279209014866306	0.000513767359717428	120	25.3	0.38389757	49.2	13.722409369467822	7.672714826669882	114	28.981480955444155	16.88431600263897	2.317073170731707	2.1119819541258957	2.2005660817667994	1.3943541487075555	0.8663609437401323	0	nan	nan	nan	nan	70	3.7937633545162546e-05	1.0058540706914241e-05	0.000513767359717428	0.4547179266459627	2	0.25818485	3	0.08327255	0	nan	0	nan	1	1	10
super kingdom.Bacteria;phylum.Actinobacteria;class.Actinobacteria;order.Actinopolysporales;family.Mzabimycetaceae	family	0.02480579999999999	2	1	0	0	0	0	0	0	2	0.00025680779333074144	0.00017880996707792958	0.00033480561958355333	83	75.0	0.9036145	NA	NA	NA	NA	NA	NA	NA	NA	NA	0.6462874169714956	0.9323956514537144	0	nan	nan	nan	nan	8	7.492690850964453e-05	1.01161332092421e-05	0.00033480561958355333	0.4585224785714285	2	0.02480579999999999	0	nan	0	nan	0	nan	NA	NA	NA
super kingdom.Bacteria;phylum.Actinobacteria;class.Actinobacteria;order.Bifidobacteriales;family.Bifidobacteriaceae	family	0.40418996390358336	4738	80	4038	9	3	143	30	43	472	0.015482654518989256	0.0001000450202591166	0.8445478966173747	205	18.15916757092103	0.3724543335297431	28.61840439003799	4.757117914682295	2.868303610660694	200	13.389260784806797	6.1104784425804075	6.988509816068557	2.814574081395458	2.1303457625160194	7.047982127887616	0.8327630491764005	2831	0.025670950620042165	0.0010012457359738279	0.8445478966173747	0.3504786421022553	7149	0.010273682794195662	1.0002750756458025e-05	0.8445478966173747	0.4629677143898296	3628	0.39079898645488215	710	0.3435654312368143	3	0.2724337833333333	397	0.4273470345775132	8	25	145
super kingdom.Bacteria;phylum.Actinobacteria;class.Actinobacteria;order.Candidatus_Actinomarinales;family.Candidatus_Actinomarinaceae	family	0.28536612800049366	2713	43	36	88	55	2449	18	2	65	0.027510079632898955	0.00010053394696275776	0.38874135507050855	207	40.203874712272494	0.5199233417157586	47.839292296350905	9.024460614585411	4.671444918674102	197	24.454014301357432	13.799054684890946	4.117953894042592	2.709748022151556	2.9539157423711067	7.139251532432485	0.9030385564653608	2045	0.036382266232096734	0.0010032102728731941	0.38874135507050855	0.2469332805650745	4228	0.017664690138208667	1.0005503026664666e-05	0.38874135507050855	0.356184346673539	2593	0.2760931620890675	1	nan	0	nan	119	0.3436391419313488	NA	NA	NA
super kingdom.Bacteria;phylum.Actinobacteria;class.Actinobacteria;order.Catenulisporales;family.Actinospicaceae	family	0.15441609621523386	113	14	0	0	12	9	7	82	3	0.000752584917891448	0.00010099479876786346	0.00481272147844209	179	69.23135271807838	0.7144925565897597	69.65486725663717	24.09251472907158	14.26982876016091	149	37.49146236289059	25.329150632746725	2.1391182823021215	1.556145665344389	1.7750143367845928	4.208743620030247	0.8902894751665702	35	0.0017843706794571847	0.0010051723104983923	0.00481272147844209	0.1083048719327731	378	0.0002482603836091087	1.008277962068583e-05	0.00481272147844209	0.3061808369844077	104	0.15373140812173264	7	0.047741857142857134	0	nan	2	0.1823635	1	1	2
super kingdom.Bacteria;phylum.Actinobacteria;class.Actinobacteria;order.Catenulisporales;family.Catenulisporaceae	family	0.15932308153883043	282	14	0	0	28	11	18	216	9	0.0008645647130711908	0.00010403662089055348	0.04353274169295634	176	67.49713535751243	0.7115669306907952	69.40425531914893	22.617801554697078	13.192030261760275	164	36.48089432015467	25.239253265281018	2.362967504598406	1.6129283932362832	1.9132197822834	4.412088723079901	0.7820208074335184	41	0.004091492012153631	0.001004950704523336	0.04353274169295634	0.10884887939024389	782	0.00033405178502591556	1.0014370621842343e-05	0.04353274169295634	0.23895114089795694	192	0.1748294998391143	4	0.06428294166666666	0	nan	86	0.06633217169630642	1	1	1
super kingdom.Bacteria;phylum.Actinobacteria;class.Actinobacteria;order.Corynebacteriales;family.Corynebacteriaceae	family	0.47498572883986906	6007	98	4085	49	64	863	164	103	679	0.0246852150724063	0.00010003819640226268	0.858995351418858	211	21.354691421446873	0.348919744492558	35.88130514399867	6.708155323558053	3.5575785695707314	205	32.12041240647007	17.100873305660283	5.713281587090967	4.788263070425324	4.806885630560712	7.006723312347292	0.8053074840779063	3432	0.04293596804957338	0.0010004206314018394	0.858995351418858	0.387716877520757	11268	0.013176707150358777	1.000010000100001e-05	0.858995351418858	0.5366013331512587	4508	0.45269115437036384	514	0.37042144945843847	1	nan	984	0.4667738981369252	1	7	284
super kingdom.Bacteria;phylum.Actinobacteria;class.Actinobacteria;order.Corynebacteriales;family.Dietziaceae	family	0.4194349118452423	978	48	552	5	64	94	40	12	211	0.0016030838526479092	0.00010028330032341364	0.07887676298901418	198	29.534370270830326	0.37924471995780196	45.17791411042945	7.51083079137725	3.730341654731483	190	36.2232104634095	21.122659716352953	4.2055947854426945	4.82279676770182	5.662392797067646	5.6728768910415885	0.8238862717351906	294	0.004593902435860651	0.0010031484957738646	0.07887676298901418	0.3467029828388011	2715	0.0005990446312700451	1.000040001600064e-05	0.07887676298901418	0.49173778042672167	564	0.42691515072717084	64	0.3093372068700396	0	nan	350	0.3610554786295539	1	1	18
super kingdom.Bacteria;phylum.Actinobacteria;class.Actinobacteria;order.Corynebacteriales;family.Gordoniaceae	family	0.4048268868255319	376	46	52	2	11	97	18	15	181	0.001467660057589847	0.00010033268205101125	0.03782277540404979	197	48.02527659574468	0.459049153116312	63.8936170212766	12.414025554684903	5.595146357340928	183	51.54588775370649	32.487094375446055	2.864135864135864	4.152229873109428	5.806299299538864	4.636582876172401	0.7819399901156907	80	0.00588306539430278	0.0010379904504878555	0.03782277540404979	0.3768385100949367	1597	0.00036952489325021965	1.0002400576138273e-05	0.03782277540404979	0.451938192045549	341	0.40458687111781966	7	0.3184063642857143	0	nan	28	0.3256103753968254	3	3	60
super kingdom.Bacteria;phylum.Actinobacteria;class.Actinobacteria;order.Corynebacteriales;family.Mycobacteriaceae	family	0.42457598775309335	5652	99	451	65	497	1251	851	1462	1075	0.0022026530752734834	0.0001002122678036204	0.5549170221254244	214	48.664234126496595	0.47432806818825146	65.24646142958245	14.48036718137006	6.583904487004028	207	65.5363092110988	44.80760707882657	3.1725858454930265	4.5258734388597235	6.805628357348186	6.919689894155962	0.8009118418551936	1981	0.005535959971135491	0.0010003705075954058	0.5549170221254244	0.36682075730184216	9666	0.0013040300230398349	1.000010000100001e-05	0.5549170221254244	0.4835333444083424	3263	0.44140201323226624	105	0.3054876813919414	7	0.10764471190476191	2277	0.3399675037371113	6	7	378
super kingdom.Bacteria;phylum.Actinobacteria;class.Actinobacteria;order.Corynebacteriales;family.Nocardiaceae	family	0.4217362741215958	2498	92	627	14	336	389	111	627	394	0.002802316610255749	0.00010005224950807644	0.5481362592356864	206	39.49880577269184	0.4170323828810427	57.06084867894315	12.600902782103642	5.800041254270712	199	57.298070485732644	40.409795358767546	3.487505086362935	4.5471401118267405	6.9671565403113	4.888485917166725	0.62486672545476	488	0.013076325968414564	0.0010018983336848766	0.5481362592356864	0.45613526642205543	6191	0.0011533522043149559	1.002285210279437e-05	0.5481362592356864	0.46195068695494235	1811	0.4284255885798876	68	0.27765806347673394	8	0.1494219571428572	611	0.33129158463792224	4	4	301
super kingdom.Bacteria;phylum.Actinobacteria;class.Actinobacteria;order.Corynebacteriales;family.Segniliparaceae	family	0.4381077803571429	8	4	4	0	1	0	0	2	1	0.00022810002285075524	0.00010518319406299305	0.00046048225050234425	119	30.142857142857142	0.40423515714285707	47.25	8.11890273823793	3.677663174165902	111	23.886903856365922	11.519974949791584	2.3492063492063493	2.9421345009917155	3.132417082324111	1.9478272976418949	0.936706927605371	0	nan	nan	nan	nan	97	3.3555695190939794e-05	1.0017530678687704e-05	0.00046048225050234425	0.4834410772766324	3	0.4554491666666666	0	nan	0	nan	5	0.3909250449999999	1	1	2
super kingdom.Bacteria;phylum.Actinobacteria;class.Actinobacteria;order.Corynebacteriales;family.Tsukamurellaceae	family	0.38569424912954425	63	18	19	0	1	11	1	0	31	0.0007223409948870344	0.00010028330032341364	0.012978616034819907	175	45.611879160266255	0.44498009682539674	60.317460317460316	11.087163472749697	5.268275230356585	168	39.59858860582215	18.920230047757613	2.785263157894737	3.5715707361173608	3.591351860042625	2.7346079968129025	0.6600335681564022	5	0.0062993059012319014	0.002038290747615928	0.012978616034819907	0.343535055	442	0.0001250588817061857	1.000080006400512e-05	0.012978616034819907	0.4373388321266968	46	0.3475344591787439	0	nan	0	nan	17	0.3764354911764705	1	1	8
super kingdom.Bacteria;phylum.Actinobacteria;class.Actinobacteria;order.Corynebacteriales;family.Williamsiaceae	family	0.36132636877776825	459	35	283	0	4	17	11	64	80	0.004082781726313429	0.00010008006405124099	0.23169932498853135	190	31.28132165044572	0.3978085824965988	47.83442265795207	8.502219425058628	3.9990660782523664	178	33.6076374533838	21.965859589268742	3.7211696119511752	3.9528075874320376	5.492747346367443	3.774542339408817	0.6158445778781653	92	0.019204471093426587	0.0010085629935716349	0.23169932498853135	0.3254007401815576	1862	0.0010294406927590116	1.0005603137757144e-05	0.23169932498853135	0.42615629820788636	241	0.3348255008903873	34	0.11534928244206774	0	nan	184	0.3344890490852934	NA	NA	NA
super kingdom.Bacteria;phylum.Actinobacteria;class.Actinobacteria;order.Frankiales;family.Cryptosporangiaceae	family	0.315464647617644	1349	56	61	18	269	81	138	366	416	0.0003967316140554921	0.0001000157919671527	0.013473165634097187	197	60.38552681071593	0.5869892993659442	73.16382505559673	19.35092083171871	9.648453960932056	189	52.537081518150806	33.65392415841141	2.5832438347281608	2.71496545177507	3.4880120996255846	6.42666046761996	0.8917100710895647	86	0.002736163340862167	0.0010083052511476107	0.013473165634097187	0.35142313411764703	4021	0.00016056582913960256	1.0002400576138273e-05	0.013473165634097187	0.37884960549701074	697	0.30480609204760967	6	0.16911052999999995	0	nan	646	0.29312935629058967	NA	NA	NA
super kingdom.Bacteria;phylum.Actinobacteria;class.Actinobacteria;order.Frankiales;family.Frankiaceae	family	0.2686616542114416	1912	44	78	0	83	55	102	1296	298	0.0008817957811591473	0.00010005224950807644	0.08345372527051331	202	60.69225459736518	0.6264188580298162	68.8342050209205	17.03290852812585	8.097478903398777	190	42.824809564711586	25.101056700337978	2.760255601735417	2.514239390999867	3.0998607097083317	6.774271780365788	0.8965533177611715	445	0.0025894782856390698	0.0010036415312194688	0.08345372527051331	0.21254623816783078	3728	0.0004712259137659534	1.003995903696713e-05	0.08345372527051331	0.35594327697925676	580	0.29569866317610627	4	0.055296525000000006	0	nan	1328	0.2368078693009983	2	2	41
super kingdom.Bacteria;phylum.Actinobacteria;class.Actinobacteria;order.Frankiales;family.Motilibacteraceae	family	0.29775448323863635	33	8	5	0	2	0	0	20	6	0.00026719600653903877	0.00010622289103301762	0.002743829379343398	161	54.66856060606061	0.5724039871212121	67.12121212121212	20.71306577584252	10.652217237064868	144	47.15212831195654	33.57905817263958	2.145372460496614	2.2764437105659985	3.1523069259045657	2.9068188650052833	0.8313492288820122	1	0.002743829379343398	0.002743829379343398	0.002743829379343398	nan	317	5.24055657515735e-05	1.0121355047013694e-05	0.002743829379343398	0.2737550493101865	25	0.2615885035	1	nan	0	nan	7	0.36625970238095235	1	1	2
super kingdom.Bacteria;phylum.Actinobacteria;class.Actinobacteria;order.Frankiales;family.Sporichthyaceae	family	0.39401523052141846	4008	74	160	12	429	684	982	890	851	0.03517307834130405	0.0001	0.5346982970764839	209	47.63256205333281	0.4914790535047574	63.33782435129741	14.475154882730502	7.085781935804037	206	55.284891612303994	36.042636670194824	3.252400948561794	3.819295341582929	5.086613869398593	6.5900812790403815	0.7943639625536436	1365	0.10267262370740288	0.0010023880421002977	0.5346982970764839	0.3609514368651242	7300	0.019329292024860504	1.000040001600064e-05	0.5346982970764839	0.44976149469661314	1719	0.37872850498221955	12	0.27113293030303026	1	nan	2276	0.38826430735390793	NA	NA	NA
super kingdom.Bacteria;phylum.Actinobacteria;class.Actinobacteria;order.Geodermatophilales;family.Geodermatophilaceae	family	0.35757476049747455	2246	64	422	5	498	216	100	723	282	0.0011718453912085305	0.00010005224950807644	0.0992823391480442	209	49.70906833628504	0.5137857264098906	64.31077471059662	15.125936414442481	6.78309707708922	200	54.397086162091206	38.008397413771085	3.10989878290248	3.5962789126993826	5.603398710325011	6.8384752345644015	0.8861679946169229	588	0.003319627665150815	0.0010021818333663915	0.0992823391480442	0.3082054824522825	4954	0.000549976200380496	1.0005603137757144e-05	0.0992823391480442	0.4337293823123273	1469	0.36141739592036504	13	0.2840113935897436	7	0.04975759285714286	757	0.3172049786923459	5	8	66
super kingdom.Bacteria;phylum.Actinobacteria;class.Actinobacteria;order.Glycomycetales;family.Glycomycetaceae	family	0.30816114907410097	263	24	149	0	13	4	5	74	18	0.0023654023268038344	0.00010008607402366035	0.05736447056612834	183	45.29353031666328	0.5037928374800453	57.78326996197718	11.59131630451959	4.72893880105431	176	37.13546531451804	23.033444826830415	3.0458643153253933	3.203731512359686	4.870742844397805	4.164737972121512	0.7474197497181907	81	0.007026452888205054	0.0010015714310383534	0.05736447056612834	0.20780023064814815	1110	0.0005857555655329437	1.0004101681689493e-05	0.05736447056612834	0.38433093850242495	63	0.35138094546851	8	0.3158258928571428	0	nan	192	0.2506547174029232	4	4	17
super kingdom.Bacteria;phylum.Actinobacteria;class.Actinobacteria;order.Jiangellales;family.Jiangellaceae	family	0.3434736719061166	38	12	17	1	1	3	2	10	4	0.0006715377466525842	0.00010053686686908089	0.007322368178974869	167	42.15504978662874	0.46463055860597435	56.60526315789474	13.136708958107207	6.580408685641478	144	38.81891081439272	26.446372711989692	2.5439330543933054	2.9549951162186603	4.018955960850268	2.4629924561793226	0.6770952901262923	4	0.004563549573967981	0.0019464720194647203	0.007322368178974869	0.3069278416666667	476	7.35345846684597e-05	1.0005603137757144e-05	0.007322368178974869	0.4306409731831048	19	0.4172523494152047	0	nan	0	nan	19	0.19833182865497076	3	3	13
super kingdom.Bacteria;phylum.Actinobacteria;class.Actinobacteria;order.Kineosporiales;family.Kineosporiaceae	family	0.3360009093236343	2813	74	394	7	58	128	193	1277	756	0.001042582987255023	0.00010029386101276741	0.048457208009691444	207	56.22518822637632	0.5523648367460758	68.65943832207607	16.051220321878592	7.055226295231169	200	52.959218628410596	34.31294714039992	2.912927994863803	3.2993889290912426	4.863479313710041	7.140594943520476	0.8990920199019867	750	0.002816151543762398	0.0010017797576545564	0.048457208009691444	0.3105618970915888	5617	0.0005387383762982656	1.0002400576138273e-05	0.048457208009691444	0.4397682749846211	1098	0.3598750067958981	24	0.38076778170289854	6	0.040267870000000004	1685	0.30149527429075884	5	5	11
super kingdom.Bacteria;phylum.Actinobacteria;class.Actinobacteria;order.Micrococcales;family.Beutenbergiaceae	family	0.307035742947131	317	20	210	0	7	4	6	9	81	0.0011923424808344167	0.0001004641443468826	0.05030261015866587	177	33.75400311464281	0.43701049859441754	47.95583596214511	8.95922140421526	4.236738819707887	168	30.87291452266489	19.655577248889763	3.503223260097356	3.4459372226407274	4.639317665148159	4.2231261462338	0.7333214407979921	59	0.005075656460345169	0.0010090925681405859	0.05030261015866587	0.2992168137346581	989	0.00040388129693899084	1.001141301083235e-05	0.05030261015866587	0.38397806522639727	180	0.33210612296399755	15	0.07700164333333333	0	nan	122	0.1953516495800027	4	4	7
super kingdom.Bacteria;phylum.Actinobacteria;class.Actinobacteria;order.Micrococcales;family.Bogoriellaceae	family	0.3866839628841448	472	48	311	0	2	32	18	15	94	0.001008291739964887	0.00010027905239753383	0.01337761078702584	194	34.06009572132859	0.41372505350678324	50.33050847457627	9.4327125094445	4.494171842483223	183	38.103949476350174	21.784678506869422	3.63596565078296	4.039553780336103	4.847317652818645	5.3163923536892845	0.8634741755877007	108	0.003319250769430184	0.001001001001001001	0.01337761078702584	0.2807021846746279	1944	0.00026777760008002367	1.0004101681689493e-05	0.01337761078702584	0.4457530287799773	240	0.429099495390516	16	0.20590615833333334	8	0.1494219571428572	208	0.24342600832172057	2	2	14
super kingdom.Bacteria;phylum.Actinobacteria;class.Actinobacteria;order.Micrococcales;family.Brevibacteriaceae	family	0.40523192378517237	942	62	481	13	23	91	46	30	258	0.0019746600646739737	0.00010027309672814784	0.12037838381805374	204	29.642041826579213	0.38151964899201507	45.210191082802545	7.268986579054121	3.5366414861873148	194	30.683660122299983	15.019344220417903	4.291067906452522	4.221174408371614	4.246781665339097	5.682770547461635	0.8298431907696197	309	0.005316614133053895	0.0010048623712260567	0.12037838381805374	0.379987165586517	2432	0.0007838773401015282	1.000070004900343e-05	0.12037838381805374	0.48373012963007617	634	0.3880829057629535	167	0.2742147054036505	0	nan	141	0.3653803741337386	1	1	34
super kingdom.Bacteria;phylum.Actinobacteria;class.Actinobacteria;order.Micrococcales;family.Cellulomonadaceae	family	0.37811299102406	982	61	321	0	32	50	130	224	225	0.0014276506706520648	0.00010005224950807644	0.05910788421072586	203	47.49779621359808	0.47580864087769437	64.08553971486762	13.667775414350533	5.773899981409809	200	51.02289893816581	31.56586871395164	3.120828831119303	3.7330799922710263	5.466992641989657	5.436282505243932	0.789057327486433	211	0.00548773064513671	0.001002122678036204	0.05910788421072586	0.34736099033175355	3393	0.0004362141135399857	1.0005603137757144e-05	0.05910788421072586	0.4297687063226995	570	0.378156403739093	6	0.3455279266666667	6	0.17677610666666668	400	0.34508709315288216	5	5	63
super kingdom.Bacteria;phylum.Actinobacteria;class.Actinobacteria;order.Micrococcales;family.Demequinaceae	family	0.3942394910476505	234	30	107	0	1	68	7	3	48	0.0009064462611434207	0.00010033612602217429	0.005988023952095809	193	41.54003888338652	0.4310168548585892	58.414529914529915	11.955011625479116	5.771191209869166	183	43.02129641526566	25.598949901661715	3.1327822079157217	3.5985992956775155	4.435644041369763	4.668642531688681	0.8557960994350304	58	0.002863525534258146	0.0010181694767336155	0.005988023952095809	0.30648790701754386	1038	0.000227097589044932	1.0002400576138273e-05	0.005988023952095809	0.4099230418962733	132	0.40325270754105946	5	0.09957196	0	nan	97	0.31937415733462204	2	2	25
super kingdom.Bacteria;phylum.Actinobacteria;class.Actinobacteria;order.Micrococcales;family.Dermabacteraceae	family	0.3796704609240209	1162	50	758	9	18	70	19	31	257	0.0055615811042024526	0.00010000250006250156	0.8232375928972417	202	27.046055021118065	0.3834259292410688	41.68674698795181	6.3996440492835225	3.1379193382720247	196	27.417761348912457	14.760158221579445	4.701734104046243	4.284263489933012	4.703804218787696	4.863991616691004	0.6891558449589367	525	0.011871599573378437	0.0010028230733577718	0.8232375928972417	0.3409623759883678	2590	0.002512965185619996	1.0003601296466729e-05	0.8232375928972417	0.46472277434468084	609	0.36975302812635047	185	0.31608500423913044	0	nan	368	0.2912456977276092	4	4	32
super kingdom.Bacteria;phylum.Actinobacteria;class.Actinobacteria;order.Micrococcales;family.Dermacoccaceae	family	0.43997455574114747	509	46	147	8	148	13	19	13	161	0.001677692247944944	0.00010011413010832349	0.10078392503153721	192	27.89005770152994	0.37384072615364383	44.284872298624755	7.804154490017388	4.098267010733149	181	32.85147825456339	21.24460956801772	4.087174482054922	4.209485895824468	5.18380318129082	4.195111387379891	0.673108123202889	85	0.008602842378301997	0.0010677643490506182	0.10078392503153721	0.36381777079831934	1694	0.0005265154037814082	1.0002400576138273e-05	0.10078392503153721	0.48786943536047783	246	0.3105877260693546	24	0.2297497016304348	0	nan	239	0.4565680642400056	10	11	27
super kingdom.Bacteria;phylum.Actinobacteria;class.Actinobacteria;order.Micrococcales;family.Dermatophilaceae	family	0.4919704531764368	3111	73	1807	0	60	95	131	592	426	0.0015163539057448394	0.00010018085280269117	0.04185630330078211	203	26.306140538551617	0.33631104625848895	44.62391513982642	7.141243955568866	3.447307001981083	196	27.700280663662006	10.719375916228545	4.392263641274987	3.878915331279342	3.1094926880804006	7.140483204007071	0.887821707967756	1074	0.003838846028625467	0.0010031249612991913	0.04185630330078211	0.4525627584364658	7854	0.00062405219974579	1.000070004900343e-05	0.04185630330078211	0.5059304542525022	1830	0.4893374527843455	126	0.3540793422349206	3	0.17774711666666668	1152	0.4373700741581143	5	5	6
super kingdom.Bacteria;phylum.Actinobacteria;class.Actinobacteria;order.Micrococcales;family.Intrasporangiaceae	family	0.3821338354477007	3165	91	545	17	69	287	214	1127	906	0.0022000781660310243	0.0001001669449081803	0.31785735708715734	210	50.844758869030144	0.4908832668916102	65.94186413902054	14.892647228969771	6.551081909542205	205	58.8265843755212	40.108135736119664	3.1087989803838894	3.950042156446799	6.122368227101354	6.676174989927882	0.8283189724734263	1079	0.005776523703170127	0.0010005121669426015	0.31785735708715734	0.35004929008237873	6715	0.0010557554115329718	1.000040001600064e-05	0.31785735708715734	0.45646608764825436	1698	0.40140348349255556	52	0.3640789149698341	7	0.04975759285714286	1408	0.3226765072716271	16	17	86
super kingdom.Bacteria;phylum.Actinobacteria;class.Actinobacteria;order.Micrococcales;family.Jonesiaceae	family	0.1562996	3	1	3	0	0	0	0	0	0	0.0002462622267536018	0.00013888020887583416	0.0004147362884136843	90	49.333333333333336	0.6073975	60.0	12.2207263472199	6.015981162382639	81	15.737728941254074	8.03969863415955	1.35	1.2877899802440351	1.3363902607327005	0.9851356106737255	0.896709076382209	0	nan	nan	nan	nan	23	5.923539268132024e-05	1.0555760806460125e-05	0.0004147362884136843	0.3971187541501976	0	nan	0	nan	0	nan	3	0.1562996	1	6	7
super kingdom.Bacteria;phylum.Actinobacteria;class.Actinobacteria;order.Micrococcales;family.Microbacteriaceae	family	0.461324508632534	8265	115	1765	84	524	1994	990	1431	1477	0.0048385235570758125	0.00010000634186558172	0.5351270993096748	212	37.02570857410241	0.39538406076843013	54.50768300060496	10.841035223691605	5.120106013387467	208	61.411172082358554	43.020643881504455	3.815975813862634	5.664696296544891	8.40229553236183	7.257147359150426	0.804580968493079	3362	0.011325351700695064	0.0010000402700779897	0.5351270993096748	0.4352131345309899	13129	0.003060805600121516	1.0031700172545244e-05	0.5351270993096748	0.5107624975124183	4989	0.46712462135553845	177	0.33607575505585513	9	0.19067736527777782	3090	0.4024783049529652	45	70	781
super kingdom.Bacteria;phylum.Actinobacteria;class.Actinobacteria;order.Micrococcales;family.Micrococcaceae	family	0.4819751880973864	8040	108	4289	81	413	562	342	1308	1045	0.014547031567880274	0.0001000080006400512	0.9553616779706594	214	26.442350568342516	0.34187682529165286	44.58805970149254	8.741234710689504	4.277567867970152	207	43.24054572869535	25.062349417157947	4.642498493673428	4.94673203040953	5.859018533597426	7.52449163914039	0.8367812909612158	4544	0.025475601634627688	0.001000097499852785	0.9553616779706594	0.4319353549899018	12961	0.00903807597922015	1.000010000100001e-05	0.9553616779706594	0.5292413758384295	5460	0.4684862724964018	328	0.3440325778539196	8	0.1494219571428572	2244	0.38543431915336895	22	31	375
super kingdom.Bacteria;phylum.Actinobacteria;class.Actinobacteria;order.Micrococcales;family.Promicromonosporaceae	family	0.385430253798504	93	22	15	0	15	3	29	4	27	0.0003700988299205447	0.00010144731502772894	0.008195542774982027	185	49.13113604488078	0.5025382977559606	62.29032258064516	11.081677590509619	4.595277847134447	172	37.56399712928018	20.1938460849606	2.76126359399275	3.3897392179546983	4.394477713149207	3.794754171207455	0.8372136512258898	3	0.00361652230227345	0.0012174209003678444	0.008195542774982027	0.5595941666666666	814	6.984829528615523e-05	1.0017530678687704e-05	0.008195542774982027	0.38474603677963437	79	0.3736770969165855	0	nan	0	nan	14	0.34732258461538457	8	9	28
super kingdom.Bacteria;phylum.Actinobacteria;class.Actinobacteria;order.Micrococcales;family.Rarobacteraceae	family	0.233739915	5	2	0	0	0	0	0	1	4	0.00045100498962029334	0.00012519897694550266	0.0013882461823229986	82	43.4	0.6684327	53.0	10.444157339362212	5.234205981783296	79	15.781533467889446	8.33602104085867	1.490566037735849	1.5110394218604495	1.5926046987586424	1.1671895375222723	0.7252156349150647	1	0.0013882461823229986	0.0013882461823229986	0.0013882461823229986	nan	31	9.366075675552064e-05	1.0407126800432937e-05	0.0013882461823229986	0.4135359969892473	4	0.09504420000000001	0	nan	0	nan	1	nan	1	1	2
super kingdom.Bacteria;phylum.Actinobacteria;class.Actinobacteria;order.Micrococcales;family.Ruaniaceae	family	0.357492975	4	2	3	0	0	0	0	0	1	0.00014213972358260733	0.00010956502684343158	0.00017450611134944122	104	41.333333333333336	0.51531555	48.5	8.854684057786665	4.9025445431447725	95	17.234757695545003	11.255953902674817	1.958762886597938	1.9464000728957729	2.2959411798540446	1.3707394005180655	0.988779467739262	0	nan	nan	nan	nan	50	3.219140457369925e-05	1.0032706623592913e-05	0.00017450611134944122	0.3932035461632653	1	nan	2	0.24627549999999998	0	nan	1	nan	2	3	6
super kingdom.Bacteria;phylum.Actinobacteria;class.Actinobacteria;order.Micrococcales;family.Sanguibacteraceae	family	0.38644602903368797	48	12	22	0	2	0	0	3	21	0.0006828782935493874	0.0001001712929108776	0.013978536433626254	148	26.57712765957447	0.3722926683510639	38.25	6.260001875175165	3.0172209589288013	132	24.530494063122415	15.580154412279487	3.450980392156863	3.9186081014450194	5.16374326718547	2.1089617921482238	0.544782300429711	3	0.008370979906868319	0.0027416810636220236	0.013978536433626254	0.3215189166666667	742	7.023805845881751e-05	1.0002400576138273e-05	0.013978536433626254	0.4438415648560808	28	0.3902343441798942	10	0.09312919555555556	0	nan	10	0.3685042055555556	1	1	8
super kingdom.Bacteria;phylum.Actinobacteria;class.Actinobacteria;order.Micromonosporales;family.Micromonosporaceae	family	0.3266311475836706	3335	74	313	3	488	280	224	1403	624	0.0037291709246832436	0.00010010260517029956	0.08488761829652997	215	59.067991319277375	0.5743867423788522	71.03088455772114	17.242823959885182	7.917969161044343	209	53.975642220942795	34.819773653456366	2.9423820539664316	3.1303249599088416	4.397563686502639	7.40312762452634	0.9125887071388911	2061	0.005814503714289992	0.0010017603750279618	0.08488761829652997	0.22388303566272383	5424	0.00230594769522051	1.000040001600064e-05	0.08488761829652997	0.4212893998027427	1770	0.3506451515947918	15	0.3067423338095238	5	0.03791636	1545	0.26645315620147697	19	22	174
super kingdom.Bacteria;phylum.Actinobacteria;class.Actinobacteria;order.Nakamurellales;family.Nakamurellaceae	family	0.2785454143012264	1927	50	155	1	437	36	76	842	380	0.0004716109185893551	0.00010040319810607863	0.008637490450427977	199	61.88249777307875	0.6255968243373796	71.76024909185261	18.96651381311531	9.47765381876522	189	46.75793173927439	30.43458113195023	2.6337701219247625	2.4652886766645206	3.211193583763471	7.084310926854654	0.9366173308138727	226	0.0017713082589179607	0.0010050397646167739	0.008637490450427977	0.24149301690462147	3727	0.00026276200810694056	1.001712929108776e-05	0.008637490450427977	0.3509527895251763	1064	0.260671345844503	8	0.15201498214285714	0	nan	855	0.25367175913157214	1	1	7
super kingdom.Bacteria;phylum.Actinobacteria;class.Actinobacteria;order.Propionibacteriales;family.Nocardioidaceae	family	0.41238789191438974	5166	105	769	35	525	990	362	1454	1031	0.002902959485273098	0.0001000080006400512	0.13808367350453848	215	47.02776737765995	0.46738165198290615	63.53542392566783	13.793309602493196	6.140412038761472	208	62.19655409563423	43.40935397810894	3.273764258555133	4.509182776872634	7.0694529461681945	7.541466927454596	0.8820579802522616	2348	0.0059321766195813246	0.0010000447781243935	0.13808367350453848	0.3299377917922878	9161	0.0016523395620438612	1.000070004900343e-05	0.13808367350453848	0.4843594635631518	3130	0.43571377015262736	97	0.3015998718642611	8	0.1494219571428572	1931	0.31485290975762253	12	15	188
super kingdom.Bacteria;phylum.Actinobacteria;class.Actinobacteria;order.Propionibacteriales;family.Propionibacteriaceae	family	0.493571914947485	4689	102	1926	107	433	1248	185	253	537	0.009818592869254244	0.00010013417980093326	0.9669548122235393	214	29.692727951628857	0.34941418760936205	48.47366176156963	9.848779049633448	4.730684123239874	207	51.749541802854296	31.90968676454259	4.270360283862679	5.254411896343671	6.745258388270659	5.414847424659335	0.6405848436396385	1332	0.033715364271887836	0.0010024835722046877	0.9669548122235393	0.4391116389314747	9286	0.004977083525593654	1.000010000100001e-05	0.9669548122235393	0.5189907111976695	4093	0.49162331059881886	331	0.3445134009804999	5	0.03791636	260	0.36803399843183837	17	36	101
super kingdom.Bacteria;phylum.Actinobacteria;class.Actinobacteria;order.Pseudonocardiales;family.Pseudonocardiaceae	family	0.3595411262107846	3711	88	567	18	488	311	188	1506	633	0.0031139025711833094	0.00010018534288433603	0.2761327269664814	213	51.95271666299869	0.5229319777098321	65.63594718404742	14.80311148023819	6.509980483180647	205	54.77257164638014	36.31453463464213	3.123288514831161	3.700071550464256	5.578286252695426	7.0662175745978475	0.8597358390380062	2027	0.005383219650143063	0.0010016186873429381	0.2761327269664814	0.24747594259052638	7154	0.001631224117819515	1.0001540237196529e-05	0.2761327269664814	0.4696196824108057	1871	0.3798911908067121	59	0.33961422194623025	5	0.042642575	1776	0.29598203462400063	30	32	223
super kingdom.Bacteria;phylum.Actinobacteria;class.Actinobacteria;order.Streptomycetales;family.Streptomycetaceae	family	0.39887918318652943	4688	99	1210	23	499	442	312	1476	726	0.0036784517398601073	0.00010017697933014993	0.9799205233504168	213	42.131049336957716	0.4392494454099761	58.40123720136519	11.733144871686173	5.126971357451118	205	53.8899267719455	36.233279663641206	3.5101996091823873	4.592965258784959	7.0671897963663755	6.727059404146876	0.7958416357115602	2005	0.008057441523431049	0.0010001304517980607	0.9799205233504168	0.34669673529467254	8449	0.0020561809541870405	1.000040001600064e-05	0.9799205233504168	0.4818196107145457	2635	0.422831622804488	19	0.394747099122807	8	0.1494219571428572	2026	0.3322257996573192	3	5	1132
super kingdom.Bacteria;phylum.Actinobacteria;class.Actinobacteria;order.Streptosporangiales;family.Nocardiopsaceae	family	0.3430912127824675	176	16	117	0	5	1	2	17	34	0.0014842948106219222	0.00010022096336207925	0.02173896571320326	180	38.394675324675326	0.4534584204935065	53.41477272727273	10.015093202976187	4.36385129326579	171	30.062373071528953	15.986729896496199	3.2013615572811402	3.001706770197137	3.6634451593633837	3.9898436294289046	0.7716576694285783	42	0.0051965862194230305	0.0010821278049891786	0.02173896571320326	0.32563304570267126	702	0.0003927542581653328	1.0040765507962328e-05	0.02173896571320326	0.4193211480894205	61	0.3594115524043716	27	0.20173784131054132	0	nan	88	0.2067735586598746	9	10	48
super kingdom.Bacteria;phylum.Actinobacteria;class.Actinobacteria;order.Streptosporangiales;family.Streptosporangiaceae	family	0.2673680522778367	1345	48	72	0	70	110	38	924	131	0.0007039510101673202	0.00010029386101276741	0.12091215107260779	207	64.7280447866879	0.6300834632940565	71.70111524163569	19.415305335442028	9.271590177544772	191	46.54602489552121	28.5917153056087	2.6638358323482443	2.397388250729846	3.0837984378188006	5.784011010270786	0.8028721748818987	177	0.0033745103357244914	0.0010250347442758412	0.12091215107260779	0.17123737751348228	3079	0.0003301813184605748	1.002285210279437e-05	0.12091215107260779	0.34650107246794987	625	0.3026791708123077	12	0.23810836590909093	1	nan	707	0.20325259268043966	12	13	67
super kingdom.Bacteria;phylum.Actinobacteria;class.Actinobacteria;order.Streptosporangiales;family.Thermomonosporaceae	family	0.24670752862618	2103	55	116	0	451	81	51	1267	137	0.0005494570997581532	0.00010005503026664665	0.016319083440360427	210	63.29414822647	0.6519905877923475	70.30813124108417	18.315680313616888	8.755976688389378	197	40.9014820314344	25.4159905705155	2.8019518727427664	2.233140201787972	2.902701945771244	7.044648529738852	0.9207342673965845	250	0.002204684089913443	0.0010031717931695803	0.016319083440360427	0.20901820534297189	3583	0.0003371234847921062	1.0003601296466729e-05	0.016319083440360427	0.36741938468281005	998	0.23035966123530907	11	0.1385795218181818	2	0.05352115000000002	1092	0.2181593879633734	6	6	54
super kingdom.Bacteria;phylum.Actinobacteria;class.Coriobacteriia;order.Coriobacteriales;family.Atopobiaceae	family	0.42638176556412394	4959	70	4383	18	9	109	38	120	282	0.003230211428476379	0.00010033444816053512	0.21277382945591214	203	19.316858831364343	0.3820048157052347	30.21334946561807	5.471096842532023	3.182284916665778	197	15.043137143853	7.24634575114341	6.520296606775769	2.749565137818149	2.2770889285223808	6.971813666797501	0.8193497406824654	1882	0.007929304403050076	0.00100011893306231	0.21277382945591214	0.35980266697451607	7755	0.002080535449784498	1.0001700289049139e-05	0.21277382945591214	0.46981301901391226	3784	0.4165267095350766	726	0.35243012969411974	11	0.2655806218181818	438	0.44126538669372956	4	14	74
super kingdom.Bacteria;phylum.Actinobacteria;class.Coriobacteriia;order.Coriobacteriales;family.Coriobacteriaceae	family	0.3809908669448036	3233	54	2844	2	0	73	5	12	297	0.005702735546262601	0.00010005224950807644	0.5162482867081315	203	19.16139065576833	0.3954480283503121	28.774512836374885	4.25085918495274	2.6302148664912877	192	9.057500796057914	4.167584024461471	6.672571698843359	2.1307459038209973	1.5845032577209317	6.298251082216485	0.7793740724360222	1214	0.014611300632990583	0.0010000089928866266	0.5162482867081315	0.30024418525711977	5452	0.0033978210708354196	1.000080006400512e-05	0.5162482867081315	0.4402557147653957	2347	0.38103819911312276	773	0.3086906202054105	2	0.41006925	111	0.352932628951679	6	12	95
super kingdom.Bacteria;phylum.Actinobacteria;class.Coriobacteriia;order.Eggerthellales;family.Eggerthellaceae	family	0.38969633913132123	4529	59	4069	0	0	53	15	6	386	0.00237293941403569	0.00010009509033581902	0.1410330776519587	203	17.941947340538828	0.39002640366234165	26.39147714727313	4.257358498814205	2.683545734207035	195	9.258166755440365	4.4229468656689335	7.388748985584847	2.1746270035795736	1.6481727176436132	7.220315441711242	0.8576972547846365	1865	0.00519243207213845	0.001000457351932312	0.1410330776519587	0.3276165612118133	7230	0.0015010847055693436	1.0001700289049139e-05	0.1410330776519587	0.4588831593643656	3282	0.37866811106393256	964	0.3350946131992649	5	0.32473531499999997	278	0.4085335110238163	14	18	52
super kingdom.Bacteria;phylum.Actinobacteria;class.Nitriliruptoria;order.Egibacterales;family.Egibacteraceae	family	0.42485568000000007	6	3	2	0	0	0	3	0	1	0.00015419343694545256	0.00011138338159946537	0.00024340427333241615	127	51.46666666666667	0.53268968	68.33333333333333	14.283408058613682	6.78415120002919	122	30.964942160859753	16.617213196034342	1.7853658536585366	2.1678959274839302	2.4494166928300247	1.751833664891317	0.9777169843260607	0	nan	nan	nan	nan	239	2.6670395776256542e-05	1.0221343186708165e-05	0.00024340427333241615	0.25823611555852466	3	0.24216933333333332	0	nan	0	nan	3	0.39908145	1	1	2
super kingdom.Bacteria;phylum.Actinobacteria;class.Nitriliruptoria;order.Egicoccales;family.Egicoccaceae	family	0.40052484935897437	13	7	2	0	0	3	3	0	5	0.0005185646410967348	0.00010588359863057213	0.0017054369329422198	161	48.87179487179487	0.49114317435897425	66.84615384615384	13.130584097320929	6.388297730013204	150	38.96293435193727	23.946769265861242	2.243958573072497	2.9673420514390516	3.7485368212185293	2.1379874134568366	0.8335398152159803	3	0.0013639780663856772	0.001168152474638795	0.0017054369329422198	0.34786225	78	0.00011032207058143953	1.0281190561867064e-05	0.0017054369329422198	0.4256911990509491	6	0.36947549333333335	0	nan	0	nan	7	0.38584837857142856	1	1	1
super kingdom.Bacteria;phylum.Actinobacteria;class.Nitriliruptoria;order.Euzebyales;family.Euzebyaceae	family	0.35411776196847383	886	41	94	5	349	214	54	113	57	0.0006951027500051593	0.00010002500625156288	0.04012083451335788	207	53.78736656846616	0.5488288284375918	68.20654627539503	17.296395072039424	8.800486266892383	196	53.674074393504554	33.982205254999705	2.87362446426503	3.103194288171161	3.8614008617730007	5.404217866842148	0.7962933928400132	102	0.004265726089820544	0.0010278334313995666	0.04012083451335788	0.3988456388662396	2785	0.00024421222987950703	1.000010000100001e-05	0.04012083451335788	0.43277041984377257	697	0.3337051485739377	2	0.52042405	0	nan	187	0.3212628572451268	1	1	2
super kingdom.Bacteria;phylum.Actinobacteria;class.Nitriliruptoria;order.Nitriliruptorales;family.Nitriliruptoraceae	family	0.376967753522851	551	44	43	3	40	374	31	12	48	0.0018449297122040203	0.0001001288324310613	0.08395319012504007	207	49.204434911730736	0.46916759982775125	62.920145190562614	12.391332691709824	5.73250675529193	193	50.27608128611227	30.91924737279648	3.0673800801869104	4.057358682633748	5.393669592147198	4.612253488992162	0.7307425974715759	125	0.007112993124874769	0.001004090740052064	0.08395319012504007	0.3813886343548387	2073	0.0005128315145496252	1.0002400576138273e-05	0.08395319012504007	0.43293448795990236	446	0.3588585507764398	1	nan	0	nan	104	0.38897335583457804	1	2	3
super kingdom.Bacteria;phylum.Actinobacteria;class.Rubrobacteria;order.Gaiellales;family.Gaiellaceae	family	0.3275032691778226	3702	76	117	10	454	372	363	1519	867	0.0034513900066388734	0.00010009008107296567	0.0939631427072403	215	60.74259150833269	0.5800811559132396	72.73716909778499	18.42421382146323	8.821766951167945	208	54.764565635462354	34.544484529418725	2.859610878179394	2.9724234730528662	3.9158237483076177	7.549082805197577	0.9187567396416026	2388	0.00513338921962898	0.001000105893565201	0.0939631427072403	0.24576773370051616	5556	0.00231130811149215	1.000040001600064e-05	0.0939631427072403	0.40373366087722806	1898	0.3498407313891435	11	0.12328459454545451	1	nan	1792	0.2724674404174269	1	1	1
super kingdom.Bacteria;phylum.Actinobacteria;class.Rubrobacteria;order.Rubrobacterales;family.Rubrobacteraceae	family	0.3005506099413808	2357	58	265	5	448	161	137	1072	269	0.0018487918740994864	0.0001000152964571052	0.13164783350947076	212	59.03449717742836	0.6019397303724844	69.29062367416208	16.69362515202963	7.611262625544138	205	47.28014256261717	30.063284008695465	2.958553251937937	2.8322274001024157	3.9498418971643625	6.264088985489354	0.806693122123297	712	0.005286017822520512	0.0010031478086409077	0.13164783350947076	0.240802038931162	4588	0.0009661006786346938	1.000040001600064e-05	0.13164783350947076	0.4146155916965689	1123	0.30392832438663	5	0.212755305	4	0.03906801666666667	1225	0.26255559691690017	1	1	5
super kingdom.Bacteria;phylum.Actinobacteria;class.Thermoleophilia;order.Solirubrobacterales;family.Conexibacteraceae	family	0.33474809299808855	3945	78	195	1	478	221	616	1554	880	0.0021449432919239436	0.00010017907008778191	0.13159580618447164	213	56.77020453651501	0.5647334112791242	69.3234474017744	17.11513985416321	8.220917789612466	203	53.80526939972514	34.70609852616889	2.928302148960988	3.143723618865852	4.221681740939163	7.224245118237369	0.8724718515035569	1483	0.00498171402260876	0.001000402940073085	0.13159580618447164	0.2902387891038608	5887	0.0014497602211908068	1.0015825003505539e-05	0.13159580618447164	0.404570729986114	1768	0.33622426317870113	13	0.2204546403846154	0	nan	2164	0.31304304573086	1	1	2
super kingdom.Bacteria;phylum.Actinobacteria;class.Thermoleophilia;order.Solirubrobacterales;family.Parviterribacteraceae	family	0.21915842958702506	823	32	115	0	431	22	25	184	46	0.0005727552347087158	0.00010055978279086918	0.006875131436336283	194	60.87699443907371	0.6692662570188587	70.3134872417983	19.567653340169027	10.49925186019658	185	39.02668928848996	24.892469715049984	2.6310741687979537	1.9944491355217786	2.3708803299994288	6.430415795346931	0.9579111799803429	71	0.0016659436831017677	0.0010061724811826396	0.006875131436336283	0.2918140487122737	1881	0.00026880762248726077	1.0026067776218167e-05	0.006875131436336283	0.30525102426858186	565	0.14218986109552498	0	nan	1	nan	257	0.26835726827729817	NA	NA	NA
super kingdom.Bacteria;phylum.Actinobacteria;class.Thermoleophilia;order.Solirubrobacterales;family.Patulibacteraceae	family	0.3092985728967753	183	19	97	0	2	3	7	41	33	0.0005183286380766538	0.00010036465825833863	0.01864548410804716	182	43.70419744190236	0.49732830579475173	58.09289617486339	12.487728879751215	5.834151066306795	174	37.34424416605732	24.272103547958636	2.995202709058414	2.990475251797852	4.160348827464226	4.295302857591659	0.8245156492543633	14	0.0031645846406055805	0.0010273100840030548	0.01864548410804716	0.2584636895604396	923	0.00012581611873812133	1.0008407061932023e-05	0.01864548410804716	0.37035330020775414	75	0.3232932404684685	0	nan	0	nan	108	0.2746935466164763	1	1	3
super kingdom.Bacteria;phylum.Actinobacteria;class.Thermoleophilia;order.Solirubrobacterales;family.Solirubrobacteraceae	family	0.3448917111313217	3995	78	379	4	489	208	468	1622	825	0.003504641602764427	0.00010006170471790938	0.08668650339513237	212	54.449736431932	0.5485083667630484	67.60250312891114	15.983176059243949	7.329662937911328	204	53.546715481611145	35.22990178382487	3.017639740513641	3.3501924325385968	4.806483201513225	7.528036593457704	0.9077799573076065	2333	0.00572331320946163	0.001000514550340175	0.08668650339513237	0.2600174077847556	6206	0.002268795577336542	1.0001700289049139e-05	0.08668650339513237	0.42512887512503883	1788	0.3469060377501441	12	0.18568890227272727	1	nan	2194	0.32258769983555885	1	1	3
super kingdom.Bacteria;phylum.Actinobacteria;class.Thermoleophilia;order.Thermoleophilales;family.Thermoleophilaceae	family	0.13747676904761905	15	2	0	0	0	0	0	15	0	0.0003681480781719658	0.00015053892936713433	0.0018905889184480966	115	56.95238095238095	0.7196281304761905	62.4	15.307056806819062	9.121603582855418	105	19.41331581061669	11.813770783476917	1.6826923076923077	1.268259212441699	1.295141876772806	2.3155526667208592	0.8550626815479272	1	0.0018905889184480966	0.0018905889184480966	0.0018905889184480966	nan	158	5.644757682457017e-05	1.0065425264217413e-05	0.0018905889184480966	0.26546255004031283	1	nan	0	nan	0	nan	14	0.11051396428571429	1	1	1
super kingdom.Bacteria;phylum.Aquificae;class.Aquificae;order.Aquificales;family.Aquificaceae	family	0.4247488	4	3	0	0	0	3	0	0	1	0.0011562635721273245	0.00042752134158955193	0.0016295231248502277	148	58.166666666666664	0.4716397666666666	75.0	9.80809414457648	3.897898962930014	129	21.64374100656455	10.27844578874144	1.72	2.206722395556608	2.636919501118938	1.2983042694512326	0.9365285655511308	3	0.0013991776489732488	0.0012111365571517102	0.0016295231248502277	0.3458087333333333	27	0.00019512827142162853	1.073594932631918e-05	0.0016295231248502277	0.4764771085470086	4	0.4247488	0	nan	0	nan	0	nan	5	7	17
super kingdom.Bacteria;phylum.Aquificae;class.Aquificae;order.Aquificales;family.Hydrogenothermaceae	family	0.4410811166666667	12	6	3	0	0	9	0	0	0	0.00524524209031169	0.00014780054316699615	0.029610687787944956	171	48.24242424242424	0.42720087121212114	62.75	9.417843191425234	3.8870829403782117	156	31.281485494579478	15.69488499120735	2.4860557768924303	3.3215126710817047	4.037702624806931	1.5975828702019172	0.6429146424225695	7	0.008618964424162417	0.0016064131757072898	0.029610687787944956	0.4397700833333333	31	0.002042320818118327	1.054785562095226e-05	0.029610687787944956	0.4623656645161291	7	0.429921919047619	0	nan	0	nan	5	0.33109075500000007	3	3	12
super kingdom.Bacteria;phylum.Aquificae;class.Aquificae;order.Desulfurobacteriales;family.Desulfurobacteriaceae	family	0.3119211108974359	13	3	0	0	0	12	0	1	0	0.001076954840346766	0.0001012779435053217	0.006669076499345824	166	57.62820512820513	0.48142737179487183	46.07692307692308	4.731061332778662	2.3347296550478878	129	9.412946722845941	3.4878796525154354	2.7996661101836393	1.9896057270763596	1.4939115734339252	1.5748381820583983	0.6139841231083698	3	0.0038635584903977493	0.0011559146486268758	0.006669076499345824	0.19108711666666667	27	0.0005393346818342193	1.0514915407505546e-05	0.006669076499345824	0.3707646598290598	13	0.3119211108974359	0	nan	0	nan	0	nan	4	4	8
super kingdom.Bacteria;phylum.Armatimonadetes;class.Armatimonadia;order.Armatimonadales;family.Armatimonadaceae	family	0.25907406103682384	667	23	1	4	6	39	233	0	384	0.0013028421603210468	0.00010022335490521734	0.03270985852524063	189	56.34188761475118	0.5950960685918303	68.2503748125937	16.931397164085084	8.418401412001678	181	37.36900781880344	20.959608029695495	2.652000087867671	2.20708352988557	2.489737303309684	5.504990883000856	0.8465582994577102	180	0.0038370507851784624	0.0010005121669426015	0.03270985852524063	0.23189951664183736	1731	0.0005222193166207215	1.0025967255190944e-05	0.03270985852524063	0.33529275187488916	315	0.24223911933575978	0	nan	0	nan	352	0.24823259362859365	NA	NA	NA
super kingdom.Bacteria;phylum.Armatimonadetes;class.Chthonomonadetes;order.Chthonomonadales;family.Chthonomonadaceae	family	0.22285253171369462	1770	37	10	0	132	27	101	1195	305	0.0007853472854761837	0.0001	0.013283350990139354	193	66.33334291453885	0.6775124564261465	71.43389830508474	19.132412834100812	9.405788164403619	183	37.78659581494321	22.063625652808103	2.561808949841029	1.9750042058257264	2.3457497943987624	6.756686671122423	0.9034531680442854	321	0.0027550313567938716	0.0010029893014474511	0.013283350990139354	0.14524624322916668	3141	0.0004617143566154204	1.0001700289049139e-05	0.013283350990139354	0.2983941179955571	633	0.22030908672460853	10	0.051683223333333334	0	nan	1127	0.1997198880631394	1	1	20
super kingdom.Bacteria;phylum.Armatimonadetes;class.Fimbriimonadia;order.Fimbriimonadales;family.Fimbriimonadaceae	family	0.3548630999212401	4086	83	99	15	480	503	643	1404	942	0.0012815469191028684	0.00010017279807668227	0.020904304738309076	211	57.62855821382504	0.5575535660742029	70.8604992657856	17.75488096229631	8.63221842366954	207	56.768309571734974	35.50463062749289	2.9212325928381966	3.1973354083469396	4.113036636114211	7.841599427983625	0.9430301844966869	1832	0.002348386399743579	0.0010001974073830361	0.020904304738309076	0.27007699916858274	5968	0.0008900011995827911	1.000070004900343e-05	0.020904304738309076	0.4096585698728849	2024	0.36609283797734177	14	0.25526493406593403	6	0.11897347666666665	2042	0.31997802628776606	1	1	1
super kingdom.Bacteria;phylum.Bacteroidetes;NA;order.Bacteroidetes_Order_II._Incertae_sedis;family.Rhodothermaceae	family	0.35746578321809774	3396	81	60	192	29	2586	169	45	315	0.0037572400981101587	0.00010034115994380895	0.6432253286699955	216	51.92366849329802	0.5126914916126742	63.75736160188457	13.461072287854847	6.276822501649126	208	48.867019531981924	29.911828044725755	3.2623683724367263	3.630247166570217	4.765441118793298	5.873127570088981	0.7223705015810264	1368	0.008739173179961979	0.001001122754491018	0.6432253286699955	0.3102967196891965	5945	0.0021618557282266177	1.000070004900343e-05	0.6432253286699955	0.4208284166911972	2912	0.35117930309413925	2	0.70900065	2	0.036879700000000015	480	0.34811260127740085	5	9	12
super kingdom.Bacteria;phylum.Bacteroidetes;class.Bacteroidia;order.Bacteroidales;family.Bacteroidaceae	family	0.46124129189467217	7057	94	5413	36	43	557	107	82	819	0.04453786195723827	0.00010019036168720569	0.74962664367844	212	18.60820133400297	0.33436641990280747	32.28468187615134	4.945692895848364	2.859829335689799	207	14.093210844351976	5.47387530147177	6.411709453854359	2.8495927954164824	1.9140566302889035	7.629344943129235	0.8609273735092695	5140	0.06101758594730428	0.0010001204964453548	0.74962664367844	0.41089794734813473	10644	0.02954038411581294	1.0003000900270082e-05	0.74962664367844	0.5130541467261186	5235	0.4548662306942811	994	0.3410571063939529	4	0.2848665	824	0.49216452606362554	3	6	200
super kingdom.Bacteria;phylum.Bacteroidetes;class.Bacteroidia;order.Bacteroidales;family.Balneicellaceae	family	nan	0	0	0	0	0	0	0	0	0	nan	nan	nan	0	nan	nan	NA	NA	NA	NA	NA	NA	NA	NA	NA	nan	nan	0	nan	nan	nan	nan	15	1.9392916291512944e-05	1.0195134881634483e-05	5.525370660281794e-05	0.3045069523809524	0	nan	0	nan	0	nan	0	nan	1	1	1
super kingdom.Bacteria;phylum.Bacteroidetes;class.Bacteroidia;order.Bacteroidales;family.Barnesiellaceae	family	0.4071887654181075	2557	50	2334	0	0	22	42	4	155	0.0019862868673838916	0.00010001428775539363	0.10340320785476445	194	18.280108058947697	0.39771555222336075	28.587798201016817	3.7807297070512385	2.3909149283776143	189	6.635664056998469	3.265147611296221	6.611212191685249	1.7551278645026234	1.3656477579115827	6.463687774354668	0.8237575551556459	843	0.005244299294965494	0.001002514782845103	0.10340320785476445	0.37609009001811766	4535	0.0011361039133745805	1.0003601296466729e-05	0.10340320785476445	0.45491287119423574	1527	0.39467281798423487	687	0.3027803361660323	3	0.17774711666666668	340	0.3726965408875586	2	2	10
super kingdom.Bacteria;phylum.Bacteroidetes;class.Bacteroidia;order.Bacteroidales;family.Dysgonamonadaceae	family	0.4900206201030772	1499	59	789	2	2	92	41	60	513	0.007201731155201841	0.00010011584833879204	0.2291881677447489	203	25.383153522018684	0.34979294510750814	43.32421614409606	6.796054437719796	3.462628666875379	198	21.097413166744136	6.894429653570042	4.57019232249819	3.104362002995184	1.9910970297001167	5.263029328669149	0.7197252409893148	345	0.030390936881493823	0.0010071892473865177	0.2291881677447489	0.4348387936341422	4325	0.0025192123317211226	1.0004101681689493e-05	0.2291881677447489	0.5074908716004339	805	0.47966987165028885	364	0.2987536019412406	3	0.03214291666666667	327	0.4455242430826814	2	2	52
super kingdom.Bacteria;phylum.Bacteroidetes;class.Bacteroidia;order.Bacteroidales;family.Lentimicrobiaceae	family	0.48233618779957815	6200	96	1299	60	65	2593	654	152	1377	0.004653187873148467	0.0001001351824963701	0.16668852459016392	215	38.305666678808755	0.3870940838116358	56.93645161290323	11.419148706873724	5.306527243394427	211	53.89682718848246	29.003381461718472	3.7058860189345224	4.719863850799966	5.465604929819577	7.3657675330386425	0.8435078590218189	3125	0.008855931126501843	0.001000173943294486	0.16668852459016392	0.44761092534930524	10142	0.0028581653368274277	1.0002800784219581e-05	0.16668852459016392	0.514851725424102	4721	0.4744623102510608	87	0.27138963579256886	8	0.11840751964285715	1384	0.43912028453569135	1	2	2
super kingdom.Bacteria;phylum.Bacteroidetes;class.Bacteroidia;order.Bacteroidales;family.Marinifilaceae	family	nan	0	0	0	0	0	0	0	0	0	nan	nan	nan	0	nan	nan	NA	NA	NA	NA	NA	NA	NA	NA	NA	nan	nan	0	nan	nan	nan	nan	1	1.5791551519936835e-05	1.5791551519936835e-05	1.5791551519936835e-05	nan	0	nan	0	nan	0	nan	0	nan	NA	NA	NA
super kingdom.Bacteria;phylum.Bacteroidetes;class.Bacteroidia;order.Bacteroidales;family.Marinilabiliaceae	family	nan	0	0	0	0	0	0	0	0	0	nan	nan	nan	0	nan	nan	NA	NA	NA	NA	NA	NA	NA	NA	NA	nan	nan	0	nan	nan	nan	nan	3	1.7334578002508357e-05	1.5791551519936835e-05	1.8706099123619255e-05	0.21514815	0	nan	0	nan	0	nan	0	nan	NA	NA	NA
super kingdom.Bacteria;phylum.Bacteroidetes;class.Bacteroidia;order.Bacteroidales;family.Muribaculaceae	family	0.42831667644052396	5334	70	4617	1	24	206	49	36	401	0.07019726407462458	0.00010023655827753498	0.937974097427447	206	17.654279081418967	0.3565525594196237	28.958942632170977	4.234425398368706	2.5804118792100925	199	10.145416766780254	4.5081707759657945	6.871797859737032	2.395937066381836	1.7470741056058932	7.288767832207939	0.8493229475831826	4034	0.09269953367466302	0.0010004161731280213	0.937974097427447	0.3958626616238233	7647	0.04897454118917567	1.0004802305106451e-05	0.937974097427447	0.4798467587092974	3763	0.4190189198398027	1001	0.34342727242777216	7	0.2899117523809524	563	0.4531887267567619	3	52	59
super kingdom.Bacteria;phylum.Bacteroidetes;class.Bacteroidia;order.Bacteroidales;family.Odoribacteraceae	family	0.3585648642174338	2929	45	2718	2	1	60	2	6	140	0.0037531477147691294	0.00010008654542457301	0.25849671836461685	199	16.757459324225245	0.40462770720918795	24.532263571184703	3.9217947384505827	2.573912832394926	188	7.475699779323988	3.7388981664512	7.66337763551597	1.9061935358395319	1.4526125824440996	6.836136331081097	0.8563993700726754	1534	0.0067652215769502646	0.0010009753092757045	0.25849671836461685	0.32945706682230386	4516	0.002446697613885148	1.000010000100001e-05	0.25849671836461685	0.4140029849043736	2350	0.34568302011517815	417	0.3034386156186589	2	0.05141295000000001	160	0.3369573673231132	3	3	25
super kingdom.Bacteria;phylum.Bacteroidetes;class.Bacteroidia;order.Bacteroidales;family.Paludibacteraceae	family	0.4824658816700183	4573	86	2481	7	6	344	565	159	1011	0.0032418495039488048	0.00010000928657661068	0.18141503729086877	211	27.79801782649463	0.35218430060679007	46.53072381368904	8.447136747663755	4.179032752770912	209	30.32679149257021	12.37075323736075	4.491655896797237	3.5901859290910334	2.96019532968683	7.034300780850927	0.8346420989149225	2014	0.006863169120675572	0.0010000491827466924	0.18141503729086877	0.45914891801576724	7808	0.001913870912269783	1.0002800784219581e-05	0.18141503729086877	0.5134751274149227	3043	0.45893216765645745	542	0.2990519605292236	11	0.2655806218181818	977	0.42570993105609345	1	1	6
super kingdom.Bacteria;phylum.Bacteroidetes;class.Bacteroidia;order.Bacteroidales;family.Porphyromonadaceae	family	0.42713717381814537	4743	80	3796	11	5	137	99	58	637	0.017234843362244213	0.00010001210672870926	0.5105942863532175	210	20.036549500504773	0.3801986749498848	32.350832806240774	5.931762135612936	3.3725736347360344	207	18.30253274840673	9.353735113227424	6.398598800834202	3.0855136011814315	2.773470982779454	7.243305932327176	0.8557351296289242	2866	0.02827953700083479	0.0010002245402029027	0.5105942863532175	0.33048386398742463	7894	0.01036935627710143	1.0012615896028996e-05	0.5105942863532175	0.4932450428114732	3706	0.4046554963093148	638	0.31644405804269626	4	0.3103086083333333	395	0.4605194393658034	6	132	164
super kingdom.Bacteria;phylum.Bacteroidetes;class.Bacteroidia;order.Bacteroidales;family.Prevotellaceae	family	0.44792702803309825	7925	87	6673	24	13	360	129	67	659	0.08988395146371879	0.00010021474588403722	0.8839560022757443	208	18.138270955783412	0.3579816225366321	29.68832807570978	5.0558087356144386	2.9803762522591524	203	15.685646465451718	7.116954109862218	6.837704012240734	3.1024999729435816	2.387938135149044	8.088904771746513	0.9009918861074064	6531	0.10899291221097163	0.0010041042394861796	0.8839560022757443	0.41947335186805096	10179	0.06998860881557192	1.0011914177871667e-05	0.8839560022757443	0.4969905023862632	6406	0.4433101342192996	997	0.35737677108061133	11	0.2655806218181818	511	0.4644491186293696	3	55	286
super kingdom.Bacteria;phylum.Bacteroidetes;class.Bacteroidia;order.Bacteroidales;family.Prolixibacteraceae	family	nan	0	0	0	0	0	0	0	0	0	nan	nan	nan	0	nan	nan	NA	NA	NA	NA	NA	NA	NA	NA	NA	nan	nan	0	nan	nan	nan	nan	0	nan	nan	nan	nan	0	nan	0	nan	0	nan	0	nan	NA	NA	NA
super kingdom.Bacteria;phylum.Bacteroidetes;class.Bacteroidia;order.Bacteroidales;family.Rikenellaceae	family	0.4757813092609449	7576	103	5268	12	5	451	338	288	1214	0.024861533813868863	0.00010018534288433603	0.5110755187069489	210	20.54123262273429	0.3239501654071437	36.56019007391763	5.5995987714250655	3.0467480342242124	207	16.711146318132545	5.949418640960123	5.661896165788144	2.984347093475709	1.952711078871677	7.75221225284035	0.8678425322887163	5012	0.037387873941955654	0.0010006367688529063	0.5110755187069489	0.4274855928037249	12103	0.015575862272437815	1.000010000100001e-05	0.5110755187069489	0.5246943921752208	5356	0.4622239830242374	968	0.34375574705081746	11	0.2655806218181818	1241	0.4633616273452734	6	9	65
super kingdom.Bacteria;phylum.Bacteroidetes;class.Bacteroidia;order.Bacteroidales;family.Tannerellaceae	family	0.4231906227610998	6477	65	5938	1	22	109	13	20	374	0.007268055175367299	0.00010002500625156288	0.22493153396905005	205	16.944489280881093	0.37592803892423876	26.075497915701714	4.581518390741355	2.8394212373916705	200	11.430728772987752	5.552344127533629	7.670035703501075	2.494965161787356	1.9554492494513018	7.747742376141134	0.8828317168690795	4265	0.01082659696946661	0.0010010304725452672	0.22493153396905005	0.393677339833476	8297	0.005681451293702062	1.0004952451463474e-05	0.22493153396905005	0.46389466002921165	5104	0.4146732038716512	885	0.3321603880571107	2	0.05141295000000001	486	0.4734454010602011	2	2	56
super kingdom.Bacteria;phylum.Bacteroidetes;class.Bacteroidia;order.Marinilabiliales;family.Marinifilaceae	family	0.37573712283135147	1995	72	152	37	37	1319	43	40	367	0.0017499456259850322	0.00010008654542457301	0.27816340826593644	212	50.68381183651204	0.48275046513374686	64.34937343358396	13.522184452928792	6.285657826269394	204	45.79920363198058	25.684752590655318	3.1701940378728275	3.3869678225000737	4.086247342849634	6.049430831220398	0.7961454207696427	557	0.005414306716075391	0.0010026337842691249	0.27816340826593644	0.36456602889516043	5414	0.0006654400360147111	1.0002400576138273e-05	0.27816340826593644	0.4769369756866564	1615	0.3636689214853008	33	0.2772133549242424	0	nan	347	0.33163167915327085	3	4	12
[truncated: 20,189 more rows]
[truncated: 94 more columns]
