# Supplementary material for: A social niche breadth score reveals niche range strategies of generalists and specialists
Source: Nat Ecol Evol. 2023 Apr 3;7(5):768–81. doi: 10.1038/s41559-023-02027-7 (PMC10172124; doi:10.1038/s41559-023-02027-7)
Supplement: Supplementary file 7 — Per-rank modified z score. The modified z score represents the number of median absolute deviations from the median for that rank divided by the constant scale factor 1.4826 to make the interpretation of the scores comparable to conventional z scores based on the standard deviation from the mean. A positive z score indicates that the SNB of the taxon is higher than the median for its rank and the taxon is thus relatively social generalist. A negative z score indicates that it is relatively social specialist. [file 41559_2023_2027_MOESM7_ESM.zip]

Archive with 1 entries (1 files):
- 2023-02-01.Supplementary_Data_File_4.modified_Z-score.txt
