# Supplementary material for: A social niche breadth score reveals niche range strategies of generalists and specialists
Source: Nat Ecol Evol. 2023 Apr 3;7(5):768–81. doi: 10.1038/s41559-023-02027-7 (PMC10172124; doi:10.1038/s41559-023-02027-7)
Supplement: Supplementary file 7 — Per-rank modified z score. The modified z score represents the number of median absolute deviations from the median for that rank divided by the constant scale factor 1.4826 to make the interpretation of the scores comparable to conventional z scores based on the standard deviation from the mean. A positive z score indicates that the SNB of the taxon is higher than the median for its rank and the taxon is thus relatively social generalist. A negative z score indicates that it is relatively social specialist. [file 41559_2023_2027_MOESM7_ESM.zip › 2023-02-01.Supplementary_Data_File_4.modified_Z-score.txt]

taxonomic lineage	median SNB of rank	MAD of rank	SNB	modified Z-score (number of MADs from median / 1.4826)
super kingdom.Archaea	0.5421207637806122	0.02058903695398201	0.5215317268266303	-0.6744907594765934
super kingdom.Bacteria	0.5421207637806122	0.02058903695398201	0.5627098007345943	0.674490759476597
super kingdom.Archaea;phylum.Candidatus_Aenigmarchaeota	0.3640088868790742	0.04439004494376242	0.5174395104743083	2.3313231146042996
super kingdom.Archaea;phylum.Candidatus_Bathyarchaeota	0.3640088868790742	0.04439004494376242	0.38518972033639143	0.32183514261074575
super kingdom.Archaea;phylum.Candidatus_Diapherotrites	0.3640088868790742	0.04439004494376242	0.34684754690472935	-0.26076038552329533
super kingdom.Archaea;phylum.Candidatus_Heimdallarchaeota	0.3640088868790742	0.04439004494376242	0.2938327172239108	-1.0663016455116405
super kingdom.Archaea;phylum.Candidatus_Korarchaeota	0.3640088868790742	0.04439004494376242	0.3838396333333333	0.3013210564185419
super kingdom.Archaea;phylum.Candidatus_Micrarchaeota	0.3640088868790742	0.04439004494376242	0.44261419024914095	1.1943792991454167
super kingdom.Archaea;phylum.Candidatus_Nanohaloarchaeota	0.3640088868790742	0.04439004494376242	0.34285889924242424	-0.3213664514653564
super kingdom.Archaea;phylum.Candidatus_Odinarchaeota	0.3640088868790742	0.04439004494376242	0.4207266801411291	0.8618064591199633
super kingdom.Archaea;phylum.Candidatus_Verstraetearchaeota	0.3640088868790742	0.04439004494376242	0.4083989318228366	0.6744907594765953
super kingdom.Archaea;phylum.Candidatus_Woesearchaeota	0.3640088868790742	0.04439004494376242	0.355178421792717	-0.1341757394067592
super kingdom.Archaea;phylum.Crenarchaeota	0.3640088868790742	0.04439004494376242	0.4119122587077094	0.7278744972463944
super kingdom.Archaea;phylum.Euryarchaeota	0.3640088868790742	0.04439004494376242	0.5271010349443886	2.478126502295889
super kingdom.Archaea;phylum.Nanoarchaeota	0.3640088868790742	0.04439004494376242	0.4806420371230813	1.772198748343066
super kingdom.Archaea;phylum.Thaumarchaeota	0.3640088868790742	0.04439004494376242	0.4585652054001676	1.4367492345052242
super kingdom.Bacteria;phylum.Acidobacteria	0.3640088868790742	0.04439004494376242	0.5024641443684993	2.103777815406163
super kingdom.Bacteria;phylum.Actinobacteria	0.3640088868790742	0.04439004494376242	0.5579150877681331	2.9463349467336064
super kingdom.Bacteria;phylum.Aquificae	0.3640088868790742	0.04439004494376242	0.4223299445564516	0.8861674849874233
super kingdom.Bacteria;phylum.Armatimonadetes	0.3640088868790742	0.04439004494376242	0.42638255116562174	0.9477453841119232
super kingdom.Bacteria;phylum.Bacteroidetes	0.3640088868790742	0.04439004494376242	0.5587177764814838	2.9585315128911103
super kingdom.Bacteria;phylum.Balneolaeota	0.3640088868790742	0.04439004494376242	0.33134242068083547	-0.49635519908529874
super kingdom.Bacteria;phylum.Caldiserica	0.3640088868790742	0.04439004494376242	0.36477766858252203	0.011681361343228726
super kingdom.Bacteria;phylum.Calditrichaeota	0.3640088868790742	0.04439004494376242	0.3511453268193004	-0.19545716624710927
super kingdom.Bacteria;phylum.Candidatus_Abawacabacteria	0.3640088868790742	0.04439004494376242	0.31280563694520425	-0.7780149576176265
super kingdom.Bacteria;phylum.Candidatus_Acetothermia	0.3640088868790742	0.04439004494376242	0.36318432828106856	-0.012528871185112807
super kingdom.Bacteria;phylum.Candidatus_Adlerbacteria	0.3640088868790742	0.04439004494376242	0.3325732181827886	-0.477653673936901
super kingdom.Bacteria;phylum.Candidatus_Aerophobetes	0.3640088868790742	0.04439004494376242	0.2895404623809524	-1.131520913312831
super kingdom.Bacteria;phylum.Candidatus_Amesbacteria	0.3640088868790742	0.04439004494376242	0.27521157161910664	-1.3492432522890287
super kingdom.Bacteria;phylum.Candidatus_Aminicenantes	0.3640088868790742	0.04439004494376242	0.30171041321839076	-0.9466028896087328
super kingdom.Bacteria;phylum.Candidatus_Atribacteria	0.3640088868790742	0.04439004494376242	0.31640027201175336	-0.7233957712854306
super kingdom.Bacteria;phylum.Candidatus_Azambacteria	0.3640088868790742	0.04439004494376242	0.3447607991408998	-0.29246776689325404
super kingdom.Bacteria;phylum.Candidatus_Beckwithbacteria	0.3640088868790742	0.04439004494376242	0.34411753377174226	-0.3022419527031071
super kingdom.Bacteria;phylum.Candidatus_Berkelbacteria	0.3640088868790742	0.04439004494376242	0.3729661644149832	0.13610260894513637
super kingdom.Bacteria;phylum.Candidatus_Buchananbacteria	0.3640088868790742	0.04439004494376242	0.32000054401109296	-0.6686909337878937
super kingdom.Bacteria;phylum.Candidatus_Campbellbacteria	0.3640088868790742	0.04439004494376242	0.38724833783337476	0.3531150946984537
super kingdom.Bacteria;phylum.Candidatus_Chisholmbacteria	0.3640088868790742	0.04439004494376242	0.3123180625198673	-0.7854234755604109
super kingdom.Bacteria;phylum.Candidatus_Cloacimonetes	0.3640088868790742	0.04439004494376242	0.46009679583500956	1.460021200030657
super kingdom.Bacteria;phylum.Candidatus_Collierbacteria	0.3640088868790742	0.04439004494376242	0.3507805207551315	-0.20100026311927216
super kingdom.Bacteria;phylum.Candidatus_Colwellbacteria	0.3640088868790742	0.04439004494376242	0.33562706008237886	-0.43125164517604697
super kingdom.Bacteria;phylum.Candidatus_Curtissbacteria	0.3640088868790742	0.04439004494376242	0.32793615017522165	-0.5481122536957386
super kingdom.Bacteria;phylum.Candidatus_Daviesbacteria	0.3640088868790742	0.04439004494376242	0.27748854438122333	-1.314645470521218
super kingdom.Bacteria;phylum.Candidatus_Desantisbacteria	0.3640088868790742	0.04439004494376242	0.35428567466346156	-0.14774071078705248
super kingdom.Bacteria;phylum.Candidatus_Doudnabacteria	0.3640088868790742	0.04439004494376242	0.23156075105820106	-2.012501763272783
super kingdom.Bacteria;phylum.Candidatus_Edwardsbacteria	0.3640088868790742	0.04439004494376242	0.21792429425287355	-2.2197028174471507
super kingdom.Bacteria;phylum.Candidatus_Falkowbacteria	0.3640088868790742	0.04439004494376242	0.3587208165007636	-0.08035032652368565
super kingdom.Bacteria;phylum.Candidatus_Fermentibacteria	0.3640088868790742	0.04439004494376242	0.3492524631578947	-0.2242185484485608
super kingdom.Bacteria;phylum.Candidatus_Firestonebacteria	0.3640088868790742	0.04439004494376242	0.2731500756883186	-1.3805669411426151
super kingdom.Bacteria;phylum.Candidatus_Fischerbacteria	0.3640088868790742	0.04439004494376242	0.30893898620199145	-0.8367673242738088
super kingdom.Bacteria;phylum.Candidatus_Giovannonibacteria	0.3640088868790742	0.04439004494376242	0.3027621570327994	-0.9306220208113701
super kingdom.Bacteria;phylum.Candidatus_Gottesmanbacteria	0.3640088868790742	0.04439004494376242	0.2912662046081447	-1.105298881166785
super kingdom.Bacteria;phylum.Candidatus_Gracilibacteria	0.3640088868790742	0.04439004494376242	0.29899229769885066	-0.9879036768334896
super kingdom.Bacteria;phylum.Candidatus_Harrisonbacteria	0.3640088868790742	0.04439004494376242	0.20338161337025318	-2.440673620377656
super kingdom.Bacteria;phylum.Candidatus_Hydrogenedentes	0.3640088868790742	0.04439004494376242	0.4617265579999999	1.4847848496692908
super kingdom.Bacteria;phylum.Candidatus_Jacksonbacteria	0.3640088868790742	0.04439004494376242	0.3689432	0.07497511229477292
super kingdom.Bacteria;phylum.Candidatus_Jorgensenbacteria	0.3640088868790742	0.04439004494376242	0.3621018359745888	-0.028976952254868786
super kingdom.Bacteria;phylum.Candidatus_Kaiserbacteria	0.3640088868790742	0.04439004494376242	0.41302547769457487	0.744789459167832
super kingdom.Bacteria;phylum.Candidatus_Kerfeldbacteria	0.3640088868790742	0.04439004494376242	0.3547910914213332	-0.14006108502184045
super kingdom.Bacteria;phylum.Candidatus_Komeilibacteria	0.3640088868790742	0.04439004494376242	0.30933867189336894	-0.8306942440173984
super kingdom.Bacteria;phylum.Candidatus_Kuenenbacteria	0.3640088868790742	0.04439004494376242	0.3499326351520782	-0.21388357975202696
super kingdom.Bacteria;phylum.Candidatus_Latescibacteria	0.3640088868790742	0.04439004494376242	0.3220287055192961	-0.6378737494903286
super kingdom.Bacteria;phylum.Candidatus_Levybacteria	0.3640088868790742	0.04439004494376242	0.3386663396762658	-0.38507088541021167
super kingdom.Bacteria;phylum.Candidatus_Lindowbacteria	0.3640088868790742	0.04439004494376242	0.261155422875817	-1.562821374437554
super kingdom.Bacteria;phylum.Candidatus_Liptonbacteria	0.3640088868790742	0.04439004494376242	0.2576758062295082	-1.615692897262764
super kingdom.Bacteria;phylum.Candidatus_Lloydbacteria	0.3640088868790742	0.04439004494376242	0.3635966888894738	-0.006263200125445466
super kingdom.Bacteria;phylum.Candidatus_Magasanikbacteria	0.3640088868790742	0.04439004494376242	0.38362628961960543	0.2980793754586739
super kingdom.Bacteria;phylum.Candidatus_Margulisbacteria	0.3640088868790742	0.04439004494376242	0.32481354362745096	-0.5955591365412221
super kingdom.Bacteria;phylum.Candidatus_Marinimicrobia	0.3640088868790742	0.04439004494376242	0.30613977194310654	-0.8793003776601019
super kingdom.Bacteria;phylum.Candidatus_Melainabacteria	0.3640088868790742	0.04439004494376242	0.445992101190366	1.2457054403799577
super kingdom.Bacteria;phylum.Candidatus_Microgenomates	0.3640088868790742	0.04439004494376242	0.3321137496268657	-0.48463513330763824
super kingdom.Bacteria;phylum.Candidatus_Moranbacteria	0.3640088868790742	0.04439004494376242	0.3979314852148345	0.5154416749046699
super kingdom.Bacteria;phylum.Candidatus_Nealsonbacteria	0.3640088868790742	0.04439004494376242	0.32538882822853277	-0.5868178940398809
super kingdom.Bacteria;phylum.Candidatus_Nomurabacteria	0.3640088868790742	0.04439004494376242	0.39433985832796103	0.46086819678017305
super kingdom.Bacteria;phylum.Candidatus_Omnitrophica	0.3640088868790742	0.04439004494376242	0.401368586640796	0.5676671942555038
super kingdom.Bacteria;phylum.Candidatus_Pacebacteria	0.3640088868790742	0.04439004494376242	0.3811372177048942	0.2602588233895701
super kingdom.Bacteria;phylum.Candidatus_Parcubacteria	0.3640088868790742	0.04439004494376242	0.39662513544752603	0.4955921602711466
super kingdom.Bacteria;phylum.Candidatus_Peregrinibacteria	0.3640088868790742	0.04439004494376242	0.40984006569867465	0.6963882701381168
super kingdom.Bacteria;phylum.Candidatus_Poribacteria	0.3640088868790742	0.04439004494376242	0.24023983978696742	-1.8806261331479037
super kingdom.Bacteria;phylum.Candidatus_Portnoybacteria	0.3640088868790742	0.04439004494376242	0.3486936466733557	-0.23270956384496985
super kingdom.Bacteria;phylum.Candidatus_Raymondbacteria	0.3640088868790742	0.04439004494376242	0.32866732606548493	-0.5370022991516634
super kingdom.Bacteria;phylum.Candidatus_Roizmanbacteria	0.3640088868790742	0.04439004494376242	0.3951739178881512	0.473541431666826
super kingdom.Bacteria;phylum.Candidatus_Rokubacteria	0.3640088868790742	0.04439004494376242	0.3474778261904762	-0.25118351857791776
super kingdom.Bacteria;phylum.Candidatus_Ryanbacteria	0.3640088868790742	0.04439004494376242	0.3851651841666667	0.32146232434094535
super kingdom.Bacteria;phylum.Candidatus_Saccharibacteria	0.3640088868790742	0.04439004494376242	0.39514554675432073	0.4731103424974239
super kingdom.Bacteria;phylum.Candidatus_Schekmanbacteria	0.3640088868790742	0.04439004494376242	0.32227503991792067	-0.63413078694492
super kingdom.Bacteria;phylum.Candidatus_Shapirobacteria	0.3640088868790742	0.04439004494376242	0.3775199751284237	0.20529612407927125
super kingdom.Bacteria;phylum.Candidatus_Spechtbacteria	0.3640088868790742	0.04439004494376242	0.3361612069565217	-0.42313547563242343
super kingdom.Bacteria;phylum.Candidatus_Staskawiczbacteria	0.3640088868790742	0.04439004494376242	0.34688725110130136	-0.2601570945436581
super kingdom.Bacteria;phylum.Candidatus_Tectomicrobia	0.3640088868790742	0.04439004494376242	0.35450720284699544	-0.144374669753606
super kingdom.Bacteria;phylum.Candidatus_Terrybacteria	0.3640088868790742	0.04439004494376242	0.2696692543036084	-1.433456769534318
super kingdom.Bacteria;phylum.Candidatus_Uhrbacteria	0.3640088868790742	0.04439004494376242	0.3726193845168913	0.13083341317992486
super kingdom.Bacteria;phylum.Candidatus_Veblenbacteria	0.3640088868790742	0.04439004494376242	0.3255101355113636	-0.5849746735288347
super kingdom.Bacteria;phylum.Candidatus_Vogelbacteria	0.3640088868790742	0.04439004494376242	0.35833514039938547	-0.08621053610130763
super kingdom.Bacteria;phylum.Candidatus_Wildermuthbacteria	0.3640088868790742	0.04439004494376242	0.3860031523809524	0.3341949498200787
super kingdom.Bacteria;phylum.Candidatus_Woesebacteria	0.3640088868790742	0.04439004494376242	0.38822822989344863	0.3680042019440454
super kingdom.Bacteria;phylum.Candidatus_Wolfebacteria	0.3640088868790742	0.04439004494376242	0.3108868743702519	-0.8071698644908785
super kingdom.Bacteria;phylum.Candidatus_Woykebacteria	0.3640088868790742	0.04439004494376242	0.3763386235520288	0.18734591197696396
super kingdom.Bacteria;phylum.Candidatus_Yanofskybacteria	0.3640088868790742	0.04439004494376242	0.3894702927992821	0.3868769008506283
super kingdom.Bacteria;phylum.Candidatus_Yonathbacteria	0.3640088868790742	0.04439004494376242	0.3640088868790742	0.0
super kingdom.Bacteria;phylum.Candidatus_Zambryskibacteria	0.3640088868790742	0.04439004494376242	0.3431991044958615	-0.31619715505983287
super kingdom.Bacteria;phylum.Chlamydiae	0.3640088868790742	0.04439004494376242	0.4481543113650291	1.2785594459279173
super kingdom.Bacteria;phylum.Chlorobi	0.3640088868790742	0.04439004494376242	0.3747038601461098	0.16250627028207998
super kingdom.Bacteria;phylum.Chloroflexi	0.3640088868790742	0.04439004494376242	0.5078118715058791	2.185034604916843
super kingdom.Bacteria;phylum.Chrysiogenetes	0.3640088868790742	0.04439004494376242	0.3686691600000001	0.07081117310613093
super kingdom.Bacteria;phylum.Cyanobacteria	0.3640088868790742	0.04439004494376242	0.5233277813915048	2.420793272338437
super kingdom.Bacteria;phylum.Deferribacteres	0.3640088868790742	0.04439004494376242	0.3987993206450265	0.5286281219819923
super kingdom.Bacteria;phylum.Deinococcus-Thermus	0.3640088868790742	0.04439004494376242	0.4642125966996796	1.5225593131274724
super kingdom.Bacteria;phylum.Dictyoglomi	0.3640088868790742	0.04439004494376242	0.2873648587301587	-1.1645784279110465
super kingdom.Bacteria;phylum.Elusimicrobia	0.3640088868790742	0.04439004494376242	0.4723947289489491	1.646883868372673
super kingdom.Bacteria;phylum.Fibrobacteres	0.3640088868790742	0.04439004494376242	0.48291389904199034	1.8067188726874372
super kingdom.Bacteria;phylum.Firmicutes	0.3640088868790742	0.04439004494376242	0.5534839058882256	2.879004732597886
super kingdom.Bacteria;phylum.Fusobacteria	0.3640088868790742	0.04439004494376242	0.48882215460729533	1.8964926899582477
super kingdom.Bacteria;phylum.Gemmatimonadetes	0.3640088868790742	0.04439004494376242	0.45966488624701946	1.4534584892607592
super kingdom.Bacteria;phylum.Ignavibacteriae	0.3640088868790742	0.04439004494376242	0.4425143485499158	1.19286224045302
super kingdom.Bacteria;phylum.Kiritimatiellaeota	0.3640088868790742	0.04439004494376242	0.49237233377783696	1.9504363849477497
super kingdom.Bacteria;phylum.Lentisphaerae	0.3640088868790742	0.04439004494376242	0.5010570428795027	2.0823974146163837
super kingdom.Bacteria;phylum.Nitrospinae	0.3640088868790742	0.04439004494376242	0.37503255944594305	0.16750073786292688
super kingdom.Bacteria;phylum.Nitrospirae	0.3640088868790742	0.04439004494376242	0.4311972541612235	1.0209030635932548
super kingdom.Bacteria;phylum.Planctomycetes	0.3640088868790742	0.04439004494376242	0.4863168686518126	1.8584257713741288
super kingdom.Bacteria;phylum.Proteobacteria	0.3640088868790742	0.04439004494376242	0.5620802486167715	3.0096230670249793
super kingdom.Bacteria;phylum.Rhodothermaeota	0.3640088868790742	0.04439004494376242	0.37907860720326003	0.22897897759367497
super kingdom.Bacteria;phylum.Spirochaetes	0.3640088868790742	0.04439004494376242	0.5270993365202287	2.478100695351944
super kingdom.Bacteria;phylum.Synergistetes	0.3640088868790742	0.04439004494376242	0.47891948262036765	1.746025152523393
super kingdom.Bacteria;phylum.Tenericutes	0.3640088868790742	0.04439004494376242	0.5145686005623485	2.287700671568709
super kingdom.Bacteria;phylum.Thermodesulfobacteria	0.3640088868790742	0.04439004494376242	0.2419653644018583	-1.8544074075424712
super kingdom.Bacteria;phylum.Thermotogae	0.3640088868790742	0.04439004494376242	0.44674328007434755	1.2571193332156465
super kingdom.Bacteria;phylum.Verrucomicrobia	0.3640088868790742	0.04439004494376242	0.5324844879003297	2.559926132763923
super kingdom.Bacteria;phylum.candidate_division_CPR1	0.3640088868790742	0.04439004494376242	0.43271663681185724	1.0439895362305283
super kingdom.Bacteria;phylum.candidate_division_CPR3	0.3640088868790742	0.04439004494376242	0.2731179631278539	-1.3810548799433984
super kingdom.Bacteria;phylum.candidate_division_KD3-62	0.3640088868790742	0.04439004494376242	0.20103831061175667	-2.4762792625720773
super kingdom.Bacteria;phylum.candidate_division_NC10	0.3640088868790742	0.04439004494376242	0.32390604361716574	-0.6093482726400425
super kingdom.Bacteria;phylum.candidate_division_WWE3	0.3640088868790742	0.04439004494376242	0.33017399454148477	-0.5141090138228461
super kingdom.Bacteria;phylum.candidate_division_Zixibacteria	0.3640088868790742	0.04439004494376242	0.3366268873265959	-0.41605962998093493
super kingdom.Archaea;phylum.Candidatus_Nanohaloarchaeota;class.Nanohaloarchaea	0.4309537314562657	0.05239629375269958	0.34285889924242424	-1.1340334598153852
super kingdom.Archaea;phylum.Candidatus_Verstraetearchaeota;class.Candidatus_Methanomethylia	0.4309537314562657	0.05239629375269958	0.4083989318228366	-0.29034503864713174
super kingdom.Archaea;phylum.Crenarchaeota;class.Thermoprotei	0.4309537314562657	0.05239629375269958	0.3628905468970112	-0.8761686325075604
super kingdom.Archaea;phylum.Euryarchaeota;class.Archaeoglobi	0.4309537314562657	0.05239629375269958	0.42619067756706747	-0.06131418092883228
super kingdom.Archaea;phylum.Euryarchaeota;class.Candidatus_Thalassoarchaea	0.4309537314562657	0.05239629375269958	0.3098229589346571	-1.5593008761211666
super kingdom.Archaea;phylum.Euryarchaeota;class.Hadesarchaea	0.4309537314562657	0.05239629375269958	0.11090810000000004	-4.119906305719975
super kingdom.Archaea;phylum.Euryarchaeota;class.Halobacteria	0.4309537314562657	0.05239629375269958	0.46226737030878123	0.40309645089202195
super kingdom.Archaea;phylum.Euryarchaeota;class.Methanobacteria	0.4309537314562657	0.05239629375269958	0.47936082871495544	0.6231383453985015
super kingdom.Archaea;phylum.Euryarchaeota;class.Methanococci	0.4309537314562657	0.05239629375269958	0.3862685161683278	-0.5752270368432982
super kingdom.Archaea;phylum.Euryarchaeota;class.Methanomicrobia	0.4309537314562657	0.05239629375269958	0.4901619130128955	0.7621793162288664
super kingdom.Archaea;phylum.Euryarchaeota;class.Thermococci	0.4309537314562657	0.05239629375269958	0.41156562424161847	-0.24958061388354028
super kingdom.Archaea;phylum.Euryarchaeota;class.Thermoplasmata	0.4309537314562657	0.05239629375269958	0.4858974795510168	0.7072838120159985
super kingdom.Archaea;phylum.Thaumarchaeota;class.Nitrososphaeria	0.4309537314562657	0.05239629375269958	0.40111064675220576	-0.38416619622315684
super kingdom.Bacteria;phylum.Acidobacteria;class.Acidobacteriia	0.4309537314562657	0.05239629375269958	0.4068951200149654	-0.3097034148938991
super kingdom.Bacteria;phylum.Acidobacteria;class.Blastocatellia	0.4309537314562657	0.05239629375269958	0.3911998889783141	-0.5117461080667564
super kingdom.Bacteria;phylum.Acidobacteria;class.Holophagae	0.4309537314562657	0.05239629375269958	0.4194633975257017	-0.14791359282099004
super kingdom.Bacteria;phylum.Acidobacteria;class.Solibacteres	0.4309537314562657	0.05239629375269958	0.4289696886493782	-0.025540328214201054
super kingdom.Bacteria;phylum.Actinobacteria;class.Acidimicrobiia	0.4309537314562657	0.05239629375269958	0.46663383402542036	0.45930537746922245
super kingdom.Bacteria;phylum.Actinobacteria;class.Actinobacteria	0.4309537314562657	0.05239629375269958	0.5524581069537386	1.56411021924232
super kingdom.Bacteria;phylum.Actinobacteria;class.Coriobacteriia	0.4309537314562657	0.05239629375269958	0.4982685708438081	0.8665352812327345
super kingdom.Bacteria;phylum.Actinobacteria;class.Nitriliruptoria	0.4309537314562657	0.05239629375269958	0.41459590743261765	-0.2105721675882163
super kingdom.Bacteria;phylum.Actinobacteria;class.Rubrobacteria	0.4309537314562657	0.05239629375269958	0.4398175916050518	0.11410333318358093
super kingdom.Bacteria;phylum.Actinobacteria;class.Thermoleophilia	0.4309537314562657	0.05239629375269958	0.42124830561681104	-0.12493670022529543
super kingdom.Bacteria;phylum.Aquificae;class.Aquificae	0.4309537314562657	0.05239629375269958	0.4223299445564516	-0.11101290108558914
super kingdom.Bacteria;phylum.Armatimonadetes;class.Armatimonadia	0.4309537314562657	0.05239629375269958	0.2953366877929495	-1.745780783850343
super kingdom.Bacteria;phylum.Armatimonadetes;class.Chthonomonadetes	0.4309537314562657	0.05239629375269958	0.31325028238314223	-1.5151813815887587
super kingdom.Bacteria;phylum.Armatimonadetes;class.Fimbriimonadia	0.4309537314562657	0.05239629375269958	0.3615064835862549	-0.8939855017319721
super kingdom.Bacteria;phylum.Bacteroidetes;class.Bacteroidia	0.4309537314562657	0.05239629375269958	0.5465887842918346	1.4885551824962922
super kingdom.Bacteria;phylum.Bacteroidetes;class.Chitinophagia	0.4309537314562657	0.05239629375269958	0.4815525756574137	0.6513524222715059
super kingdom.Bacteria;phylum.Bacteroidetes;class.Cytophagia	0.4309537314562657	0.05239629375269958	0.48284581887829725	0.6680001761443025
super kingdom.Bacteria;phylum.Bacteroidetes;class.Flavobacteriia	0.4309537314562657	0.05239629375269958	0.5281343436583609	1.2509935385881086
super kingdom.Bacteria;phylum.Bacteroidetes;class.Saprospiria	0.4309537314562657	0.05239629375269958	0.4371467160099597	0.07972149470653483
super kingdom.Bacteria;phylum.Bacteroidetes;class.Sphingobacteriia	0.4309537314562657	0.05239629375269958	0.4792321931791249	0.6214824366682481
super kingdom.Bacteria;phylum.Balneolaeota;class.Balneolia	0.4309537314562657	0.05239629375269958	0.3303645503593241	-1.29487160816044
super kingdom.Bacteria;phylum.Caldiserica;class.Caldisericia	0.4309537314562657	0.05239629375269958	0.3634864894519837	-0.8684971405427858
super kingdom.Bacteria;phylum.Calditrichaeota;class.Calditrichae	0.4309537314562657	0.05239629375269958	0.3459198902545911	-1.0946297156824125
super kingdom.Bacteria;phylum.Candidatus_Peregrinibacteria;class.Candidatus_Peribacteria	0.4309537314562657	0.05239629375269958	0.3999480585502956	-0.39913204481859343
super kingdom.Bacteria;phylum.Chlamydiae;class.Chlamydiia	0.4309537314562657	0.05239629375269958	0.4424306792919075	0.14774127534042347
super kingdom.Bacteria;phylum.Chlorobi;class.Chlorobia	0.4309537314562657	0.05239629375269958	0.34984710057466506	-1.0440752416596284
super kingdom.Bacteria;phylum.Chloroflexi;class.Anaerolineae	0.4309537314562657	0.05239629375269958	0.4750437993541036	0.567565780933793
super kingdom.Bacteria;phylum.Chloroflexi;class.Ardenticatenia	0.4309537314562657	0.05239629375269958	0.40193068115016767	-0.37360999874688466
super kingdom.Bacteria;phylum.Chloroflexi;class.Caldilineae	0.4309537314562657	0.05239629375269958	0.40538497896810916	-0.3291432666211671
super kingdom.Bacteria;phylum.Chloroflexi;class.Chloroflexia	0.4309537314562657	0.05239629375269958	0.372055190749592	-0.7581933493389638
super kingdom.Bacteria;phylum.Chloroflexi;class.Dehalococcoidia	0.4309537314562657	0.05239629375269958	0.464872821054981	0.4366360836927219
super kingdom.Bacteria;phylum.Chloroflexi;class.Ktedonobacteria	0.4309537314562657	0.05239629375269958	0.31010002907806805	-1.5557341877531006
super kingdom.Bacteria;phylum.Chloroflexi;class.Thermoflexia	0.4309537314562657	0.05239629375269958	0.3164855182523524	-1.473534605791815
super kingdom.Bacteria;phylum.Chloroflexi;class.Thermomicrobia	0.4309537314562657	0.05239629375269958	0.37059137676947274	-0.7770368386865708
super kingdom.Bacteria;phylum.Chrysiogenetes;class.Chrysiogenetes	0.4309537314562657	0.05239629375269958	0.3686691600000001	-0.8017812882623281
super kingdom.Bacteria;phylum.Cyanobacteria;class.Gloeobacteria	0.4309537314562657	0.05239629375269958	0.26393067598960795	-2.1500663398735753
super kingdom.Bacteria;phylum.Deferribacteres;class.Deferribacteres	0.4309537314562657	0.05239629375269958	0.3988530589659879	-0.4132278338210017
super kingdom.Bacteria;phylum.Deinococcus-Thermus;class.Deinococci	0.4309537314562657	0.05239629375269958	0.4642529109012028	0.4286560599070208
super kingdom.Bacteria;phylum.Dictyoglomi;class.Dictyoglomia	0.4309537314562657	0.05239629375269958	0.2873648587301587	-1.8484011154401578
super kingdom.Bacteria;phylum.Elusimicrobia;class.Elusimicrobia	0.4309537314562657	0.05239629375269958	0.46859732137019516	0.4845810978598772
super kingdom.Bacteria;phylum.Elusimicrobia;class.Endomicrobia	0.4309537314562657	0.05239629375269958	0.38285825115759076	-0.6191269402976333
super kingdom.Bacteria;phylum.Fibrobacteres;class.Chitinivibrionia	0.4309537314562657	0.05239629375269958	0.32369302865758554	-1.3807532501084143
super kingdom.Bacteria;phylum.Fibrobacteres;class.Fibrobacteria	0.4309537314562657	0.05239629375269958	0.4838542315396333	0.680981342808888
super kingdom.Bacteria;phylum.Firmicutes;class.Bacilli	0.4309537314562657	0.05239629375269958	0.5444578874094177	1.4611244206303615
super kingdom.Bacteria;phylum.Firmicutes;class.Clostridia	0.4309537314562657	0.05239629375269958	0.544788330429872	1.465378171189168
super kingdom.Bacteria;phylum.Firmicutes;class.Erysipelotrichia	0.4309537314562657	0.05239629375269958	0.4774912808670261	0.5990718960847513
super kingdom.Bacteria;phylum.Firmicutes;class.Limnochordia	0.4309537314562657	0.05239629375269958	0.4929800556405127	0.7984569043000067
super kingdom.Bacteria;phylum.Firmicutes;class.Negativicutes	0.4309537314562657	0.05239629375269958	0.5001220912951797	0.8903954119292234
super kingdom.Bacteria;phylum.Firmicutes;class.Tissierellia	0.4309537314562657	0.05239629375269958	0.47622210130674086	0.5827339106239984
super kingdom.Bacteria;phylum.Fusobacteria;class.Fusobacteriia	0.4309537314562657	0.05239629375269958	0.4882923648076588	0.7381128623155445
super kingdom.Bacteria;phylum.Gemmatimonadetes;class.Gemmatimonadetes	0.4309537314562657	0.05239629375269958	0.4581004272663673	0.34945592832684175
super kingdom.Bacteria;phylum.Gemmatimonadetes;class.Longimicrobia	0.4309537314562657	0.05239629375269958	0.2762896723580277	-1.990970567064751
super kingdom.Bacteria;phylum.Ignavibacteriae;class.Ignavibacteria	0.4309537314562657	0.05239629375269958	0.4420161255011229	0.1424047776386983
super kingdom.Bacteria;phylum.Kiritimatiellaeota;class.Kiritimatiellae	0.4309537314562657	0.05239629375269958	0.4923164648603521	0.7899145854214092
super kingdom.Bacteria;phylum.Lentisphaerae;class.Lentisphaeria	0.4309537314562657	0.05239629375269958	0.5020323058539796	0.9149853585886056
super kingdom.Bacteria;phylum.Lentisphaerae;class.Oligosphaeria	0.4309537314562657	0.05239629375269958	0.43293777426315316	0.02554032821420034
super kingdom.Bacteria;phylum.Nitrospinae;class.Nitrospinia	0.4309537314562657	0.05239629375269958	0.3343176533982389	-1.2439838204937885
super kingdom.Bacteria;phylum.Nitrospirae;class.Nitrospira	0.4309537314562657	0.05239629375269958	0.41402333986165724	-0.21794275638618565
super kingdom.Bacteria;phylum.Planctomycetes;class.Phycisphaerae	0.4309537314562657	0.05239629375269958	0.4533112431578427	0.28780537644089743
super kingdom.Bacteria;phylum.Planctomycetes;class.Planctomycetia	0.4309537314562657	0.05239629375269958	0.45349453249205207	0.29016483649771607
super kingdom.Bacteria;phylum.Proteobacteria;class.Acidithiobacillia	0.4309537314562657	0.05239629375269958	0.4275711500346136	-0.043543536167841936
super kingdom.Bacteria;phylum.Proteobacteria;class.Alphaproteobacteria	0.4309537314562657	0.05239629375269958	0.5494259232903297	1.5250773084097697
super kingdom.Bacteria;phylum.Proteobacteria;class.Betaproteobacteria	0.4309537314562657	0.05239629375269958	0.552973572156349	1.5707457365869892
super kingdom.Bacteria;phylum.Proteobacteria;class.Deltaproteobacteria	0.4309537314562657	0.05239629375269958	0.5468043562155389	1.4913302121811673
super kingdom.Bacteria;phylum.Proteobacteria;class.Epsilonproteobacteria	0.4309537314562657	0.05239629375269958	0.5224088893572387	1.1772905007713652
super kingdom.Bacteria;phylum.Proteobacteria;class.Gammaproteobacteria	0.4309537314562657	0.05239629375269958	0.5576444389759394	1.6308732052096575
super kingdom.Bacteria;phylum.Proteobacteria;class.Hydrogenophilalia	0.4309537314562657	0.05239629375269958	0.4268365063582175	-0.05300050985334319
super kingdom.Bacteria;phylum.Proteobacteria;class.Oligoflexia	0.4309537314562657	0.05239629375269958	0.4658905023400985	0.44973656416074426
super kingdom.Bacteria;phylum.Proteobacteria;class.Zetaproteobacteria	0.4309537314562657	0.05239629375269958	0.2762397065598465	-1.9916137703669192
super kingdom.Bacteria;phylum.Rhodothermaeota;class.Rhodothermia	0.4309537314562657	0.05239629375269958	0.3794477033963573	-0.6630304835627908
super kingdom.Bacteria;phylum.Spirochaetes;class.Spirochaetia	0.4309537314562657	0.05239629375269958	0.5268503251471051	1.2344645332174888
super kingdom.Bacteria;phylum.Synergistetes;class.Synergistia	0.4309537314562657	0.05239629375269958	0.47741368623872626	0.5980730304012305
super kingdom.Bacteria;phylum.Tenericutes;class.Mollicutes	0.4309537314562657	0.05239629375269958	0.5142705023862671	1.0725260906229426
super kingdom.Bacteria;phylum.Thermodesulfobacteria;class.Thermodesulfobacteria	0.4309537314562657	0.05239629375269958	0.2419653644018583	-2.432822974625017
super kingdom.Bacteria;phylum.Thermotogae;class.Thermotogae	0.4309537314562657	0.05239629375269958	0.4467439896773462	0.20326596591231985
super kingdom.Bacteria;phylum.Verrucomicrobia;class.Methylacidiphilae	0.4309537314562657	0.05239629375269958	0.3379464877370026	-1.1972703021537365
super kingdom.Bacteria;phylum.Verrucomicrobia;class.Opitutae	0.4309537314562657	0.05239629375269958	0.4771457125988578	0.5946234401548731
super kingdom.Bacteria;phylum.Verrucomicrobia;class.Spartobacteria	0.4309537314562657	0.05239629375269958	0.40209596808311476	-0.37148228128921046
super kingdom.Bacteria;phylum.Verrucomicrobia;class.Verrucomicrobiae	0.4309537314562657	0.05239629375269958	0.5254174124135333	1.216018831647601
super kingdom.Archaea;phylum.Candidatus_Verstraetearchaeota;class.Candidatus_Methanomethylia;order.Candidatus_Methanomethyliales	0.4070263728373615	0.05443981321098684	0.4083989318228366	0.017005538739664476
super kingdom.Archaea;phylum.Crenarchaeota;class.Thermoprotei;order.Desulfurococcales	0.4070263728373615	0.05443981321098684	0.4564043290849674	0.6117760742817598
super kingdom.Archaea;phylum.Crenarchaeota;class.Thermoprotei;order.Thermoproteales	0.4070263728373615	0.05443981321098684	0.45401941225296444	0.582227766335296
super kingdom.Archaea;phylum.Euryarchaeota;class.Archaeoglobi;order.Archaeoglobales	0.4070263728373615	0.05443981321098684	0.42619067756706747	0.2374392138687865
super kingdom.Archaea;phylum.Euryarchaeota;class.Halobacteria;order.Halobacteriales	0.4070263728373615	0.05443981321098684	0.44087102618993257	0.41932373749200746
super kingdom.Archaea;phylum.Euryarchaeota;class.Halobacteria;order.Haloferacales	0.4070263728373615	0.05443981321098684	0.4049492178988666	-0.025735242819187546
super kingdom.Archaea;phylum.Euryarchaeota;class.Halobacteria;order.Natrialbales	0.4070263728373615	0.05443981321098684	0.4756134570267131	0.8497706324940999
super kingdom.Archaea;phylum.Euryarchaeota;class.Methanobacteria;order.Methanobacteriales	0.4070263728373615	0.05443981321098684	0.47931035820789086	0.8955739800503931
super kingdom.Archaea;phylum.Euryarchaeota;class.Methanococci;order.Methanococcales	0.4070263728373615	0.05443981321098684	0.3862685161683278	-0.2571827801014058
super kingdom.Archaea;phylum.Euryarchaeota;class.Methanomicrobia;order.Methanocellales	0.4070263728373615	0.05443981321098684	0.3540090325523406	-0.6568668040002738
super kingdom.Archaea;phylum.Euryarchaeota;class.Methanomicrobia;order.Methanomicrobiales	0.4070263728373615	0.05443981321098684	0.4656275747548039	0.7260489494030821
super kingdom.Archaea;phylum.Euryarchaeota;class.Methanomicrobia;order.Methanosarcinales	0.4070263728373615	0.05443981321098684	0.4442861509835067	0.4616359714961516
super kingdom.Archaea;phylum.Euryarchaeota;NA;order.Candidatus_Altiarchaeales	0.4070263728373615	0.05443981321098684	0.33130719654244306	-0.9381348265867046
super kingdom.Archaea;phylum.Euryarchaeota;class.Thermococci;order.Thermococcales	0.4070263728373615	0.05443981321098684	0.5066650752380952	1.234489615074032
super kingdom.Archaea;phylum.Euryarchaeota;class.Thermoplasmata;order.Methanomassiliicoccales	0.4070263728373615	0.05443981321098684	0.5012352593044588	1.16721604345646
super kingdom.Archaea;phylum.Euryarchaeota;class.Thermoplasmata;order.Thermoplasmatales	0.4070263728373615	0.05443981321098684	0.5050417492507936	1.2143771585193097
super kingdom.Archaea;phylum.Thaumarchaeota;NA;order.Cenarchaeales	0.4070263728373615	0.05443981321098684	0.37699717285847095	-0.3720515686146542
super kingdom.Archaea;phylum.Thaumarchaeota;NA;order.Nitrosopumilales	0.4070263728373615	0.05443981321098684	0.41076603958609664	0.04633319838494031
super kingdom.Archaea;phylum.Thaumarchaeota;class.Nitrososphaeria;order.Candidatus_Nitrosocaldales	0.4070263728373615	0.05443981321098684	0.10941731590909091	-3.6872749371254447
super kingdom.Archaea;phylum.Thaumarchaeota;class.Nitrososphaeria;order.Nitrososphaerales	0.4070263728373615	0.05443981321098684	0.3771248459390246	-0.3704697425945388
super kingdom.Bacteria;phylum.Acidobacteria;class.Acidobacteriia;order.Acidobacteriales	0.4070263728373615	0.05443981321098684	0.3638827722648434	-0.5345345290574904
super kingdom.Bacteria;phylum.Acidobacteria;class.Holophagae;order.Acanthopleuribacterales	0.4070263728373615	0.05443981321098684	0.2557171930908476	-1.8746692456029606
super kingdom.Bacteria;phylum.Acidobacteria;class.Holophagae;order.Holophagales	0.4070263728373615	0.05443981321098684	0.37334044176300385	-0.4173572224791227
super kingdom.Bacteria;phylum.Acidobacteria;class.Solibacteres;order.Solibacterales	0.4070263728373615	0.05443981321098684	0.4288835168069018	0.2708025756603672
super kingdom.Bacteria;phylum.Actinobacteria;class.Acidimicrobiia;order.Acidimicrobiales	0.4070263728373615	0.05443981321098684	0.42007625040627267	0.16168354212418745
super kingdom.Bacteria;phylum.Actinobacteria;class.Actinobacteria;order.Acidothermales	0.4070263728373615	0.05443981321098684	0.2941747378262012	-1.3981933536739488
super kingdom.Bacteria;phylum.Actinobacteria;class.Actinobacteria;order.Actinomycetales	0.4070263728373615	0.05443981321098684	0.44585232982334994	0.4810403943413945
super kingdom.Bacteria;phylum.Actinobacteria;class.Actinobacteria;order.Actinopolysporales	0.4070263728373615	0.05443981321098684	0.5079840785714285	1.2508316175089806
super kingdom.Bacteria;phylum.Actinobacteria;class.Actinobacteria;order.Bifidobacteriales	0.4070263728373615	0.05443981321098684	0.404928756378581	-0.025988754092343566
super kingdom.Bacteria;phylum.Actinobacteria;class.Actinobacteria;order.Candidatus_Actinomarinales	0.4070263728373615	0.05443981321098684	0.28733676898854177	-1.482913460569161
super kingdom.Bacteria;phylum.Actinobacteria;class.Actinobacteria;order.Candidatus_Nanopelagicales	0.4070263728373615	0.05443981321098684	0.3296751486475838	-0.9583553446079466
super kingdom.Bacteria;phylum.Actinobacteria;class.Actinobacteria;order.Catenulisporales	0.4070263728373615	0.05443981321098684	0.1675647996337895	-2.9668474017273314
super kingdom.Bacteria;phylum.Actinobacteria;class.Actinobacteria;order.Corynebacteriales	0.4070263728373615	0.05443981321098684	0.5158387645173768	1.3481485033807272
super kingdom.Bacteria;phylum.Actinobacteria;class.Actinobacteria;order.Frankiales	0.4070263728373615	0.05443981321098684	0.404315506953415	-0.03358670577755105
super kingdom.Bacteria;phylum.Actinobacteria;class.Actinobacteria;order.Geodermatophilales	0.4070263728373615	0.05443981321098684	0.35953344677267335	-0.5884211918029211
super kingdom.Bacteria;phylum.Actinobacteria;class.Actinobacteria;order.Glycomycetales	0.4070263728373615	0.05443981321098684	0.3112325317361972	-1.1868530920026157
super kingdom.Bacteria;phylum.Actinobacteria;class.Actinobacteria;order.Jiangellales	0.4070263728373615	0.05443981321098684	0.34896664390243903	-0.7193402834162888
super kingdom.Bacteria;phylum.Actinobacteria;class.Actinobacteria;order.Kineosporiales	0.4070263728373615	0.05443981321098684	0.34698741997244126	-0.7438621943667295
super kingdom.Bacteria;phylum.Actinobacteria;class.Actinobacteria;order.Micrococcales	0.4070263728373615	0.05443981321098684	0.5278559807045542	1.497037722406334
super kingdom.Bacteria;phylum.Actinobacteria;class.Actinobacteria;order.Micromonosporales	0.4070263728373615	0.05443981321098684	0.3287722391521922	-0.9695420859901227
super kingdom.Bacteria;phylum.Actinobacteria;class.Actinobacteria;order.Nakamurellales	0.4070263728373615	0.05443981321098684	0.2793201836121184	-1.5822362252891087
super kingdom.Bacteria;phylum.Actinobacteria;class.Actinobacteria;order.Propionibacteriales	0.4070263728373615	0.05443981321098684	0.48934655687540785	1.0199190661600082
super kingdom.Bacteria;phylum.Actinobacteria;class.Actinobacteria;order.Pseudonocardiales	0.4070263728373615	0.05443981321098684	0.3658320948661914	-0.5103830853934118
super kingdom.Bacteria;phylum.Actinobacteria;class.Actinobacteria;order.Streptomycetales	0.4070263728373615	0.05443981321098684	0.4073564067983107	0.004089008463548157
super kingdom.Bacteria;phylum.Actinobacteria;class.Actinobacteria;order.Streptosporangiales	0.4070263728373615	0.05443981321098684	0.3242677967923578	-1.025350593938679
super kingdom.Bacteria;phylum.Actinobacteria;class.Coriobacteriia;order.Coriobacteriales	0.4070263728373615	0.05443981321098684	0.4408983733582496	0.4196625596010438
super kingdom.Bacteria;phylum.Actinobacteria;class.Coriobacteriia;order.Eggerthellales	0.4070263728373615	0.05443981321098684	0.3925341066869684	-0.17955424579492926
super kingdom.Bacteria;phylum.Actinobacteria;class.Nitriliruptoria;order.Egibacterales	0.4070263728373615	0.05443981321098684	0.42485568000000007	0.220899048320809
super kingdom.Bacteria;phylum.Actinobacteria;class.Nitriliruptoria;order.Egicoccales	0.4070263728373615	0.05443981321098684	0.40052484935897437	-0.08055166338827983
super kingdom.Bacteria;phylum.Actinobacteria;class.Nitriliruptoria;order.Euzebyales	0.4070263728373615	0.05443981321098684	0.3510861917453594	-0.6930798069378389
super kingdom.Bacteria;phylum.Actinobacteria;class.Nitriliruptoria;order.Nitriliruptorales	0.4070263728373615	0.05443981321098684	0.3776528057675846	-0.36392849998669907
super kingdom.Bacteria;phylum.Actinobacteria;class.Rubrobacteria;order.Gaiellales	0.4070263728373615	0.05443981321098684	0.4340279652506342	0.3345405411903625
super kingdom.Bacteria;phylum.Actinobacteria;class.Rubrobacteria;order.Rubrobacterales	0.4070263728373615	0.05443981321098684	0.30308481086240485	-1.2878005809087387
super kingdom.Bacteria;phylum.Actinobacteria;class.Thermoleophilia;order.Solirubrobacterales	0.4070263728373615	0.05443981321098684	0.42054390661525093	0.16747764340710725
super kingdom.Bacteria;phylum.Actinobacteria;class.Thermoleophilia;order.Thermoleophilales	0.4070263728373615	0.05443981321098684	0.13925231875	-3.3176294049638853
super kingdom.Bacteria;phylum.Aquificae;class.Aquificae;order.Aquificales	0.4070263728373615	0.05443981321098684	0.4306112047794118	0.29220804169678755
super kingdom.Bacteria;phylum.Aquificae;class.Aquificae;order.Desulfurobacteriales	0.4070263728373615	0.05443981321098684	0.3119211108974359	-1.1783218305226457
super kingdom.Bacteria;phylum.Armatimonadetes;class.Armatimonadia;order.Armatimonadales	0.4070263728373615	0.05443981321098684	0.2933891704606781	-1.4079262659993124
super kingdom.Bacteria;phylum.Armatimonadetes;class.Chthonomonadetes;order.Chthonomonadales	0.4070263728373615	0.05443981321098684	0.3131373163334527	-1.1632534590526828
super kingdom.Bacteria;phylum.Armatimonadetes;class.Fimbriimonadia;order.Fimbriimonadales	0.4070263728373615	0.05443981321098684	0.3615064835862549	-0.5639759371193627
super kingdom.Bacteria;phylum.Bacteroidetes;class.Bacteroidia;order.Bacteroidales	0.4070263728373615	0.05443981321098684	0.5406773047166097	1.6558895637392785
super kingdom.Bacteria;phylum.Bacteroidetes;class.Bacteroidia;order.Marinilabiliales	0.4070263728373615	0.05443981321098684	0.4816976767587143	0.9251520444757222
super kingdom.Bacteria;phylum.Bacteroidetes;class.Chitinophagia;order.Chitinophagales	0.4070263728373615	0.05443981321098684	0.4812110740656159	0.919123202702161
super kingdom.Bacteria;phylum.Bacteroidetes;class.Cytophagia;order.Cytophagales	0.4070263728373615	0.05443981321098684	0.4825258452045949	0.9354127696893025
super kingdom.Bacteria;phylum.Bacteroidetes;class.Flavobacteriia;order.Flavobacteriales	0.4070263728373615	0.05443981321098684	0.5277946512727401	1.4962778716169445
super kingdom.Bacteria;phylum.Bacteroidetes;NA;order.Bacteroidetes_Order_II._Incertae_sedis	0.4070263728373615	0.05443981321098684	0.3621237927322081	-0.55632768687515
super kingdom.Bacteria;phylum.Bacteroidetes;class.Saprospiria;order.Saprospirales	0.4070263728373615	0.05443981321098684	0.4370320086173393	0.3717596162091696
super kingdom.Bacteria;phylum.Bacteroidetes;class.Sphingobacteriia;order.Sphingobacteriales	0.4070263728373615	0.05443981321098684	0.478078340645916	0.8803097017207746
super kingdom.Bacteria;phylum.Balneolaeota;class.Balneolia;order.Balneolales	0.4070263728373615	0.05443981321098684	0.3299272194805417	-0.9552322727688725
super kingdom.Bacteria;phylum.Caldiserica;class.Caldisericia;order.Caldisericales	0.4070263728373615	0.05443981321098684	0.3633509021697575	-0.5411242185368981
super kingdom.Bacteria;phylum.Calditrichaeota;class.Calditrichae;order.Calditrichales	0.4070263728373615	0.05443981321098684	0.3451769975522035	-0.766292712055449
super kingdom.Bacteria;phylum.Candidatus_Melainabacteria;NA;order.Candidatus_Obscuribacterales	0.4070263728373615	0.05443981321098684	0.37481062417582417	-0.39914216269651154
super kingdom.Bacteria;phylum.Chlamydiae;class.Chlamydiia;order.Chlamydiales	0.4070263728373615	0.05443981321098684	0.4155265982087762	0.10531489967218788
super kingdom.Bacteria;phylum.Chlamydiae;class.Chlamydiia;order.Parachlamydiales	0.4070263728373615	0.05443981321098684	0.4293795661053221	0.2769484576591285
super kingdom.Bacteria;phylum.Chlorobi;class.Chlorobia;order.Chlorobiales	0.4070263728373615	0.05443981321098684	0.34984710057466506	-0.708431724872298
super kingdom.Bacteria;phylum.Chloroflexi;class.Anaerolineae;order.Anaerolineales	0.4070263728373615	0.05443981321098684	0.4614324727666319	0.6740730633889686
super kingdom.Bacteria;phylum.Chloroflexi;class.Ardenticatenia;order.Ardenticatenales	0.4070263728373615	0.05443981321098684	0.40184741646475003	-0.06416550702554351
super kingdom.Bacteria;phylum.Chloroflexi;class.Caldilineae;order.Caldilineales	0.4070263728373615	0.05443981321098684	0.40519188536706097	-0.022728675469510556
super kingdom.Bacteria;phylum.Chloroflexi;class.Chloroflexia;order.Chloroflexales	0.4070263728373615	0.05443981321098684	0.3674177852208353	-0.4907369215196786
super kingdom.Bacteria;phylum.Chloroflexi;class.Chloroflexia;order.Herpetosiphonales	0.4070263728373615	0.05443981321098684	0.18877280188408627	-2.7040874710614213
super kingdom.Bacteria;phylum.Chloroflexi;class.Chloroflexia;order.Kallotenuales	0.4070263728373615	0.05443981321098684	0.17690973128682724	-2.851066878684643
super kingdom.Bacteria;phylum.Chloroflexi;class.Dehalococcoidia;order.Dehalococcoidales	0.4070263728373615	0.05443981321098684	0.345263890407513	-0.7652161391483443
super kingdom.Bacteria;phylum.Chloroflexi;class.Ktedonobacteria;order.Ktedonobacterales	0.4070263728373615	0.05443981321098684	0.2862050915061916	-1.496934559458583
super kingdom.Bacteria;phylum.Chloroflexi;class.Thermoflexia;order.Thermoflexales	0.4070263728373615	0.05443981321098684	0.31628136575512944	-1.1242997566577102
super kingdom.Bacteria;phylum.Chloroflexi;class.Thermomicrobia;order.Sphaerobacterales	0.4070263728373615	0.05443981321098684	0.29726751047944955	-1.3598749529899996
super kingdom.Bacteria;phylum.Chloroflexi;class.Thermomicrobia;order.Thermomicrobiales	0.4070263728373615	0.05443981321098684	0.36629645630055097	-0.5046298052467854
super kingdom.Bacteria;phylum.Chrysiogenetes;class.Chrysiogenetes;order.Chrysiogenales	0.4070263728373615	0.05443981321098684	0.3686691600000001	-0.47523281385645855
super kingdom.Bacteria;phylum.Cyanobacteria;class.Gloeobacteria;order.Gloeobacterales	0.4070263728373615	0.05443981321098684	0.26029417719017095	-1.8179619701885428
super kingdom.Bacteria;phylum.Cyanobacteria;NA;order.Chroococcales	0.4070263728373615	0.05443981321098684	0.39730493576586723	-0.12044529705022525
super kingdom.Bacteria;phylum.Cyanobacteria;NA;order.Chroococcidiopsidales	0.4070263728373615	0.05443981321098684	0.24602640233569115	-1.994734845222893
super kingdom.Bacteria;phylum.Cyanobacteria;NA;order.Nostocales	0.4070263728373615	0.05443981321098684	0.4087990811247395	0.02196325241694161
super kingdom.Bacteria;phylum.Cyanobacteria;NA;order.Oscillatoriales	0.4070263728373615	0.05443981321098684	0.39839012718979544	-0.10700014460515575
super kingdom.Bacteria;phylum.Cyanobacteria;NA;order.Pleurocapsales	0.4070263728373615	0.05443981321098684	0.3117753181323305	-1.1801281532681156
super kingdom.Bacteria;phylum.Cyanobacteria;NA;order.Spirulinales	0.4070263728373615	0.05443981321098684	0.34365331329849014	-0.7851706414397152
super kingdom.Bacteria;phylum.Cyanobacteria;NA;order.Synechococcales	0.4070263728373615	0.05443981321098684	0.4102261614213868	0.03964429164808751
super kingdom.Bacteria;phylum.Deferribacteres;class.Deferribacteres;order.Deferribacterales	0.4070263728373615	0.05443981321098684	0.3633389985482999	-0.5412717003558818
super kingdom.Bacteria;phylum.Deinococcus-Thermus;class.Deinococci;order.Deinococcales	0.4070263728373615	0.05443981321098684	0.4535741143713745	0.5767106771200396
super kingdom.Bacteria;phylum.Deinococcus-Thermus;class.Deinococci;order.Thermales	0.4070263728373615	0.05443981321098684	0.46562032671863024	0.7259591487014426
super kingdom.Bacteria;phylum.Dictyoglomi;class.Dictyoglomia;order.Dictyoglomales	0.4070263728373615	0.05443981321098684	0.2873648587301587	-1.482565438229641
super kingdom.Bacteria;phylum.Elusimicrobia;class.Elusimicrobia;order.Elusimicrobiales	0.4070263728373615	0.05443981321098684	0.3642188854570172	-0.5303702009878698
super kingdom.Bacteria;phylum.Elusimicrobia;class.Endomicrobia;order.Endomicrobiales	0.4070263728373615	0.05443981321098684	0.3819418081139348	-0.31078922048963387
super kingdom.Bacteria;phylum.Fibrobacteres;class.Chitinivibrionia;order.Chitinivibrionales	0.4070263728373615	0.05443981321098684	0.24017582424303527	-2.067221516802732
super kingdom.Bacteria;phylum.Fibrobacteres;class.Fibrobacteria;order.Fibrobacterales	0.4070263728373615	0.05443981321098684	0.4838308171230655	0.9515809276690812
super kingdom.Bacteria;phylum.Firmicutes;class.Bacilli;order.Bacillales	0.4070263728373615	0.05443981321098684	0.5359155736845135	1.5968933366983367
super kingdom.Bacteria;phylum.Firmicutes;class.Bacilli;order.Lactobacillales	0.4070263728373615	0.05443981321098684	0.5083580454919069	1.2554649403904359
super kingdom.Bacteria;phylum.Firmicutes;class.Clostridia;order.Clostridiales	0.4070263728373615	0.05443981321098684	0.543174388463304	1.6868275815876683
super kingdom.Bacteria;phylum.Firmicutes;class.Clostridia;order.Halanaerobiales	0.4070263728373615	0.05443981321098684	0.4706302039605955	0.7880298228369613
super kingdom.Bacteria;phylum.Firmicutes;class.Clostridia;order.Natranaerobiales	0.4070263728373615	0.05443981321098684	0.32185951540170304	-1.0551883808157332
super kingdom.Bacteria;phylum.Firmicutes;class.Clostridia;order.Thermoanaerobacterales	0.4070263728373615	0.05443981321098684	0.5006374085041774	1.1598088754933247
super kingdom.Bacteria;phylum.Firmicutes;class.Erysipelotrichia;order.Erysipelotrichales	0.4070263728373615	0.05443981321098684	0.47716019370384843	0.8689341735596812
super kingdom.Bacteria;phylum.Firmicutes;class.Limnochordia;order.Limnochordales	0.4070263728373615	0.05443981321098684	0.4929800556405127	1.0649368793573954
super kingdom.Bacteria;phylum.Firmicutes;class.Negativicutes;order.Acidaminococcales	0.4070263728373615	0.05443981321098684	0.4353117968228008	0.35044677747362596
super kingdom.Bacteria;phylum.Firmicutes;class.Negativicutes;order.Selenomonadales	0.4070263728373615	0.05443981321098684	0.4706995302809213	0.7888887523536193
super kingdom.Bacteria;phylum.Firmicutes;class.Negativicutes;order.Veillonellales	0.4070263728373615	0.05443981321098684	0.45805545980220885	0.6322330219783135
super kingdom.Bacteria;phylum.Firmicutes;class.Tissierellia;order.Tissierellales	0.4070263728373615	0.05443981321098684	0.44233436095632384	0.4374539572656594
super kingdom.Bacteria;phylum.Fusobacteria;class.Fusobacteriia;order.Fusobacteriales	0.4070263728373615	0.05443981321098684	0.48815628946299144	1.0051720579755834
super kingdom.Bacteria;phylum.Gemmatimonadetes;class.Gemmatimonadetes;order.Gemmatimonadales	0.4070263728373615	0.05443981321098684	0.4319802698461469	0.3091702919722658
super kingdom.Bacteria;phylum.Gemmatimonadetes;class.Longimicrobia;order.Longimicrobiales	0.4070263728373615	0.05443981321098684	0.2762111986711314	-1.620755490700997
super kingdom.Bacteria;phylum.Ignavibacteriae;class.Ignavibacteria;order.Ignavibacteriales	0.4070263728373615	0.05443981321098684	0.3707049187800804	-0.45001045535265716
super kingdom.Bacteria;phylum.Kiritimatiellaeota;class.Kiritimatiellae;order.Kiritimatiellales	0.4070263728373615	0.05443981321098684	0.346802339429589	-0.7461552793086076
super kingdom.Bacteria;phylum.Lentisphaerae;class.Lentisphaeria;order.Lentisphaerales	0.4070263728373615	0.05443981321098684	0.3026304620431092	-1.2934298081620783
super kingdom.Bacteria;phylum.Lentisphaerae;class.Lentisphaeria;order.Victivallales	0.4070263728373615	0.05443981321098684	0.49509949994314895	1.0911960730069605
super kingdom.Bacteria;phylum.Lentisphaerae;class.Oligosphaeria;order.Oligosphaerales	0.4070263728373615	0.05443981321098684	0.4317068837909043	0.30578313178278776
super kingdom.Bacteria;NA;NA;order.Haloplasmatales	0.4070263728373615	0.05443981321098684	0.44674333018725815	0.4920795856372435
super kingdom.Bacteria;phylum.Nitrospinae;class.Nitrospinia;order.Nitrospinales	0.4070263728373615	0.05443981321098684	0.3342330348418882	-0.901884685737577
super kingdom.Bacteria;phylum.Nitrospirae;class.Nitrospira;order.Nitrospirales	0.4070263728373615	0.05443981321098684	0.34949517028816657	-0.7127920213579457
super kingdom.Bacteria;phylum.Planctomycetes;class.Phycisphaerae;order.Phycisphaerales	0.4070263728373615	0.05443981321098684	0.4392932463572578	0.3997755822934719
super kingdom.Bacteria;phylum.Planctomycetes;class.Phycisphaerae;order.Tepidisphaerales	0.4070263728373615	0.05443981321098684	0.3371759887819402	-0.8654224879258896
super kingdom.Bacteria;phylum.Planctomycetes;class.Planctomycetia;order.Candidatus_Brocadiales	0.4070263728373615	0.05443981321098684	0.2966370040765651	-1.3676867127564816
super kingdom.Bacteria;phylum.Planctomycetes;class.Planctomycetia;order.Planctomycetales	0.4070263728373615	0.05443981321098684	0.4527523864376383	0.5665297476601825
super kingdom.Bacteria;phylum.Proteobacteria;class.Acidithiobacillia;order.Acidithiobacillales	0.4070263728373615	0.05443981321098684	0.4306451072637736	0.2926280819408037
super kingdom.Bacteria;phylum.Proteobacteria;class.Alphaproteobacteria;order.Caulobacterales	0.4070263728373615	0.05443981321098684	0.44934044515307014	0.5242569562492543
super kingdom.Bacteria;phylum.Proteobacteria;class.Alphaproteobacteria;order.Holosporales	0.4070263728373615	0.05443981321098684	0.3891346612716057	-0.22167221763882428
super kingdom.Bacteria;phylum.Proteobacteria;class.Alphaproteobacteria;order.Iodidimonadales	0.4070263728373615	0.05443981321098684	0.16045537071428573	-3.0549308066570386
super kingdom.Bacteria;phylum.Proteobacteria;class.Alphaproteobacteria;order.Kiloniellales	0.4070263728373615	0.05443981321098684	0.3591300853010912	-0.5934187031694027
super kingdom.Bacteria;phylum.Proteobacteria;class.Alphaproteobacteria;order.Kordiimonadales	0.4070263728373615	0.05443981321098684	0.35478162969061033	-0.6472945883767305
super kingdom.Bacteria;phylum.Proteobacteria;class.Alphaproteobacteria;order.Magnetococcales	0.4070263728373615	0.05443981321098684	0.2986167696768319	-1.3431580906957419
super kingdom.Bacteria;phylum.Proteobacteria;class.Alphaproteobacteria;order.Micropepsales	0.4070263728373615	0.05443981321098684	0.34379137727783093	-0.7834600757197149
super kingdom.Bacteria;phylum.Proteobacteria;class.Alphaproteobacteria;order.Parvularculales	0.4070263728373615	0.05443981321098684	0.36337242574212825	-0.5408575487998305
super kingdom.Bacteria;phylum.Proteobacteria;class.Alphaproteobacteria;order.Pelagibacterales	0.4070263728373615	0.05443981321098684	0.3652224342652143	-0.5179365727682184
super kingdom.Bacteria;phylum.Proteobacteria;class.Alphaproteobacteria;order.Rhizobiales	0.4070263728373615	0.05443981321098684	0.5068326781910771	1.236566158625149
super kingdom.Bacteria;phylum.Proteobacteria;class.Alphaproteobacteria;order.Rhodobacterales	0.4070263728373615	0.05443981321098684	0.48770776688042317	0.999615015812591
super kingdom.Bacteria;phylum.Proteobacteria;class.Alphaproteobacteria;order.Rhodospirillales	0.4070263728373615	0.05443981321098684	0.5290703136770892	1.5120828946909686
super kingdom.Bacteria;phylum.Proteobacteria;class.Alphaproteobacteria;order.Rickettsiales	0.4070263728373615	0.05443981321098684	0.46022326268808905	0.6590913620175443
super kingdom.Bacteria;phylum.Proteobacteria;class.Alphaproteobacteria;order.Sneathiellales	0.4070263728373615	0.05443981321098684	0.45006303265408315	0.533209569485778
super kingdom.Bacteria;phylum.Proteobacteria;class.Alphaproteobacteria;order.Sphingomonadales	0.4070263728373615	0.05443981321098684	0.4773186721606189	0.8708976677078614
super kingdom.Bacteria;phylum.Proteobacteria;class.Betaproteobacteria;order.Burkholderiales	0.4070263728373615	0.05443981321098684	0.5441325468357545	1.6986988377550676
super kingdom.Bacteria;phylum.Proteobacteria;class.Betaproteobacteria;order.Ferritrophicales	0.4070263728373615	0.05443981321098684	0.28843861306489327	-1.469261987427568
super kingdom.Bacteria;phylum.Proteobacteria;class.Betaproteobacteria;order.Ferrovales	0.4070263728373615	0.05443981321098684	0.3525528463446582	-0.6749084555642219
super kingdom.Bacteria;phylum.Proteobacteria;class.Betaproteobacteria;order.Neisseriales	0.4070263728373615	0.05443981321098684	0.4708755939196631	0.7910701209220772
super kingdom.Bacteria;phylum.Proteobacteria;class.Betaproteobacteria;order.Nitrosomonadales	0.4070263728373615	0.05443981321098684	0.48405627316419647	0.9543742512945985
super kingdom.Bacteria;phylum.Proteobacteria;class.Betaproteobacteria;order.Procabacteriales	0.4070263728373615	0.05443981321098684	0.38324433782051276	-0.2946513206841053
super kingdom.Bacteria;phylum.Proteobacteria;class.Betaproteobacteria;order.Rhodocyclales	0.4070263728373615	0.05443981321098684	0.4293343453595	0.27638818800729437
super kingdom.Bacteria;phylum.Proteobacteria;class.Deltaproteobacteria;order.Bradymonadales	0.4070263728373615	0.05443981321098684	0.4358240045647416	0.3567928570887871
super kingdom.Bacteria;phylum.Proteobacteria;class.Deltaproteobacteria;order.Desulfarculales	0.4070263728373615	0.05443981321098684	0.405311574782152	-0.021245764347585912
super kingdom.Bacteria;phylum.Proteobacteria;class.Deltaproteobacteria;order.Desulfobacterales	0.4070263728373615	0.05443981321098684	0.4634797962686214	0.6994387048616783
super kingdom.Bacteria;phylum.Proteobacteria;class.Deltaproteobacteria;order.Desulfovibrionales	0.4070263728373615	0.05443981321098684	0.5014702017200411	1.1701269000331573
super kingdom.Bacteria;phylum.Proteobacteria;class.Deltaproteobacteria;order.Desulfurellales	0.4070263728373615	0.05443981321098684	0.20608806876876876	-2.48955720685338
super kingdom.Bacteria;phylum.Proteobacteria;class.Deltaproteobacteria;order.Desulfuromonadales	0.4070263728373615	0.05443981321098684	0.4287821614400082	0.2695468171564182
super kingdom.Bacteria;phylum.Proteobacteria;class.Deltaproteobacteria;order.Myxococcales	0.4070263728373615	0.05443981321098684	0.4674601824662791	0.7487543353004406
super kingdom.Bacteria;phylum.Proteobacteria;class.Deltaproteobacteria;order.Syntrophobacterales	0.4070263728373615	0.05443981321098684	0.4255688511027129	0.22973499558685273
super kingdom.Bacteria;phylum.Proteobacteria;class.Epsilonproteobacteria;order.Campylobacterales	0.4070263728373615	0.05443981321098684	0.5136369147804579	1.3208683344434833
super kingdom.Bacteria;phylum.Proteobacteria;class.Epsilonproteobacteria;order.Nautiliales	0.4070263728373615	0.05443981321098684	0.22336619775653044	-2.2754870685499293
super kingdom.Bacteria;phylum.Proteobacteria;class.Gammaproteobacteria;order.Acidiferrobacterales	0.4070263728373615	0.05443981321098684	0.39665631846846644	-0.1284814446365146
super kingdom.Bacteria;phylum.Proteobacteria;class.Gammaproteobacteria;order.Aeromonadales	0.4070263728373615	0.05443981321098684	0.4848932824749973	0.9647445118159387
super kingdom.Bacteria;phylum.Proteobacteria;class.Gammaproteobacteria;order.Alteromonadales	0.4070263728373615	0.05443981321098684	0.45356859089550916	0.5766422431337412
super kingdom.Bacteria;phylum.Proteobacteria;class.Gammaproteobacteria;order.Arenicellales	0.4070263728373615	0.05443981321098684	0.38912357460996305	-0.22180957760371636
super kingdom.Bacteria;phylum.Proteobacteria;class.Gammaproteobacteria;order.Cardiobacteriales	0.4070263728373615	0.05443981321098684	0.4499481009242938	0.5317856044656718
super kingdom.Bacteria;phylum.Proteobacteria;class.Gammaproteobacteria;order.Cellvibrionales	0.4070263728373615	0.05443981321098684	0.44482166954337077	0.4682708642125657
super kingdom.Bacteria;phylum.Proteobacteria;class.Gammaproteobacteria;order.Chromatiales	0.4070263728373615	0.05443981321098684	0.4601671026700324	0.6583955585054264
super kingdom.Bacteria;phylum.Proteobacteria;class.Gammaproteobacteria;order.Enterobacterales	0.4070263728373615	0.05443981321098684	0.5351856983986957	1.58785043028816
super kingdom.Bacteria;phylum.Proteobacteria;class.Gammaproteobacteria;order.Immundisolibacterales	0.4070263728373615	0.05443981321098684	0.3524491208933869	-0.6761935786070561
super kingdom.Bacteria;phylum.Proteobacteria;class.Gammaproteobacteria;order.Legionellales	0.4070263728373615	0.05443981321098684	0.4516046340807479	0.5523094865455865
super kingdom.Bacteria;phylum.Proteobacteria;class.Gammaproteobacteria;order.Methylococcales	0.4070263728373615	0.05443981321098684	0.42540727173779624	0.22773308224199948
super kingdom.Bacteria;phylum.Proteobacteria;class.Gammaproteobacteria;order.Nevskiales	0.4070263728373615	0.05443981321098684	0.36635102546530934	-0.5039537118656556
super kingdom.Bacteria;phylum.Proteobacteria;class.Gammaproteobacteria;order.Oceanospirillales	0.4070263728373615	0.05443981321098684	0.4704434793222916	0.785716368111933
super kingdom.Bacteria;phylum.Proteobacteria;class.Gammaproteobacteria;order.Orbales	0.4070263728373615	0.05443981321098684	0.42685849522727276	0.2457132474162206
super kingdom.Bacteria;phylum.Proteobacteria;class.Gammaproteobacteria;order.Pasteurellales	0.4070263728373615	0.05443981321098684	0.39719952119841384	-0.12175134766773882
super kingdom.Bacteria;phylum.Proteobacteria;class.Gammaproteobacteria;order.Pseudomonadales	0.4070263728373615	0.05443981321098684	0.5213739803231551	1.416727943545904
super kingdom.Bacteria;phylum.Proteobacteria;class.Gammaproteobacteria;order.Salinisphaerales	0.4070263728373615	0.05443981321098684	0.40669633887641227	-0.004089008463548157
super kingdom.Bacteria;phylum.Proteobacteria;class.Gammaproteobacteria;order.Thiotrichales	0.4070263728373615	0.05443981321098684	0.42688002332190955	0.24597997318262577
super kingdom.Bacteria;phylum.Proteobacteria;class.Gammaproteobacteria;order.Vibrionales	0.4070263728373615	0.05443981321098684	0.3985770879965572	-0.10468376383330436
super kingdom.Bacteria;phylum.Proteobacteria;class.Gammaproteobacteria;order.Xanthomonadales	0.4070263728373615	0.05443981321098684	0.4597910136878058	0.6537359440010617
super kingdom.Bacteria;phylum.Proteobacteria;class.Hydrogenophilalia;order.Hydrogenophilales	0.4070263728373615	0.05443981321098684	0.42119588861396756	0.17555547849767109
super kingdom.Bacteria;phylum.Proteobacteria;class.Oligoflexia;order.Bacteriovoracales	0.4070263728373615	0.05443981321098684	0.4324739424708286	0.31528672779220285
super kingdom.Bacteria;phylum.Proteobacteria;class.Oligoflexia;order.Bdellovibrionales	0.4070263728373615	0.05443981321098684	0.43136405512197834	0.30153560124152623
super kingdom.Bacteria;phylum.Proteobacteria;class.Oligoflexia;order.Oligoflexales	0.4070263728373615	0.05443981321098684	0.4529933825347542	0.5695156072909751
super kingdom.Bacteria;phylum.Proteobacteria;class.Oligoflexia;order.Silvanigrellales	0.4070263728373615	0.05443981321098684	0.33970902916526907	-0.8340389795858654
super kingdom.Bacteria;phylum.Proteobacteria;class.Zetaproteobacteria;order.Mariprofundales	0.4070263728373615	0.05443981321098684	0.26803936470964723	-1.7220017325577879
super kingdom.Bacteria;phylum.Rhodothermaeota;class.Rhodothermia;order.Rhodothermales	0.4070263728373615	0.05443981321098684	0.3795759892329026	-0.34010091132272147
super kingdom.Bacteria;phylum.Spirochaetes;class.Spirochaetia;order.Brachyspirales	0.4070263728373615	0.05443981321098684	0.31247736342253174	-1.1714300510329074
super kingdom.Bacteria;phylum.Spirochaetes;class.Spirochaetia;order.Brevinematales	0.4070263728373615	0.05443981321098684	0.4038461329289624	-0.03940209020961495
super kingdom.Bacteria;phylum.Spirochaetes;class.Spirochaetia;order.Spirochaetales	0.4070263728373615	0.05443981321098684	0.5200141873482952	1.3998805713334093
super kingdom.Bacteria;phylum.Synergistetes;class.Synergistia;order.Synergistales	0.4070263728373615	0.05443981321098684	0.4645305997172086	0.712457801994715
super kingdom.Bacteria;phylum.Tenericutes;class.Mollicutes;order.Acholeplasmatales	0.4070263728373615	0.05443981321098684	0.4765373732626039	0.8612176402423373
super kingdom.Bacteria;phylum.Tenericutes;class.Mollicutes;order.Anaeroplasmatales	0.4070263728373615	0.05443981321098684	0.38859353238853384	-0.22837662035055487
super kingdom.Bacteria;phylum.Tenericutes;class.Mollicutes;order.Entomoplasmatales	0.4070263728373615	0.05443981321098684	0.4034581172435897	-0.04420947250722768
super kingdom.Bacteria;phylum.Tenericutes;class.Mollicutes;order.Mycoplasmatales	0.4070263728373615	0.05443981321098684	0.4716502961917978	0.8006684184378177
super kingdom.Bacteria;phylum.Thermodesulfobacteria;class.Thermodesulfobacteria;order.Thermodesulfobacteriales	0.4070263728373615	0.05443981321098684	0.2367172920121951	-2.110071554182781
super kingdom.Bacteria;phylum.Thermotogae;class.Thermotogae;order.Kosmotogales	0.4070263728373615	0.05443981321098684	0.41508901997182285	0.09989345422693563
super kingdom.Bacteria;phylum.Thermotogae;class.Thermotogae;order.Mesoaciditogales	0.4070263728373615	0.05443981321098684	0.27234052238095235	-1.6687118527210643
super kingdom.Bacteria;phylum.Thermotogae;class.Thermotogae;order.Petrotogales	0.4070263728373615	0.05443981321098684	0.4441754118235775	0.4602639509898546
super kingdom.Bacteria;phylum.Thermotogae;class.Thermotogae;order.Thermotogales	0.4070263728373615	0.05443981321098684	0.4163111905059456	0.11503573123247128
super kingdom.Bacteria;phylum.Verrucomicrobia;class.Methylacidiphilae;order.Methylacidiphilales	0.4070263728373615	0.05443981321098684	0.33805034305162407	-0.8545895360727108
super kingdom.Bacteria;phylum.Verrucomicrobia;class.Opitutae;order.Opitutales	0.4070263728373615	0.05443981321098684	0.3979474571613827	-0.11248467561382174
super kingdom.Bacteria;phylum.Verrucomicrobia;class.Opitutae;order.Puniceicoccales	0.4070263728373615	0.05443981321098684	0.45123272732866826	0.547701688449504
super kingdom.Bacteria;phylum.Verrucomicrobia;class.Spartobacteria;order.Chthoniobacterales	0.4070263728373615	0.05443981321098684	0.3930748006579348	-0.1728552314961818
super kingdom.Bacteria;phylum.Verrucomicrobia;class.Verrucomicrobiae;order.Verrucomicrobiales	0.4070263728373615	0.05443981321098684	0.5188810514111669	1.3858414026856074
super kingdom.Archaea;phylum.Candidatus_Verstraetearchaeota;class.Candidatus_Methanomethylia;order.Candidatus_Methanomethyliales;family.Candidatus_Methanomethyliaceae	0.38250767622932286	0.04651035848127785	0.4083989318228366	0.3754736196260753
super kingdom.Archaea;phylum.Crenarchaeota;class.Thermoprotei;order.Desulfurococcales;family.Desulfurococcaceae	0.38250767622932286	0.04651035848127785	0.49305809111111104	1.6031962713012688
super kingdom.Archaea;phylum.Crenarchaeota;class.Thermoprotei;order.Desulfurococcales;family.Pyrodictiaceae	0.38250767622932286	0.04651035848127785	0.18401314	-2.8785572690686374
super kingdom.Archaea;phylum.Crenarchaeota;class.Thermoprotei;order.Thermoproteales;family.Thermofilaceae	0.38250767622932286	0.04651035848127785	0.4295667395238095	0.6824480476651749
super kingdom.Archaea;phylum.Crenarchaeota;class.Thermoprotei;order.Thermoproteales;family.Thermoproteaceae	0.38250767622932286	0.04651035848127785	0.408834445	0.38178940869369227
super kingdom.Archaea;phylum.Euryarchaeota;class.Archaeoglobi;order.Archaeoglobales;family.Archaeoglobaceae	0.38250767622932286	0.04651035848127785	0.42004666550505043	0.544388437615706
super kingdom.Archaea;phylum.Euryarchaeota;class.Halobacteria;order.Halobacteriales;family.Haloarculaceae	0.38250767622932286	0.04651035848127785	0.42776757543259564	0.6563566651445615
super kingdom.Archaea;phylum.Euryarchaeota;class.Halobacteria;order.Halobacteriales;family.Halobacteriaceae	0.38250767622932286	0.04651035848127785	0.4275596302620803	0.6533410552767764
super kingdom.Archaea;phylum.Euryarchaeota;class.Halobacteria;order.Halobacteriales;family.Halococcaceae	0.38250767622932286	0.04651035848127785	0.44673748484848486	0.9314572884664781
super kingdom.Archaea;phylum.Euryarchaeota;class.Halobacteria;order.Haloferacales;family.Haloferacaceae	0.38250767622932286	0.04651035848127785	0.3752314884580646	-0.10551889033291034
super kingdom.Archaea;phylum.Euryarchaeota;class.Halobacteria;order.Haloferacales;family.Halorubraceae	0.38250767622932286	0.04651035848127785	0.4268866637623762	0.6435817306809352
super kingdom.Archaea;phylum.Euryarchaeota;class.Halobacteria;order.Natrialbales;family.Natrialbaceae	0.38250767622932286	0.04651035848127785	0.4765748381241566	1.3641570080306773
super kingdom.Archaea;phylum.Euryarchaeota;class.Methanobacteria;order.Methanobacteriales;family.Methanobacteriaceae	0.38250767622932286	0.04651035848127785	0.47738092902699625	1.3758468956818843
super kingdom.Archaea;phylum.Euryarchaeota;class.Methanococci;order.Methanococcales;family.Methanocaldococcaceae	0.38250767622932286	0.04651035848127785	0.3926643833333333	0.14729202939003283
super kingdom.Archaea;phylum.Euryarchaeota;class.Methanococci;order.Methanococcales;family.Methanococcaceae	0.38250767622932286	0.04651035848127785	0.33923699777327937	-0.6275090910475918
super kingdom.Archaea;phylum.Euryarchaeota;class.Methanomicrobia;order.Methanocellales;family.Methanocellaceae	0.38250767622932286	0.04651035848127785	0.29800530957749194	-1.2254488531518453
super kingdom.Archaea;phylum.Euryarchaeota;class.Methanomicrobia;order.Methanomicrobiales;family.Methanocalculaceae	0.38250767622932286	0.04651035848127785	0.36510767375	-0.25233391593611054
super kingdom.Archaea;phylum.Euryarchaeota;class.Methanomicrobia;order.Methanomicrobiales;family.Methanocorpusculaceae	0.38250767622932286	0.04651035848127785	0.43924674496270155	0.8228269747130936
super kingdom.Archaea;phylum.Euryarchaeota;class.Methanomicrobia;order.Methanomicrobiales;family.Methanomicrobiaceae	0.38250767622932286	0.04651035848127785	0.4491749011493189	0.9668045707836413
super kingdom.Archaea;phylum.Euryarchaeota;class.Methanomicrobia;order.Methanomicrobiales;family.Methanoregulaceae	0.38250767622932286	0.04651035848127785	0.3517398198438736	-0.4461938264621673
super kingdom.Archaea;phylum.Euryarchaeota;class.Methanomicrobia;order.Methanomicrobiales;family.Methanospirillaceae	0.38250767622932286	0.04651035848127785	0.4100305404317947	0.3991351214024528
super kingdom.Archaea;phylum.Euryarchaeota;class.Methanomicrobia;order.Methanosarcinales;family.Candidatus_Methanoperedenaceae	0.38250767622932286	0.04651035848127785	0.4517800246678497	1.0045839343043825
super kingdom.Archaea;phylum.Euryarchaeota;class.Methanomicrobia;order.Methanosarcinales;family.Methanosaetaceae	0.38250767622932286	0.04651035848127785	0.41691335596381507	0.4989493483213541
super kingdom.Archaea;phylum.Euryarchaeota;class.Methanomicrobia;order.Methanosarcinales;family.Methanosarcinaceae	0.38250767622932286	0.04651035848127785	0.42902162628619	0.6745428443158878
super kingdom.Archaea;phylum.Euryarchaeota;class.Methanomicrobia;order.Methanosarcinales;family.Methermicoccaceae	0.38250767622932286	0.04651035848127785	0.4027902464669244	0.29413676115190823
super kingdom.Archaea;phylum.Euryarchaeota;class.Thermococci;order.Thermococcales;family.Thermococcaceae	0.38250767622932286	0.04651035848127785	0.5088845952651515	1.832711397722306
super kingdom.Archaea;phylum.Euryarchaeota;class.Thermoplasmata;order.Methanomassiliicoccales;family.Methanomassiliicoccaceae	0.38250767622932286	0.04651035848127785	0.48578390143428857	1.4977063572282179
super kingdom.Archaea;phylum.Euryarchaeota;class.Thermoplasmata;order.Thermoplasmatales;family.Cuniculiplasmataceae	0.38250767622932286	0.04651035848127785	0.2141592607142857	-2.4413798204356283
super kingdom.Archaea;phylum.Euryarchaeota;class.Thermoplasmata;order.Thermoplasmatales;family.Ferroplasmaceae	0.38250767622932286	0.04651035848127785	0.4126314265765766	0.43685303475313664
super kingdom.Archaea;phylum.Euryarchaeota;class.Thermoplasmata;order.Thermoplasmatales;family.Thermoplasmataceae	0.38250767622932286	0.04651035848127785	0.3065559094623656	-1.101448505731378
super kingdom.Archaea;phylum.Thaumarchaeota;NA;order.Cenarchaeales;family.Cenarchaeaceae	0.38250767622932286	0.04651035848127785	0.37734997577145923	-0.07479669932833506
super kingdom.Archaea;phylum.Thaumarchaeota;NA;order.Nitrosopumilales;family.Nitrosopumilaceae	0.38250767622932286	0.04651035848127785	0.41051300558162274	0.40613180549508315
super kingdom.Archaea;phylum.Thaumarchaeota;class.Nitrososphaeria;order.Candidatus_Nitrosocaldales;family.Candidatus_Nitrosocaldaceae	0.38250767622932286	0.04651035848127785	0.10332510178571429	-4.04869093290048
super kingdom.Archaea;phylum.Thaumarchaeota;class.Nitrososphaeria;order.Nitrososphaerales;family.Nitrososphaeraceae	0.38250767622932286	0.04651035848127785	0.37575229790231784	-0.09796613930996637
super kingdom.Bacteria;phylum.Acidobacteria;class.Acidobacteriia;order.Acidobacteriales;family.Acidobacteriaceae	0.38250767622932286	0.04651035848127785	0.33363979280572637	-0.7086794615367954
super kingdom.Bacteria;phylum.Acidobacteria;class.Blastocatellia;NA;family.Pyrinomonadaceae	0.38250767622932286	0.04651035848127785	0.30346502448341095	-1.146272356266719
super kingdom.Bacteria;phylum.Acidobacteria;class.Holophagae;order.Acanthopleuribacterales;family.Acanthopleuribacteraceae	0.38250767622932286	0.04651035848127785	0.2547594497678723	-1.8525980255012757
super kingdom.Bacteria;phylum.Acidobacteria;class.Holophagae;order.Holophagales;family.Holophagaceae	0.38250767622932286	0.04651035848127785	0.37585589507675404	-0.0964637785639569
super kingdom.Bacteria;phylum.Acidobacteria;class.Solibacteres;order.Solibacterales;family.Bryobacteraceae	0.38250767622932286	0.04651035848127785	0.37936165187941795	-0.045623478777386595
super kingdom.Bacteria;phylum.Acidobacteria;class.Solibacteres;order.Solibacterales;family.Solibacteraceae	0.38250767622932286	0.04651035848127785	0.34220423241676207	-0.584478411139297
super kingdom.Bacteria;phylum.Actinobacteria;class.Acidimicrobiia;order.Acidimicrobiales;family.Acidimicrobiaceae	0.38250767622932286	0.04651035848127785	0.40859480622306277	0.378314179821365
super kingdom.Bacteria;phylum.Actinobacteria;class.Acidimicrobiia;order.Acidimicrobiales;family.Iamiaceae	0.38250767622932286	0.04651035848127785	0.3332760223465975	-0.7139548415008471
super kingdom.Bacteria;phylum.Actinobacteria;class.Acidimicrobiia;order.Acidimicrobiales;family.Microthrixaceae	0.38250767622932286	0.04651035848127785	0.32851286893936105	-0.7830298403625235
super kingdom.Bacteria;phylum.Actinobacteria;class.Actinobacteria;order.Acidothermales;family.Acidothermaceae	0.38250767622932286	0.04651035848127785	0.2919109971308727	-1.3138282500180836
super kingdom.Bacteria;phylum.Actinobacteria;class.Actinobacteria;order.Actinomycetales;family.Actinomycetaceae	0.38250767622932286	0.04651035848127785	0.4170705151417784	0.5012284624104419
super kingdom.Bacteria;phylum.Actinobacteria;class.Actinobacteria;order.Actinopolysporales;family.Actinopolysporaceae	0.38250767622932286	0.04651035848127785	0.47754037999999993	1.3781592452614695
super kingdom.Bacteria;phylum.Actinobacteria;class.Actinobacteria;order.Bifidobacteriales;family.Bifidobacteriaceae	0.38250767622932286	0.04651035848127785	0.40418996390358336	0.31443538940876775
super kingdom.Bacteria;phylum.Actinobacteria;class.Actinobacteria;order.Candidatus_Actinomarinales;family.Candidatus_Actinomarinaceae	0.38250767622932286	0.04651035848127785	0.28536612800049366	-1.4087415960891803
super kingdom.Bacteria;phylum.Actinobacteria;class.Actinobacteria;order.Catenulisporales;family.Actinospicaceae	0.38250767622932286	0.04651035848127785	0.15441609621523386	-3.3077720331020037
super kingdom.Bacteria;phylum.Actinobacteria;class.Actinobacteria;order.Catenulisporales;family.Catenulisporaceae	0.38250767622932286	0.04651035848127785	0.15932308153883043	-3.2366111913943345
super kingdom.Bacteria;phylum.Actinobacteria;class.Actinobacteria;order.Corynebacteriales;family.Corynebacteriaceae	0.38250767622932286	0.04651035848127785	0.47498572883986906	1.3411118292135358
super kingdom.Bacteria;phylum.Actinobacteria;class.Actinobacteria;order.Corynebacteriales;family.Dietziaceae	0.38250767622932286	0.04651035848127785	0.4194349118452423	0.5355168183874286
super kingdom.Bacteria;phylum.Actinobacteria;class.Actinobacteria;order.Corynebacteriales;family.Gordoniaceae	0.38250767622932286	0.04651035848127785	0.4048268868255319	0.32367201194578954
super kingdom.Bacteria;phylum.Actinobacteria;class.Actinobacteria;order.Corynebacteriales;family.Mycobacteriaceae	0.38250767622932286	0.04651035848127785	0.42457598775309335	0.6100724293704988
super kingdom.Bacteria;phylum.Actinobacteria;class.Actinobacteria;order.Corynebacteriales;family.Nocardiaceae	0.38250767622932286	0.04651035848127785	0.4217362741215958	0.568891052435384
super kingdom.Bacteria;phylum.Actinobacteria;class.Actinobacteria;order.Corynebacteriales;family.Segniliparaceae	0.38250767622932286	0.04651035848127785	0.4381077803571429	0.8063097702256358
super kingdom.Bacteria;phylum.Actinobacteria;class.Actinobacteria;order.Corynebacteriales;family.Tsukamurellaceae	0.38250767622932286	0.04651035848127785	0.38569424912954425	0.04621151171008593
super kingdom.Bacteria;phylum.Actinobacteria;class.Actinobacteria;order.Corynebacteriales;family.Williamsiaceae	0.38250767622932286	0.04651035848127785	0.36132636877776825	-0.30717020070824047
super kingdom.Bacteria;phylum.Actinobacteria;class.Actinobacteria;order.Frankiales;family.Cryptosporangiaceae	0.38250767622932286	0.04651035848127785	0.315464647617644	-0.9722544560499373
super kingdom.Bacteria;phylum.Actinobacteria;class.Actinobacteria;order.Frankiales;family.Frankiaceae	0.38250767622932286	0.04651035848127785	0.2686616542114416	-1.6509889917348186
super kingdom.Bacteria;phylum.Actinobacteria;class.Actinobacteria;order.Frankiales;family.Motilibacteraceae	0.38250767622932286	0.04651035848127785	0.29775448323863635	-1.2290863234555742
super kingdom.Bacteria;phylum.Actinobacteria;class.Actinobacteria;order.Frankiales;family.Sporichthyaceae	0.38250767622932286	0.04651035848127785	0.39401523052141846	0.16688194388607222
super kingdom.Bacteria;phylum.Actinobacteria;class.Actinobacteria;order.Geodermatophilales;family.Geodermatophilaceae	0.38250767622932286	0.04651035848127785	0.35757476049747455	-0.3615758256240873
super kingdom.Bacteria;phylum.Actinobacteria;class.Actinobacteria;order.Glycomycetales;family.Glycomycetaceae	0.38250767622932286	0.04651035848127785	0.30816114907410097	-1.0781694057584734
super kingdom.Bacteria;phylum.Actinobacteria;class.Actinobacteria;order.Jiangellales;family.Jiangellaceae	0.38250767622932286	0.04651035848127785	0.3434736719061166	-0.5660690667858453
super kingdom.Bacteria;phylum.Actinobacteria;class.Actinobacteria;order.Kineosporiales;family.Kineosporiaceae	0.38250767622932286	0.04651035848127785	0.3360009093236343	-0.6744386746373024
super kingdom.Bacteria;phylum.Actinobacteria;class.Actinobacteria;order.Micrococcales;family.Beutenbergiaceae	0.38250767622932286	0.04651035848127785	0.307035742947131	-1.0944899859063377
super kingdom.Bacteria;phylum.Actinobacteria;class.Actinobacteria;order.Micrococcales;family.Bogoriellaceae	0.38250767622932286	0.04651035848127785	0.3866839628841448	0.060564288248535394
super kingdom.Bacteria;phylum.Actinobacteria;class.Actinobacteria;order.Micrococcales;family.Brevibacteriaceae	0.38250767622932286	0.04651035848127785	0.40523192378517237	0.3295458365183081
super kingdom.Bacteria;phylum.Actinobacteria;class.Actinobacteria;order.Micrococcales;family.Cellulomonadaceae	0.38250767622932286	0.04651035848127785	0.37811299102406	-0.06373149247928289
super kingdom.Bacteria;phylum.Actinobacteria;class.Actinobacteria;order.Micrococcales;family.Demequinaceae	0.38250767622932286	0.04651035848127785	0.3942394910476505	0.1701341581797925
super kingdom.Bacteria;phylum.Actinobacteria;class.Actinobacteria;order.Micrococcales;family.Dermabacteraceae	0.38250767622932286	0.04651035848127785	0.3796704609240209	-0.04114514634072452
super kingdom.Bacteria;phylum.Actinobacteria;class.Actinobacteria;order.Micrococcales;family.Dermacoccaceae	0.38250767622932286	0.04651035848127785	0.43997455574114747	0.8333816481393765
super kingdom.Bacteria;phylum.Actinobacteria;class.Actinobacteria;order.Micrococcales;family.Dermatophilaceae	0.38250767622932286	0.04651035848127785	0.4919704531764368	1.5874234034810972
super kingdom.Bacteria;phylum.Actinobacteria;class.Actinobacteria;order.Micrococcales;family.Intrasporangiaceae	0.38250767622932286	0.04651035848127785	0.3821338354477007	-0.005421419248384466
super kingdom.Bacteria;phylum.Actinobacteria;class.Actinobacteria;order.Micrococcales;family.Microbacteriaceae	0.38250767622932286	0.04651035848127785	0.461324508632534	1.142997536098991
super kingdom.Bacteria;phylum.Actinobacteria;class.Actinobacteria;order.Micrococcales;family.Micrococcaceae	0.38250767622932286	0.04651035848127785	0.4819751880973864	1.4424725978008446
super kingdom.Bacteria;phylum.Actinobacteria;class.Actinobacteria;order.Micrococcales;family.Promicromonosporaceae	0.38250767622932286	0.04651035848127785	0.385430253798504	0.04238306537800053
super kingdom.Bacteria;phylum.Actinobacteria;class.Actinobacteria;order.Micrococcales;family.Rarobacteraceae	0.38250767622932286	0.04651035848127785	0.233739915	-2.157422207304429
super kingdom.Bacteria;phylum.Actinobacteria;class.Actinobacteria;order.Micrococcales;family.Sanguibacteraceae	0.38250767622932286	0.04651035848127785	0.38644602903368797	0.05711378412987922
super kingdom.Bacteria;phylum.Actinobacteria;class.Actinobacteria;order.Micromonosporales;family.Micromonosporaceae	0.38250767622932286	0.04651035848127785	0.3266311475836706	-0.8103184639673892
super kingdom.Bacteria;phylum.Actinobacteria;class.Actinobacteria;order.Nakamurellales;family.Nakamurellaceae	0.38250767622932286	0.04651035848127785	0.2785454143012264	-1.5076552255131084
super kingdom.Bacteria;phylum.Actinobacteria;class.Actinobacteria;order.Propionibacteriales;family.Nocardioidaceae	0.38250767622932286	0.04651035848127785	0.41238789191438974	0.43332130795891277
super kingdom.Bacteria;phylum.Actinobacteria;class.Actinobacteria;order.Propionibacteriales;family.Propionibacteriaceae	0.38250767622932286	0.04651035848127785	0.493571914947485	1.6106477174081086
super kingdom.Bacteria;phylum.Actinobacteria;class.Actinobacteria;order.Pseudonocardiales;family.Pseudonocardiaceae	0.38250767622932286	0.04651035848127785	0.3595411262107846	-0.33305969402056257
super kingdom.Bacteria;phylum.Actinobacteria;class.Actinobacteria;order.Streptomycetales;family.Streptomycetaceae	0.38250767622932286	0.04651035848127785	0.39887918318652943	0.23741872825571986
super kingdom.Bacteria;phylum.Actinobacteria;class.Actinobacteria;order.Streptosporangiales;family.Nocardiopsaceae	0.38250767622932286	0.04651035848127785	0.3430912127824675	-0.5716154687746124
super kingdom.Bacteria;phylum.Actinobacteria;class.Actinobacteria;order.Streptosporangiales;family.Streptosporangiaceae	0.38250767622932286	0.04651035848127785	0.2673680522778367	-1.6697487385772083
super kingdom.Bacteria;phylum.Actinobacteria;class.Actinobacteria;order.Streptosporangiales;family.Thermomonosporaceae	0.38250767622932286	0.04651035848127785	0.24670752862618	-1.9693665601555903
super kingdom.Bacteria;phylum.Actinobacteria;class.Coriobacteriia;order.Coriobacteriales;family.Atopobiaceae	0.38250767622932286	0.04651035848127785	0.42638176556412394	0.6362597237061958
super kingdom.Bacteria;phylum.Actinobacteria;class.Coriobacteriia;order.Coriobacteriales;family.Coriobacteriaceae	0.38250767622932286	0.04651035848127785	0.3809908669448036	-0.02199668804333909
super kingdom.Bacteria;phylum.Actinobacteria;class.Coriobacteriia;order.Eggerthellales;family.Eggerthellaceae	0.38250767622932286	0.04651035848127785	0.38969633913132123	0.10424960930675016
super kingdom.Bacteria;phylum.Actinobacteria;class.Nitriliruptoria;order.Egibacterales;family.Egibacteraceae	0.38250767622932286	0.04651035848127785	0.42485568000000007	0.6141285115465105
super kingdom.Bacteria;phylum.Actinobacteria;class.Nitriliruptoria;order.Egicoccales;family.Egicoccaceae	0.38250767622932286	0.04651035848127785	0.40052484935897437	0.2612840920744945
super kingdom.Bacteria;phylum.Actinobacteria;class.Nitriliruptoria;order.Euzebyales;family.Euzebyaceae	0.38250767622932286	0.04651035848127785	0.35411776196847383	-0.4117090355040707
super kingdom.Bacteria;phylum.Actinobacteria;class.Nitriliruptoria;order.Nitriliruptorales;family.Nitriliruptoraceae	0.38250767622932286	0.04651035848127785	0.376967753522851	-0.08033966616778428
super kingdom.Bacteria;phylum.Actinobacteria;class.Rubrobacteria;order.Gaiellales;family.Gaiellaceae	0.38250767622932286	0.04651035848127785	0.3275032691778226	-0.797671002722121
super kingdom.Bacteria;phylum.Actinobacteria;class.Rubrobacteria;order.Rubrobacterales;family.Rubrobacteraceae	0.38250767622932286	0.04651035848127785	0.3005506099413808	-1.1885370418565937
super kingdom.Bacteria;phylum.Actinobacteria;class.Thermoleophilia;order.Solirubrobacterales;family.Conexibacteraceae	0.38250767622932286	0.04651035848127785	0.33474809299808855	-0.692606950748143
super kingdom.Bacteria;phylum.Actinobacteria;class.Thermoleophilia;order.Solirubrobacterales;family.Parviterribacteraceae	0.38250767622932286	0.04651035848127785	0.21915842958702506	-2.3688821377724634
super kingdom.Bacteria;phylum.Actinobacteria;class.Thermoleophilia;order.Solirubrobacterales;family.Patulibacteraceae	0.38250767622932286	0.04651035848127785	0.3092985728967753	-1.061674545622936
super kingdom.Bacteria;phylum.Actinobacteria;class.Thermoleophilia;order.Solirubrobacterales;family.Solirubrobacteraceae	0.38250767622932286	0.04651035848127785	0.3448917111313217	-0.5455047369202476
super kingdom.Bacteria;phylum.Actinobacteria;class.Thermoleophilia;order.Thermoleophilales;family.Thermoleophilaceae	0.38250767622932286	0.04651035848127785	0.13747676904761905	-3.553425260025769
super kingdom.Bacteria;phylum.Aquificae;class.Aquificae;order.Aquificales;family.Hydrogenothermaceae	0.38250767622932286	0.04651035848127785	0.4410811166666667	0.8494289361722358
super kingdom.Bacteria;phylum.Aquificae;class.Aquificae;order.Desulfurobacteriales;family.Desulfurobacteriaceae	0.38250767622932286	0.04651035848127785	0.3119211108974359	-1.0236426382031332
super kingdom.Bacteria;phylum.Armatimonadetes;class.Armatimonadia;order.Armatimonadales;family.Armatimonadaceae	0.38250767622932286	0.04651035848127785	0.25907406103682384	-1.7900277610124984
super kingdom.Bacteria;phylum.Armatimonadetes;class.Chthonomonadetes;order.Chthonomonadales;family.Chthonomonadaceae	0.38250767622932286	0.04651035848127785	0.22285253171369462	-2.315310464055856
super kingdom.Bacteria;phylum.Armatimonadetes;class.Fimbriimonadia;order.Fimbriimonadales;family.Fimbriimonadaceae	0.38250767622932286	0.04651035848127785	0.3548630999212401	-0.4009001839225372
super kingdom.Bacteria;phylum.Bacteroidetes;class.Bacteroidia;order.Bacteroidales;family.Bacteroidaceae	0.38250767622932286	0.04651035848127785	0.46124129189467217	1.1417907313665747
super kingdom.Bacteria;phylum.Bacteroidetes;class.Bacteroidia;order.Bacteroidales;family.Barnesiellaceae	0.38250767622932286	0.04651035848127785	0.4071887654181075	0.35792385041181823
super kingdom.Bacteria;phylum.Bacteroidetes;class.Bacteroidia;order.Bacteroidales;family.Dysgonamonadaceae	0.38250767622932286	0.04651035848127785	0.4900206201030772	1.5591470273479762
super kingdom.Bacteria;phylum.Bacteroidetes;class.Bacteroidia;order.Bacteroidales;family.Lentimicrobiaceae	0.38250767622932286	0.04651035848127785	0.48233618779957815	1.447707796394297
super kingdom.Bacteria;phylum.Bacteroidetes;class.Bacteroidia;order.Bacteroidales;family.Muribaculaceae	0.38250767622932286	0.04651035848127785	0.42831667644052396	0.6643196989280147
super kingdom.Bacteria;phylum.Bacteroidetes;class.Bacteroidia;order.Bacteroidales;family.Odoribacteraceae	0.38250767622932286	0.04651035848127785	0.3585648642174338	-0.34721739382862565
super kingdom.Bacteria;phylum.Bacteroidetes;class.Bacteroidia;order.Bacteroidales;family.Paludibacteraceae	0.38250767622932286	0.04651035848127785	0.4824658816700183	1.4495886100459021
super kingdom.Bacteria;phylum.Bacteroidetes;class.Bacteroidia;order.Bacteroidales;family.Porphyromonadaceae	0.38250767622932286	0.04651035848127785	0.42713717381814537	0.6472146142640679
super kingdom.Bacteria;phylum.Bacteroidetes;class.Bacteroidia;order.Bacteroidales;family.Prevotellaceae	0.38250767622932286	0.04651035848127785	0.44792702803309825	0.9487079808330628
super kingdom.Bacteria;phylum.Bacteroidetes;class.Bacteroidia;order.Bacteroidales;family.Rikenellaceae	0.38250767622932286	0.04651035848127785	0.4757813092609449	1.352649294413942
super kingdom.Bacteria;phylum.Bacteroidetes;class.Bacteroidia;order.Bacteroidales;family.Tannerellaceae	0.38250767622932286	0.04651035848127785	0.4231906227610998	0.5899819395072966
super kingdom.Bacteria;phylum.Bacteroidetes;class.Bacteroidia;order.Marinilabiliales;family.Marinifilaceae	0.38250767622932286	0.04651035848127785	0.37573712283135147	-0.09818620738674422
super kingdom.Bacteria;phylum.Bacteroidetes;class.Bacteroidia;order.Marinilabiliales;family.Marinilabiliaceae	0.38250767622932286	0.04651035848127785	0.4425874966335772	0.8712743788030592
super kingdom.Bacteria;phylum.Bacteroidetes;class.Bacteroidia;order.Marinilabiliales;family.Prolixibacteraceae	0.38250767622932286	0.04651035848127785	0.4304969979560312	0.695938606262165
super kingdom.Bacteria;phylum.Bacteroidetes;class.Bacteroidia;order.Marinilabiliales;family.Salinivirgaceae	0.38250767622932286	0.04651035848127785	0.24911092590885814	-1.9345126198409806
super kingdom.Bacteria;phylum.Bacteroidetes;class.Chitinophagia;order.Chitinophagales;family.Chitinophagaceae	0.38250767622932286	0.04651035848127785	0.46016293076783543	1.1261523953231547
super kingdom.Bacteria;phylum.Bacteroidetes;class.Cytophagia;order.Cytophagales;family.Amoebophilaceae	0.38250767622932286	0.04651035848127785	0.35483559922631125	-0.40129899754630577
super kingdom.Bacteria;phylum.Bacteroidetes;class.Cytophagia;order.Cytophagales;family.Bernardetiaceae	0.38250767622932286	0.04651035848127785	0.35241555469240154	-0.43639435541805816
super kingdom.Bacteria;phylum.Bacteroidetes;class.Cytophagia;order.Cytophagales;family.Catalimonadaceae	0.38250767622932286	0.04651035848127785	0.33617121196172245	-0.6719689547844404
super kingdom.Bacteria;phylum.Bacteroidetes;class.Cytophagia;order.Cytophagales;family.Cyclobacteriaceae	0.38250767622932286	0.04651035848127785	0.4196274293832538	0.5383086975443744
super kingdom.Bacteria;phylum.Bacteroidetes;class.Cytophagia;order.Cytophagales;family.Cytophagaceae	0.38250767622932286	0.04651035848127785	0.43968195213638656	0.8291383261344468
super kingdom.Bacteria;phylum.Bacteroidetes;class.Cytophagia;order.Cytophagales;family.Flammeovirgaceae	0.38250767622932286	0.04651035848127785	0.35697029090749366	-0.3703418116568726
super kingdom.Bacteria;phylum.Bacteroidetes;class.Cytophagia;order.Cytophagales;family.Hymenobacteraceae	0.38250767622932286	0.04651035848127785	0.3716831212684307	-0.15697712369830966
super kingdom.Bacteria;phylum.Bacteroidetes;class.Cytophagia;order.Cytophagales;family.Microscillaceae	0.38250767622932286	0.04651035848127785	0.40019621520087517	0.2565182568901559
super kingdom.Bacteria;phylum.Bacteroidetes;class.Cytophagia;order.Cytophagales;family.Persicobacteraceae	0.38250767622932286	0.04651035848127785	0.23744039512987014	-2.1037580401226417
super kingdom.Bacteria;phylum.Bacteroidetes;class.Flavobacteriia;order.Flavobacteriales;family.Blattabacteriaceae	0.38250767622932286	0.04651035848127785	0.40385806634615384	0.30962222857989186
super kingdom.Bacteria;phylum.Bacteroidetes;class.Flavobacteriia;order.Flavobacteriales;family.Crocinitomicaceae	0.38250767622932286	0.04651035848127785	0.41528216981315813	0.475293973012923
super kingdom.Bacteria;phylum.Bacteroidetes;class.Flavobacteriia;order.Flavobacteriales;family.Cryomorphaceae	0.38250767622932286	0.04651035848127785	0.37879221565131943	-0.05388141284853042
super kingdom.Bacteria;phylum.Bacteroidetes;class.Flavobacteriia;order.Flavobacteriales;family.Flavobacteriaceae	0.38250767622932286	0.04651035848127785	0.5219481269840756	2.0221580439804834
super kingdom.Bacteria;phylum.Bacteroidetes;class.Flavobacteriia;order.Flavobacteriales;family.Schleiferiaceae	0.38250767622932286	0.04651035848127785	0.29950731430305855	-1.2036668600396514
super kingdom.Bacteria;phylum.Bacteroidetes;NA;order.Bacteroidetes_Order_II._Incertae_sedis;family.Rhodothermaceae	0.38250767622932286	0.04651035848127785	0.35746578321809774	-0.36315620836747436
super kingdom.Bacteria;phylum.Bacteroidetes;class.Saprospiria;order.Saprospirales;family.Haliscomenobacteraceae	0.38250767622932286	0.04651035848127785	0.3672674501169007	-0.22101295326073417
super kingdom.Bacteria;phylum.Bacteroidetes;class.Saprospiria;order.Saprospirales;family.Lewinellaceae	0.38250767622932286	0.04651035848127785	0.35182182654848454	-0.44500456956797513
super kingdom.Bacteria;phylum.Bacteroidetes;class.Saprospiria;order.Saprospirales;family.Saprospiraceae	0.38250767622932286	0.04651035848127785	0.42864574283865814	0.6690918024344862
super kingdom.Bacteria;phylum.Bacteroidetes;class.Sphingobacteriia;order.Sphingobacteriales;family.Sphingobacteriaceae	0.38250767622932286	0.04651035848127785	0.4058479472258391	0.33847937588283383
super kingdom.Bacteria;phylum.Balneolaeota;class.Balneolia;order.Balneolales;family.Balneolaceae	0.38250767622932286	0.04651035848127785	0.3298746834913095	-0.763280877735634
super kingdom.Bacteria;phylum.Caldiserica;class.Caldisericia;order.Caldisericales;family.Caldisericaceae	0.38250767622932286	0.04651035848127785	0.32014323519509474	-0.904405826380424
super kingdom.Bacteria;phylum.Calditrichaeota;class.Calditrichae;order.Calditrichales;family.Calditrichaceae	0.38250767622932286	0.04651035848127785	0.3381871644932251	-0.642733717765372
super kingdom.Bacteria;phylum.Chlamydiae;class.Chlamydiia;order.Chlamydiales;family.Chlamydiaceae	0.38250767622932286	0.04651035848127785	0.42040405180947094	0.5495712349057367
super kingdom.Bacteria;phylum.Chlamydiae;class.Chlamydiia;order.Parachlamydiales;family.Criblamydiaceae	0.38250767622932286	0.04651035848127785	0.36402736924805207	-0.2680004347026373
super kingdom.Bacteria;phylum.Chlamydiae;class.Chlamydiia;order.Parachlamydiales;family.Parachlamydiaceae	0.38250767622932286	0.04651035848127785	0.3800513305806569	-0.03562179471853918
super kingdom.Bacteria;phylum.Chlamydiae;class.Chlamydiia;order.Parachlamydiales;family.Rhabdochlamydiaceae	0.38250767622932286	0.04651035848127785	0.37394711310633993	-0.12414483377272491
super kingdom.Bacteria;phylum.Chlamydiae;class.Chlamydiia;order.Parachlamydiales;family.Simkaniaceae	0.38250767622932286	0.04651035848127785	0.4035984755168482	0.30585765609907534
super kingdom.Bacteria;phylum.Chlamydiae;class.Chlamydiia;order.Parachlamydiales;family.Waddliaceae	0.38250767622932286	0.04651035848127785	0.31313893065733384	-1.0059818804368863
super kingdom.Bacteria;phylum.Chlorobi;class.Chlorobia;order.Chlorobiales;family.Chlorobiaceae	0.38250767622932286	0.04651035848127785	0.34759987776497697	-0.5062310475923403
super kingdom.Bacteria;phylum.Chloroflexi;class.Anaerolineae;order.Anaerolineales;family.Anaerolineaceae	0.38250767622932286	0.04651035848127785	0.45936933948166203	1.114643776451929
super kingdom.Bacteria;phylum.Chloroflexi;class.Ardenticatenia;order.Ardenticatenales;family.Ardenticatenaceae	0.38250767622932286	0.04651035848127785	0.4244381760117083	0.6080738907836802
super kingdom.Bacteria;phylum.Chloroflexi;class.Caldilineae;order.Caldilineales;family.Caldilineaceae	0.38250767622932286	0.04651035848127785	0.4046630349143017	0.3212958401927416
super kingdom.Bacteria;phylum.Chloroflexi;class.Chloroflexia;order.Chloroflexales;family.Chloroflexaceae	0.38250767622932286	0.04651035848127785	0.22343776579797484	-2.3068234303096715
super kingdom.Bacteria;phylum.Chloroflexi;class.Chloroflexia;order.Chloroflexales;family.Oscillochloridaceae	0.38250767622932286	0.04651035848127785	0.26411752921858767	-1.716887652112171
super kingdom.Bacteria;phylum.Chloroflexi;class.Chloroflexia;order.Chloroflexales;family.Roseiflexaceae	0.38250767622932286	0.04651035848127785	0.29269586341751813	-1.3024461606286815
super kingdom.Bacteria;phylum.Chloroflexi;class.Chloroflexia;order.Herpetosiphonales;family.Herpetosiphonaceae	0.38250767622932286	0.04651035848127785	0.20870455166826227	-2.520483722605232
super kingdom.Bacteria;phylum.Chloroflexi;class.Dehalococcoidia;order.Dehalococcoidales;family.Dehalococcoidaceae	0.38250767622932286	0.04651035848127785	0.3127371669079794	-1.0118082370869066
super kingdom.Bacteria;phylum.Chloroflexi;class.Ktedonobacteria;order.Ktedonobacterales;family.Ktedonobacteraceae	0.38250767622932286	0.04651035848127785	0.26724902313490906	-1.671474892914321
super kingdom.Bacteria;phylum.Chloroflexi;class.Ktedonobacteria;order.Ktedonobacterales;family.Thermosporotrichaceae	0.38250767622932286	0.04651035848127785	0.12828505341603721	-3.6867230341062283
super kingdom.Bacteria;phylum.Chloroflexi;class.Thermoflexia;order.Thermoflexales;family.Thermoflexaceae	0.38250767622932286	0.04651035848127785	0.31388853239314657	-0.9951111956990589
super kingdom.Bacteria;phylum.Chloroflexi;class.Thermomicrobia;order.Sphaerobacterales;family.Sphaerobacteraceae	0.38250767622932286	0.04651035848127785	0.30158513469148035	-1.173534418630783
super kingdom.Bacteria;phylum.Cyanobacteria;class.Gloeobacteria;order.Gloeobacterales;family.Gloeobacteraceae	0.38250767622932286	0.04651035848127785	0.26202728410261916	-1.7472002762629686
super kingdom.Bacteria;phylum.Cyanobacteria;NA;order.Chroococcales;family.Aphanothecaceae	0.38250767622932286	0.04651035848127785	0.3778399427323628	-0.06769122436814248
super kingdom.Bacteria;phylum.Cyanobacteria;NA;order.Chroococcales;family.Chroococcaceae	0.38250767622932286	0.04651035848127785	0.3704813839869281	-0.1744046542132235
super kingdom.Bacteria;phylum.Cyanobacteria;NA;order.Chroococcales;family.Cyanobacteriaceae	0.38250767622932286	0.04651035848127785	0.2965541686344782	-1.246493222378862
super kingdom.Bacteria;phylum.Cyanobacteria;NA;order.Chroococcales;family.Entophysalidaceae	0.38250767622932286	0.04651035848127785	0.18152073390710383	-2.9147020104427193
super kingdom.Bacteria;phylum.Cyanobacteria;NA;order.Chroococcales;family.Microcystaceae	0.38250767622932286	0.04651035848127785	0.3814720904105849	-0.015018010787101022
super kingdom.Bacteria;phylum.Cyanobacteria;NA;order.Chroococcidiopsidales;family.Chroococcidiopsidaceae	0.38250767622932286	0.04651035848127785	0.2313834342152872	-2.191595767046239
super kingdom.Bacteria;phylum.Cyanobacteria;NA;order.Nostocales;family.Aphanizomenonaceae	0.38250767622932286	0.04651035848127785	0.3456814490662978	-0.5340519991443413
super kingdom.Bacteria;phylum.Cyanobacteria;NA;order.Nostocales;family.Cyanomargaritaceae	0.38250767622932286	0.04651035848127785	0.2246033479609929	-2.2899202194113317
super kingdom.Bacteria;phylum.Cyanobacteria;NA;order.Nostocales;family.Godleyaceae	0.38250767622932286	0.04651035848127785	0.13255530694444442	-3.6247960432254245
super kingdom.Bacteria;phylum.Cyanobacteria;NA;order.Nostocales;family.Hapalosiphonaceae	0.38250767622932286	0.04651035848127785	0.33542116095238095	-0.6828461548632268
super kingdom.Bacteria;phylum.Cyanobacteria;NA;order.Nostocales;family.Nostocaceae	0.38250767622932286	0.04651035848127785	0.3374660127194021	-0.6531918226587066
super kingdom.Bacteria;phylum.Cyanobacteria;NA;order.Nostocales;family.Rivulariaceae	0.38250767622932286	0.04651035848127785	0.3386518696450618	-0.6359945882245587
super kingdom.Bacteria;phylum.Cyanobacteria;NA;order.Nostocales;family.Scytonemataceae	0.38250767622932286	0.04651035848127785	0.21816776524024026	-2.3832486997485067
super kingdom.Bacteria;phylum.Cyanobacteria;NA;order.Nostocales;family.Stigonemataceae	0.38250767622932286	0.04651035848127785	0.3080237622222222	-1.0801617826201375
super kingdom.Bacteria;phylum.Cyanobacteria;NA;order.Nostocales;family.Tolypothrichaceae	0.38250767622932286	0.04651035848127785	0.2934553882246377	-1.2914315720354415
super kingdom.Bacteria;phylum.Cyanobacteria;NA;order.Oscillatoriales;family.Coleofasciculaceae	0.38250767622932286	0.04651035848127785	0.31952296878209707	-0.9134008971053471
super kingdom.Bacteria;phylum.Cyanobacteria;NA;order.Oscillatoriales;family.Cyanothecaceae	0.38250767622932286	0.04651035848127785	0.37211863707692305	-0.15066129647129958
super kingdom.Bacteria;phylum.Cyanobacteria;NA;order.Oscillatoriales;family.Gomontiellaceae	0.38250767622932286	0.04651035848127785	0.26488788	-1.7057160658121564
super kingdom.Bacteria;phylum.Cyanobacteria;NA;order.Oscillatoriales;family.Microcoleaceae	0.38250767622932286	0.04651035848127785	0.3437249931386924	-0.5624244195595529
super kingdom.Bacteria;phylum.Cyanobacteria;NA;order.Oscillatoriales;family.Oscillatoriaceae	0.38250767622932286	0.04651035848127785	0.36703322367656266	-0.22440969271387565
super kingdom.Bacteria;phylum.Cyanobacteria;NA;order.Pleurocapsales;family.Dermocarpellaceae	0.38250767622932286	0.04651035848127785	0.21471845642517184	-2.4332703938036344
super kingdom.Bacteria;phylum.Cyanobacteria;NA;order.Pleurocapsales;family.Hyellaceae	0.38250767622932286	0.04651035848127785	0.31433424044416647	-0.9886475611098252
super kingdom.Bacteria;phylum.Cyanobacteria;NA;order.Pleurocapsales;family.Xenococcaceae	0.38250767622932286	0.04651035848127785	0.2800520994640063	-1.4858053569479248
super kingdom.Bacteria;phylum.Cyanobacteria;NA;order.Spirulinales;family.Spirulinaceae	0.38250767622932286	0.04651035848127785	0.34772954016806723	-0.5043506902785795
super kingdom.Bacteria;phylum.Cyanobacteria;NA;order.Synechococcales;family.Acaryochloridaceae	0.38250767622932286	0.04651035848127785	0.20987155932815516	-2.503559839226586
super kingdom.Bacteria;phylum.Cyanobacteria;NA;order.Synechococcales;family.Chamaesiphonaceae	0.38250767622932286	0.04651035848127785	0.2438083901098901	-2.0114097136278937
super kingdom.Bacteria;phylum.Cyanobacteria;NA;order.Synechococcales;family.Coelosphaeriaceae	0.38250767622932286	0.04651035848127785	0.2866330263580247	-1.3903691030950718
super kingdom.Bacteria;phylum.Cyanobacteria;NA;order.Synechococcales;family.Leptolyngbyaceae	0.38250767622932286	0.04651035848127785	0.3822995621300299	-0.00301805966398625
super kingdom.Bacteria;phylum.Cyanobacteria;NA;order.Synechococcales;family.Merismopediaceae	0.38250767622932286	0.04651035848127785	0.35693419871794874	-0.3708652186812912
super kingdom.Bacteria;phylum.Cyanobacteria;NA;order.Synechococcales;family.Prochloraceae	0.38250767622932286	0.04651035848127785	0.22566219939833698	-2.274564811853366
super kingdom.Bacteria;phylum.Cyanobacteria;NA;order.Synechococcales;family.Pseudanabaenaceae	0.38250767622932286	0.04651035848127785	0.3232446748896854	-0.8594289119170068
super kingdom.Bacteria;phylum.Cyanobacteria;NA;order.Synechococcales;family.Romeriaceae	0.38250767622932286	0.04651035848127785	0.22708785909090912	-2.2538899703729416
super kingdom.Bacteria;phylum.Cyanobacteria;NA;order.Synechococcales;family.Schizotrichaceae	0.38250767622932286	0.04651035848127785	0.18581662578947367	-2.852403213508369
super kingdom.Bacteria;phylum.Cyanobacteria;NA;order.Synechococcales;family.Synechococcaceae	0.38250767622932286	0.04651035848127785	0.3795328513094538	-0.04314075369511652
super kingdom.Bacteria;phylum.Deferribacteres;class.Deferribacteres;order.Deferribacterales;family.Deferribacteraceae	0.38250767622932286	0.04651035848127785	0.3590702277468339	-0.33988863864618457
super kingdom.Bacteria;phylum.Deinococcus-Thermus;class.Deinococci;order.Deinococcales;family.Deinococcaceae	0.38250767622932286	0.04651035848127785	0.4159292073951988	0.4846772778157913
super kingdom.Bacteria;phylum.Deinococcus-Thermus;class.Deinococci;order.Deinococcales;family.Trueperaceae	0.38250767622932286	0.04651035848127785	0.4073000635973427	0.3595378907222352
super kingdom.Bacteria;phylum.Deinococcus-Thermus;class.Deinococci;order.Thermales;family.Thermaceae	0.38250767622932286	0.04651035848127785	0.4685774359840058	1.2481791050540447
super kingdom.Bacteria;phylum.Dictyoglomi;class.Dictyoglomia;order.Dictyoglomales;family.Dictyoglomaceae	0.38250767622932286	0.04651035848127785	0.2796997416923077	-1.4909152307223037
super kingdom.Bacteria;phylum.Elusimicrobia;class.Elusimicrobia;order.Elusimicrobiales;family.Elusimicrobiaceae	0.38250767622932286	0.04651035848127785	0.35813645806877104	-0.35343011714470784
super kingdom.Bacteria;phylum.Elusimicrobia;class.Endomicrobia;order.Endomicrobiales;family.Endomicrobiaceae	0.38250767622932286	0.04651035848127785	0.3839307494201888	0.020637332169441754
super kingdom.Bacteria;phylum.Fibrobacteres;class.Chitinivibrionia;order.Chitinivibrionales;family.Chitinivibrionaceae	0.38250767622932286	0.04651035848127785	0.23463747544840824	-2.144405833139807
super kingdom.Bacteria;phylum.Fibrobacteres;class.Fibrobacteria;order.Fibrobacterales;family.Fibrobacteraceae	0.38250767622932286	0.04651035848127785	0.48998872357704254	1.5586844656139396
super kingdom.Bacteria;phylum.Firmicutes;class.Bacilli;order.Bacillales;family.Alicyclobacillaceae	0.38250767622932286	0.04651035848127785	0.3851358683377572	0.038113902991778706
super kingdom.Bacteria;phylum.Firmicutes;class.Bacilli;order.Bacillales;family.Bacillaceae	0.38250767622932286	0.04651035848127785	0.5112882873099756	1.8675696126619703
super kingdom.Bacteria;phylum.Firmicutes;class.Bacilli;order.Bacillales;family.Bacillales_Family_X._Incertae_Sedis	0.38250767622932286	0.04651035848127785	0.4167039635627531	0.4959127507927029
super kingdom.Bacteria;phylum.Firmicutes;class.Bacilli;order.Bacillales;family.Listeriaceae	0.38250767622932286	0.04651035848127785	0.416559831416957	0.4938225540353051
super kingdom.Bacteria;phylum.Firmicutes;class.Bacilli;order.Bacillales;family.Paenibacillaceae	0.38250767622932286	0.04651035848127785	0.4393035801559802	0.8236511956808796
super kingdom.Bacteria;phylum.Firmicutes;class.Bacilli;order.Bacillales;family.Pasteuriaceae	0.38250767622932286	0.04651035848127785	0.423989424300112	0.6015661171897
super kingdom.Bacteria;phylum.Firmicutes;class.Bacilli;order.Bacillales;family.Planococcaceae	0.38250767622932286	0.04651035848127785	0.4808059511809641	1.4255163858618805
super kingdom.Bacteria;phylum.Firmicutes;class.Bacilli;order.Bacillales;family.Sporolactobacillaceae	0.38250767622932286	0.04651035848127785	0.39814915418049107	0.22683188621017933
super kingdom.Bacteria;phylum.Firmicutes;class.Bacilli;order.Bacillales;family.Staphylococcaceae	0.38250767622932286	0.04651035848127785	0.48079963463459063	1.4254247836403577
super kingdom.Bacteria;phylum.Firmicutes;class.Bacilli;order.Bacillales;family.Thermoactinomycetaceae	0.38250767622932286	0.04651035848127785	0.3684010258058453	-0.20457389855707717
super kingdom.Bacteria;phylum.Firmicutes;class.Bacilli;order.Lactobacillales;family.Aerococcaceae	0.38250767622932286	0.04651035848127785	0.3779395595820783	-0.06624658608077447
super kingdom.Bacteria;phylum.Firmicutes;class.Bacilli;order.Lactobacillales;family.Carnobacteriaceae	0.38250767622932286	0.04651035848127785	0.4251859508178025	0.618918081483328
super kingdom.Bacteria;phylum.Firmicutes;class.Bacilli;order.Lactobacillales;family.Enterococcaceae	0.38250767622932286	0.04651035848127785	0.4439501616203487	0.8910356743907863
super kingdom.Bacteria;phylum.Firmicutes;class.Bacilli;order.Lactobacillales;family.Lactobacillaceae	0.38250767622932286	0.04651035848127785	0.45857840477958395	1.1031736832227879
super kingdom.Bacteria;phylum.Firmicutes;class.Bacilli;order.Lactobacillales;family.Leuconostocaceae	0.38250767622932286	0.04651035848127785	0.42677923782801047	0.6420238454608717
super kingdom.Bacteria;phylum.Firmicutes;class.Bacilli;order.Lactobacillales;family.Streptococcaceae	0.38250767622932286	0.04651035848127785	0.46674293279980544	1.2215752368754837
super kingdom.Bacteria;phylum.Firmicutes;class.Clostridia;order.Clostridiales;family.Caldicoprobacteraceae	0.38250767622932286	0.04651035848127785	0.4944559222101863	1.623467543990229
super kingdom.Bacteria;phylum.Firmicutes;class.Clostridia;order.Clostridiales;family.Catabacteriaceae	0.38250767622932286	0.04651035848127785	0.31738151995967745	-0.9444560746997208
super kingdom.Bacteria;phylum.Firmicutes;class.Clostridia;order.Clostridiales;family.Christensenellaceae	0.38250767622932286	0.04651035848127785	0.4850536709043342	1.487116592693503
super kingdom.Bacteria;phylum.Firmicutes;class.Clostridia;order.Clostridiales;family.Clostridiaceae	0.38250767622932286	0.04651035848127785	0.5050333625535902	1.7768610245718233
super kingdom.Bacteria;phylum.Firmicutes;class.Clostridia;order.Clostridiales;family.Clostridiales_Family_XII._Incertae_Sedis	0.38250767622932286	0.04651035848127785	0.3892715950149316	0.09808999258906365
super kingdom.Bacteria;phylum.Firmicutes;class.Clostridia;order.Clostridiales;family.Clostridiales_Family_XIII._Incertae_Sedis	0.38250767622932286	0.04651035848127785	0.4588862608577956	1.107638195791231
super kingdom.Bacteria;phylum.Firmicutes;class.Clostridia;order.Clostridiales;family.Clostridiales_Family_XVII._Incertae_Sedis	0.38250767622932286	0.04651035848127785	0.46015300915289803	1.1260085125879344
super kingdom.Bacteria;phylum.Firmicutes;class.Clostridia;order.Clostridiales;family.Defluviitaleaceae	0.38250767622932286	0.04651035848127785	0.4779325181183403	1.3838460115194762
super kingdom.Bacteria;phylum.Firmicutes;class.Clostridia;order.Clostridiales;family.Eubacteriaceae	0.38250767622932286	0.04651035848127785	0.46888122557713047	1.2525846456707703
super kingdom.Bacteria;phylum.Firmicutes;class.Clostridia;order.Clostridiales;family.Gracilibacteraceae	0.38250767622932286	0.04651035848127785	0.4040335678918754	0.31216734271636304
super kingdom.Bacteria;phylum.Firmicutes;class.Clostridia;order.Clostridiales;family.Heliobacteriaceae	0.38250767622932286	0.04651035848127785	0.32874543444984505	-0.7796571876263043
super kingdom.Bacteria;phylum.Firmicutes;class.Clostridia;order.Clostridiales;family.Lachnospiraceae	0.38250767622932286	0.04651035848127785	0.5023099173866088	1.737365766761467
super kingdom.Bacteria;phylum.Firmicutes;class.Clostridia;order.Clostridiales;family.Oscillospiraceae	0.38250767622932286	0.04651035848127785	0.38537568705512126	0.04159174135066171
super kingdom.Bacteria;phylum.Firmicutes;class.Clostridia;order.Clostridiales;family.Peptococcaceae	0.38250767622932286	0.04651035848127785	0.5044725511419296	1.7687281671326274
super kingdom.Bacteria;phylum.Firmicutes;class.Clostridia;order.Clostridiales;family.Peptostreptococcaceae	0.38250767622932286	0.04651035848127785	0.4862099383222444	1.5038847216508024
super kingdom.Bacteria;phylum.Firmicutes;class.Clostridia;order.Clostridiales;family.Ruminococcaceae	0.38250767622932286	0.04651035848127785	0.5186693166584316	1.9746089100039417
super kingdom.Bacteria;phylum.Firmicutes;class.Clostridia;order.Clostridiales;family.Symbiobacteriaceae	0.38250767622932286	0.04651035848127785	0.42433712038517923	0.6066083874310365
super kingdom.Bacteria;phylum.Firmicutes;class.Clostridia;order.Clostridiales;family.Syntrophomonadaceae	0.38250767622932286	0.04651035848127785	0.4752691107652708	1.3452214189119918
super kingdom.Bacteria;phylum.Firmicutes;class.Clostridia;order.Halanaerobiales;family.Halanaerobiaceae	0.38250767622932286	0.04651035848127785	0.4830585774232941	1.4581838525213278
super kingdom.Bacteria;phylum.Firmicutes;class.Clostridia;order.Halanaerobiales;family.Halobacteroidaceae	0.38250767622932286	0.04651035848127785	0.3775981503769953	-0.07119768432099642
super kingdom.Bacteria;phylum.Firmicutes;class.Clostridia;order.Natranaerobiales;family.Natranaerobiaceae	0.38250767622932286	0.04651035848127785	0.27283554777777774	-1.590459407928971
super kingdom.Bacteria;phylum.Firmicutes;class.Clostridia;order.Thermoanaerobacterales;family.Thermoanaerobacteraceae	0.38250767622932286	0.04651035848127785	0.4215479586433104	0.5661601113264039
super kingdom.Bacteria;phylum.Firmicutes;class.Clostridia;order.Thermoanaerobacterales;family.Thermoanaerobacterales_Family_III._Incertae_Sedis	0.38250767622932286	0.04651035848127785	0.49343794301878147	1.608704863581769
super kingdom.Bacteria;phylum.Firmicutes;class.Clostridia;order.Thermoanaerobacterales;family.Thermoanaerobacterales_Family_IV._Incertae_Sedis	0.38250767622932286	0.04651035848127785	0.42627311607142865	0.6346840945079325
super kingdom.Bacteria;phylum.Firmicutes;class.Clostridia;order.Thermoanaerobacterales;family.Thermodesulfobiaceae	0.38250767622932286	0.04651035848127785	0.35360711724455474	-0.4191143782901847
super kingdom.Bacteria;phylum.Firmicutes;class.Erysipelotrichia;order.Erysipelotrichales;family.Erysipelotrichaceae	0.38250767622932286	0.04651035848127785	0.47401238515503485	1.3269964505612764
super kingdom.Bacteria;phylum.Firmicutes;class.Limnochordia;order.Limnochordales;family.Limnochordaceae	0.38250767622932286	0.04651035848127785	0.4887075921802196	1.5401055658365865
super kingdom.Bacteria;phylum.Firmicutes;class.Negativicutes;order.Acidaminococcales;family.Acidaminococcaceae	0.38250767622932286	0.04651035848127785	0.4343040193701496	0.7511478295147881
super kingdom.Bacteria;phylum.Firmicutes;class.Negativicutes;order.Selenomonadales;family.Selenomonadaceae	0.38250767622932286	0.04651035848127785	0.3827157903286158	0.00301805966398625
super kingdom.Bacteria;phylum.Firmicutes;class.Negativicutes;order.Selenomonadales;family.Sporomusaceae	0.38250767622932286	0.04651035848127785	0.40993212124323175	0.3977078515337928
super kingdom.Bacteria;phylum.Firmicutes;class.Negativicutes;order.Veillonellales;family.Veillonellaceae	0.38250767622932286	0.04651035848127785	0.45369035535194213	1.0322874488770257
super kingdom.Bacteria;phylum.Firmicutes;class.Tissierellia;order.Tissierellales;family.Gottschalkiaceae	0.38250767622932286	0.04651035848127785	0.4393907058598159	0.8249146880311636
super kingdom.Bacteria;phylum.Firmicutes;class.Tissierellia;order.Tissierellales;family.Peptoniphilaceae	0.38250767622932286	0.04651035848127785	0.4086653724623853	0.3793375276928555
super kingdom.Bacteria;phylum.Firmicutes;class.Tissierellia;order.Tissierellales;family.Tissierellaceae	0.38250767622932286	0.04651035848127785	0.45340586829452145	1.0281618326124644
super kingdom.Bacteria;phylum.Fusobacteria;class.Fusobacteriia;order.Fusobacteriales;family.Fusobacteriaceae	0.38250767622932286	0.04651035848127785	0.48137561468027384	1.4337776158081128
super kingdom.Bacteria;phylum.Fusobacteria;class.Fusobacteriia;order.Fusobacteriales;family.Leptotrichiaceae	0.38250767622932286	0.04651035848127785	0.35598518017200903	-0.38462783545548596
super kingdom.Bacteria;phylum.Gemmatimonadetes;class.Gemmatimonadetes;order.Gemmatimonadales;family.Gemmatimonadaceae	0.38250767622932286	0.04651035848127785	0.43017128737895566	0.6912151686952481
super kingdom.Bacteria;phylum.Gemmatimonadetes;class.Longimicrobia;order.Longimicrobiales;family.Longimicrobiaceae	0.38250767622932286	0.04651035848127785	0.27479949483751887	-1.5619783515116172
super kingdom.Bacteria;phylum.Ignavibacteriae;class.Ignavibacteria;order.Ignavibacteriales;family.Ignavibacteriaceae	0.38250767622932286	0.04651035848127785	0.3295023545850729	-0.7686803718471171
super kingdom.Bacteria;phylum.Ignavibacteriae;class.Ignavibacteria;order.Ignavibacteriales;family.Melioribacteraceae	0.38250767622932286	0.04651035848127785	0.3048525654715486	-1.1261503102224901
super kingdom.Bacteria;phylum.Kiritimatiellaeota;class.Kiritimatiellae;order.Kiritimatiellales;family.Kiritimatiellaceae	0.38250767622932286	0.04651035848127785	0.34625032546121426	-0.5258021837444024
super kingdom.Bacteria;phylum.Lentisphaerae;class.Lentisphaeria;order.Lentisphaerales;family.Lentisphaeraceae	0.38250767622932286	0.04651035848127785	0.29811744849393035	-1.2238226205149614
super kingdom.Bacteria;phylum.Lentisphaerae;class.Lentisphaeria;order.Victivallales;family.Victivallaceae	0.38250767622932286	0.04651035848127785	0.3905215146756059	0.11621626141909909
super kingdom.Bacteria;phylum.Lentisphaerae;class.Oligosphaeria;order.Oligosphaerales;family.Oligosphaeraceae	0.38250767622932286	0.04651035848127785	0.4410648812162163	0.8491934905282474
super kingdom.Bacteria;NA;NA;order.Haloplasmatales;family.Haloplasmataceae	0.38250767622932286	0.04651035848127785	0.4377934546126358	0.8017514348986577
super kingdom.Bacteria;phylum.Nitrospinae;class.Nitrospinia;order.Nitrospinales;family.Nitrospinaceae	0.38250767622932286	0.04651035848127785	0.3305224294276941	-0.7538873004155237
super kingdom.Bacteria;phylum.Nitrospirae;class.Nitrospira;order.Nitrospirales;family.Nitrospiraceae	0.38250767622932286	0.04651035848127785	0.34852303604062973	-0.49284345509049415
super kingdom.Bacteria;phylum.Planctomycetes;class.Phycisphaerae;order.Phycisphaerales;family.Phycisphaeraceae	0.38250767622932286	0.04651035848127785	0.42850477099264234	0.6670474361774019
super kingdom.Bacteria;phylum.Planctomycetes;class.Phycisphaerae;order.Tepidisphaerales;family.Tepidisphaeraceae	0.38250767622932286	0.04651035848127785	0.26573391369729216	-1.693446929867761
super kingdom.Bacteria;phylum.Planctomycetes;class.Planctomycetia;order.Candidatus_Brocadiales;family.Candidatus_Brocadiaceae	0.38250767622932286	0.04651035848127785	0.2969998268389032	-1.240030310662312
super kingdom.Bacteria;phylum.Planctomycetes;class.Planctomycetia;order.Planctomycetales;family.Gemmataceae	0.38250767622932286	0.04651035848127785	0.3703498481186807	-0.17631218041963406
super kingdom.Bacteria;phylum.Planctomycetes;class.Planctomycetia;order.Planctomycetales;family.Isosphaeraceae	0.38250767622932286	0.04651035848127785	0.3415227407524764	-0.5943613672211349
super kingdom.Bacteria;phylum.Planctomycetes;class.Planctomycetia;order.Planctomycetales;family.Planctomycetaceae	0.38250767622932286	0.04651035848127785	0.436798288989866	0.7873195956562835
super kingdom.Bacteria;phylum.Proteobacteria;class.Acidithiobacillia;order.Acidithiobacillales;family.Acidithiobacillaceae	0.38250767622932286	0.04651035848127785	0.4444405676421512	0.898147516588919
super kingdom.Bacteria;phylum.Proteobacteria;class.Alphaproteobacteria;order.Caulobacterales;family.Caulobacteraceae	0.38250767622932286	0.04651035848127785	0.44419123458983095	0.8945317018475689
super kingdom.Bacteria;phylum.Proteobacteria;class.Alphaproteobacteria;order.Holosporales;family.Candidatus_Hepatincolaceae	0.38250767622932286	0.04651035848127785	0.21500362252747252	-2.429134930066128
super kingdom.Bacteria;phylum.Proteobacteria;class.Alphaproteobacteria;order.Holosporales;family.Candidatus_Paracaedibacteraceae	0.38250767622932286	0.04651035848127785	0.35191737146141583	-0.4436189822925493
super kingdom.Bacteria;phylum.Proteobacteria;class.Alphaproteobacteria;order.Holosporales;family.Holosporaceae	0.38250767622932286	0.04651035848127785	0.35688513566647045	-0.3715767284596376
super kingdom.Bacteria;phylum.Proteobacteria;class.Alphaproteobacteria;order.Iodidimonadales;family.Iodidimonadaceae	0.38250767622932286	0.04651035848127785	0.1341306254385965	-3.6019508577176444
super kingdom.Bacteria;phylum.Proteobacteria;class.Alphaproteobacteria;order.Kiloniellales;family.Kiloniellaceae	0.38250767622932286	0.04651035848127785	0.3552487847877737	-0.39530700238101874
super kingdom.Bacteria;phylum.Proteobacteria;class.Alphaproteobacteria;order.Kordiimonadales;family.Kordiimonadaceae	0.38250767622932286	0.04651035848127785	0.3357655744492891	-0.6778514885418074
super kingdom.Bacteria;phylum.Proteobacteria;class.Alphaproteobacteria;order.Kordiimonadales;family.Temperatibacteraceae	0.38250767622932286	0.04651035848127785	0.27261249108836455	-1.5936941642447968
super kingdom.Bacteria;phylum.Proteobacteria;class.Alphaproteobacteria;order.Magnetococcales;family.Magnetococcaceae	0.38250767622932286	0.04651035848127785	0.2832706862633262	-1.4391295813658358
super kingdom.Bacteria;phylum.Proteobacteria;class.Alphaproteobacteria;order.Micropepsales;family.Micropepsaceae	0.38250767622932286	0.04651035848127785	0.342650966225534	-0.5779999010653802
super kingdom.Bacteria;phylum.Proteobacteria;class.Alphaproteobacteria;order.Parvularculales;family.Parvularculaceae	0.38250767622932286	0.04651035848127785	0.3635681326943149	-0.2746602589229616
super kingdom.Bacteria;phylum.Proteobacteria;class.Alphaproteobacteria;order.Pelagibacterales;family.Pelagibacteraceae	0.38250767622932286	0.04651035848127785	0.24881131603727033	-1.93885754635698
super kingdom.Bacteria;phylum.Proteobacteria;class.Alphaproteobacteria;order.Rhizobiales;family.Aurantimonadaceae	0.38250767622932286	0.04651035848127785	0.417968194501311	0.5142465610179024
super kingdom.Bacteria;phylum.Proteobacteria;class.Alphaproteobacteria;order.Rhizobiales;family.Bartonellaceae	0.38250767622932286	0.04651035848127785	0.36761383693221517	-0.2159896699801253
super kingdom.Bacteria;phylum.Proteobacteria;class.Alphaproteobacteria;order.Rhizobiales;family.Beijerinckiaceae	0.38250767622932286	0.04651035848127785	0.3871962932109119	0.06799407555802577
super kingdom.Bacteria;phylum.Proteobacteria;class.Alphaproteobacteria;order.Rhizobiales;family.Bradyrhizobiaceae	0.38250767622932286	0.04651035848127785	0.40016193909192743	0.256021186570533
super kingdom.Bacteria;phylum.Proteobacteria;class.Alphaproteobacteria;order.Rhizobiales;family.Brucellaceae	0.38250767622932286	0.04651035848127785	0.4360874449250854	0.7770109726144657
super kingdom.Bacteria;phylum.Proteobacteria;class.Alphaproteobacteria;order.Rhizobiales;family.Chelatococcaceae	0.38250767622932286	0.04651035848127785	0.37564871661752663	-0.09946826962518437
super kingdom.Bacteria;phylum.Proteobacteria;class.Alphaproteobacteria;order.Rhizobiales;family.Cohaesibacteraceae	0.38250767622932286	0.04651035848127785	0.3111582060945281	-1.0347062433165783
super kingdom.Bacteria;phylum.Proteobacteria;class.Alphaproteobacteria;order.Rhizobiales;family.Hyphomicrobiaceae	0.38250767622932286	0.04651035848127785	0.4472390539040945	0.9387310163906416
super kingdom.Bacteria;phylum.Proteobacteria;class.Alphaproteobacteria;order.Rhizobiales;family.Methylobacteriaceae	0.38250767622932286	0.04651035848127785	0.43811024535794746	0.8063455175369678
super kingdom.Bacteria;phylum.Proteobacteria;class.Alphaproteobacteria;order.Rhizobiales;family.Methylocystaceae	0.38250767622932286	0.04651035848127785	0.4203104810860499	0.5482142772222041
super kingdom.Bacteria;phylum.Proteobacteria;class.Alphaproteobacteria;order.Rhizobiales;family.Phyllobacteriaceae	0.38250767622932286	0.04651035848127785	0.4410528500626151	0.8490190153748657
super kingdom.Bacteria;phylum.Proteobacteria;class.Alphaproteobacteria;order.Rhizobiales;family.Rhizobiaceae	0.38250767622932286	0.04651035848127785	0.4611405304805975	1.1403294946673883
super kingdom.Bacteria;phylum.Proteobacteria;class.Alphaproteobacteria;order.Rhizobiales;family.Rhodobiaceae	0.38250767622932286	0.04651035848127785	0.37346755444716584	-0.1310993680915717
super kingdom.Bacteria;phylum.Proteobacteria;class.Alphaproteobacteria;order.Rhizobiales;family.Roseiarcaceae	0.38250767622932286	0.04651035848127785	0.29157458192902225	-1.3187069254874833
super kingdom.Bacteria;phylum.Proteobacteria;class.Alphaproteobacteria;order.Rhizobiales;family.Xanthobacteraceae	0.38250767622932286	0.04651035848127785	0.3881325430541752	0.08157152128114786
super kingdom.Bacteria;phylum.Proteobacteria;class.Alphaproteobacteria;order.Rhodobacterales;family.Hyphomonadaceae	0.38250767622932286	0.04651035848127785	0.43137486314179346	0.7086693607692756
super kingdom.Bacteria;phylum.Proteobacteria;class.Alphaproteobacteria;order.Rhodobacterales;family.Rhodobacteraceae	0.38250767622932286	0.04651035848127785	0.4831873917614367	1.460051911242059
super kingdom.Bacteria;phylum.Proteobacteria;class.Alphaproteobacteria;order.Rhodospirillales;family.Acetobacteraceae	0.38250767622932286	0.04651035848127785	0.4238281368182207	0.5992271346553313
super kingdom.Bacteria;phylum.Proteobacteria;class.Alphaproteobacteria;order.Rhodospirillales;family.Geminicoccaceae	0.38250767622932286	0.04651035848127785	0.3775397484738463	-0.07204462563248286
super kingdom.Bacteria;phylum.Proteobacteria;class.Alphaproteobacteria;order.Rhodospirillales;family.Rhodospirillaceae	0.38250767622932286	0.04651035848127785	0.45675315772749553	1.0767040469826994
super kingdom.Bacteria;phylum.Proteobacteria;class.Alphaproteobacteria;order.Rickettsiales;family.Anaplasmataceae	0.38250767622932286	0.04651035848127785	0.41803009211333486	0.5151441969146578
super kingdom.Bacteria;phylum.Proteobacteria;class.Alphaproteobacteria;order.Rickettsiales;family.Candidatus_Midichloriaceae	0.38250767622932286	0.04651035848127785	0.38356650104660056	0.015355021515170313
super kingdom.Bacteria;phylum.Proteobacteria;class.Alphaproteobacteria;order.Rickettsiales;family.Rickettsiaceae	0.38250767622932286	0.04651035848127785	0.42438084726255765	0.607242512294735
super kingdom.Bacteria;phylum.Proteobacteria;class.Alphaproteobacteria;order.Sneathiellales;family.Sneathiellaceae	0.38250767622932286	0.04651035848127785	0.45044491458453595	0.9852222384696439
super kingdom.Bacteria;phylum.Proteobacteria;class.Alphaproteobacteria;order.Sphingomonadales;family.Erythrobacteraceae	0.38250767622932286	0.04651035848127785	0.43095081115371814	0.7025197812598074
super kingdom.Bacteria;phylum.Proteobacteria;class.Alphaproteobacteria;order.Sphingomonadales;family.Sphingomonadaceae	0.38250767622932286	0.04651035848127785	0.46909529263240235	1.2556890347876026
super kingdom.Bacteria;phylum.Proteobacteria;class.Betaproteobacteria;order.Burkholderiales;family.Alcaligenaceae	0.38250767622932286	0.04651035848127785	0.46319092245299426	1.1700641706373294
super kingdom.Bacteria;phylum.Proteobacteria;class.Betaproteobacteria;order.Burkholderiales;family.Burkholderiaceae	0.38250767622932286	0.04651035848127785	0.5061148994757467	1.7925454158310516
super kingdom.Bacteria;phylum.Proteobacteria;class.Betaproteobacteria;order.Burkholderiales;family.Comamonadaceae	0.38250767622932286	0.04651035848127785	0.4726896809579329	1.3078146642324244
super kingdom.Bacteria;phylum.Proteobacteria;class.Betaproteobacteria;order.Burkholderiales;family.Oxalobacteraceae	0.38250767622932286	0.04651035848127785	0.438538889126333	0.8125616868017058
super kingdom.Bacteria;phylum.Proteobacteria;class.Betaproteobacteria;order.Burkholderiales;family.Sutterellaceae	0.38250767622932286	0.04651035848127785	0.35437700897692564	-0.40794944909509717
super kingdom.Bacteria;phylum.Proteobacteria;class.Betaproteobacteria;order.Ferritrophicales;family.Ferritrophicaceae	0.38250767622932286	0.04651035848127785	0.28624833166782493	-1.3959479251517517
super kingdom.Bacteria;phylum.Proteobacteria;class.Betaproteobacteria;order.Ferrovales;family.Ferrovaceae	0.38250767622932286	0.04651035848127785	0.34794552852852845	-0.5012184384954798
super kingdom.Bacteria;phylum.Proteobacteria;class.Betaproteobacteria;order.Neisseriales;family.Chromobacteriaceae	0.38250767622932286	0.04651035848127785	0.3995126846659307	0.2466057332138286
super kingdom.Bacteria;phylum.Proteobacteria;class.Betaproteobacteria;order.Neisseriales;family.Neisseriaceae	0.38250767622932286	0.04651035848127785	0.44828908496620246	0.9539585113333067
super kingdom.Bacteria;phylum.Proteobacteria;class.Betaproteobacteria;order.Nitrosomonadales;family.Gallionellaceae	0.38250767622932286	0.04651035848127785	0.3911212789384181	0.124914011046076
super kingdom.Bacteria;phylum.Proteobacteria;class.Betaproteobacteria;order.Nitrosomonadales;family.Methylophilaceae	0.38250767622932286	0.04651035848127785	0.45883403415398794	1.1068808068940807
super kingdom.Bacteria;phylum.Proteobacteria;class.Betaproteobacteria;order.Nitrosomonadales;family.Nitrosomonadaceae	0.38250767622932286	0.04651035848127785	0.4412435596304948	0.8517846754445555
super kingdom.Bacteria;phylum.Proteobacteria;class.Betaproteobacteria;order.Nitrosomonadales;family.Spirillaceae	0.38250767622932286	0.04651035848127785	0.307376665	-1.0895459523217654
super kingdom.Bacteria;phylum.Proteobacteria;class.Betaproteobacteria;order.Nitrosomonadales;family.Sterolibacteriaceae	0.38250767622932286	0.04651035848127785	0.3556770863136337	-0.3890957962992902
super kingdom.Bacteria;phylum.Proteobacteria;class.Betaproteobacteria;order.Nitrosomonadales;family.Thiobacillaceae	0.38250767622932286	0.04651035848127785	0.34895723041984933	-0.4865467911609271
super kingdom.Bacteria;phylum.Proteobacteria;class.Betaproteobacteria;order.Procabacteriales;family.Procabacteriaceae	0.38250767622932286	0.04651035848127785	0.38324433782051276	0.01068302744471263
super kingdom.Bacteria;phylum.Proteobacteria;class.Betaproteobacteria;order.Rhodocyclales;family.Azonexaceae	0.38250767622932286	0.04651035848127785	0.3466372726825107	-0.5201906956008598
super kingdom.Bacteria;phylum.Proteobacteria;class.Betaproteobacteria;order.Rhodocyclales;family.Rhodocyclaceae	0.38250767622932286	0.04651035848127785	0.4155295091435574	0.4788808749043929
super kingdom.Bacteria;phylum.Proteobacteria;class.Betaproteobacteria;order.Rhodocyclales;family.Zoogloeaceae	0.38250767622932286	0.04651035848127785	0.38033930045517683	-0.031445670824556925
super kingdom.Bacteria;phylum.Proteobacteria;class.Deltaproteobacteria;order.Bradymonadales;family.Bradymonadaceae	0.38250767622932286	0.04651035848127785	0.3956114114993026	0.19002967602983886
super kingdom.Bacteria;phylum.Proteobacteria;class.Deltaproteobacteria;order.Desulfarculales;family.Desulfarculaceae	0.38250767622932286	0.04651035848127785	0.40369369420331846	0.3072385124556126
super kingdom.Bacteria;phylum.Proteobacteria;class.Deltaproteobacteria;order.Desulfobacterales;family.Desulfobacteraceae	0.38250767622932286	0.04651035848127785	0.4024536091848537	0.2892548650868968
super kingdom.Bacteria;phylum.Proteobacteria;class.Deltaproteobacteria;order.Desulfobacterales;family.Desulfobulbaceae	0.38250767622932286	0.04651035848127785	0.439780541670155	0.8305680663402699
super kingdom.Bacteria;phylum.Proteobacteria;class.Deltaproteobacteria;order.Desulfovibrionales;family.Desulfohalobiaceae	0.38250767622932286	0.04651035848127785	0.3532917332788275	-0.4236880598853443
super kingdom.Bacteria;phylum.Proteobacteria;class.Deltaproteobacteria;order.Desulfovibrionales;family.Desulfomicrobiaceae	0.38250767622932286	0.04651035848127785	0.39826221643202436	0.2284715090037882
super kingdom.Bacteria;phylum.Proteobacteria;class.Deltaproteobacteria;order.Desulfovibrionales;family.Desulfonatronaceae	0.38250767622932286	0.04651035848127785	0.38837212673796795	0.08504595119560679
super kingdom.Bacteria;phylum.Proteobacteria;class.Deltaproteobacteria;order.Desulfovibrionales;family.Desulfovibrionaceae	0.38250767622932286	0.04651035848127785	0.4854309761909611	1.4925882540102813
super kingdom.Bacteria;phylum.Proteobacteria;class.Deltaproteobacteria;order.Desulfurellales;family.Desulfurellaceae	0.38250767622932286	0.04651035848127785	0.1980663965873016	-2.674757685100604
super kingdom.Bacteria;phylum.Proteobacteria;class.Deltaproteobacteria;order.Desulfuromonadales;family.Desulfuromonadaceae	0.38250767622932286	0.04651035848127785	0.35828746524947197	-0.3512402189946346
super kingdom.Bacteria;phylum.Proteobacteria;class.Deltaproteobacteria;order.Desulfuromonadales;family.Geobacteraceae	0.38250767622932286	0.04651035848127785	0.39523813948400605	0.18461650500063484
super kingdom.Bacteria;phylum.Proteobacteria;class.Deltaproteobacteria;order.Myxococcales;family.Anaeromyxobacteraceae	0.38250767622932286	0.04651035848127785	0.3322443083018708	-0.7289167040259551
super kingdom.Bacteria;phylum.Proteobacteria;class.Deltaproteobacteria;order.Myxococcales;family.Archangiaceae	0.38250767622932286	0.04651035848127785	0.30380283546041753	-1.1413734393398065
super kingdom.Bacteria;phylum.Proteobacteria;class.Deltaproteobacteria;order.Myxococcales;family.Kofleriaceae	0.38250767622932286	0.04651035848127785	0.4213637430155288	0.563488626032652
super kingdom.Bacteria;phylum.Proteobacteria;class.Deltaproteobacteria;order.Myxococcales;family.Labilitrichaceae	0.38250767622932286	0.04651035848127785	0.24103886069587627	-2.051573282752026
super kingdom.Bacteria;phylum.Proteobacteria;class.Deltaproteobacteria;order.Myxococcales;family.Myxococcaceae	0.38250767622932286	0.04651035848127785	0.16091240394319808	-3.2135629219210595
super kingdom.Bacteria;phylum.Proteobacteria;class.Deltaproteobacteria;order.Myxococcales;family.Nannocystaceae	0.38250767622932286	0.04651035848127785	0.3969807553442414	0.20988782806556502
super kingdom.Bacteria;phylum.Proteobacteria;class.Deltaproteobacteria;order.Myxococcales;family.Phaselicystidaceae	0.38250767622932286	0.04651035848127785	0.36213112736525965	-0.29549963422376824
super kingdom.Bacteria;phylum.Proteobacteria;class.Deltaproteobacteria;order.Myxococcales;family.Polyangiaceae	0.38250767622932286	0.04651035848127785	0.3428639353757548	-0.5749114337095467
super kingdom.Bacteria;phylum.Proteobacteria;class.Deltaproteobacteria;order.Myxococcales;family.Sandaracinaceae	0.38250767622932286	0.04651035848127785	0.4224986908475521	0.5799475794826849
super kingdom.Bacteria;phylum.Proteobacteria;class.Deltaproteobacteria;order.Myxococcales;family.Vulgatibacteraceae	0.38250767622932286	0.04651035848127785	0.18353334707598237	-2.8855152006838583
super kingdom.Bacteria;phylum.Proteobacteria;class.Deltaproteobacteria;order.Syntrophobacterales;family.Syntrophaceae	0.38250767622932286	0.04651035848127785	0.40656719711634404	0.3489098997648505
super kingdom.Bacteria;phylum.Proteobacteria;class.Deltaproteobacteria;order.Syntrophobacterales;family.Syntrophobacteraceae	0.38250767622932286	0.04651035848127785	0.3604159423409374	-0.32037315675668315
super kingdom.Bacteria;phylum.Proteobacteria;class.Deltaproteobacteria;order.Syntrophobacterales;family.Syntrophorhabdaceae	0.38250767622932286	0.04651035848127785	0.3517804133767511	-0.4456051411947467
super kingdom.Bacteria;phylum.Proteobacteria;class.Epsilonproteobacteria;order.Campylobacterales;family.Campylobacteraceae	0.38250767622932286	0.04651035848127785	0.5017996927012767	1.729966515352732
super kingdom.Bacteria;phylum.Proteobacteria;class.Epsilonproteobacteria;order.Campylobacterales;family.Helicobacteraceae	0.38250767622932286	0.04651035848127785	0.4741886215693086	1.3295522217226352
super kingdom.Bacteria;phylum.Proteobacteria;class.Epsilonproteobacteria;order.Nautiliales;family.Nautiliaceae	0.38250767622932286	0.04651035848127785	0.22072294231984826	-2.3461936568441235
super kingdom.Bacteria;phylum.Proteobacteria;class.Gammaproteobacteria;order.Acidiferrobacterales;family.Acidiferrobacteraceae	0.38250767622932286	0.04651035848127785	0.39375729587092845	0.1631413892228703
super kingdom.Bacteria;phylum.Proteobacteria;class.Gammaproteobacteria;order.Aeromonadales;family.Aeromonadaceae	0.38250767622932286	0.04651035848127785	0.4198561058852284	0.5416249520848204
super kingdom.Bacteria;phylum.Proteobacteria;class.Gammaproteobacteria;order.Aeromonadales;family.Succinivibrionaceae	0.38250767622932286	0.04651035848127785	0.35745169148442496	-0.36336056594410154
super kingdom.Bacteria;phylum.Proteobacteria;class.Gammaproteobacteria;order.Alteromonadales;family.Alteromonadaceae	0.38250767622932286	0.04651035848127785	0.3797092372186725	-0.040582814565970016
super kingdom.Bacteria;phylum.Proteobacteria;class.Gammaproteobacteria;order.Alteromonadales;family.Colwelliaceae	0.38250767622932286	0.04651035848127785	0.3776661532183817	-0.070211510710837
super kingdom.Bacteria;phylum.Proteobacteria;class.Gammaproteobacteria;order.Alteromonadales;family.Ferrimonadaceae	0.38250767622932286	0.04651035848127785	0.30425709006521684	-1.13478586307956
super kingdom.Bacteria;phylum.Proteobacteria;class.Gammaproteobacteria;order.Alteromonadales;family.Idiomarinaceae	0.38250767622932286	0.04651035848127785	0.39801219413034816	0.2248456988047215
super kingdom.Bacteria;phylum.Proteobacteria;class.Gammaproteobacteria;order.Alteromonadales;family.Moritellaceae	0.38250767622932286	0.04651035848127785	0.3300019198384568	-0.7614357029568813
super kingdom.Bacteria;phylum.Proteobacteria;class.Gammaproteobacteria;order.Alteromonadales;family.Pseudoalteromonadaceae	0.38250767622932286	0.04651035848127785	0.35373363198143426	-0.4172796682653802
super kingdom.Bacteria;phylum.Proteobacteria;class.Gammaproteobacteria;order.Alteromonadales;family.Psychromonadaceae	0.38250767622932286	0.04651035848127785	0.3298795416058587	-0.7632104256153126
super kingdom.Bacteria;phylum.Proteobacteria;class.Gammaproteobacteria;order.Alteromonadales;family.Shewanellaceae	0.38250767622932286	0.04651035848127785	0.42949642081292827	0.681428289438052
super kingdom.Bacteria;phylum.Proteobacteria;class.Gammaproteobacteria;order.Arenicellales;family.Arenicellaceae	0.38250767622932286	0.04651035848127785	0.3879388193029611	0.07876214968411603
super kingdom.Bacteria;phylum.Proteobacteria;class.Gammaproteobacteria;order.Cardiobacteriales;family.Cardiobacteriaceae	0.38250767622932286	0.04651035848127785	0.4306458340727711	0.6980970197574701
super kingdom.Bacteria;phylum.Proteobacteria;class.Gammaproteobacteria;order.Cellvibrionales;family.Cellvibrionaceae	0.38250767622932286	0.04651035848127785	0.41040878176665085	0.4046203572411586
super kingdom.Bacteria;phylum.Proteobacteria;class.Gammaproteobacteria;order.Cellvibrionales;family.Halieaceae	0.38250767622932286	0.04651035848127785	0.4060159043407236	0.34091508108221513
super kingdom.Bacteria;phylum.Proteobacteria;class.Gammaproteobacteria;order.Cellvibrionales;family.Microbulbiferaceae	0.38250767622932286	0.04651035848127785	0.36691272734862856	-0.2261571240903748
super kingdom.Bacteria;phylum.Proteobacteria;class.Gammaproteobacteria;order.Cellvibrionales;family.Porticoccaceae	0.38250767622932286	0.04651035848127785	0.3727929740768189	-0.1408820969541427
super kingdom.Bacteria;phylum.Proteobacteria;class.Gammaproteobacteria;order.Cellvibrionales;family.Spongiibacteraceae	0.38250767622932286	0.04651035848127785	0.39137350028271967	0.12857171164502243
super kingdom.Bacteria;phylum.Proteobacteria;class.Gammaproteobacteria;order.Chromatiales;family.Chromatiaceae	0.38250767622932286	0.04651035848127785	0.3930341578563307	0.15265447997084308
super kingdom.Bacteria;phylum.Proteobacteria;class.Gammaproteobacteria;order.Chromatiales;family.Ectothiorhodospiraceae	0.38250767622932286	0.04651035848127785	0.38343669466103764	0.013472576175203897
super kingdom.Bacteria;phylum.Proteobacteria;class.Gammaproteobacteria;order.Chromatiales;family.Granulosicoccaceae	0.38250767622932286	0.04651035848127785	0.3238200691632466	-0.8510845745855922
super kingdom.Bacteria;phylum.Proteobacteria;class.Gammaproteobacteria;order.Chromatiales;family.Halothiobacillaceae	0.38250767622932286	0.04651035848127785	0.38043909232543643	-0.029998494398512317
super kingdom.Bacteria;phylum.Proteobacteria;class.Gammaproteobacteria;order.Chromatiales;family.Thioalkalibacteraceae	0.38250767622932286	0.04651035848127785	0.25467296666666667	-1.853852198862196
super kingdom.Bacteria;phylum.Proteobacteria;class.Gammaproteobacteria;order.Chromatiales;family.Thioalkalispiraceae	0.38250767622932286	0.04651035848127785	0.41636965786642605	0.4910646672608648
super kingdom.Bacteria;phylum.Proteobacteria;class.Gammaproteobacteria;order.Chromatiales;family.Thioprofundaceae	0.38250767622932286	0.04651035848127785	0.18183534625133319	-2.9101395188617225
super kingdom.Bacteria;phylum.Proteobacteria;class.Gammaproteobacteria;order.Chromatiales;family.Wenzhouxiangellaceae	0.38250767622932286	0.04651035848127785	0.26409400327882127	-1.7172288240467375
super kingdom.Bacteria;phylum.Proteobacteria;class.Gammaproteobacteria;order.Chromatiales;family.Woeseiaceae	0.38250767622932286	0.04651035848127785	0.39974699075029835	0.25000362766047607
super kingdom.Bacteria;phylum.Proteobacteria;class.Gammaproteobacteria;order.Enterobacterales;family.Enterobacteriaceae	0.38250767622932286	0.04651035848127785	0.5152088471899957	1.9244253647437937
super kingdom.Bacteria;phylum.Proteobacteria;class.Gammaproteobacteria;order.Enterobacterales;family.Erwiniaceae	0.38250767622932286	0.04651035848127785	0.430557248546708	0.6968123571424314
super kingdom.Bacteria;phylum.Proteobacteria;class.Gammaproteobacteria;order.Enterobacterales;family.Hafniaceae	0.38250767622932286	0.04651035848127785	0.41847748909090915	0.5216323242274818
super kingdom.Bacteria;phylum.Proteobacteria;class.Gammaproteobacteria;order.Enterobacterales;family.Morganellaceae	0.38250767622932286	0.04651035848127785	0.420471157690382	0.5505444008425092
super kingdom.Bacteria;phylum.Proteobacteria;class.Gammaproteobacteria;order.Enterobacterales;family.Pectobacteriaceae	0.38250767622932286	0.04651035848127785	0.4636603463795017	1.176871731598915
super kingdom.Bacteria;phylum.Proteobacteria;class.Gammaproteobacteria;order.Enterobacterales;family.Yersiniaceae	0.38250767622932286	0.04651035848127785	0.42053465088835335	0.5514651758423088
super kingdom.Bacteria;phylum.Proteobacteria;class.Gammaproteobacteria;order.Immundisolibacterales;family.Immundisolibacteraceae	0.38250767622932286	0.04651035848127785	0.3484120216833061	-0.4944533794305563
super kingdom.Bacteria;phylum.Proteobacteria;class.Gammaproteobacteria;order.Legionellales;family.Coxiellaceae	0.38250767622932286	0.04651035848127785	0.44262864347330017	0.8718710880970968
super kingdom.Bacteria;phylum.Proteobacteria;class.Gammaproteobacteria;order.Legionellales;family.Legionellaceae	0.38250767622932286	0.04651035848127785	0.42582911884595265	0.6282452702202771
super kingdom.Bacteria;phylum.Proteobacteria;class.Gammaproteobacteria;order.Methylococcales;family.Crenotrichaceae	0.38250767622932286	0.04651035848127785	0.34148104901268256	-0.5949659786271891
super kingdom.Bacteria;phylum.Proteobacteria;class.Gammaproteobacteria;order.Methylococcales;family.Methylococcaceae	0.38250767622932286	0.04651035848127785	0.4052685797280343	0.330077419063522
super kingdom.Bacteria;phylum.Proteobacteria;class.Gammaproteobacteria;order.Methylococcales;family.Methylothermaceae	0.38250767622932286	0.04651035848127785	0.32587686474358973	-0.8212570338318015
super kingdom.Bacteria;phylum.Proteobacteria;class.Gammaproteobacteria;NA;family.Celerinatantimonadaceae	0.38250767622932286	0.04651035848127785	0.31863760016233766	-0.9262404660155427
super kingdom.Bacteria;phylum.Proteobacteria;class.Gammaproteobacteria;NA;family.Competibacteraceae	0.38250767622932286	0.04651035848127785	0.3620466228539923	-0.29672511417802094
super kingdom.Bacteria;phylum.Proteobacteria;class.Gammaproteobacteria;order.Nevskiales;family.Algiphilaceae	0.38250767622932286	0.04651035848127785	0.28159187706495586	-1.4634755835941546
super kingdom.Bacteria;phylum.Proteobacteria;class.Gammaproteobacteria;order.Nevskiales;family.Sinobacteraceae	0.38250767622932286	0.04651035848127785	0.36016893174116177	-0.3239552914140302
super kingdom.Bacteria;phylum.Proteobacteria;class.Gammaproteobacteria;order.Oceanospirillales;family.Alcanivoracaceae	0.38250767622932286	0.04651035848127785	0.3624367081614756	-0.29106811767452195
super kingdom.Bacteria;phylum.Proteobacteria;class.Gammaproteobacteria;order.Oceanospirillales;family.Endozoicomonaceae	0.38250767622932286	0.04651035848127785	0.33979404127597274	-0.6194308756250124
super kingdom.Bacteria;phylum.Proteobacteria;class.Gammaproteobacteria;order.Oceanospirillales;family.Hahellaceae	0.38250767622932286	0.04651035848127785	0.35444394198571116	-0.40697879014074895
super kingdom.Bacteria;phylum.Proteobacteria;class.Gammaproteobacteria;order.Oceanospirillales;family.Halomonadaceae	0.38250767622932286	0.04651035848127785	0.4512681750380617	0.9971611180370666
super kingdom.Bacteria;phylum.Proteobacteria;class.Gammaproteobacteria;order.Oceanospirillales;family.Kangiellaceae	0.38250767622932286	0.04651035848127785	0.3915522947321567	0.13116457929706435
super kingdom.Bacteria;phylum.Proteobacteria;class.Gammaproteobacteria;order.Oceanospirillales;family.Litoricolaceae	0.38250767622932286	0.04651035848127785	0.2386862255642964	-2.0856910730354397
super kingdom.Bacteria;phylum.Proteobacteria;class.Gammaproteobacteria;order.Oceanospirillales;family.Oceanospirillaceae	0.38250767622932286	0.04651035848127785	0.39416791595462175	0.16909617996519763
super kingdom.Bacteria;phylum.Proteobacteria;class.Gammaproteobacteria;order.Oceanospirillales;family.Oleiphilaceae	0.38250767622932286	0.04651035848127785	0.3397173472559157	-0.6205430882487104
super kingdom.Bacteria;phylum.Proteobacteria;class.Gammaproteobacteria;order.Oceanospirillales;family.Saccharospirillaceae	0.38250767622932286	0.04651035848127785	0.33866645903820114	-0.6357830136166607
super kingdom.Bacteria;phylum.Proteobacteria;class.Gammaproteobacteria;order.Orbales;family.Orbaceae	0.38250767622932286	0.04651035848127785	0.4291396136500754	0.6762538908284135
super kingdom.Bacteria;phylum.Proteobacteria;class.Gammaproteobacteria;order.Pasteurellales;family.Pasteurellaceae	0.38250767622932286	0.04651035848127785	0.39551306634107125	0.18860347974513328
super kingdom.Bacteria;phylum.Proteobacteria;class.Gammaproteobacteria;order.Pseudomonadales;family.Moraxellaceae	0.38250767622932286	0.04651035848127785	0.5038586952769385	1.7598260618359405
super kingdom.Bacteria;phylum.Proteobacteria;class.Gammaproteobacteria;order.Pseudomonadales;family.Pseudomonadaceae	0.38250767622932286	0.04651035848127785	0.5022912710578933	1.7370953586883529
super kingdom.Bacteria;phylum.Proteobacteria;class.Gammaproteobacteria;order.Salinisphaerales;family.Salinisphaeraceae	0.38250767622932286	0.04651035848127785	0.3468702737337836	-0.5168117266751493
super kingdom.Bacteria;phylum.Proteobacteria;class.Gammaproteobacteria;order.Thiotrichales;family.Fastidiosibacteraceae	0.38250767622932286	0.04651035848127785	0.3565550958771913	-0.37636294803302567
super kingdom.Bacteria;phylum.Proteobacteria;class.Gammaproteobacteria;order.Thiotrichales;family.Francisellaceae	0.38250767622932286	0.04651035848127785	0.3156823954844484	-0.969096687998882
super kingdom.Bacteria;phylum.Proteobacteria;class.Gammaproteobacteria;order.Thiotrichales;family.Piscirickettsiaceae	0.38250767622932286	0.04651035848127785	0.3751616355810317	-0.10653189306219467
super kingdom.Bacteria;phylum.Proteobacteria;class.Gammaproteobacteria;order.Thiotrichales;family.Thiotrichaceae	0.38250767622932286	0.04651035848127785	0.4018347019096374	0.28027950450621525
super kingdom.Bacteria;phylum.Proteobacteria;class.Gammaproteobacteria;order.Vibrionales;family.Vibrionaceae	0.38250767622932286	0.04651035848127785	0.3944445058294431	0.17310727170526458
super kingdom.Bacteria;phylum.Proteobacteria;class.Gammaproteobacteria;order.Xanthomonadales;family.Rhodanobacteraceae	0.38250767622932286	0.04651035848127785	0.389368694725671	0.09949812746009327
super kingdom.Bacteria;phylum.Proteobacteria;class.Gammaproteobacteria;order.Xanthomonadales;family.Xanthomonadaceae	0.38250767622932286	0.04651035848127785	0.4384482062729874	0.8112466088573125
super kingdom.Bacteria;phylum.Proteobacteria;class.Hydrogenophilalia;order.Hydrogenophilales;family.Hydrogenophilaceae	0.38250767622932286	0.04651035848127785	0.4167758725901204	0.49695557170541904
super kingdom.Bacteria;phylum.Proteobacteria;class.Oligoflexia;order.Bacteriovoracales;family.Bacteriovoracaceae	0.38250767622932286	0.04651035848127785	0.42890537565536885	0.6728569838144307
super kingdom.Bacteria;phylum.Proteobacteria;class.Oligoflexia;order.Bacteriovoracales;family.Halobacteriovoraceae	0.38250767622932286	0.04651035848127785	0.31021048616023783	-1.0484500276932964
super kingdom.Bacteria;phylum.Proteobacteria;class.Oligoflexia;order.Bdellovibrionales;family.Bdellovibrionaceae	0.38250767622932286	0.04651035848127785	0.4286902065260069	0.6697366124774163
super kingdom.Bacteria;phylum.Proteobacteria;class.Oligoflexia;order.Oligoflexales;family.Oligoflexaceae	0.38250767622932286	0.04651035848127785	0.42409347344532244	0.6030750323919799
super kingdom.Bacteria;phylum.Proteobacteria;class.Oligoflexia;order.Oligoflexales;family.Pseudobacteriovoracaceae	0.38250767622932286	0.04651035848127785	0.2964922294522771	-1.2473914611241297
super kingdom.Bacteria;phylum.Proteobacteria;class.Oligoflexia;order.Silvanigrellales;family.Silvanigrellaceae	0.38250767622932286	0.04651035848127785	0.3415158400941554	-0.594461440203236
super kingdom.Bacteria;phylum.Proteobacteria;class.Zetaproteobacteria;order.Mariprofundales;family.Mariprofundaceae	0.38250767622932286	0.04651035848127785	0.2586559638083105	-1.7960909849136542
super kingdom.Bacteria;phylum.Rhodothermaeota;class.Rhodothermia;order.Rhodothermales;family.Rubricoccaceae	0.38250767622932286	0.04651035848127785	0.38097776470948713	-0.02218669596712252
super kingdom.Bacteria;phylum.Spirochaetes;class.Spirochaetia;order.Brachyspirales;family.Brachyspiraceae	0.38250767622932286	0.04651035848127785	0.1757425391923391	-2.998497084676218
super kingdom.Bacteria;phylum.Spirochaetes;class.Spirochaetia;order.Brevinematales;family.Brevinemataceae	0.38250767622932286	0.04651035848127785	0.4036481303877632	0.306577748411601
super kingdom.Bacteria;phylum.Spirochaetes;class.Spirochaetia;NA;family.Leptospiraceae	0.38250767622932286	0.04651035848127785	0.40021970904870746	0.2568589634291908
super kingdom.Bacteria;phylum.Spirochaetes;class.Spirochaetia;order.Spirochaetales;family.Spirochaetaceae	0.38250767622932286	0.04651035848127785	0.5186460578100386	1.974271611414349
super kingdom.Bacteria;phylum.Synergistetes;class.Synergistia;order.Synergistales;family.Synergistaceae	0.38250767622932286	0.04651035848127785	0.458218387054372	1.0979527252075751
super kingdom.Bacteria;phylum.Tenericutes;class.Mollicutes;order.Acholeplasmatales;family.Acholeplasmataceae	0.38250767622932286	0.04651035848127785	0.4622992646733465	1.1571333966629698
super kingdom.Bacteria;phylum.Tenericutes;class.Mollicutes;order.Anaeroplasmatales;family.Anaeroplasmataceae	0.38250767622932286	0.04651035848127785	0.386177279907285	0.05321639850879937
super kingdom.Bacteria;phylum.Tenericutes;class.Mollicutes;order.Entomoplasmatales;family.Spiroplasmataceae	0.38250767622932286	0.04651035848127785	0.34634046840986393	-0.5244949354693615
super kingdom.Bacteria;phylum.Tenericutes;class.Mollicutes;order.Mycoplasmatales;family.Mycoplasmataceae	0.38250767622932286	0.04651035848127785	0.46265263995020406	1.1622580262433646
super kingdom.Bacteria;phylum.Tenericutes;class.Mollicutes;NA;family.Lumbricoplasmataceae	0.38250767622932286	0.04651035848127785	0.43691254586206896	0.7889765427756787
super kingdom.Bacteria;phylum.Thermodesulfobacteria;class.Thermodesulfobacteria;order.Thermodesulfobacteriales;family.Thermodesulfobacteriaceae	0.38250767622932286	0.04651035848127785	0.18585850312500002	-2.851795910602815
super kingdom.Bacteria;phylum.Thermotogae;class.Thermotogae;order.Kosmotogales;family.Kosmotogaceae	0.38250767622932286	0.04651035848127785	0.4149393275230617	0.47032209224961
super kingdom.Bacteria;phylum.Thermotogae;class.Thermotogae;order.Mesoaciditogales;family.Mesoaciditogaceae	0.38250767622932286	0.04651035848127785	0.27234052238095235	-1.5976382400594384
super kingdom.Bacteria;phylum.Thermotogae;class.Thermotogae;order.Thermotogales;family.Fervidobacteriaceae	0.38250767622932286	0.04651035848127785	0.32257964951027235	-0.8690730748062709
super kingdom.Bacteria;phylum.Thermotogae;class.Thermotogae;order.Thermotogales;family.Thermotogaceae	0.38250767622932286	0.04651035848127785	0.2200919533333333	-2.355344225763242
super kingdom.Bacteria;phylum.Verrucomicrobia;class.Methylacidiphilae;order.Methylacidiphilales;family.Methylacidiphilaceae	0.38250767622932286	0.04651035848127785	0.3353532526288359	-0.683830957780648
super kingdom.Bacteria;phylum.Verrucomicrobia;class.Opitutae;order.Opitutales;family.Opitutaceae	0.38250767622932286	0.04651035848127785	0.3744160049958924	-0.1173449883829294
super kingdom.Bacteria;phylum.Verrucomicrobia;class.Opitutae;order.Puniceicoccales;family.Puniceicoccaceae	0.38250767622932286	0.04651035848127785	0.4476152524072175	0.9441866271915671
super kingdom.Bacteria;phylum.Verrucomicrobia;class.Spartobacteria;order.Chthoniobacterales;family.Chthoniobacteraceae	0.38250767622932286	0.04651035848127785	0.387690473216126	0.0751606478640456
super kingdom.Bacteria;phylum.Verrucomicrobia;class.Verrucomicrobiae;order.Verrucomicrobiales;family.Akkermansiaceae	0.38250767622932286	0.04651035848127785	0.41149042261804686	0.4203062556767227
super kingdom.Bacteria;phylum.Verrucomicrobia;class.Verrucomicrobiae;order.Verrucomicrobiales;family.Rubritaleaceae	0.38250767622932286	0.04651035848127785	0.3563676497254619	-0.3790812822142557
super kingdom.Bacteria;phylum.Verrucomicrobia;class.Verrucomicrobiae;order.Verrucomicrobiales;family.Verrucomicrobia_subdivision_3	0.38250767622932286	0.04651035848127785	0.29397685903256926	-1.2838692299514038
super kingdom.Bacteria;phylum.Verrucomicrobia;class.Verrucomicrobiae;order.Verrucomicrobiales;family.Verrucomicrobia_subdivision_6	0.38250767622932286	0.04651035848127785	0.21854385319701397	-2.377794692084893
super kingdom.Bacteria;phylum.Verrucomicrobia;class.Verrucomicrobiae;order.Verrucomicrobiales;family.Verrucomicrobiaceae	0.38250767622932286	0.04651035848127785	0.44228426147069777	0.8668768785044345
super kingdom.Archaea;phylum.Candidatus_Korarchaeota;NA;NA;NA;genus.Candidatus_Korarchaeum	0.31923276664011113	0.052522255439104326	0.11880065000000001	-2.5739490706531525
super kingdom.Archaea;phylum.Candidatus_Verstraetearchaeota;class.Candidatus_Methanomethylia;order.Candidatus_Methanomethyliales;family.Candidatus_Methanomethyliaceae;genus.Candidatus_Methanomethylicus	0.31923276664011113	0.052522255439104326	0.40798369915805344	1.1397393995710667
super kingdom.Archaea;phylum.Crenarchaeota;class.Thermoprotei;order.Thermoproteales;family.Thermofilaceae;genus.Thermofilum	0.31923276664011113	0.052522255439104326	0.3929432454545455	0.9465899059604277
super kingdom.Archaea;phylum.Euryarchaeota;class.Archaeoglobi;order.Archaeoglobales;family.Archaeoglobaceae;genus.Archaeoglobus	0.31923276664011113	0.052522255439104326	0.4075119987692308	1.1336818235808033
super kingdom.Archaea;phylum.Euryarchaeota;class.Halobacteria;order.Halobacteriales;family.Haloarculaceae;genus.Halapricum	0.31923276664011113	0.052522255439104326	0.4212882967320261	1.3105970302492425
super kingdom.Archaea;phylum.Euryarchaeota;class.Halobacteria;order.Halobacteriales;family.Haloarculaceae;genus.Haloarcula	0.31923276664011113	0.052522255439104326	0.4218319712121212	1.317578897458135
super kingdom.Archaea;phylum.Euryarchaeota;class.Halobacteria;order.Halobacteriales;family.Haloarculaceae;genus.Halomicroarcula	0.31923276664011113	0.052522255439104326	0.40912560815789484	1.1544037939714402
super kingdom.Archaea;phylum.Euryarchaeota;class.Halobacteria;order.Halobacteriales;family.Haloarculaceae;genus.Halomicrobium	0.31923276664011113	0.052522255439104326	0.3941529532163743	0.9621249720043191
super kingdom.Archaea;phylum.Euryarchaeota;class.Halobacteria;order.Halobacteriales;family.Haloarculaceae;genus.Halorhabdus	0.31923276664011113	0.052522255439104326	0.36154356428571427	0.5433552272166107
super kingdom.Archaea;phylum.Euryarchaeota;class.Halobacteria;order.Halobacteriales;family.Haloarculaceae;genus.Halorientalis	0.31923276664011113	0.052522255439104326	0.3993640162337662	1.0290454388215953
super kingdom.Archaea;phylum.Euryarchaeota;class.Halobacteria;order.Halobacteriales;family.Haloarculaceae;genus.Halosimplex	0.31923276664011113	0.052522255439104326	0.4321850950000001	1.4505337042968858
super kingdom.Archaea;phylum.Euryarchaeota;class.Halobacteria;order.Halobacteriales;family.Haloarculaceae;genus.Natronomonas	0.31923276664011113	0.052522255439104326	0.3997580715529753	1.0341058968942176
super kingdom.Archaea;phylum.Euryarchaeota;class.Halobacteria;order.Halobacteriales;family.Halobacteriaceae;genus.Haladaptatus	0.31923276664011113	0.052522255439104326	0.4068433852941177	1.1250954899046306
super kingdom.Archaea;phylum.Euryarchaeota;class.Halobacteria;order.Halobacteriales;family.Halobacteriaceae;genus.Halanaeroarchaeum	0.31923276664011113	0.052522255439104326	0.3910055035714285	0.9217054263529485
super kingdom.Archaea;phylum.Euryarchaeota;class.Halobacteria;order.Halobacteriales;family.Halobacteriaceae;genus.Halarchaeum	0.31923276664011113	0.052522255439104326	0.3880761941666667	0.884087237479653
super kingdom.Archaea;phylum.Euryarchaeota;class.Halobacteria;order.Halobacteriales;family.Halobacteriaceae;genus.Haloarchaeobius	0.31923276664011113	0.052522255439104326	0.35324113280632413	0.43673540925146387
super kingdom.Archaea;phylum.Euryarchaeota;class.Halobacteria;order.Halobacteriales;family.Halobacteriaceae;genus.Halobacterium	0.31923276664011113	0.052522255439104326	0.4654286014705882	1.8774467859905926
super kingdom.Archaea;phylum.Euryarchaeota;class.Halobacteria;order.Halobacteriales;family.Halobacteriaceae;genus.Halodesulfurarchaeum	0.31923276664011113	0.052522255439104326	0.3992378291666666	1.02742494461371
super kingdom.Archaea;phylum.Euryarchaeota;class.Halobacteria;order.Halobacteriales;family.Halobacteriaceae;genus.Halomarina	0.31923276664011113	0.052522255439104326	0.4154760373219374	1.2359559998705862
super kingdom.Archaea;phylum.Euryarchaeota;class.Halobacteria;order.Halobacteriales;family.Halobacteriaceae;genus.Halorubellus	0.31923276664011113	0.052522255439104326	0.4489756852631579	1.6661584501113198
super kingdom.Archaea;phylum.Euryarchaeota;class.Halobacteria;order.Halobacteriales;family.Halobacteriaceae;genus.Halorussus	0.31923276664011113	0.052522255439104326	0.48577060894736845	2.1386788286282132
super kingdom.Archaea;phylum.Euryarchaeota;class.Halobacteria;order.Halobacteriales;family.Halobacteriaceae;genus.Halovenus	0.31923276664011113	0.052522255439104326	0.3646524788888889	0.5832799058944785
super kingdom.Archaea;phylum.Euryarchaeota;class.Halobacteria;order.Halobacteriales;family.Halobacteriaceae;genus.Natronoarchaeum	0.31923276664011113	0.052522255439104326	0.3129379	-0.08083867201428872
super kingdom.Archaea;phylum.Euryarchaeota;class.Halobacteria;order.Halobacteriales;family.Halobacteriaceae;genus.Salinirubrum	0.31923276664011113	0.052522255439104326	0.3505381899999999	0.40202422004190713
super kingdom.Archaea;phylum.Euryarchaeota;class.Halobacteria;order.Halobacteriales;family.Halococcaceae;genus.Halococcus	0.31923276664011113	0.052522255439104326	0.43335943725490195	1.4656146065310365
super kingdom.Archaea;phylum.Euryarchaeota;class.Halobacteria;order.Haloferacales;family.Haloferacaceae;genus.Halobellus	0.31923276664011113	0.052522255439104326	0.4132397466931217	1.2072375575259096
super kingdom.Archaea;phylum.Euryarchaeota;class.Halobacteria;order.Haloferacales;family.Haloferacaceae;genus.Haloferax	0.31923276664011113	0.052522255439104326	0.3619863427777778	0.5490413882334029
super kingdom.Archaea;phylum.Euryarchaeota;class.Halobacteria;order.Haloferacales;family.Haloferacaceae;genus.Halogranum	0.31923276664011113	0.052522255439104326	0.30322489495192306	-0.20557307454338797
super kingdom.Archaea;phylum.Euryarchaeota;class.Halobacteria;order.Haloferacales;family.Haloferacaceae;genus.Halopelagius	0.31923276664011113	0.052522255439104326	0.28264526333333334	-0.4698566862071114
super kingdom.Archaea;phylum.Euryarchaeota;class.Halobacteria;order.Haloferacales;family.Haloferacaceae;genus.Haloplanus	0.31923276664011113	0.052522255439104326	0.40466167661538466	1.0970779889162838
super kingdom.Archaea;phylum.Euryarchaeota;class.Halobacteria;order.Haloferacales;family.Haloferacaceae;genus.Haloquadratum	0.31923276664011113	0.052522255439104326	0.2858446261904762	-0.4287704711290583
super kingdom.Archaea;phylum.Euryarchaeota;class.Halobacteria;order.Haloferacales;family.Halorubraceae;genus.Candidatus_Halobonum	0.31923276664011113	0.052522255439104326	0.4034837909523809	1.0819515822383161
super kingdom.Archaea;phylum.Euryarchaeota;class.Halobacteria;order.Haloferacales;family.Halorubraceae;genus.Halobaculum	0.31923276664011113	0.052522255439104326	0.4463535411764705	1.6324848779903092
super kingdom.Archaea;phylum.Euryarchaeota;class.Halobacteria;order.Haloferacales;family.Halorubraceae;genus.Halohasta	0.31923276664011113	0.052522255439104326	0.4268157481818183	1.381580557045096
super kingdom.Archaea;phylum.Euryarchaeota;class.Halobacteria;order.Haloferacales;family.Halorubraceae;genus.Halolamina	0.31923276664011113	0.052522255439104326	0.3909012899492018	0.9203671151053484
super kingdom.Archaea;phylum.Euryarchaeota;class.Halobacteria;order.Haloferacales;family.Halorubraceae;genus.Halonotius	0.31923276664011113	0.052522255439104326	0.39626686111111115	0.989271775382513
super kingdom.Archaea;phylum.Euryarchaeota;class.Halobacteria;order.Haloferacales;family.Halorubraceae;genus.Haloparvum	0.31923276664011113	0.052522255439104326	0.4676462033333333	1.9059252272173575
super kingdom.Archaea;phylum.Euryarchaeota;class.Halobacteria;order.Haloferacales;family.Halorubraceae;genus.Halorubrum	0.31923276664011113	0.052522255439104326	0.44215525329268296	1.578570468573516
super kingdom.Archaea;phylum.Euryarchaeota;class.Halobacteria;order.Haloferacales;family.Halorubraceae;genus.Salinigranum	0.31923276664011113	0.052522255439104326	0.33622215151515156	0.21817766605039024
super kingdom.Archaea;phylum.Euryarchaeota;class.Halobacteria;order.Natrialbales;family.Natrialbaceae;genus.Haloterrigena	0.31923276664011113	0.052522255439104326	0.44122174000000003	1.5665822916664287
super kingdom.Archaea;phylum.Euryarchaeota;class.Halobacteria;order.Natrialbales;family.Natrialbaceae;genus.Halovivax	0.31923276664011113	0.052522255439104326	0.37829713000000004	0.7585045038060617
super kingdom.Archaea;phylum.Euryarchaeota;class.Halobacteria;order.Natrialbales;family.Natrialbaceae;genus.Salinarchaeum	0.31923276664011113	0.052522255439104326	0.48489216761904763	2.1273978858404137
super kingdom.Archaea;phylum.Euryarchaeota;class.Methanobacteria;order.Methanobacteriales;family.Methanobacteriaceae;genus.Methanobacterium	0.31923276664011113	0.052522255439104326	0.4020398071637278	1.0634079436581
super kingdom.Archaea;phylum.Euryarchaeota;class.Methanobacteria;order.Methanobacteriales;family.Methanobacteriaceae;genus.Methanobrevibacter	0.31923276664011113	0.052522255439104326	0.41273129865164065	1.2007080682116027
super kingdom.Archaea;phylum.Euryarchaeota;class.Methanobacteria;order.Methanobacteriales;family.Methanobacteriaceae;genus.Methanosphaera	0.31923276664011113	0.052522255439104326	0.3940328629693108	0.9605827731541288
super kingdom.Archaea;phylum.Euryarchaeota;class.Methanobacteria;order.Methanobacteriales;family.Methanobacteriaceae;genus.Methanothermobacter	0.31923276664011113	0.052522255439104326	0.3394130321614227	0.25915495258367593
super kingdom.Archaea;phylum.Euryarchaeota;class.Methanococci;order.Methanococcales;family.Methanocaldococcaceae;genus.Methanocaldococcus	0.31923276664011113	0.052522255439104326	0.408834445	1.1506646769465096
super kingdom.Archaea;phylum.Euryarchaeota;class.Methanococci;order.Methanococcales;family.Methanococcaceae;genus.Methanococcus	0.31923276664011113	0.052522255439104326	0.32250977951635845	0.04208339655705254
super kingdom.Archaea;phylum.Euryarchaeota;class.Methanomicrobia;order.Methanocellales;family.Methanocellaceae;genus.Methanocella	0.31923276664011113	0.052522255439104326	0.2695575391183741	-0.6379292293941223
super kingdom.Archaea;phylum.Euryarchaeota;class.Methanomicrobia;order.Methanomicrobiales;family.Methanocalculaceae;genus.Methanocalculus	0.31923276664011113	0.052522255439104326	0.3651900604761905	0.5901835281793231
super kingdom.Archaea;phylum.Euryarchaeota;class.Methanomicrobia;order.Methanomicrobiales;family.Methanocorpusculaceae;genus.Methanocorpusculum	0.31923276664011113	0.052522255439104326	0.4386651619356414	1.5337507183481476
super kingdom.Archaea;phylum.Euryarchaeota;class.Methanomicrobia;order.Methanomicrobiales;family.Methanomicrobiaceae;genus.Methanoculleus	0.31923276664011113	0.052522255439104326	0.42400722327544665	1.3455134825969346
super kingdom.Archaea;phylum.Euryarchaeota;class.Methanomicrobia;order.Methanomicrobiales;family.Methanomicrobiaceae;genus.Methanofollis	0.31923276664011113	0.052522255439104326	0.3777338117647059	0.751270371509685
super kingdom.Archaea;phylum.Euryarchaeota;class.Methanomicrobia;order.Methanomicrobiales;family.Methanomicrobiaceae;genus.Methanogenium	0.31923276664011113	0.052522255439104326	0.4146279043184885	1.225064276564898
super kingdom.Archaea;phylum.Euryarchaeota;class.Methanomicrobia;order.Methanomicrobiales;family.Methanomicrobiaceae;genus.Methanolacinia	0.31923276664011113	0.052522255439104326	0.35438266209150326	0.45139492735646886
super kingdom.Archaea;phylum.Euryarchaeota;class.Methanomicrobia;order.Methanomicrobiales;family.Methanomicrobiaceae;genus.Methanomicrobium	0.31923276664011113	0.052522255439104326	0.2969487018498943	-0.2861719409975765
super kingdom.Archaea;phylum.Euryarchaeota;class.Methanomicrobia;order.Methanomicrobiales;family.Methanoregulaceae;genus.Methanolinea	0.31923276664011113	0.052522255439104326	0.3442876689032417	0.32175503345747
super kingdom.Archaea;phylum.Euryarchaeota;class.Methanomicrobia;order.Methanomicrobiales;family.Methanoregulaceae;genus.Methanoregula	0.31923276664011113	0.052522255439104326	0.31817667113804865	-0.013562377535211329
super kingdom.Archaea;phylum.Euryarchaeota;class.Methanomicrobia;order.Methanomicrobiales;family.Methanoregulaceae;genus.Methanosphaerula	0.31923276664011113	0.052522255439104326	0.3693287002849003	0.6433319370669275
super kingdom.Archaea;phylum.Euryarchaeota;class.Methanomicrobia;order.Methanomicrobiales;family.Methanospirillaceae;genus.Methanospirillum	0.31923276664011113	0.052522255439104326	0.407946168406015	1.1392574296854534
super kingdom.Archaea;phylum.Euryarchaeota;class.Methanomicrobia;order.Methanosarcinales;family.Candidatus_Methanoperedenaceae;genus.Candidatus_Methanoperedens	0.31923276664011113	0.052522255439104326	0.450822933859569	1.6898808150082347
super kingdom.Archaea;phylum.Euryarchaeota;class.Methanomicrobia;order.Methanosarcinales;family.Methanosaetaceae;genus.Methanothrix	0.31923276664011113	0.052522255439104326	0.41541193354763295	1.2351327792557356
super kingdom.Archaea;phylum.Euryarchaeota;class.Methanomicrobia;order.Methanosarcinales;family.Methanosarcinaceae;genus.Methanimicrococcus	0.31923276664011113	0.052522255439104326	0.5116392076719577	2.470883351348554
super kingdom.Archaea;phylum.Euryarchaeota;class.Methanomicrobia;order.Methanosarcinales;family.Methanosarcinaceae;genus.Methanococcoides	0.31923276664011113	0.052522255439104326	0.3563826899137608	0.47707928294117685
super kingdom.Archaea;phylum.Euryarchaeota;class.Methanomicrobia;order.Methanosarcinales;family.Methanosarcinaceae;genus.Methanohalophilus	0.31923276664011113	0.052522255439104326	0.3697838292912514	0.6491767033776493
super kingdom.Archaea;phylum.Euryarchaeota;class.Methanomicrobia;order.Methanosarcinales;family.Methanosarcinaceae;genus.Methanolobus	0.31923276664011113	0.052522255439104326	0.4907161146315959	2.2021890083998703
super kingdom.Archaea;phylum.Euryarchaeota;class.Methanomicrobia;order.Methanosarcinales;family.Methanosarcinaceae;genus.Methanomethylovorans	0.31923276664011113	0.052522255439104326	0.40346644661538467	1.0817288462774286
super kingdom.Archaea;phylum.Euryarchaeota;class.Methanomicrobia;order.Methanosarcinales;family.Methanosarcinaceae;genus.Methanosarcina	0.31923276664011113	0.052522255439104326	0.4244949812862175	1.3517772705545377
super kingdom.Archaea;phylum.Euryarchaeota;class.Methanomicrobia;order.Methanosarcinales;family.Methermicoccaceae;genus.Methermicoccus	0.31923276664011113	0.052522255439104326	0.28653355238095235	-0.41992328157954734
super kingdom.Archaea;phylum.Euryarchaeota;class.Methanomicrobia;order.Methanosarcinales;NA;genus.Candidatus_Syntrophoarchaeum	0.31923276664011113	0.052522255439104326	0.3371315738095238	0.22985646637775375
super kingdom.Archaea;phylum.Euryarchaeota;NA;NA;NA;genus.Aciduliprofundum	0.31923276664011113	0.052522255439104326	0.4557578846153844	1.7532554483982417
super kingdom.Archaea;phylum.Euryarchaeota;class.Thermococci;order.Thermococcales;family.Thermococcaceae;genus.Thermococcus	0.31923276664011113	0.052522255439104326	0.4755051952380952	2.006850394543981
super kingdom.Archaea;phylum.Euryarchaeota;class.Thermoplasmata;order.Methanomassiliicoccales;family.Methanomassiliicoccaceae;genus.Candidatus_Methanogranum	0.31923276664011113	0.052522255439104326	0.22087566938775507	-1.2631017588833824
super kingdom.Archaea;phylum.Euryarchaeota;class.Thermoplasmata;order.Methanomassiliicoccales;family.Methanomassiliicoccaceae;genus.Candidatus_Methanomethylophilus	0.31923276664011113	0.052522255439104326	0.17611463432461874	-1.8379229329225943
super kingdom.Archaea;phylum.Euryarchaeota;class.Thermoplasmata;order.Methanomassiliicoccales;family.Methanomassiliicoccaceae;genus.Candidatus_Methanoplasma	0.31923276664011113	0.052522255439104326	0.4181538792698629	1.2703448438780318
super kingdom.Archaea;phylum.Euryarchaeota;class.Thermoplasmata;order.Methanomassiliicoccales;family.Methanomassiliicoccaceae;genus.Methanomassiliicoccus	0.31923276664011113	0.052522255439104326	0.43018910382835673	1.4249011873759168
super kingdom.Archaea;phylum.Euryarchaeota;class.Thermoplasmata;order.Thermoplasmatales;family.Cuniculiplasmataceae;genus.Cuniculiplasma	0.31923276664011113	0.052522255439104326	0.2141592607142857	-1.349353873329913
super kingdom.Archaea;phylum.Euryarchaeota;class.Thermoplasmata;order.Thermoplasmatales;family.Ferroplasmaceae;genus.Ferroplasma	0.31923276664011113	0.052522255439104326	0.5218571930555554	2.602102710914982
super kingdom.Archaea;phylum.Thaumarchaeota;NA;order.Cenarchaeales;family.Cenarchaeaceae;genus.Cenarchaeum	0.31923276664011113	0.052522255439104326	0.3851225633327912	0.8461567128344578
super kingdom.Archaea;phylum.Thaumarchaeota;NA;NA;NA;genus.Candidatus_Caldiarchaeum	0.31923276664011113	0.052522255439104326	0.44596747243186585	1.6275269835019337
super kingdom.Archaea;phylum.Thaumarchaeota;NA;NA;NA;genus.Candidatus_Nitrosopelagicus	0.31923276664011113	0.052522255439104326	0.3681857506332512	0.628654178616929
super kingdom.Archaea;phylum.Thaumarchaeota;NA;NA;NA;genus.Candidatus_Nitrosotalea	0.31923276664011113	0.052522255439104326	0.3684696891421817	0.6323005167060315
super kingdom.Archaea;phylum.Thaumarchaeota;NA;NA;NA;genus.Candidatus_Nitrosotenuis	0.31923276664011113	0.052522255439104326	0.3300843035112473	0.13935542722812133
super kingdom.Archaea;phylum.Thaumarchaeota;NA;order.Nitrosopumilales;family.Nitrosopumilaceae;genus.Candidatus_Nitrosoarchaeum	0.31923276664011113	0.052522255439104326	0.4115393619124677	1.1854012176254747
super kingdom.Archaea;phylum.Thaumarchaeota;NA;order.Nitrosopumilales;family.Nitrosopumilaceae;genus.Nitrosopumilus	0.31923276664011113	0.052522255439104326	0.3521863691404914	0.4231901351559771
super kingdom.Archaea;phylum.Thaumarchaeota;class.Nitrososphaeria;order.Candidatus_Nitrosocaldales;family.Candidatus_Nitrosocaldaceae;genus.Candidatus_Nitrosocaldus	0.31923276664011113	0.052522255439104326	0.098273025	-2.8375648133653786
super kingdom.Archaea;phylum.Thaumarchaeota;class.Nitrososphaeria;order.Nitrososphaerales;family.Nitrososphaeraceae;genus.Candidatus_Nitrosocosmicus	0.31923276664011113	0.052522255439104326	0.050790280256410254	-3.4473381807956813
super kingdom.Archaea;phylum.Thaumarchaeota;class.Nitrososphaeria;order.Nitrososphaerales;family.Nitrososphaeraceae;genus.Nitrososphaera	0.31923276664011113	0.052522255439104326	0.32111382878787875	0.024156598494546565
super kingdom.Bacteria;phylum.Acidobacteria;class.Acidobacteriia;order.Acidobacteriales;family.Acidobacteriaceae;genus.Acidicapsa	0.31923276664011113	0.052522255439104326	0.22110424410790414	-1.260166402522511
super kingdom.Bacteria;phylum.Acidobacteria;class.Acidobacteriia;order.Acidobacteriales;family.Acidobacteriaceae;genus.Acidipila	0.31923276664011113	0.052522255439104326	0.2284993818730421	-1.1651980496606442
super kingdom.Bacteria;phylum.Acidobacteria;class.Acidobacteriia;order.Acidobacteriales;family.Acidobacteriaceae;genus.Acidobacterium	0.31923276664011113	0.052522255439104326	0.3341998438768489	0.1922071930870661
super kingdom.Bacteria;phylum.Acidobacteria;class.Acidobacteriia;order.Acidobacteriales;family.Acidobacteriaceae;genus.Bryocella	0.31923276664011113	0.052522255439104326	0.29010419884764294	-0.3740690427048882
super kingdom.Bacteria;phylum.Acidobacteria;class.Acidobacteriia;order.Acidobacteriales;family.Acidobacteriaceae;genus.Candidatus_Koribacter	0.31923276664011113	0.052522255439104326	0.2728281069389042	-0.5959286002370842
super kingdom.Bacteria;phylum.Acidobacteria;class.Acidobacteriia;order.Acidobacteriales;family.Acidobacteriaceae;genus.Edaphobacter	0.31923276664011113	0.052522255439104326	0.16890214685007468	-1.9305456909087013
super kingdom.Bacteria;phylum.Acidobacteria;class.Acidobacteriia;order.Acidobacteriales;family.Acidobacteriaceae;genus.Granulicella	0.31923276664011113	0.052522255439104326	0.32041991941298903	0.015245414895054132
super kingdom.Bacteria;phylum.Acidobacteria;class.Acidobacteriia;order.Acidobacteriales;family.Acidobacteriaceae;genus.Occallatibacter	0.31923276664011113	0.052522255439104326	0.2953370930600055	-0.30686821970045075
super kingdom.Bacteria;phylum.Acidobacteria;class.Acidobacteriia;order.Acidobacteriales;family.Acidobacteriaceae;genus.Telmatobacter	0.31923276664011113	0.052522255439104326	0.19867989296081276	-1.5481399007952168
super kingdom.Bacteria;phylum.Acidobacteria;class.Acidobacteriia;order.Acidobacteriales;family.Acidobacteriaceae;genus.Terracidiphilus	0.31923276664011113	0.052522255439104326	0.15872861636363633	-2.061194160723788
super kingdom.Bacteria;phylum.Acidobacteria;class.Acidobacteriia;order.Acidobacteriales;family.Acidobacteriaceae;genus.Terriglobus	0.31923276664011113	0.052522255439104326	0.253156693083516	-0.848548880161709
super kingdom.Bacteria;phylum.Acidobacteria;class.Blastocatellia;NA;NA;genus.Aridibacter	0.31923276664011113	0.052522255439104326	0.2480543015797872	-0.9140737874933671
super kingdom.Bacteria;phylum.Acidobacteria;class.Blastocatellia;NA;NA;genus.Blastocatella	0.31923276664011113	0.052522255439104326	0.3729794597611562	0.6902149871419802
super kingdom.Bacteria;phylum.Acidobacteria;class.Blastocatellia;NA;NA;genus.Chloracidobacterium	0.31923276664011113	0.052522255439104326	0.22262183000000002	-1.240677565792765
super kingdom.Bacteria;phylum.Acidobacteria;class.Blastocatellia;NA;NA;genus.Stenotrophobacter	0.31923276664011113	0.052522255439104326	0.27498448609371634	-0.5682363809732888
super kingdom.Bacteria;phylum.Acidobacteria;class.Blastocatellia;NA;family.Pyrinomonadaceae;genus.Pyrinomonas	0.31923276664011113	0.052522255439104326	0.38500981	0.844708734631084
super kingdom.Bacteria;phylum.Acidobacteria;class.Holophagae;order.Acanthopleuribacterales;family.Acanthopleuribacteraceae;genus.Acanthopleuribacter	0.31923276664011113	0.052522255439104326	0.24658297278969527	-0.9329685905586981
super kingdom.Bacteria;phylum.Acidobacteria;class.Holophagae;order.Holophagales;family.Holophagaceae;genus.Geothrix	0.31923276664011113	0.052522255439104326	0.3238575678681488	0.05939169341926121
super kingdom.Bacteria;phylum.Acidobacteria;class.Holophagae;order.Holophagales;family.Holophagaceae;genus.Holophaga	0.31923276664011113	0.052522255439104326	0.34415845710892046	0.32009569570518875
super kingdom.Bacteria;phylum.Acidobacteria;NA;NA;NA;genus.Luteitalea	0.31923276664011113	0.052522255439104326	0.29464284934043505	-0.31578369695404734
super kingdom.Bacteria;phylum.Acidobacteria;NA;NA;NA;genus.Thermoanaerobaculum	0.31923276664011113	0.052522255439104326	0.2935947989081292	-0.3292427597103177
super kingdom.Bacteria;phylum.Acidobacteria;NA;NA;NA;genus.Thermotomaculum	0.31923276664011113	0.052522255439104326	0.2341042232347999	-1.093220681681446
super kingdom.Bacteria;phylum.Acidobacteria;NA;NA;NA;genus.Vicinamibacter	0.31923276664011113	0.052522255439104326	0.17420340737676612	-1.8624669077540612
super kingdom.Bacteria;phylum.Acidobacteria;class.Solibacteres;order.Solibacterales;family.Bryobacteraceae;genus.Bryobacter	0.31923276664011113	0.052522255439104326	0.36363598425450544	0.5702260826681681
super kingdom.Bacteria;phylum.Acidobacteria;class.Solibacteres;order.Solibacterales;family.Bryobacteraceae;genus.Paludibaculum	0.31923276664011113	0.052522255439104326	0.3395829354750053	0.2613368507915465
super kingdom.Bacteria;phylum.Acidobacteria;class.Solibacteres;order.Solibacterales;family.Solibacteraceae;genus.Candidatus_Solibacter	0.31923276664011113	0.052522255439104326	0.34084030056614295	0.2774839322177066
super kingdom.Bacteria;phylum.Actinobacteria;class.Acidimicrobiia;order.Acidimicrobiales;family.Acidimicrobiaceae;genus.Acidimicrobium	0.31923276664011113	0.052522255439104326	0.07583011	-3.125776708621277
super kingdom.Bacteria;phylum.Actinobacteria;class.Acidimicrobiia;order.Acidimicrobiales;family.Acidimicrobiaceae;genus.Aciditerrimonas	0.31923276664011113	0.052522255439104326	0.31898633333333337	-0.003164696315099731
super kingdom.Bacteria;phylum.Actinobacteria;class.Acidimicrobiia;order.Acidimicrobiales;family.Acidimicrobiaceae;genus.Acidithrix	0.31923276664011113	0.052522255439104326	0.28135933242753625	-0.4863706098007228
super kingdom.Bacteria;phylum.Actinobacteria;class.Acidimicrobiia;order.Acidimicrobiales;family.Acidimicrobiaceae;genus.Ferrimicrobium	0.31923276664011113	0.052522255439104326	0.20977259824236819	-1.4056873890465333
super kingdom.Bacteria;phylum.Actinobacteria;class.Acidimicrobiia;order.Acidimicrobiales;family.Acidimicrobiaceae;genus.Ferrithrix	0.31923276664011113	0.052522255439104326	0.24030882251131225	-1.0135412230733731
super kingdom.Bacteria;phylum.Actinobacteria;class.Acidimicrobiia;order.Acidimicrobiales;family.Acidimicrobiaceae;genus.Ilumatobacter	0.31923276664011113	0.052522255439104326	0.38222693674717656	0.8089710786958727
super kingdom.Bacteria;phylum.Actinobacteria;class.Acidimicrobiia;order.Acidimicrobiales;family.Iamiaceae;genus.Aquihabitans	0.31923276664011113	0.052522255439104326	0.1974930494017094	-1.5633813447672427
super kingdom.Bacteria;phylum.Actinobacteria;class.Acidimicrobiia;order.Acidimicrobiales;family.Iamiaceae;genus.Iamia	0.31923276664011113	0.052522255439104326	0.3241963284059783	0.06374205595664759
super kingdom.Bacteria;phylum.Actinobacteria;class.Acidimicrobiia;order.Acidimicrobiales;family.Microthrixaceae;genus.Candidatus_Microthrix	0.31923276664011113	0.052522255439104326	0.3283679271371725	0.11731372329863883
super kingdom.Bacteria;phylum.Actinobacteria;class.Actinobacteria;order.Acidothermales;family.Acidothermaceae;genus.Acidothermus	0.31923276664011113	0.052522255439104326	0.2883717232732298	-0.39631749255136145
super kingdom.Bacteria;phylum.Actinobacteria;class.Actinobacteria;order.Actinomycetales;family.Actinomycetaceae;genus.Actinobaculum	0.31923276664011113	0.052522255439104326	0.17856365171460178	-1.8064726536927498
super kingdom.Bacteria;phylum.Actinobacteria;class.Actinobacteria;order.Actinomycetales;family.Actinomycetaceae;genus.Actinomyces	0.31923276664011113	0.052522255439104326	0.3735264977696167	0.6972400487792682
super kingdom.Bacteria;phylum.Actinobacteria;class.Actinobacteria;order.Actinomycetales;family.Actinomycetaceae;genus.Actinotignum	0.31923276664011113	0.052522255439104326	0.3056456501201923	-0.1744857387406464
super kingdom.Bacteria;phylum.Actinobacteria;class.Actinobacteria;order.Actinomycetales;family.Actinomycetaceae;genus.Arcanobacterium	0.31923276664011113	0.052522255439104326	0.2642018615516736	-0.706706836130068
super kingdom.Bacteria;phylum.Actinobacteria;class.Actinobacteria;order.Actinomycetales;family.Actinomycetaceae;genus.Flaviflexus	0.31923276664011113	0.052522255439104326	0.34677258888888884	0.3536663737901596
super kingdom.Bacteria;phylum.Actinobacteria;class.Actinobacteria;order.Actinomycetales;family.Actinomycetaceae;genus.Mobiluncus	0.31923276664011113	0.052522255439104326	0.2952727346527172	-0.3076947103118625
super kingdom.Bacteria;phylum.Actinobacteria;class.Actinobacteria;order.Actinomycetales;family.Actinomycetaceae;genus.Trueperella	0.31923276664011113	0.052522255439104326	0.3641236578006088	0.5764887859305835
super kingdom.Bacteria;phylum.Actinobacteria;class.Actinobacteria;order.Actinomycetales;family.Actinomycetaceae;genus.Varibaculum	0.31923276664011113	0.052522255439104326	0.3027949696038421	-0.21109417549613685
super kingdom.Bacteria;phylum.Actinobacteria;class.Actinobacteria;order.Bifidobacteriales;family.Bifidobacteriaceae;genus.Aeriscardovia	0.31923276664011113	0.052522255439104326	0.3581768854621849	0.5001203406411682
super kingdom.Bacteria;phylum.Actinobacteria;class.Actinobacteria;order.Bifidobacteriales;family.Bifidobacteriaceae;genus.Bifidobacterium	0.31923276664011113	0.052522255439104326	0.39211173280102324	0.9359116211742974
super kingdom.Bacteria;phylum.Actinobacteria;class.Actinobacteria;order.Bifidobacteriales;family.Bifidobacteriaceae;genus.Gardnerella	0.31923276664011113	0.052522255439104326	0.40842603007462686	1.1454198128237971
super kingdom.Bacteria;phylum.Actinobacteria;class.Actinobacteria;order.Bifidobacteriales;family.Bifidobacteriaceae;genus.Parascardovia	0.31923276664011113	0.052522255439104326	0.18698489932098766	-1.6983269991262342
super kingdom.Bacteria;phylum.Actinobacteria;class.Actinobacteria;order.Bifidobacteriales;family.Bifidobacteriaceae;genus.Scardovia	0.31923276664011113	0.052522255439104326	0.17409012097650942	-1.8639217316093717
super kingdom.Bacteria;phylum.Actinobacteria;class.Actinobacteria;order.Candidatus_Actinomarinales;family.Candidatus_Actinomarinaceae;genus.Candidatus_Actinomarina	0.31923276664011113	0.052522255439104326	0.28256903013299234	-0.4708356729007607
super kingdom.Bacteria;phylum.Actinobacteria;class.Actinobacteria;order.Candidatus_Nanopelagicales;NA;genus.Candidatus_Planktophila	0.31923276664011113	0.052522255439104326	0.32783398078536213	0.11045678470486711
super kingdom.Bacteria;phylum.Actinobacteria;class.Actinobacteria;order.Catenulisporales;family.Actinospicaceae;genus.Actinocrinis	0.31923276664011113	0.052522255439104326	0.06543969275862069	-3.2592104379580182
super kingdom.Bacteria;phylum.Actinobacteria;class.Actinobacteria;order.Catenulisporales;family.Actinospicaceae;genus.Actinospica	0.31923276664011113	0.052522255439104326	0.1441860125617284	-2.2479502663234183
super kingdom.Bacteria;phylum.Actinobacteria;class.Actinobacteria;order.Catenulisporales;family.Catenulisporaceae;genus.Catenulispora	0.31923276664011113	0.052522255439104326	0.1539871687378486	-2.122083827083299
super kingdom.Bacteria;phylum.Actinobacteria;class.Actinobacteria;order.Corynebacteriales;family.Corynebacteriaceae;genus.Corynebacterium	0.31923276664011113	0.052522255439104326	0.3954071856602611	0.9782318239771605
super kingdom.Bacteria;phylum.Actinobacteria;class.Actinobacteria;order.Corynebacteriales;family.Corynebacteriaceae;genus.Turicella	0.31923276664011113	0.052522255439104326	0.28519892971497485	-0.4370625047157957
super kingdom.Bacteria;phylum.Actinobacteria;class.Actinobacteria;order.Corynebacteriales;family.Dietziaceae;genus.Dietzia	0.31923276664011113	0.052522255439104326	0.41770131696993557	1.2645330392090115
super kingdom.Bacteria;phylum.Actinobacteria;class.Actinobacteria;order.Corynebacteriales;family.Gordoniaceae;genus.Gordonia	0.31923276664011113	0.052522255439104326	0.4097299196460279	1.1621643615857515
super kingdom.Bacteria;phylum.Actinobacteria;class.Actinobacteria;order.Corynebacteriales;family.Mycobacteriaceae;genus.Mycobacterium	0.31923276664011113	0.052522255439104326	0.418818023830596	1.2788737877595546
super kingdom.Bacteria;phylum.Actinobacteria;class.Actinobacteria;order.Corynebacteriales;NA;genus.Lawsonella	0.31923276664011113	0.052522255439104326	0.41905613488121446	1.2819316096681663
super kingdom.Bacteria;phylum.Actinobacteria;class.Actinobacteria;order.Corynebacteriales;NA;genus.Tomitella	0.31923276664011113	0.052522255439104326	0.2927672960227272	-0.33986955105767264
super kingdom.Bacteria;phylum.Actinobacteria;class.Actinobacteria;order.Corynebacteriales;family.Nocardiaceae;genus.Nocardia	0.31923276664011113	0.052522255439104326	0.28945888676876924	-0.3823561398704619
super kingdom.Bacteria;phylum.Actinobacteria;class.Actinobacteria;order.Corynebacteriales;family.Nocardiaceae;genus.Rhodococcus	0.31923276664011113	0.052522255439104326	0.4326631271639636	1.4566725929380988
super kingdom.Bacteria;phylum.Actinobacteria;class.Actinobacteria;order.Corynebacteriales;family.Nocardiaceae;genus.Smaragdicoccus	0.31923276664011113	0.052522255439104326	0.3134701822134388	-0.07400310428406268
super kingdom.Bacteria;phylum.Actinobacteria;class.Actinobacteria;order.Corynebacteriales;family.Segniliparaceae;genus.Segniliparus	0.31923276664011113	0.052522255439104326	0.4381077803571429	1.526592824593268
super kingdom.Bacteria;phylum.Actinobacteria;class.Actinobacteria;order.Corynebacteriales;family.Tsukamurellaceae;genus.Tsukamurella	0.31923276664011113	0.052522255439104326	0.38247410698729584	0.8121452387083146
super kingdom.Bacteria;phylum.Actinobacteria;class.Actinobacteria;order.Corynebacteriales;family.Williamsiaceae;genus.Williamsia	0.31923276664011113	0.052522255439104326	0.3557186646222591	0.46855187071502163
super kingdom.Bacteria;phylum.Actinobacteria;class.Actinobacteria;order.Frankiales;family.Cryptosporangiaceae;genus.Cryptosporangium	0.31923276664011113	0.052522255439104326	0.21916553530989763	-1.285063299250175
super kingdom.Bacteria;phylum.Actinobacteria;class.Actinobacteria;order.Frankiales;family.Cryptosporangiaceae;genus.Fodinicola	0.31923276664011113	0.052522255439104326	0.34541005506202177	0.33616871554961325
super kingdom.Bacteria;phylum.Actinobacteria;class.Actinobacteria;order.Frankiales;family.Frankiaceae;genus.Frankia	0.31923276664011113	0.052522255439104326	0.18756063483483484	-1.6909334041492883
super kingdom.Bacteria;phylum.Actinobacteria;class.Actinobacteria;order.Frankiales;family.Frankiaceae;genus.Jatrophihabitans	0.31923276664011113	0.052522255439104326	0.2538859690108333	-0.839183519326157
super kingdom.Bacteria;phylum.Actinobacteria;class.Actinobacteria;order.Frankiales;family.Motilibacteraceae;genus.Motilibacter	0.31923276664011113	0.052522255439104326	0.31101521609195404	-0.10552977711877008
super kingdom.Bacteria;phylum.Actinobacteria;class.Actinobacteria;order.Frankiales;family.Sporichthyaceae;genus.Sporichthya	0.31923276664011113	0.052522255439104326	0.3349919844163619	0.2023798612187267
super kingdom.Bacteria;phylum.Actinobacteria;class.Actinobacteria;order.Geodermatophilales;family.Geodermatophilaceae;genus.Blastococcus	0.31923276664011113	0.052522255439104326	0.27119543597628726	-0.6168953593441386
super kingdom.Bacteria;phylum.Actinobacteria;class.Actinobacteria;order.Geodermatophilales;family.Geodermatophilaceae;genus.Geodermatophilus	0.31923276664011113	0.052522255439104326	0.26312029512484075	-0.720596311259419
super kingdom.Bacteria;phylum.Actinobacteria;class.Actinobacteria;order.Geodermatophilales;family.Geodermatophilaceae;genus.Modestobacter	0.31923276664011113	0.052522255439104326	0.3216768609097213	0.03138705652222223
super kingdom.Bacteria;phylum.Actinobacteria;class.Actinobacteria;order.Glycomycetales;family.Glycomycetaceae;genus.Glycomyces	0.31923276664011113	0.052522255439104326	0.28042757258454104	-0.4983362689084183
super kingdom.Bacteria;phylum.Actinobacteria;class.Actinobacteria;order.Glycomycetales;family.Glycomycetaceae;genus.Stackebrandtia	0.31923276664011113	0.052522255439104326	0.24189319348825328	-0.9931947323411037
super kingdom.Bacteria;phylum.Actinobacteria;class.Actinobacteria;order.Jiangellales;family.Jiangellaceae;genus.Jiangella	0.31923276664011113	0.052522255439104326	0.26083148500000003	-0.7499892089271789
super kingdom.Bacteria;phylum.Actinobacteria;class.Actinobacteria;order.Kineosporiales;family.Kineosporiaceae;genus.Angustibacter	0.31923276664011113	0.052522255439104326	0.23803006661056175	-1.0428050044039563
super kingdom.Bacteria;phylum.Actinobacteria;class.Actinobacteria;order.Kineosporiales;family.Kineosporiaceae;genus.Kineococcus	0.31923276664011113	0.052522255439104326	0.4267879476190477	1.3812235422417476
super kingdom.Bacteria;phylum.Actinobacteria;class.Actinobacteria;order.Kineosporiales;family.Kineosporiaceae;genus.Kineosporia	0.31923276664011113	0.052522255439104326	0.23898318989668868	-1.030564995977815
super kingdom.Bacteria;phylum.Actinobacteria;class.Actinobacteria;order.Kineosporiales;family.Kineosporiaceae;genus.Quadrisphaera	0.31923276664011113	0.052522255439104326	0.35470105637578614	0.45548374648320944
super kingdom.Bacteria;phylum.Actinobacteria;class.Actinobacteria;order.Micrococcales;family.Beutenbergiaceae;genus.Salana	0.31923276664011113	0.052522255439104326	0.18227755041666666	-1.7587787697338018
super kingdom.Bacteria;phylum.Actinobacteria;class.Actinobacteria;order.Micrococcales;family.Bogoriellaceae;genus.Bogoriella	0.31923276664011113	0.052522255439104326	0.2388228267241379	-1.0326243797027057
super kingdom.Bacteria;phylum.Actinobacteria;class.Actinobacteria;order.Micrococcales;family.Bogoriellaceae;genus.Georgenia	0.31923276664011113	0.052522255439104326	0.4113313605422794	1.1827300642072227
super kingdom.Bacteria;phylum.Actinobacteria;class.Actinobacteria;order.Micrococcales;family.Brevibacteriaceae;genus.Brevibacterium	0.31923276664011113	0.052522255439104326	0.40490803345040544	1.1002417031811458
super kingdom.Bacteria;phylum.Actinobacteria;class.Actinobacteria;order.Micrococcales;family.Cellulomonadaceae;genus.Actinotalea	0.31923276664011113	0.052522255439104326	0.2975256238095238	-0.2787631096849077
super kingdom.Bacteria;phylum.Actinobacteria;class.Actinobacteria;order.Micrococcales;family.Cellulomonadaceae;genus.Cellulomonas	0.31923276664011113	0.052522255439104326	0.34909094197836127	0.3834386621844798
super kingdom.Bacteria;phylum.Actinobacteria;class.Actinobacteria;order.Micrococcales;family.Cellulomonadaceae;genus.Oerskovia	0.31923276664011113	0.052522255439104326	0.3195734277777778	0.004374770038871648
super kingdom.Bacteria;phylum.Actinobacteria;class.Actinobacteria;order.Micrococcales;family.Demequinaceae;genus.Demequina	0.31923276664011113	0.052522255439104326	0.3753101218686869	0.7201453479356884
super kingdom.Bacteria;phylum.Actinobacteria;class.Actinobacteria;order.Micrococcales;family.Dermabacteraceae;genus.Brachybacterium	0.31923276664011113	0.052522255439104326	0.40506433895738414	1.1022489783682266
super kingdom.Bacteria;phylum.Actinobacteria;class.Actinobacteria;order.Micrococcales;family.Dermabacteraceae;genus.Dermabacter	0.31923276664011113	0.052522255439104326	0.2441329412038256	-0.9644318940912523
super kingdom.Bacteria;phylum.Actinobacteria;class.Actinobacteria;order.Micrococcales;family.Dermabacteraceae;genus.Helcobacillus	0.31923276664011113	0.052522255439104326	0.39732473	1.0028569267498337
super kingdom.Bacteria;phylum.Actinobacteria;class.Actinobacteria;order.Micrococcales;family.Dermacoccaceae;genus.Dermacoccus	0.31923276664011113	0.052522255439104326	0.3909825628947369	0.9214108222024741
super kingdom.Bacteria;phylum.Actinobacteria;class.Actinobacteria;order.Micrococcales;family.Dermacoccaceae;genus.Kytococcus	0.31923276664011113	0.052522255439104326	0.39626540674262944	0.9892530983837134
super kingdom.Bacteria;phylum.Actinobacteria;class.Actinobacteria;order.Micrococcales;family.Dermatophilaceae;genus.Dermatophilus	0.31923276664011113	0.052522255439104326	0.24374652000000002	-0.9693943148606412
super kingdom.Bacteria;phylum.Actinobacteria;class.Actinobacteria;order.Micrococcales;family.Intrasporangiaceae;genus.Aquipuribacter	0.31923276664011113	0.052522255439104326	0.30644217000000007	-0.16425683112466158
super kingdom.Bacteria;phylum.Actinobacteria;class.Actinobacteria;order.Micrococcales;family.Intrasporangiaceae;genus.Janibacter	0.31923276664011113	0.052522255439104326	0.3498076903076923	0.39264314361739533
super kingdom.Bacteria;phylum.Actinobacteria;class.Actinobacteria;order.Micrococcales;family.Intrasporangiaceae;genus.Knoellia	0.31923276664011113	0.052522255439104326	0.2687207763888889	-0.648674935651283
super kingdom.Bacteria;phylum.Actinobacteria;class.Actinobacteria;order.Micrococcales;family.Intrasporangiaceae;genus.Ornithinicoccus	0.31923276664011113	0.052522255439104326	0.31743723933823526	-0.023058160076681475
super kingdom.Bacteria;phylum.Actinobacteria;class.Actinobacteria;order.Micrococcales;family.Intrasporangiaceae;genus.Ornithinimicrobium	0.31923276664011113	0.052522255439104326	0.32184160409069656	0.03350268831155817
super kingdom.Bacteria;phylum.Actinobacteria;class.Actinobacteria;order.Micrococcales;family.Intrasporangiaceae;genus.Oryzihumus	0.31923276664011113	0.052522255439104326	0.2714331352031818	-0.6138428260754373
super kingdom.Bacteria;phylum.Actinobacteria;class.Actinobacteria;order.Micrococcales;family.Intrasporangiaceae;genus.Phycicoccus	0.31923276664011113	0.052522255439104326	0.25956032811594204	-0.7663134045462389
super kingdom.Bacteria;phylum.Actinobacteria;class.Actinobacteria;order.Micrococcales;family.Intrasporangiaceae;genus.Serinicoccus	0.31923276664011113	0.052522255439104326	0.35072287124183005	0.4043958963917073
super kingdom.Bacteria;phylum.Actinobacteria;class.Actinobacteria;order.Micrococcales;family.Intrasporangiaceae;genus.Terrabacter	0.31923276664011113	0.052522255439104326	0.3044000923076923	-0.19048119110462877
super kingdom.Bacteria;phylum.Actinobacteria;class.Actinobacteria;order.Micrococcales;family.Intrasporangiaceae;genus.Tetrasphaera	0.31923276664011113	0.052522255439104326	0.35805828712911236	0.4985973009491751
super kingdom.Bacteria;phylum.Actinobacteria;class.Actinobacteria;order.Micrococcales;family.Microbacteriaceae;genus.Agrococcus	0.31923276664011113	0.052522255439104326	0.37531328012820514	0.7201859063017234
super kingdom.Bacteria;phylum.Actinobacteria;class.Actinobacteria;order.Micrococcales;family.Microbacteriaceae;genus.Agromyces	0.31923276664011113	0.052522255439104326	0.23078220842076946	-1.135881993085062
super kingdom.Bacteria;phylum.Actinobacteria;class.Actinobacteria;order.Micrococcales;family.Microbacteriaceae;genus.Amnibacterium	0.31923276664011113	0.052522255439104326	0.49873208076923053	2.305130038690934
super kingdom.Bacteria;phylum.Actinobacteria;class.Actinobacteria;order.Micrococcales;family.Microbacteriaceae;genus.Aurantimicrobium	0.31923276664011113	0.052522255439104326	0.32972140054945054	0.13469502770277356
super kingdom.Bacteria;phylum.Actinobacteria;class.Actinobacteria;order.Micrococcales;family.Microbacteriaceae;genus.Candidatus_Aquiluna	0.31923276664011113	0.052522255439104326	0.3532801887690623	0.43723696589158006
super kingdom.Bacteria;phylum.Actinobacteria;class.Actinobacteria;order.Micrococcales;family.Microbacteriaceae;genus.Candidatus_Limnoluna	0.31923276664011113	0.052522255439104326	0.3219099422018771	0.03438028627695363
super kingdom.Bacteria;phylum.Actinobacteria;class.Actinobacteria;order.Micrococcales;family.Microbacteriaceae;genus.Candidatus_Planktoluna	0.31923276664011113	0.052522255439104326	0.2685326365248663	-0.651091027624324
super kingdom.Bacteria;phylum.Actinobacteria;class.Actinobacteria;order.Micrococcales;family.Microbacteriaceae;genus.Clavibacter	0.31923276664011113	0.052522255439104326	0.28850393999999996	-0.3946195654591384
super kingdom.Bacteria;phylum.Actinobacteria;class.Actinobacteria;order.Micrococcales;family.Microbacteriaceae;genus.Cryobacterium	0.31923276664011113	0.052522255439104326	0.2378836047619048	-1.0446858673392794
super kingdom.Bacteria;phylum.Actinobacteria;class.Actinobacteria;order.Micrococcales;family.Microbacteriaceae;genus.Curtobacterium	0.31923276664011113	0.052522255439104326	0.3503743159544159	0.39991974968852334
super kingdom.Bacteria;phylum.Actinobacteria;class.Actinobacteria;order.Micrococcales;family.Microbacteriaceae;genus.Gryllotalpicola	0.31923276664011113	0.052522255439104326	0.31289345133879787	-0.08140948168347169
super kingdom.Bacteria;phylum.Actinobacteria;class.Actinobacteria;order.Micrococcales;family.Microbacteriaceae;genus.Gulosibacter	0.31923276664011113	0.052522255439104326	0.37302415	0.690788899151031
super kingdom.Bacteria;phylum.Actinobacteria;class.Actinobacteria;order.Micrococcales;family.Microbacteriaceae;genus.Huakuichenia	0.31923276664011113	0.052522255439104326	0.26305717	-0.721406964058693
super kingdom.Bacteria;phylum.Actinobacteria;class.Actinobacteria;order.Micrococcales;family.Microbacteriaceae;genus.Leifsonia	0.31923276664011113	0.052522255439104326	0.3698863545378151	0.6504933325064277
super kingdom.Bacteria;phylum.Actinobacteria;class.Actinobacteria;order.Micrococcales;family.Microbacteriaceae;genus.Leucobacter	0.31923276664011113	0.052522255439104326	0.39927032363580384	1.0278422385586086
super kingdom.Bacteria;phylum.Actinobacteria;class.Actinobacteria;order.Micrococcales;family.Microbacteriaceae;genus.Lysinimonas	0.31923276664011113	0.052522255439104326	0.4135458680555556	1.2111687678007512
super kingdom.Bacteria;phylum.Actinobacteria;class.Actinobacteria;order.Micrococcales;family.Microbacteriaceae;genus.Microbacterium	0.31923276664011113	0.052522255439104326	0.4404920269910797	1.557211317829304
super kingdom.Bacteria;phylum.Actinobacteria;class.Actinobacteria;order.Micrococcales;family.Microbacteriaceae;genus.Naasia	0.31923276664011113	0.052522255439104326	0.09062301071428572	-2.935806290286733
super kingdom.Bacteria;phylum.Actinobacteria;class.Actinobacteria;order.Micrococcales;family.Microbacteriaceae;genus.Parafrigoribacterium	0.31923276664011113	0.052522255439104326	0.33894400661764706	0.253131726951221
super kingdom.Bacteria;phylum.Actinobacteria;class.Actinobacteria;order.Micrococcales;family.Microbacteriaceae;genus.Pseudoclavibacter	0.31923276664011113	0.052522255439104326	0.3026267653140096	-0.21325425484246047
super kingdom.Bacteria;phylum.Actinobacteria;class.Actinobacteria;order.Micrococcales;family.Microbacteriaceae;genus.Rathayibacter	0.31923276664011113	0.052522255439104326	0.18242392499999996	-1.7568990274596905
super kingdom.Bacteria;phylum.Actinobacteria;class.Actinobacteria;order.Micrococcales;family.Microbacteriaceae;genus.Rhodoluna	0.31923276664011113	0.052522255439104326	0.29433428865384614	-0.31974623302760335
super kingdom.Bacteria;phylum.Actinobacteria;class.Actinobacteria;order.Micrococcales;family.Microbacteriaceae;genus.Schumannella	0.31923276664011113	0.052522255439104326	0.31290729	-0.0812317656081369
super kingdom.Bacteria;phylum.Actinobacteria;class.Actinobacteria;order.Micrococcales;family.Microbacteriaceae;genus.Subtercola	0.31923276664011113	0.052522255439104326	0.2196751488888889	-1.2785188421041573
super kingdom.Bacteria;phylum.Actinobacteria;class.Actinobacteria;order.Micrococcales;family.Micrococcaceae;genus.Arthrobacter	0.31923276664011113	0.052522255439104326	0.3768190138360957	0.7395225372920302
super kingdom.Bacteria;phylum.Actinobacteria;class.Actinobacteria;order.Micrococcales;family.Micrococcaceae;genus.Citricoccus	0.31923276664011113	0.052522255439104326	0.33293093095238097	0.1759118143951442
super kingdom.Bacteria;phylum.Actinobacteria;class.Actinobacteria;order.Micrococcales;family.Micrococcaceae;genus.Enteractinococcus	0.31923276664011113	0.052522255439104326	0.2844048932763288	-0.4472595199825035
super kingdom.Bacteria;phylum.Actinobacteria;class.Actinobacteria;order.Micrococcales;family.Micrococcaceae;genus.Glutamicibacter	0.31923276664011113	0.052522255439104326	0.28844659188187466	-0.39535602994310814
super kingdom.Bacteria;phylum.Actinobacteria;class.Actinobacteria;order.Micrococcales;family.Micrococcaceae;genus.Kocuria	0.31923276664011113	0.052522255439104326	0.37331893894967466	0.6945745785909001
super kingdom.Bacteria;phylum.Actinobacteria;class.Actinobacteria;order.Micrococcales;family.Micrococcaceae;genus.Micrococcus	0.31923276664011113	0.052522255439104326	0.35774997183819757	0.49463791624665643
super kingdom.Bacteria;phylum.Actinobacteria;class.Actinobacteria;order.Micrococcales;family.Micrococcaceae;genus.Nesterenkonia	0.31923276664011113	0.052522255439104326	0.42674482330276714	1.380669739808916
super kingdom.Bacteria;phylum.Actinobacteria;class.Actinobacteria;order.Micrococcales;family.Micrococcaceae;genus.Paenarthrobacter	0.31923276664011113	0.052522255439104326	0.38776931657004826	0.8801463156460595
super kingdom.Bacteria;phylum.Actinobacteria;class.Actinobacteria;order.Micrococcales;family.Micrococcaceae;genus.Pseudarthrobacter	0.31923276664011113	0.052522255439104326	0.36013969061238177	0.525326682703074
super kingdom.Bacteria;phylum.Actinobacteria;class.Actinobacteria;order.Micrococcales;family.Micrococcaceae;genus.Renibacterium	0.31923276664011113	0.052522255439104326	0.35679486805555555	0.4823724742859604
super kingdom.Bacteria;phylum.Actinobacteria;class.Actinobacteria;order.Micrococcales;family.Micrococcaceae;genus.Rothia	0.31923276664011113	0.052522255439104326	0.3331329410573077	0.17850602799002568
super kingdom.Bacteria;phylum.Actinobacteria;class.Actinobacteria;order.Micrococcales;family.Micrococcaceae;genus.Yaniella	0.31923276664011113	0.052522255439104326	0.2520159045995526	-0.8631988848981349
super kingdom.Bacteria;phylum.Actinobacteria;class.Actinobacteria;order.Micrococcales;NA;genus.Timonella	0.31923276664011113	0.052522255439104326	0.35774152948717935	0.4945294995820933
super kingdom.Bacteria;phylum.Actinobacteria;class.Actinobacteria;order.Micrococcales;family.Promicromonosporaceae;genus.Cellulosimicrobium	0.31923276664011113	0.052522255439104326	0.3489636146245059	0.38180352441505155
super kingdom.Bacteria;phylum.Actinobacteria;class.Actinobacteria;order.Micrococcales;family.Promicromonosporaceae;genus.Promicromonospora	0.31923276664011113	0.052522255439104326	0.36434233000000005	0.5792969741283435
super kingdom.Bacteria;phylum.Actinobacteria;class.Actinobacteria;order.Micrococcales;family.Rarobacteraceae;genus.Rarobacter	0.31923276664011113	0.052522255439104326	0.233739915	-1.0978991277214998
super kingdom.Bacteria;phylum.Actinobacteria;class.Actinobacteria;order.Micrococcales;family.Sanguibacteraceae;genus.Sanguibacter	0.31923276664011113	0.052522255439104326	0.36142897150000003	0.5418836267603707
super kingdom.Bacteria;phylum.Actinobacteria;class.Actinobacteria;order.Micromonosporales;family.Micromonosporaceae;genus.Actinocatenispora	0.31923276664011113	0.052522255439104326	0.32886965	0.12375684787442288
super kingdom.Bacteria;phylum.Actinobacteria;class.Actinobacteria;order.Micromonosporales;family.Micromonosporaceae;genus.Actinoplanes	0.31923276664011113	0.052522255439104326	0.20059575559229334	-1.52353639451856
super kingdom.Bacteria;phylum.Actinobacteria;class.Actinobacteria;order.Micromonosporales;family.Micromonosporaceae;genus.Allocatelliglobosispora	0.31923276664011113	0.052522255439104326	0.11240356	-2.6561004949677995
super kingdom.Bacteria;phylum.Actinobacteria;class.Actinobacteria;order.Micromonosporales;family.Micromonosporaceae;genus.Asanoa	0.31923276664011113	0.052522255439104326	0.20961957555555552	-1.4076525062598466
super kingdom.Bacteria;phylum.Actinobacteria;class.Actinobacteria;order.Micromonosporales;family.Micromonosporaceae;genus.Catellatospora	0.31923276664011113	0.052522255439104326	0.2178926092436975	-1.3014102147047928
super kingdom.Bacteria;phylum.Actinobacteria;class.Actinobacteria;order.Micromonosporales;family.Micromonosporaceae;genus.Catenuloplanes	0.31923276664011113	0.052522255439104326	0.11477729380952383	-2.6256170074138936
super kingdom.Bacteria;phylum.Actinobacteria;class.Actinobacteria;order.Micromonosporales;family.Micromonosporaceae;genus.Dactylosporangium	0.31923276664011113	0.052522255439104326	0.1420920311066414	-2.2748411743806525
super kingdom.Bacteria;phylum.Actinobacteria;class.Actinobacteria;order.Micromonosporales;family.Micromonosporaceae;genus.Hamadaea	0.31923276664011113	0.052522255439104326	0.22760427380952386	-1.17669302664761
super kingdom.Bacteria;phylum.Actinobacteria;class.Actinobacteria;order.Micromonosporales;family.Micromonosporaceae;genus.Longispora	0.31923276664011113	0.052522255439104326	0.22135344709766605	-1.256966137940895
super kingdom.Bacteria;phylum.Actinobacteria;class.Actinobacteria;order.Micromonosporales;family.Micromonosporaceae;genus.Luedemannella	0.31923276664011113	0.052522255439104326	0.19085788516060495	-1.648590118282754
super kingdom.Bacteria;phylum.Actinobacteria;class.Actinobacteria;order.Micromonosporales;family.Micromonosporaceae;genus.Micromonospora	0.31923276664011113	0.052522255439104326	0.29926648146592605	-0.2564070171486915
super kingdom.Bacteria;phylum.Actinobacteria;class.Actinobacteria;order.Micromonosporales;family.Micromonosporaceae;genus.Phytomonospora	0.31923276664011113	0.052522255439104326	0.10391434736842105	-2.765118956329779
super kingdom.Bacteria;phylum.Actinobacteria;class.Actinobacteria;order.Micromonosporales;family.Micromonosporaceae;genus.Rhizocola	0.31923276664011113	0.052522255439104326	0.10403507133116884	-2.763568619303312
super kingdom.Bacteria;phylum.Actinobacteria;class.Actinobacteria;order.Micromonosporales;family.Micromonosporaceae;genus.Salinispora	0.31923276664011113	0.052522255439104326	0.28459003198067634	-0.4448819688994455
super kingdom.Bacteria;phylum.Actinobacteria;class.Actinobacteria;order.Micromonosporales;family.Micromonosporaceae;genus.Virgisporangium	0.31923276664011113	0.052522255439104326	0.15915786487079056	-2.055681751761642
super kingdom.Bacteria;phylum.Actinobacteria;class.Actinobacteria;NA;NA;genus.Thermobispora	0.31923276664011113	0.052522255439104326	0.36796074727272726	0.625764685653312
super kingdom.Bacteria;phylum.Actinobacteria;class.Actinobacteria;order.Nakamurellales;family.Nakamurellaceae;genus.Nakamurella	0.31923276664011113	0.052522255439104326	0.27577770370534765	-0.5580498810824048
super kingdom.Bacteria;phylum.Actinobacteria;class.Actinobacteria;order.Propionibacteriales;family.Nocardioidaceae;genus.Actinopolymorpha	0.31923276664011113	0.052522255439104326	0.23637796593406588	-1.0640212798800444
super kingdom.Bacteria;phylum.Actinobacteria;class.Actinobacteria;order.Propionibacteriales;family.Nocardioidaceae;genus.Aeromicrobium	0.31923276664011113	0.052522255439104326	0.339762102544084	0.2636377141395841
super kingdom.Bacteria;phylum.Actinobacteria;class.Actinobacteria;order.Propionibacteriales;family.Nocardioidaceae;genus.Flindersiella	0.31923276664011113	0.052522255439104326	0.24934959644268775	-0.897439611970633
super kingdom.Bacteria;phylum.Actinobacteria;class.Actinobacteria;order.Propionibacteriales;family.Nocardioidaceae;genus.Friedmanniella	0.31923276664011113	0.052522255439104326	0.3871245543665768	0.8718662799799313
super kingdom.Bacteria;phylum.Actinobacteria;class.Actinobacteria;order.Propionibacteriales;family.Nocardioidaceae;genus.Kribbella	0.31923276664011113	0.052522255439104326	0.22570570516307353	-1.2010744435832832
super kingdom.Bacteria;phylum.Actinobacteria;class.Actinobacteria;order.Propionibacteriales;family.Nocardioidaceae;genus.Marmoricola	0.31923276664011113	0.052522255439104326	0.3117461190079466	-0.09614352249604073
super kingdom.Bacteria;phylum.Actinobacteria;class.Actinobacteria;order.Propionibacteriales;family.Nocardioidaceae;genus.Micropruina	0.31923276664011113	0.052522255439104326	0.2671373393048128	-0.669009433332179
super kingdom.Bacteria;phylum.Actinobacteria;class.Actinobacteria;order.Propionibacteriales;family.Nocardioidaceae;genus.Nocardioides	0.31923276664011113	0.052522255439104326	0.39082514660151874	0.9193892822994554
super kingdom.Bacteria;phylum.Actinobacteria;class.Actinobacteria;order.Propionibacteriales;family.Nocardioidaceae;genus.Propionicicella	0.31923276664011113	0.052522255439104326	0.3722964523809523	0.6814438069489291
super kingdom.Bacteria;phylum.Actinobacteria;class.Actinobacteria;order.Propionibacteriales;family.Nocardioidaceae;genus.Propionicimonas	0.31923276664011113	0.052522255439104326	0.27845396900584796	-0.523681284379847
super kingdom.Bacteria;phylum.Actinobacteria;class.Actinobacteria;order.Propionibacteriales;family.Propionibacteriaceae;genus.Aestuariimicrobium	0.31923276664011113	0.052522255439104326	0.3575790426229508	0.492442843410491
super kingdom.Bacteria;phylum.Actinobacteria;class.Actinobacteria;order.Propionibacteriales;family.Propionibacteriaceae;genus.Brooklawnia	0.31923276664011113	0.052522255439104326	0.4498451969286359	1.6773247181765212
super kingdom.Bacteria;phylum.Actinobacteria;class.Actinobacteria;order.Propionibacteriales;family.Propionibacteriaceae;genus.Cutibacterium	0.31923276664011113	0.052522255439104326	0.44516845987784853	1.6172660649658794
super kingdom.Bacteria;phylum.Actinobacteria;class.Actinobacteria;order.Propionibacteriales;family.Propionibacteriaceae;genus.Luteococcus	0.31923276664011113	0.052522255439104326	0.4074118200854701	1.1323953290095365
super kingdom.Bacteria;phylum.Actinobacteria;class.Actinobacteria;order.Propionibacteriales;family.Propionibacteriaceae;genus.Microlunatus	0.31923276664011113	0.052522255439104326	0.15812470290709743	-2.0689496168167074
super kingdom.Bacteria;phylum.Actinobacteria;class.Actinobacteria;order.Propionibacteriales;family.Propionibacteriaceae;genus.Propionibacterium	0.31923276664011113	0.052522255439104326	0.22703551700120558	-1.183997001094116
super kingdom.Bacteria;phylum.Actinobacteria;class.Actinobacteria;order.Propionibacteriales;family.Propionibacteriaceae;genus.Propioniciclava	0.31923276664011113	0.052522255439104326	0.3686695108974359	0.634866627516288
super kingdom.Bacteria;phylum.Actinobacteria;class.Actinobacteria;order.Propionibacteriales;family.Propionibacteriaceae;genus.Propionimicrobium	0.31923276664011113	0.052522255439104326	0.30496649620129873	-0.18320743278684243
super kingdom.Bacteria;phylum.Actinobacteria;class.Actinobacteria;order.Propionibacteriales;family.Propionibacteriaceae;genus.Pseudopropionibacterium	0.31923276664011113	0.052522255439104326	0.1693570796496468	-1.924703444285268
super kingdom.Bacteria;phylum.Actinobacteria;class.Actinobacteria;order.Propionibacteriales;family.Propionibacteriaceae;genus.Tessaracoccus	0.31923276664011113	0.052522255439104326	0.3805710002878074	0.7877055440994027
super kingdom.Bacteria;phylum.Actinobacteria;class.Actinobacteria;order.Pseudonocardiales;family.Pseudonocardiaceae;genus.Actinomycetospora	0.31923276664011113	0.052522255439104326	0.1964873745550028	-1.5762962202894506
super kingdom.Bacteria;phylum.Actinobacteria;class.Actinobacteria;order.Pseudonocardiales;family.Pseudonocardiaceae;genus.Actinophytocola	0.31923276664011113	0.052522255439104326	0.2040024943150431	-1.4797870587515545
super kingdom.Bacteria;phylum.Actinobacteria;class.Actinobacteria;order.Pseudonocardiales;family.Pseudonocardiaceae;genus.Amycolatopsis	0.31923276664011113	0.052522255439104326	0.21983527931466132	-1.2764624473131954
super kingdom.Bacteria;phylum.Actinobacteria;class.Actinobacteria;order.Pseudonocardiales;family.Pseudonocardiaceae;genus.Crossiella	0.31923276664011113	0.052522255439104326	0.25980305915547486	-0.7631962527439357
super kingdom.Bacteria;phylum.Actinobacteria;class.Actinobacteria;order.Pseudonocardiales;family.Pseudonocardiaceae;genus.Longimycelium	0.31923276664011113	0.052522255439104326	0.11203999714285715	-2.6607693688686185
super kingdom.Bacteria;phylum.Actinobacteria;class.Actinobacteria;order.Pseudonocardiales;family.Pseudonocardiaceae;genus.Prauserella	0.31923276664011113	0.052522255439104326	0.40336916272727275	1.0804795266694096
super kingdom.Bacteria;phylum.Actinobacteria;class.Actinobacteria;order.Pseudonocardiales;family.Pseudonocardiaceae;genus.Pseudonocardia	0.31923276664011113	0.052522255439104326	0.28864866825800567	-0.39276096529347765
super kingdom.Bacteria;phylum.Actinobacteria;class.Actinobacteria;order.Pseudonocardiales;family.Pseudonocardiaceae;genus.Saccharomonospora	0.31923276664011113	0.052522255439104326	0.2615267834937521	-0.7410601862644433
super kingdom.Bacteria;phylum.Actinobacteria;class.Actinobacteria;order.Pseudonocardiales;family.Pseudonocardiaceae;genus.Saccharopolyspora	0.31923276664011113	0.052522255439104326	0.2755682224651737	-0.5607400389897484
super kingdom.Bacteria;phylum.Actinobacteria;class.Actinobacteria;order.Pseudonocardiales;family.Pseudonocardiaceae;genus.Saccharothrix	0.31923276664011113	0.052522255439104326	0.03644254	-3.631591848910511
super kingdom.Bacteria;phylum.Actinobacteria;class.Actinobacteria;order.Pseudonocardiales;family.Pseudonocardiaceae;genus.Thermocrispum	0.31923276664011113	0.052522255439104326	0.1463185004761905	-2.2205648583477866
super kingdom.Bacteria;phylum.Actinobacteria;class.Actinobacteria;order.Streptomycetales;family.Streptomycetaceae;genus.Kitasatospora	0.31923276664011113	0.052522255439104326	0.2730890055555555	-0.5925781404249469
super kingdom.Bacteria;phylum.Actinobacteria;class.Actinobacteria;order.Streptomycetales;family.Streptomycetaceae;genus.Streptomyces	0.31923276664011113	0.052522255439104326	0.35176763252161014	0.41781271985405155
super kingdom.Bacteria;phylum.Actinobacteria;class.Actinobacteria;order.Streptosporangiales;family.Nocardiopsaceae;genus.Nocardiopsis	0.31923276664011113	0.052522255439104326	0.34368236813867437	0.31398176155603497
super kingdom.Bacteria;phylum.Actinobacteria;class.Actinobacteria;order.Streptosporangiales;family.Nocardiopsaceae;genus.Thermobifida	0.31923276664011113	0.052522255439104326	0.23927309696969695	-1.0268420095939248
super kingdom.Bacteria;phylum.Actinobacteria;class.Actinobacteria;order.Streptosporangiales;family.Streptosporangiaceae;genus.Nonomuraea	0.31923276664011113	0.052522255439104326	0.2750266250712251	-0.5676952322601226
super kingdom.Bacteria;phylum.Actinobacteria;class.Actinobacteria;order.Streptosporangiales;family.Streptosporangiaceae;genus.Sphaerisporangium	0.31923276664011113	0.052522255439104326	0.4273854952380952	1.388897248255041
super kingdom.Bacteria;phylum.Actinobacteria;class.Actinobacteria;order.Streptosporangiales;family.Streptosporangiaceae;genus.Streptosporangium	0.31923276664011113	0.052522255439104326	0.20287940623596035	-1.494209754903625
super kingdom.Bacteria;phylum.Actinobacteria;class.Actinobacteria;order.Streptosporangiales;family.Thermomonosporaceae;genus.Actinoallomurus	0.31923276664011113	0.052522255439104326	0.15020399196108553	-2.1706673800183336
super kingdom.Bacteria;phylum.Actinobacteria;class.Actinobacteria;order.Streptosporangiales;family.Thermomonosporaceae;genus.Actinocorallia	0.31923276664011113	0.052522255439104326	0.16617490575395594	-1.9655689187350402
super kingdom.Bacteria;phylum.Actinobacteria;class.Actinobacteria;order.Streptosporangiales;family.Thermomonosporaceae;genus.Actinomadura	0.31923276664011113	0.052522255439104326	0.2647488347910303	-0.6996826062575557
super kingdom.Bacteria;phylum.Actinobacteria;class.Actinobacteria;order.Streptosporangiales;family.Thermomonosporaceae;genus.Thermomonospora	0.31923276664011113	0.052522255439104326	0.1436481769230769	-2.2548571511354805
super kingdom.Bacteria;phylum.Actinobacteria;class.Coriobacteriia;order.Coriobacteriales;family.Atopobiaceae;genus.Atopobium	0.31923276664011113	0.052522255439104326	0.33049472011730613	0.14462599693248956
super kingdom.Bacteria;phylum.Actinobacteria;class.Coriobacteriia;order.Coriobacteriales;family.Atopobiaceae;genus.Libanicoccus	0.31923276664011113	0.052522255439104326	0.27719213096190415	-0.5398858074621221
super kingdom.Bacteria;phylum.Actinobacteria;class.Coriobacteriia;order.Coriobacteriales;family.Atopobiaceae;genus.Olsenella	0.31923276664011113	0.052522255439104326	0.41024974068845554	1.1688399029684982
super kingdom.Bacteria;phylum.Actinobacteria;class.Coriobacteriia;order.Coriobacteriales;family.Coriobacteriaceae;genus.Collinsella	0.31923276664011113	0.052522255439104326	0.351734131059368	0.4173824941045602
super kingdom.Bacteria;phylum.Actinobacteria;class.Coriobacteriia;order.Coriobacteriales;family.Coriobacteriaceae;genus.Coriobacterium	0.31923276664011113	0.052522255439104326	0.19515205666666668	-1.5934443714706341
super kingdom.Bacteria;phylum.Actinobacteria;class.Coriobacteriia;order.Coriobacteriales;family.Coriobacteriaceae;genus.Enorma	0.31923276664011113	0.052522255439104326	0.28435699947117926	-0.44787457218731563
super kingdom.Bacteria;phylum.Actinobacteria;class.Coriobacteriia;order.Coriobacteriales;family.Coriobacteriaceae;genus.Parvibacter	0.31923276664011113	0.052522255439104326	0.3700466306712434	0.6525515984749818
super kingdom.Bacteria;phylum.Actinobacteria;class.Coriobacteriia;order.Coriobacteriales;family.Coriobacteriaceae;genus.Senegalimassilia	0.31923276664011113	0.052522255439104326	0.2646669964361605	-0.7007335743408751
super kingdom.Bacteria;phylum.Actinobacteria;class.Coriobacteriia;order.Eggerthellales;family.Eggerthellaceae;genus.Adlercreutzia	0.31923276664011113	0.052522255439104326	0.18841902238095237	-1.6799099920154104
super kingdom.Bacteria;phylum.Actinobacteria;class.Coriobacteriia;order.Eggerthellales;family.Eggerthellaceae;genus.Cryptobacterium	0.31923276664011113	0.052522255439104326	0.16090214507323058	-2.033281706892133
super kingdom.Bacteria;phylum.Actinobacteria;class.Coriobacteriia;order.Eggerthellales;family.Eggerthellaceae;genus.Denitrobacterium	0.31923276664011113	0.052522255439104326	0.427379175	1.388816083762822
super kingdom.Bacteria;phylum.Actinobacteria;class.Coriobacteriia;order.Eggerthellales;family.Eggerthellaceae;genus.Eggerthella	0.31923276664011113	0.052522255439104326	0.32427080770806255	0.06469851909038231
super kingdom.Bacteria;phylum.Actinobacteria;class.Coriobacteriia;order.Eggerthellales;family.Eggerthellaceae;genus.Enterorhabdus	0.31923276664011113	0.052522255439104326	0.33823635283692116	0.24404403770372285
super kingdom.Bacteria;phylum.Actinobacteria;class.Coriobacteriia;order.Eggerthellales;family.Eggerthellaceae;genus.Gordonibacter	0.31923276664011113	0.052522255439104326	0.41286098668809984	1.2023735218650127
super kingdom.Bacteria;phylum.Actinobacteria;class.Coriobacteriia;order.Eggerthellales;family.Eggerthellaceae;genus.Phoenicibacter	0.31923276664011113	0.052522255439104326	0.2811708998575499	-0.4887904607035002
super kingdom.Bacteria;phylum.Actinobacteria;class.Coriobacteriia;order.Eggerthellales;family.Eggerthellaceae;genus.Raoultibacter	0.31923276664011113	0.052522255439104326	0.3459201229345955	0.34271900673342875
super kingdom.Bacteria;phylum.Actinobacteria;class.Coriobacteriia;order.Eggerthellales;family.Eggerthellaceae;genus.Slackia	0.31923276664011113	0.052522255439104326	0.3165041411371643	-0.035041006377642396
super kingdom.Bacteria;phylum.Actinobacteria;class.Nitriliruptoria;order.Egibacterales;family.Egibacteraceae;genus.Egibacter	0.31923276664011113	0.052522255439104326	0.42485568000000007	1.3564093631287706
super kingdom.Bacteria;phylum.Actinobacteria;class.Nitriliruptoria;order.Egicoccales;family.Egicoccaceae;genus.Egicoccus	0.31923276664011113	0.052522255439104326	0.4102593704545454	1.1689635684163973
super kingdom.Bacteria;phylum.Actinobacteria;class.Nitriliruptoria;order.Euzebyales;family.Euzebyaceae;genus.Euzebya	0.31923276664011113	0.052522255439104326	0.33950114651411467	0.2602865170256656
super kingdom.Bacteria;phylum.Actinobacteria;class.Nitriliruptoria;order.Nitriliruptorales;family.Nitriliruptoraceae;genus.Nitriliruptor	0.31923276664011113	0.052522255439104326	0.41640064469945354	1.2478298070227103
super kingdom.Bacteria;phylum.Actinobacteria;class.Rubrobacteria;order.Gaiellales;family.Gaiellaceae;genus.Gaiella	0.31923276664011113	0.052522255439104326	0.32635918958733146	0.09151751739974481
super kingdom.Bacteria;phylum.Actinobacteria;class.Rubrobacteria;order.Rubrobacterales;family.Rubrobacteraceae;genus.Rubrobacter	0.31923276664011113	0.052522255439104326	0.29632959495655786	-0.29412251119286914
super kingdom.Bacteria;phylum.Actinobacteria;class.Thermoleophilia;order.Solirubrobacterales;family.Conexibacteraceae;genus.Conexibacter	0.31923276664011113	0.052522255439104326	0.33292243205525673	0.17580267156553583
super kingdom.Bacteria;phylum.Actinobacteria;class.Thermoleophilia;order.Solirubrobacterales;family.Parviterribacteraceae;genus.Parviterribacter	0.31923276664011113	0.052522255439104326	0.21881861242264514	-1.289518482671878
super kingdom.Bacteria;phylum.Actinobacteria;class.Thermoleophilia;order.Solirubrobacterales;family.Patulibacteraceae;genus.Patulibacter	0.31923276664011113	0.052522255439104326	0.306691701633284	-0.16105234610321642
super kingdom.Bacteria;phylum.Actinobacteria;class.Thermoleophilia;order.Solirubrobacterales;family.Solirubrobacteraceae;genus.Solirubrobacter	0.31923276664011113	0.052522255439104326	0.31400970764560515	-0.06707451914512598
super kingdom.Bacteria;phylum.Actinobacteria;class.Thermoleophilia;order.Thermoleophilales;family.Thermoleophilaceae;genus.Thermoleophilum	0.31923276664011113	0.052522255439104326	0.13747676904761905	-2.3341103657995688
super kingdom.Bacteria;phylum.Aquificae;class.Aquificae;order.Desulfurobacteriales;family.Desulfurobacteriaceae;genus.Desulfurobacterium	0.31923276664011113	0.052522255439104326	0.15788315000000003	-2.0720516390432815
super kingdom.Bacteria;phylum.Armatimonadetes;class.Armatimonadia;order.Armatimonadales;family.Armatimonadaceae;genus.Armatimonas	0.31923276664011113	0.052522255439104326	0.2578034037078807	-0.7888758262935347
super kingdom.Bacteria;phylum.Armatimonadetes;class.Chthonomonadetes;order.Chthonomonadales;family.Chthonomonadaceae;genus.Chthonomonas	0.31923276664011113	0.052522255439104326	0.2141572476345593	-1.34937972529804
super kingdom.Bacteria;phylum.Armatimonadetes;class.Fimbriimonadia;order.Fimbriimonadales;family.Fimbriimonadaceae;genus.Fimbriimonas	0.31923276664011113	0.052522255439104326	0.20516148752903224	-1.4649032688876917
super kingdom.Bacteria;phylum.Bacteroidetes;class.Bacteroidia;order.Bacteroidales;family.Bacteroidaceae;genus.Bacteroides	0.31923276664011113	0.052522255439104326	0.4473792901388829	1.6456575452892601
super kingdom.Bacteria;phylum.Bacteroidetes;class.Bacteroidia;order.Bacteroidales;family.Bacteroidaceae;genus.Mediterranea	0.31923276664011113	0.052522255439104326	0.2938432834285714	-0.3260517217110912
super kingdom.Bacteria;phylum.Bacteroidetes;class.Bacteroidia;order.Bacteroidales;family.Barnesiellaceae;genus.Barnesiella	0.31923276664011113	0.052522255439104326	0.34309783234289437	0.3064751533660264
super kingdom.Bacteria;phylum.Bacteroidetes;class.Bacteroidia;order.Bacteroidales;family.Barnesiellaceae;genus.Coprobacter	0.31923276664011113	0.052522255439104326	0.2877240573904852	-0.4046348172642346
super kingdom.Bacteria;phylum.Bacteroidetes;class.Bacteroidia;order.Bacteroidales;family.Dysgonamonadaceae;genus.Dysgonomonas	0.31923276664011113	0.052522255439104326	0.46828999071292565	1.914192744196063
super kingdom.Bacteria;phylum.Bacteroidetes;class.Bacteroidia;order.Bacteroidales;family.Dysgonamonadaceae;genus.Proteiniphilum	0.31923276664011113	0.052522255439104326	0.4262709633357381	1.3745844305171713
super kingdom.Bacteria;phylum.Bacteroidetes;class.Bacteroidia;order.Bacteroidales;family.Lentimicrobiaceae;genus.Lentimicrobium	0.31923276664011113	0.052522255439104326	0.32440407175259817	0.06640989583645461
super kingdom.Bacteria;phylum.Bacteroidetes;class.Bacteroidia;order.Bacteroidales;family.Muribaculaceae;genus.Muribaculum	0.31923276664011113	0.052522255439104326	0.31106079595955016	-0.10494444049804182
super kingdom.Bacteria;phylum.Bacteroidetes;class.Bacteroidia;order.Bacteroidales;NA;genus.Candidatus_Armantifilum	0.31923276664011113	0.052522255439104326	0.3322150316779312	0.16671823652428883
super kingdom.Bacteria;phylum.Bacteroidetes;class.Bacteroidia;order.Bacteroidales;NA;genus.Candidatus_Azobacteroides	0.31923276664011113	0.052522255439104326	0.19157662678571424	-1.6393600389471572
super kingdom.Bacteria;phylum.Bacteroidetes;class.Bacteroidia;order.Bacteroidales;NA;genus.Candidatus_Symbiothrix	0.31923276664011113	0.052522255439104326	0.3221687233146067	0.037703553105538114
super kingdom.Bacteria;phylum.Bacteroidetes;class.Bacteroidia;order.Bacteroidales;NA;genus.Phocaeicola	0.31923276664011113	0.052522255439104326	0.15231656566448804	-2.1435377103241158
super kingdom.Bacteria;phylum.Bacteroidetes;class.Bacteroidia;order.Bacteroidales;family.Odoribacteraceae;genus.Butyricimonas	0.31923276664011113	0.052522255439104326	0.3147502080240044	-0.057565013918369434
super kingdom.Bacteria;phylum.Bacteroidetes;class.Bacteroidia;order.Bacteroidales;family.Odoribacteraceae;genus.Culturomica	0.31923276664011113	0.052522255439104326	0.3344741574107683	0.19572992725529903
super kingdom.Bacteria;phylum.Bacteroidetes;class.Bacteroidia;order.Bacteroidales;family.Odoribacteraceae;genus.Odoribacter	0.31923276664011113	0.052522255439104326	0.34932643865663315	0.3864629103256508
super kingdom.Bacteria;phylum.Bacteroidetes;class.Bacteroidia;order.Bacteroidales;family.Paludibacteraceae;genus.Paludibacter	0.31923276664011113	0.052522255439104326	0.42010281703028657	1.2953731009323177
super kingdom.Bacteria;phylum.Bacteroidetes;class.Bacteroidia;order.Bacteroidales;family.Porphyromonadaceae;genus.Barnesiella	0.31923276664011113	0.052522255439104326	0.19515205666666668	-1.5934443714706341
super kingdom.Bacteria;phylum.Bacteroidetes;class.Bacteroidia;order.Bacteroidales;family.Porphyromonadaceae;genus.Candidatus_Vestibaculum	0.31923276664011113	0.052522255439104326	0.3585227576604555	0.5045620311158633
super kingdom.Bacteria;phylum.Bacteroidetes;class.Bacteroidia;order.Bacteroidales;family.Porphyromonadaceae;genus.Fermentimonas	0.31923276664011113	0.052522255439104326	0.4162554537583205	1.245965265080724
super kingdom.Bacteria;phylum.Bacteroidetes;class.Bacteroidia;order.Bacteroidales;family.Porphyromonadaceae;genus.Macellibacteroides	0.31923276664011113	0.052522255439104326	0.4553409409789123	1.7479010585748826
super kingdom.Bacteria;phylum.Bacteroidetes;class.Bacteroidia;order.Bacteroidales;family.Porphyromonadaceae;genus.Microbacter	0.31923276664011113	0.052522255439104326	0.24819937241450035	-0.912210787957922
super kingdom.Bacteria;phylum.Bacteroidetes;class.Bacteroidia;order.Bacteroidales;family.Porphyromonadaceae;genus.Parabacteroides	0.31923276664011113	0.052522255439104326	0.19241258571428574	-1.6286246551006436
super kingdom.Bacteria;phylum.Bacteroidetes;class.Bacteroidia;order.Bacteroidales;family.Porphyromonadaceae;genus.Petrimonas	0.31923276664011113	0.052522255439104326	0.3492612961950331	0.38562635088943736
super kingdom.Bacteria;phylum.Bacteroidetes;class.Bacteroidia;order.Bacteroidales;family.Porphyromonadaceae;genus.Porphyromonas	0.31923276664011113	0.052522255439104326	0.35880704887238773	0.5082128986166129
super kingdom.Bacteria;phylum.Bacteroidetes;class.Bacteroidia;order.Bacteroidales;family.Prevotellaceae;genus.Alloprevotella	0.31923276664011113	0.052522255439104326	0.3785991831661964	0.7623834703082962
super kingdom.Bacteria;phylum.Bacteroidetes;class.Bacteroidia;order.Bacteroidales;family.Prevotellaceae;genus.Marseilla	0.31923276664011113	0.052522255439104326	0.2424290142857143	-0.9863137221178875
super kingdom.Bacteria;phylum.Bacteroidetes;class.Bacteroidia;order.Bacteroidales;family.Prevotellaceae;genus.Massiliprevotella	0.31923276664011113	0.052522255439104326	0.29846633892382946	-0.2666824469906943
super kingdom.Bacteria;phylum.Bacteroidetes;class.Bacteroidia;order.Bacteroidales;family.Prevotellaceae;genus.Paraprevotella	0.31923276664011113	0.052522255439104326	0.3171266907956708	-0.027046224194977153
super kingdom.Bacteria;phylum.Bacteroidetes;class.Bacteroidia;order.Bacteroidales;family.Prevotellaceae;genus.Prevotella	0.31923276664011113	0.052522255439104326	0.3668663252650111	0.6117101191652407
super kingdom.Bacteria;phylum.Bacteroidetes;class.Bacteroidia;order.Bacteroidales;family.Prevotellaceae;genus.Prevotellamassilia	0.31923276664011113	0.052522255439104326	0.2674181863636363	-0.6654027956427095
super kingdom.Bacteria;phylum.Bacteroidetes;class.Bacteroidia;order.Bacteroidales;family.Rikenellaceae;genus.Acetobacteroides	0.31923276664011113	0.052522255439104326	0.2976169678736518	-0.27759006929141533
super kingdom.Bacteria;phylum.Bacteroidetes;class.Bacteroidia;order.Bacteroidales;family.Rikenellaceae;genus.Alistipes	0.31923276664011113	0.052522255439104326	0.413556460339612	1.2113047939035542
super kingdom.Bacteria;phylum.Bacteroidetes;class.Bacteroidia;order.Bacteroidales;family.Rikenellaceae;genus.Anaerocella	0.31923276664011113	0.052522255439104326	0.3780100044008369	0.7548172371069141
super kingdom.Bacteria;phylum.Bacteroidetes;class.Bacteroidia;order.Bacteroidales;family.Rikenellaceae;genus.Millionella	0.31923276664011113	0.052522255439104326	0.37030231136363645	0.6558350497082528
super kingdom.Bacteria;phylum.Bacteroidetes;class.Bacteroidia;order.Bacteroidales;family.Rikenellaceae;genus.Mucinivorans	0.31923276664011113	0.052522255439104326	0.24652024761904762	-0.933774107146566
super kingdom.Bacteria;phylum.Bacteroidetes;class.Bacteroidia;order.Bacteroidales;family.Rikenellaceae;genus.Rikenella	0.31923276664011113	0.052522255439104326	0.3141276973365012	-0.06555929563544342
super kingdom.Bacteria;phylum.Bacteroidetes;class.Bacteroidia;order.Bacteroidales;family.Rikenellaceae;genus.Ruminofilibacter	0.31923276664011113	0.052522255439104326	0.28326434561469266	-0.46190643207880794
super kingdom.Bacteria;phylum.Bacteroidetes;class.Bacteroidia;order.Bacteroidales;family.Rikenellaceae;genus.Tidjanibacter	0.31923276664011113	0.052522255439104326	0.25589104480328834	-0.813434337712486
super kingdom.Bacteria;phylum.Bacteroidetes;class.Bacteroidia;order.Bacteroidales;family.Tannerellaceae;genus.Parabacteroides	0.31923276664011113	0.052522255439104326	0.39920385012482795	1.026988585787448
super kingdom.Bacteria;phylum.Bacteroidetes;class.Bacteroidia;order.Bacteroidales;family.Tannerellaceae;genus.Tannerella	0.31923276664011113	0.052522255439104326	0.2040132352877461	-1.4796491231892792
super kingdom.Bacteria;phylum.Bacteroidetes;class.Bacteroidia;order.Marinilabiliales;family.Marinifilaceae;genus.Ancylomarina	0.31923276664011113	0.052522255439104326	0.146680605	-2.215914712362389
super kingdom.Bacteria;phylum.Bacteroidetes;class.Bacteroidia;order.Marinilabiliales;family.Marinifilaceae;genus.Marinifilum	0.31923276664011113	0.052522255439104326	0.31807594045179627	-0.014855960922005163
super kingdom.Bacteria;phylum.Bacteroidetes;class.Bacteroidia;order.Marinilabiliales;family.Marinilabiliaceae;genus.Alkaliflexus	0.31923276664011113	0.052522255439104326	0.3183086271189337	-0.011867798941422005
super kingdom.Bacteria;phylum.Bacteroidetes;class.Bacteroidia;order.Marinilabiliales;family.Marinilabiliaceae;genus.Anaerophaga	0.31923276664011113	0.052522255439104326	0.26998063953185275	-0.6324957742457054
super kingdom.Bacteria;phylum.Bacteroidetes;class.Bacteroidia;order.Marinilabiliales;family.Marinilabiliaceae;genus.Carboxylicivirga	0.31923276664011113	0.052522255439104326	0.22696358976414183	-1.1849206906110379
super kingdom.Bacteria;phylum.Bacteroidetes;class.Bacteroidia;order.Marinilabiliales;family.Marinilabiliaceae;genus.Labilibacter	0.31923276664011113	0.052522255439104326	0.3223881372018729	0.04052126605835451
super kingdom.Bacteria;phylum.Bacteroidetes;class.Bacteroidia;order.Marinilabiliales;family.Marinilabiliaceae;genus.Mangroviflexus	0.31923276664011113	0.052522255439104326	0.21515736946938777	-1.3365361615496265
super kingdom.Bacteria;phylum.Bacteroidetes;class.Bacteroidia;order.Marinilabiliales;family.Marinilabiliaceae;genus.Marinilabilia	0.31923276664011113	0.052522255439104326	0.2564890583333333	-0.8057546484705614
super kingdom.Bacteria;phylum.Bacteroidetes;class.Bacteroidia;order.Marinilabiliales;family.Marinilabiliaceae;genus.Saccharicrinis	0.31923276664011113	0.052522255439104326	0.35828510376344086	0.5015100799734409
super kingdom.Bacteria;phylum.Bacteroidetes;class.Bacteroidia;order.Marinilabiliales;family.Marinilabiliaceae;genus.Thermophagus	0.31923276664011113	0.052522255439104326	0.11819097389705882	-2.581778530646247
super kingdom.Bacteria;phylum.Bacteroidetes;class.Bacteroidia;order.Marinilabiliales;family.Prolixibacteraceae;genus.Draconibacterium	0.31923276664011113	0.052522255439104326	0.28896025286682503	-0.3887595960132217
super kingdom.Bacteria;phylum.Bacteroidetes;class.Bacteroidia;order.Marinilabiliales;family.Prolixibacteraceae;genus.Mangrovibacterium	0.31923276664011113	0.052522255439104326	0.28944611601307185	-0.38252014190421707
super kingdom.Bacteria;phylum.Bacteroidetes;class.Bacteroidia;order.Marinilabiliales;family.Prolixibacteraceae;genus.Mariniphaga	0.31923276664011113	0.052522255439104326	0.2988097261509173	-0.2622726685138053
super kingdom.Bacteria;phylum.Bacteroidetes;class.Bacteroidia;order.Marinilabiliales;family.Prolixibacteraceae;genus.Meniscus	0.31923276664011113	0.052522255439104326	0.37321919793850455	0.6932937046106673
super kingdom.Bacteria;phylum.Bacteroidetes;class.Bacteroidia;order.Marinilabiliales;family.Prolixibacteraceae;genus.Prolixibacter	0.31923276664011113	0.052522255439104326	0.3773654196487156	0.7465394802708738
super kingdom.Bacteria;phylum.Bacteroidetes;class.Bacteroidia;order.Marinilabiliales;family.Prolixibacteraceae;genus.Roseimarinus	0.31923276664011113	0.052522255439104326	0.3630205442480369	0.5623226026309006
super kingdom.Bacteria;phylum.Bacteroidetes;class.Bacteroidia;order.Marinilabiliales;family.Prolixibacteraceae;genus.Sunxiuqinia	0.31923276664011113	0.052522255439104326	0.295430506843696	-0.3056685999701056
super kingdom.Bacteria;phylum.Bacteroidetes;class.Bacteroidia;order.Marinilabiliales;family.Prolixibacteraceae;genus.Tangfeifania	0.31923276664011113	0.052522255439104326	0.2853138528858465	-0.4355866614536468
super kingdom.Bacteria;phylum.Bacteroidetes;class.Bacteroidia;order.Marinilabiliales;family.Salinivirgaceae;genus.Salinivirga	0.31923276664011113	0.052522255439104326	0.30220304583333335	-0.21869566005130037
super kingdom.Bacteria;phylum.Bacteroidetes;class.Chitinophagia;order.Chitinophagales;family.Chitinophagaceae;genus.Asinibacterium	0.31923276664011113	0.052522255439104326	0.42977856964912287	1.4196291077969354
super kingdom.Bacteria;phylum.Bacteroidetes;class.Chitinophagia;order.Chitinophagales;family.Chitinophagaceae;genus.Chitinophaga	0.31923276664011113	0.052522255439104326	0.22934772945184914	-1.15430357077839
super kingdom.Bacteria;phylum.Bacteroidetes;class.Chitinophagia;order.Chitinophagales;family.Chitinophagaceae;genus.Cnuella	0.31923276664011113	0.052522255439104326	0.33608340298365424	0.21639585752744156
super kingdom.Bacteria;phylum.Bacteroidetes;class.Chitinophagia;order.Chitinophagales;family.Chitinophagaceae;genus.Dinghuibacter	0.31923276664011113	0.052522255439104326	0.309165091588837	-0.12928907440714568
super kingdom.Bacteria;phylum.Bacteroidetes;class.Chitinophagia;order.Chitinophagales;family.Chitinophagaceae;genus.Ferruginibacter	0.31923276664011113	0.052522255439104326	0.369218758903266	0.6419200699379084
super kingdom.Bacteria;phylum.Bacteroidetes;class.Chitinophagia;order.Chitinophagales;family.Chitinophagaceae;genus.Filimonas	0.31923276664011113	0.052522255439104326	0.2694503071770335	-0.6393063018932048
super kingdom.Bacteria;phylum.Bacteroidetes;class.Chitinophagia;order.Chitinophagales;family.Chitinophagaceae;genus.Flaviaesturariibacter	0.31923276664011113	0.052522255439104326	0.24201938031559117	-0.9915742412122381
super kingdom.Bacteria;phylum.Bacteroidetes;class.Chitinophagia;order.Chitinophagales;family.Chitinophagaceae;genus.Flavihumibacter	0.31923276664011113	0.052522255439104326	0.2694825073786261	-0.6388927869318627
super kingdom.Bacteria;phylum.Bacteroidetes;class.Chitinophagia;order.Chitinophagales;family.Chitinophagaceae;genus.Flavisolibacter	0.31923276664011113	0.052522255439104326	0.2596368912757431	-0.7653301805134857
super kingdom.Bacteria;phylum.Bacteroidetes;class.Chitinophagia;order.Chitinophagales;family.Chitinophagaceae;genus.Flavitalea	0.31923276664011113	0.052522255439104326	0.19371884356969513	-1.6118496928374775
super kingdom.Bacteria;phylum.Bacteroidetes;class.Chitinophagia;order.Chitinophagales;family.Chitinophagaceae;genus.Haoranjiania	0.31923276664011113	0.052522255439104326	0.2990788375	-0.2588167407987999
super kingdom.Bacteria;phylum.Bacteroidetes;class.Chitinophagia;order.Chitinophagales;family.Chitinophagaceae;genus.Heliimonas	0.31923276664011113	0.052522255439104326	0.20306580487191975	-1.491816023779884
super kingdom.Bacteria;phylum.Bacteroidetes;class.Chitinophagia;order.Chitinophagales;family.Chitinophagaceae;genus.Hydrotalea	0.31923276664011113	0.052522255439104326	0.49608173032193154	2.2710942405110472
super kingdom.Bacteria;phylum.Bacteroidetes;class.Chitinophagia;order.Chitinophagales;family.Chitinophagaceae;genus.Lacibacter	0.31923276664011113	0.052522255439104326	0.28768183622331805	-0.40517702145692314
super kingdom.Bacteria;phylum.Bacteroidetes;class.Chitinophagia;order.Chitinophagales;family.Chitinophagaceae;genus.Niabella	0.31923276664011113	0.052522255439104326	0.3491339007459085	0.3839903386406195
super kingdom.Bacteria;phylum.Bacteroidetes;class.Chitinophagia;order.Chitinophagales;family.Chitinophagaceae;genus.Niastella	0.31923276664011113	0.052522255439104326	0.19319696557215324	-1.618551649636044
super kingdom.Bacteria;phylum.Bacteroidetes;class.Chitinophagia;order.Chitinophagales;family.Chitinophagaceae;genus.Niveitalea	0.31923276664011113	0.052522255439104326	0.145160205	-2.2354396878634355
super kingdom.Bacteria;phylum.Bacteroidetes;class.Chitinophagia;order.Chitinophagales;family.Chitinophagaceae;genus.Parafilimonas	0.31923276664011113	0.052522255439104326	0.20124727820435143	-1.5151695416911384
super kingdom.Bacteria;phylum.Bacteroidetes;class.Chitinophagia;order.Chitinophagales;family.Chitinophagaceae;genus.Parasediminibacterium	0.31923276664011113	0.052522255439104326	0.3674013957154305	0.6185814934323891
super kingdom.Bacteria;phylum.Bacteroidetes;class.Chitinophagia;order.Chitinophagales;family.Chitinophagaceae;genus.Parasegetibacter	0.31923276664011113	0.052522255439104326	0.1710993898312267	-1.9023286984219616
super kingdom.Bacteria;phylum.Bacteroidetes;class.Chitinophagia;order.Chitinophagales;family.Chitinophagaceae;genus.Pseudoflavitalea	0.31923276664011113	0.052522255439104326	0.2756136338833748	-0.5601568655960074
super kingdom.Bacteria;phylum.Bacteroidetes;class.Chitinophagia;order.Chitinophagales;family.Chitinophagaceae;genus.Sediminibacterium	0.31923276664011113	0.052522255439104326	0.372713829746858	0.6868037667253037
super kingdom.Bacteria;phylum.Bacteroidetes;class.Chitinophagia;order.Chitinophagales;family.Chitinophagaceae;genus.Segetibacter	0.31923276664011113	0.052522255439104326	0.2990245045061347	-0.25951448505959884
super kingdom.Bacteria;phylum.Bacteroidetes;class.Chitinophagia;order.Chitinophagales;family.Chitinophagaceae;genus.Taibaiella	0.31923276664011113	0.052522255439104326	0.38152084746707415	0.7999034807640448
super kingdom.Bacteria;phylum.Bacteroidetes;class.Chitinophagia;order.Chitinophagales;family.Chitinophagaceae;genus.Terrimonas	0.31923276664011113	0.052522255439104326	0.31017203393678	-0.11635792163514251
super kingdom.Bacteria;phylum.Bacteroidetes;class.Cytophagia;order.Cytophagales;family.Amoebophilaceae;genus.Candidatus_Amoebophilus	0.31923276664011113	0.052522255439104326	0.36519949769767873	0.5903047209696121
super kingdom.Bacteria;phylum.Bacteroidetes;class.Cytophagia;order.Cytophagales;family.Amoebophilaceae;genus.Candidatus_Cardinium	0.31923276664011113	0.052522255439104326	0.3376880757352941	0.23700306363304835
super kingdom.Bacteria;phylum.Bacteroidetes;class.Cytophagia;order.Cytophagales;family.Bernardetiaceae;genus.Bernardetia	0.31923276664011113	0.052522255439104326	0.3514470822096457	0.4136962130216665
super kingdom.Bacteria;phylum.Bacteroidetes;class.Cytophagia;order.Cytophagales;family.Bernardetiaceae;genus.Garritya	0.31923276664011113	0.052522255439104326	0.21648670333333336	-1.3194648572045535
super kingdom.Bacteria;phylum.Bacteroidetes;class.Cytophagia;order.Cytophagales;family.Catalimonadaceae;genus.Catalinimonas	0.31923276664011113	0.052522255439104326	0.3158542501782531	-0.04338690551674595
super kingdom.Bacteria;phylum.Bacteroidetes;class.Cytophagia;order.Cytophagales;family.Catalimonadaceae;genus.Porifericola	0.31923276664011113	0.052522255439104326	0.2808751291666667	-0.4925887476631307
super kingdom.Bacteria;phylum.Bacteroidetes;class.Cytophagia;order.Cytophagales;family.Catalimonadaceae;genus.Tunicatimonas	0.31923276664011113	0.052522255439104326	0.3541281155844156	0.4481260413299208
super kingdom.Bacteria;phylum.Bacteroidetes;class.Cytophagia;order.Cytophagales;family.Cyclobacteriaceae;genus.Algoriphagus	0.31923276664011113	0.052522255439104326	0.3653272679919396	0.5919455469793495
super kingdom.Bacteria;phylum.Bacteroidetes;class.Cytophagia;order.Cytophagales;family.Cyclobacteriaceae;genus.Aquiflexum	0.31923276664011113	0.052522255439104326	0.35320071184615387	0.436216323315491
super kingdom.Bacteria;phylum.Bacteroidetes;class.Cytophagia;order.Cytophagales;family.Cyclobacteriaceae;genus.Belliella	0.31923276664011113	0.052522255439104326	0.43099159393939396	1.4352067646962496
super kingdom.Bacteria;phylum.Bacteroidetes;class.Cytophagia;order.Cytophagales;family.Cyclobacteriaceae;genus.Cyclobacterium	0.31923276664011113	0.052522255439104326	0.3505448761627907	0.40211008373875373
super kingdom.Bacteria;phylum.Bacteroidetes;class.Cytophagia;order.Cytophagales;family.Cyclobacteriaceae;genus.Echinicola	0.31923276664011113	0.052522255439104326	0.2517309392857143	-0.8668584092149865
super kingdom.Bacteria;phylum.Bacteroidetes;class.Cytophagia;order.Cytophagales;family.Cyclobacteriaceae;genus.Fontibacter	0.31923276664011113	0.052522255439104326	0.25237735840455844	-0.8585570954430578
super kingdom.Bacteria;phylum.Bacteroidetes;class.Cytophagia;order.Cytophagales;family.Cyclobacteriaceae;genus.Lunatimonas	0.31923276664011113	0.052522255439104326	0.20419663999999998	-1.4772938400312066
super kingdom.Bacteria;phylum.Bacteroidetes;class.Cytophagia;order.Cytophagales;family.Cyclobacteriaceae;genus.Mariniradius	0.31923276664011113	0.052522255439104326	0.3206608339285714	0.018339238898337912
super kingdom.Bacteria;phylum.Bacteroidetes;class.Cytophagia;order.Cytophagales;family.Cyclobacteriaceae;genus.Mongoliicoccus	0.31923276664011113	0.052522255439104326	0.22528803547619047	-1.2064381573453995
super kingdom.Bacteria;phylum.Bacteroidetes;class.Cytophagia;order.Cytophagales;family.Cytophagaceae;genus.Anditalea	0.31923276664011113	0.052522255439104326	0.3570367507575758	0.48547873173865197
super kingdom.Bacteria;phylum.Bacteroidetes;class.Cytophagia;order.Cytophagales;family.Cytophagaceae;genus.Arcicella	0.31923276664011113	0.052522255439104326	0.34200648108108106	0.2924600213942157
super kingdom.Bacteria;phylum.Bacteroidetes;class.Cytophagia;order.Cytophagales;family.Cytophagaceae;genus.Arsenicibacter	0.31923276664011113	0.052522255439104326	0.1445734157894737	-2.242975234403691
super kingdom.Bacteria;phylum.Bacteroidetes;class.Cytophagia;order.Cytophagales;family.Cytophagaceae;genus.Cytophaga	0.31923276664011113	0.052522255439104326	0.3303213507081198	0.14239958712783685
super kingdom.Bacteria;phylum.Bacteroidetes;class.Cytophagia;order.Cytophagales;family.Cytophagaceae;genus.Dyadobacter	0.31923276664011113	0.052522255439104326	0.3314700128783721	0.15715070573685724
super kingdom.Bacteria;phylum.Bacteroidetes;class.Cytophagia;order.Cytophagales;family.Cytophagaceae;genus.Ekhidna	0.31923276664011113	0.052522255439104326	0.30049634486810184	-0.2406131123886837
super kingdom.Bacteria;phylum.Bacteroidetes;class.Cytophagia;order.Cytophagales;family.Cytophagaceae;genus.Emticicia	0.31923276664011113	0.052522255439104326	0.29592050334434994	-0.29937606532733596
super kingdom.Bacteria;phylum.Bacteroidetes;class.Cytophagia;order.Cytophagales;family.Cytophagaceae;genus.Fibrella	0.31923276664011113	0.052522255439104326	0.2937314302472933	-0.3274881401695028
super kingdom.Bacteria;phylum.Bacteroidetes;class.Cytophagia;order.Cytophagales;family.Cytophagaceae;genus.Fibrisoma	0.31923276664011113	0.052522255439104326	0.4086115082417583	1.1478017232876359
super kingdom.Bacteria;phylum.Bacteroidetes;class.Cytophagia;order.Cytophagales;family.Cytophagaceae;genus.Flectobacillus	0.31923276664011113	0.052522255439104326	0.3123389626890756	-0.08853022444947738
super kingdom.Bacteria;phylum.Bacteroidetes;class.Cytophagia;order.Cytophagales;family.Cytophagaceae;genus.Flexibacter	0.31923276664011113	0.052522255439104326	0.37836567172277225	0.7593847165513438
super kingdom.Bacteria;phylum.Bacteroidetes;class.Cytophagia;order.Cytophagales;family.Cytophagaceae;genus.Huanghella	0.31923276664011113	0.052522255439104326	0.26484246499999997	-0.69848020719396
super kingdom.Bacteria;phylum.Bacteroidetes;class.Cytophagia;order.Cytophagales;family.Cytophagaceae;genus.Lacihabitans	0.31923276664011113	0.052522255439104326	0.29385986179531265	-0.32583882233956396
super kingdom.Bacteria;phylum.Bacteroidetes;class.Cytophagia;order.Cytophagales;family.Cytophagaceae;genus.Larkinella	0.31923276664011113	0.052522255439104326	0.24011409740404044	-1.0160418827345945
super kingdom.Bacteria;phylum.Bacteroidetes;class.Cytophagia;order.Cytophagales;family.Cytophagaceae;genus.Leadbetterella	0.31923276664011113	0.052522255439104326	0.3537229349541021	0.44292271202160116
super kingdom.Bacteria;phylum.Bacteroidetes;class.Cytophagia;order.Cytophagales;family.Cytophagaceae;genus.Marinoscillum	0.31923276664011113	0.052522255439104326	0.3196032026613047	0.004757139067685939
super kingdom.Bacteria;phylum.Bacteroidetes;class.Cytophagia;order.Cytophagales;family.Cytophagaceae;genus.Nibrella	0.31923276664011113	0.052522255439104326	0.2440718428571429	-0.965216519007152
super kingdom.Bacteria;phylum.Bacteroidetes;class.Cytophagia;order.Cytophagales;family.Cytophagaceae;genus.Ohtaekwangia	0.31923276664011113	0.052522255439104326	0.21364637985107188	-1.3559402889371255
super kingdom.Bacteria;phylum.Bacteroidetes;class.Cytophagia;order.Cytophagales;family.Cytophagaceae;genus.Persicitalea	0.31923276664011113	0.052522255439104326	0.3805547789476961	0.7874972296635527
super kingdom.Bacteria;phylum.Bacteroidetes;class.Cytophagia;order.Cytophagales;family.Cytophagaceae;genus.Pseudarcicella	0.31923276664011113	0.052522255439104326	0.3070849366938599	-0.15600242179126142
super kingdom.Bacteria;phylum.Bacteroidetes;class.Cytophagia;order.Cytophagales;family.Cytophagaceae;genus.Rhabdobacter	0.31923276664011113	0.052522255439104326	0.2849145772058823	-0.44071415939462555
super kingdom.Bacteria;phylum.Bacteroidetes;class.Cytophagia;order.Cytophagales;family.Cytophagaceae;genus.Rhodocytophaga	0.31923276664011113	0.052522255439104326	0.2868683113183588	-0.41562430759137464
super kingdom.Bacteria;phylum.Bacteroidetes;class.Cytophagia;order.Cytophagales;family.Cytophagaceae;genus.Rudanella	0.31923276664011113	0.052522255439104326	0.24263832130325813	-0.9836258015774112
super kingdom.Bacteria;phylum.Bacteroidetes;class.Cytophagia;order.Cytophagales;family.Cytophagaceae;genus.Runella	0.31923276664011113	0.052522255439104326	0.2552952981063901	-0.8210849162850767
super kingdom.Bacteria;phylum.Bacteroidetes;class.Cytophagia;order.Cytophagales;family.Cytophagaceae;genus.Siphonobacter	0.31923276664011113	0.052522255439104326	0.3714579300664452	0.6706755041024197
super kingdom.Bacteria;phylum.Bacteroidetes;class.Cytophagia;order.Cytophagales;family.Cytophagaceae;genus.Spirosoma	0.31923276664011113	0.052522255439104326	0.3469168994744127	0.3555196102061649
super kingdom.Bacteria;phylum.Bacteroidetes;class.Cytophagia;order.Cytophagales;family.Cytophagaceae;genus.Sporocytophaga	0.31923276664011113	0.052522255439104326	0.2209153863913615	-1.262591713157001
super kingdom.Bacteria;phylum.Bacteroidetes;class.Cytophagia;order.Cytophagales;family.Cytophagaceae;genus.Taeseokella	0.31923276664011113	0.052522255439104326	0.3483268392857143	0.3736260560583183
super kingdom.Bacteria;phylum.Bacteroidetes;class.Cytophagia;order.Cytophagales;family.Flammeovirgaceae;genus.Algivirga	0.31923276664011113	0.052522255439104326	0.18312789523809525	-1.7478586422635076
super kingdom.Bacteria;phylum.Bacteroidetes;class.Cytophagia;order.Cytophagales;family.Flammeovirgaceae;genus.Cesiribacter	0.31923276664011113	0.052522255439104326	0.3680353205026455	0.6267223550082102
super kingdom.Bacteria;phylum.Bacteroidetes;class.Cytophagia;order.Cytophagales;family.Flammeovirgaceae;genus.Fabibacter	0.31923276664011113	0.052522255439104326	0.30054114947498123	-0.24003773166541736
super kingdom.Bacteria;phylum.Bacteroidetes;class.Cytophagia;order.Cytophagales;family.Flammeovirgaceae;genus.Flammeovirga	0.31923276664011113	0.052522255439104326	0.2357854113171355	-1.0716308657644151
super kingdom.Bacteria;phylum.Bacteroidetes;class.Cytophagia;order.Cytophagales;family.Flammeovirgaceae;genus.Flexithrix	0.31923276664011113	0.052522255439104326	0.2977458944897959	-0.2759343937970418
super kingdom.Bacteria;phylum.Bacteroidetes;class.Cytophagia;order.Cytophagales;family.Flammeovirgaceae;genus.Fulvivirga	0.31923276664011113	0.052522255439104326	0.29889543861465934	-0.26117194912765823
super kingdom.Bacteria;phylum.Bacteroidetes;class.Cytophagia;order.Cytophagales;family.Flammeovirgaceae;genus.Imperialibacter	0.31923276664011113	0.052522255439104326	0.34466358257286195	0.3265825164815715
super kingdom.Bacteria;phylum.Bacteroidetes;class.Cytophagia;order.Cytophagales;family.Flammeovirgaceae;genus.Marivirga	0.31923276664011113	0.052522255439104326	0.37741158147075604	0.7471322903500786
super kingdom.Bacteria;phylum.Bacteroidetes;class.Cytophagia;order.Cytophagales;family.Flammeovirgaceae;genus.Nafulsella	0.31923276664011113	0.052522255439104326	0.3826779874999999	0.8147634720782752
super kingdom.Bacteria;phylum.Bacteroidetes;class.Cytophagia;order.Cytophagales;family.Flammeovirgaceae;genus.Rapidithrix	0.31923276664011113	0.052522255439104326	0.30466404904761907	-0.18709145887600098
super kingdom.Bacteria;phylum.Bacteroidetes;class.Cytophagia;order.Cytophagales;family.Flammeovirgaceae;genus.Reichenbachiella	0.31923276664011113	0.052522255439104326	0.29158632338054774	-0.3550356007195776
super kingdom.Bacteria;phylum.Bacteroidetes;class.Cytophagia;order.Cytophagales;family.Flammeovirgaceae;genus.Roseivirga	0.31923276664011113	0.052522255439104326	0.3230314936373874	0.04878324885358019
super kingdom.Bacteria;phylum.Bacteroidetes;class.Cytophagia;order.Cytophagales;family.Flammeovirgaceae;genus.Sediminitomix	0.31923276664011113	0.052522255439104326	0.20444177000000005	-1.4741458807806325
super kingdom.Bacteria;phylum.Bacteroidetes;class.Cytophagia;order.Cytophagales;family.Hymenobacteraceae;genus.Adhaeribacter	0.31923276664011113	0.052522255439104326	0.2861730016467349	-0.42455347380033104
super kingdom.Bacteria;phylum.Bacteroidetes;class.Cytophagia;order.Cytophagales;family.Hymenobacteraceae;genus.Hymenobacter	0.31923276664011113	0.052522255439104326	0.3829473180422639	0.8182222146719266
super kingdom.Bacteria;phylum.Bacteroidetes;class.Cytophagia;order.Cytophagales;family.Hymenobacteraceae;genus.Nibribacter	0.31923276664011113	0.052522255439104326	0.25150397969924815	-0.8697730240304816
super kingdom.Bacteria;phylum.Bacteroidetes;class.Cytophagia;order.Cytophagales;family.Hymenobacteraceae;genus.Parahymenobacter	0.31923276664011113	0.052522255439104326	0.27638029692028987	-0.5503113795309423
super kingdom.Bacteria;phylum.Bacteroidetes;class.Cytophagia;order.Cytophagales;family.Hymenobacteraceae;genus.Pontibacter	0.31923276664011113	0.052522255439104326	0.33957753795934403	0.26126753590003604
super kingdom.Bacteria;phylum.Bacteroidetes;class.Cytophagia;order.Cytophagales;family.Hymenobacteraceae;genus.Rufibacter	0.31923276664011113	0.052522255439104326	0.2642264088462656	-0.7063915997938894
super kingdom.Bacteria;phylum.Bacteroidetes;class.Cytophagia;order.Cytophagales;family.Hymenobacteraceae;genus.Siccationidurans	0.31923276664011113	0.052522255439104326	0.24594158826458035	-0.9412052500822571
super kingdom.Bacteria;phylum.Bacteroidetes;class.Cytophagia;order.Cytophagales;family.Microscillaceae;genus.Microscilla	0.31923276664011113	0.052522255439104326	0.29988552890756304	-0.24845721043207245
super kingdom.Bacteria;phylum.Bacteroidetes;class.Cytophagia;order.Cytophagales;NA;genus.Chryseolinea	0.31923276664011113	0.052522255439104326	0.25486215266101564	-0.8266473697245181
super kingdom.Bacteria;phylum.Bacteroidetes;class.Cytophagia;order.Cytophagales;NA;genus.Luteivirga	0.31923276664011113	0.052522255439104326	0.32425194128289475	0.064456236474496
super kingdom.Bacteria;phylum.Bacteroidetes;class.Cytophagia;order.Cytophagales;family.Persicobacteraceae;genus.Aureibacter	0.31923276664011113	0.052522255439104326	0.2675574491666667	-0.6636143828451724
super kingdom.Bacteria;phylum.Bacteroidetes;class.Cytophagia;order.Cytophagales;family.Persicobacteraceae;genus.Persicobacter	0.31923276664011113	0.052522255439104326	0.16964127679924243	-1.9210537847329647
super kingdom.Bacteria;phylum.Bacteroidetes;class.Flavobacteriia;order.Flavobacteriales;family.Blattabacteriaceae;genus.Blattabacterium	0.31923276664011113	0.052522255439104326	0.39757444761904764	1.006063800200297
super kingdom.Bacteria;phylum.Bacteroidetes;class.Flavobacteriia;order.Flavobacteriales;family.Crocinitomicaceae;genus.Brumimicrobium	0.31923276664011113	0.052522255439104326	0.38059140860460694	0.7879676276863069
super kingdom.Bacteria;phylum.Bacteroidetes;class.Flavobacteriia;order.Flavobacteriales;family.Crocinitomicaceae;genus.Crocinitomix	0.31923276664011113	0.052522255439104326	0.35441445599846166	0.45180322468246553
super kingdom.Bacteria;phylum.Bacteroidetes;class.Flavobacteriia;order.Flavobacteriales;family.Crocinitomicaceae;genus.Fluviicola	0.31923276664011113	0.052522255439104326	0.4108113822145359	1.1760525029665838
super kingdom.Bacteria;phylum.Bacteroidetes;class.Flavobacteriia;order.Flavobacteriales;family.Crocinitomicaceae;genus.Lishizhenia	0.31923276664011113	0.052522255439104326	0.2935128876518219	-0.33029466399383517
super kingdom.Bacteria;phylum.Bacteroidetes;class.Flavobacteriia;order.Flavobacteriales;family.Crocinitomicaceae;genus.Salinirepens	0.31923276664011113	0.052522255439104326	0.31225771869264357	-0.08957355978224706
super kingdom.Bacteria;phylum.Bacteroidetes;class.Flavobacteriia;order.Flavobacteriales;family.Crocinitomicaceae;genus.Wandonia	0.31923276664011113	0.052522255439104326	0.3330344267131243	0.1772409068661882
super kingdom.Bacteria;phylum.Bacteroidetes;class.Flavobacteriia;order.Flavobacteriales;family.Cryomorphaceae;genus.Cryomorpha	0.31923276664011113	0.052522255439104326	0.3357788932878374	0.2124853442739193
super kingdom.Bacteria;phylum.Bacteroidetes;class.Flavobacteriia;order.Flavobacteriales;family.Cryomorphaceae;genus.Luteibaculum	0.31923276664011113	0.052522255439104326	0.2773124022327701	-0.5383412839044154
super kingdom.Bacteria;phylum.Bacteroidetes;class.Flavobacteriia;order.Flavobacteriales;family.Cryomorphaceae;genus.Owenweeksia	0.31923276664011113	0.052522255439104326	0.3410651465905272	0.2803714046707523
super kingdom.Bacteria;phylum.Bacteroidetes;class.Flavobacteriia;order.Flavobacteriales;family.Cryomorphaceae;genus.Phaeocystidibacter	0.31923276664011113	0.052522255439104326	0.25124749295283666	-0.8730668266087684
super kingdom.Bacteria;phylum.Bacteroidetes;class.Flavobacteriia;order.Flavobacteriales;family.Flavobacteriaceae;genus.Actibacter	0.31923276664011113	0.052522255439104326	0.26262883919173674	-0.7269075879324655
super kingdom.Bacteria;phylum.Bacteroidetes;class.Flavobacteriia;order.Flavobacteriales;family.Flavobacteriaceae;genus.Aequorivita	0.31923276664011113	0.052522255439104326	0.4018713869807497	1.0612450918121852
super kingdom.Bacteria;phylum.Bacteroidetes;class.Flavobacteriia;order.Flavobacteriales;family.Flavobacteriaceae;genus.Algibacter	0.31923276664011113	0.052522255439104326	0.25331685910931173	-0.8464920281952784
super kingdom.Bacteria;phylum.Bacteroidetes;class.Flavobacteriia;order.Flavobacteriales;family.Flavobacteriaceae;genus.Algitalea	0.31923276664011113	0.052522255439104326	0.2147160334953744	-1.3422037977508507
super kingdom.Bacteria;phylum.Bacteroidetes;class.Flavobacteriia;order.Flavobacteriales;family.Flavobacteriaceae;genus.Algoriella	0.31923276664011113	0.052522255439104326	0.09282543095238097	-2.907522811470751
super kingdom.Bacteria;phylum.Bacteroidetes;class.Flavobacteriia;order.Flavobacteriales;family.Flavobacteriaceae;genus.Altibacter	0.31923276664011113	0.052522255439104326	0.35493525972222223	0.4584913856580501
super kingdom.Bacteria;phylum.Bacteroidetes;class.Flavobacteriia;order.Flavobacteriales;family.Flavobacteriaceae;genus.Apibacter	0.31923276664011113	0.052522255439104326	0.37544560222222223	0.7218851865200415
super kingdom.Bacteria;phylum.Bacteroidetes;class.Flavobacteriia;order.Flavobacteriales;family.Flavobacteriaceae;genus.Aquibacter	0.31923276664011113	0.052522255439104326	0.32532725799774403	0.07826545280789379
super kingdom.Bacteria;phylum.Bacteroidetes;class.Flavobacteriia;order.Flavobacteriales;family.Flavobacteriaceae;genus.Aquimarina	0.31923276664011113	0.052522255439104326	0.22341539795635754	-1.2304865667752065
super kingdom.Bacteria;phylum.Bacteroidetes;class.Flavobacteriia;order.Flavobacteriales;family.Flavobacteriaceae;genus.Arcticiflavibacter	0.31923276664011113	0.052522255439104326	0.17040927433147224	-1.9111911610802081
super kingdom.Bacteria;phylum.Bacteroidetes;class.Flavobacteriia;order.Flavobacteriales;family.Flavobacteriaceae;genus.Arenibacter	0.31923276664011113	0.052522255439104326	0.35694712307692306	0.4843277331402829
super kingdom.Bacteria;phylum.Bacteroidetes;class.Flavobacteriia;order.Flavobacteriales;family.Flavobacteriaceae;genus.Ascidiimonas	0.31923276664011113	0.052522255439104326	0.2524743324645817	-0.8573117546470892
super kingdom.Bacteria;phylum.Bacteroidetes;class.Flavobacteriia;order.Flavobacteriales;family.Flavobacteriaceae;genus.Aurantiacicella	0.31923276664011113	0.052522255439104326	0.25207068	-0.8624954592523867
super kingdom.Bacteria;phylum.Bacteroidetes;class.Flavobacteriia;order.Flavobacteriales;family.Flavobacteriaceae;genus.Aurantivirga	0.31923276664011113	0.052522255439104326	0.30579556955207965	-0.1725604735244326
super kingdom.Bacteria;phylum.Bacteroidetes;class.Flavobacteriia;order.Flavobacteriales;family.Flavobacteriaceae;genus.Aureicoccus	0.31923276664011113	0.052522255439104326	0.2766759156502917	-0.5465150440528206
super kingdom.Bacteria;phylum.Bacteroidetes;class.Flavobacteriia;order.Flavobacteriales;family.Flavobacteriaceae;genus.Aureimarina	0.31923276664011113	0.052522255439104326	0.24442559717584006	-0.960673606348673
super kingdom.Bacteria;phylum.Bacteroidetes;class.Flavobacteriia;order.Flavobacteriales;family.Flavobacteriaceae;genus.Aureisphaera	0.31923276664011113	0.052522255439104326	0.24087030421831265	-1.0063306754717758
super kingdom.Bacteria;phylum.Bacteroidetes;class.Flavobacteriia;order.Flavobacteriales;family.Flavobacteriaceae;genus.Aureitalea	0.31923276664011113	0.052522255439104326	0.2428049699834574	-0.9814856993686684
super kingdom.Bacteria;phylum.Bacteroidetes;class.Flavobacteriia;order.Flavobacteriales;family.Flavobacteriaceae;genus.Aureivirga	0.31923276664011113	0.052522255439104326	0.3057737296703297	-0.17284094126720687
super kingdom.Bacteria;phylum.Bacteroidetes;class.Flavobacteriia;order.Flavobacteriales;family.Flavobacteriaceae;genus.Bergeyella	0.31923276664011113	0.052522255439104326	0.22647044028081198	-1.1912537158546375
super kingdom.Bacteria;phylum.Bacteroidetes;class.Flavobacteriia;order.Flavobacteriales;family.Flavobacteriaceae;genus.Bizionia	0.31923276664011113	0.052522255439104326	0.3417241833333333	0.28883475395882025
super kingdom.Bacteria;phylum.Bacteroidetes;class.Flavobacteriia;order.Flavobacteriales;family.Flavobacteriaceae;genus.Capnocytophaga	0.31923276664011113	0.052522255439104326	0.21601254603200135	-1.325553984863163
super kingdom.Bacteria;phylum.Bacteroidetes;class.Flavobacteriia;order.Flavobacteriales;family.Flavobacteriaceae;genus.Cellulophaga	0.31923276664011113	0.052522255439104326	0.2801515034552845	-0.5018815484304712
super kingdom.Bacteria;phylum.Bacteroidetes;class.Flavobacteriia;order.Flavobacteriales;family.Flavobacteriaceae;genus.Chishuiella	0.31923276664011113	0.052522255439104326	0.3076524263636363	-0.1487147199368272
super kingdom.Bacteria;phylum.Bacteroidetes;class.Flavobacteriia;order.Flavobacteriales;family.Flavobacteriaceae;genus.Chryseobacterium	0.31923276664011113	0.052522255439104326	0.41305679218969715	1.204888055949239
super kingdom.Bacteria;phylum.Bacteroidetes;class.Flavobacteriia;order.Flavobacteriales;family.Flavobacteriaceae;genus.Citreitalea	0.31923276664011113	0.052522255439104326	0.38049537060197663	0.7867343077385786
super kingdom.Bacteria;phylum.Bacteroidetes;class.Flavobacteriia;order.Flavobacteriales;family.Flavobacteriaceae;genus.Cloacibacterium	0.31923276664011113	0.052522255439104326	0.36780044982510496	0.6237061459678965
super kingdom.Bacteria;phylum.Bacteroidetes;class.Flavobacteriia;order.Flavobacteriales;family.Flavobacteriaceae;genus.Costertonia	0.31923276664011113	0.052522255439104326	0.156045475	-2.0956510598232647
super kingdom.Bacteria;phylum.Bacteroidetes;class.Flavobacteriia;order.Flavobacteriales;family.Flavobacteriaceae;genus.Croceibacter	0.31923276664011113	0.052522255439104326	0.23158301958720326	-1.1255979767698923
super kingdom.Bacteria;phylum.Bacteroidetes;class.Flavobacteriia;order.Flavobacteriales;family.Flavobacteriaceae;genus.Croceimarina	0.31923276664011113	0.052522255439104326	0.27770024035087715	-0.5333606671230341
super kingdom.Bacteria;phylum.Bacteroidetes;class.Flavobacteriia;order.Flavobacteriales;family.Flavobacteriaceae;genus.Croceitalea	0.31923276664011113	0.052522255439104326	0.2652512763917698	-0.6932302516501195
super kingdom.Bacteria;phylum.Bacteroidetes;class.Flavobacteriia;order.Flavobacteriales;family.Flavobacteriaceae;genus.Dokdonia	0.31923276664011113	0.052522255439104326	0.25946824866600515	-0.7674958887636604
super kingdom.Bacteria;phylum.Bacteroidetes;class.Flavobacteriia;order.Flavobacteriales;family.Flavobacteriaceae;genus.Elizabethkingia	0.31923276664011113	0.052522255439104326	0.4462100543956044	1.6306422208730142
super kingdom.Bacteria;phylum.Bacteroidetes;class.Flavobacteriia;order.Flavobacteriales;family.Flavobacteriaceae;genus.Empedobacter	0.31923276664011113	0.052522255439104326	0.3119131217948718	-0.09399887284902589
super kingdom.Bacteria;phylum.Bacteroidetes;class.Flavobacteriia;order.Flavobacteriales;family.Flavobacteriaceae;genus.Eudoraea	0.31923276664011113	0.052522255439104326	0.237717453282752	-1.0468195844926078
super kingdom.Bacteria;phylum.Bacteroidetes;class.Flavobacteriia;order.Flavobacteriales;family.Flavobacteriaceae;genus.Euzebyella	0.31923276664011113	0.052522255439104326	0.2586990002849003	-0.7773745758166019
super kingdom.Bacteria;phylum.Bacteroidetes;class.Flavobacteriia;order.Flavobacteriales;family.Flavobacteriaceae;genus.Flagellimonas	0.31923276664011113	0.052522255439104326	0.28139347047619045	-0.48593220900907125
super kingdom.Bacteria;phylum.Bacteroidetes;class.Flavobacteriia;order.Flavobacteriales;family.Flavobacteriaceae;genus.Flavicella	0.31923276664011113	0.052522255439104326	0.2710325443179505	-0.6189872138813329
super kingdom.Bacteria;phylum.Bacteroidetes;class.Flavobacteriia;order.Flavobacteriales;family.Flavobacteriaceae;genus.Flavimarina	0.31923276664011113	0.052522255439104326	0.32610628333333336	0.08826969550197167
super kingdom.Bacteria;phylum.Bacteroidetes;class.Flavobacteriia;order.Flavobacteriales;family.Flavobacteriaceae;genus.Flaviramulus	0.31923276664011113	0.052522255439104326	0.21661074952380954	-1.3178718561324372
super kingdom.Bacteria;phylum.Bacteroidetes;class.Flavobacteriia;order.Flavobacteriales;family.Flavobacteriaceae;genus.Flavobacterium	0.31923276664011113	0.052522255439104326	0.4321079589177782	1.4495431227948938
super kingdom.Bacteria;phylum.Bacteroidetes;class.Flavobacteriia;order.Flavobacteriales;family.Flavobacteriaceae;genus.Formosa	0.31923276664011113	0.052522255439104326	0.2617316266786841	-0.7384295902585539
super kingdom.Bacteria;phylum.Bacteroidetes;class.Flavobacteriia;order.Flavobacteriales;family.Flavobacteriaceae;genus.Gaetbulibacter	0.31923276664011113	0.052522255439104326	0.26032691755319154	-0.7564688636480165
super kingdom.Bacteria;phylum.Bacteroidetes;class.Flavobacteriia;order.Flavobacteriales;family.Flavobacteriaceae;genus.Galbibacter	0.31923276664011113	0.052522255439104326	0.34536211373015874	0.33555305300678684
super kingdom.Bacteria;phylum.Bacteroidetes;class.Flavobacteriia;order.Flavobacteriales;family.Flavobacteriaceae;genus.Gelidibacter	0.31923276664011113	0.052522255439104326	0.31750659111111107	-0.02216754466866095
super kingdom.Bacteria;phylum.Bacteroidetes;class.Flavobacteriia;order.Flavobacteriales;family.Flavobacteriaceae;genus.Gillisia	0.31923276664011113	0.052522255439104326	0.3776519018691589	0.7502184847010507
super kingdom.Bacteria;phylum.Bacteroidetes;class.Flavobacteriia;order.Flavobacteriales;family.Flavobacteriaceae;genus.Gilvibacter	0.31923276664011113	0.052522255439104326	0.32448660334305757	0.06746976645062337
super kingdom.Bacteria;phylum.Bacteroidetes;class.Flavobacteriia;order.Flavobacteriales;family.Flavobacteriaceae;genus.Gramella	0.31923276664011113	0.052522255439104326	0.2748399646670617	-0.5700923250109161
super kingdom.Bacteria;phylum.Bacteroidetes;class.Flavobacteriia;order.Flavobacteriales;family.Flavobacteriaceae;genus.Hanstruepera	0.31923276664011113	0.052522255439104326	0.16769783454545456	-1.9460114684957288
super kingdom.Bacteria;phylum.Bacteroidetes;class.Flavobacteriia;order.Flavobacteriales;family.Flavobacteriaceae;genus.Hoppeia	0.31923276664011113	0.052522255439104326	0.298930054627451	-0.26072741032096214
super kingdom.Bacteria;phylum.Bacteroidetes;class.Flavobacteriia;order.Flavobacteriales;family.Flavobacteriaceae;genus.Jejudonia	0.31923276664011113	0.052522255439104326	0.2648773647548566	-0.6980320245719074
super kingdom.Bacteria;phylum.Bacteroidetes;class.Flavobacteriia;order.Flavobacteriales;family.Flavobacteriaceae;genus.Kordia	0.31923276664011113	0.052522255439104326	0.3016086875505013	-0.22632840861163966
super kingdom.Bacteria;phylum.Bacteroidetes;class.Flavobacteriia;order.Flavobacteriales;family.Flavobacteriaceae;genus.Kriegella	0.31923276664011113	0.052522255439104326	0.30505234214285715	-0.18210499927869173
super kingdom.Bacteria;phylum.Bacteroidetes;class.Flavobacteriia;order.Flavobacteriales;family.Flavobacteriaceae;genus.Lacinutrix	0.31923276664011113	0.052522255439104326	0.14286579710526315	-2.264904472087419
super kingdom.Bacteria;phylum.Bacteroidetes;class.Flavobacteriia;order.Flavobacteriales;family.Flavobacteriaceae;genus.Leeuwenhoekiella	0.31923276664011113	0.052522255439104326	0.32476358769559033	0.07102679926920753
super kingdom.Bacteria;phylum.Bacteroidetes;class.Flavobacteriia;order.Flavobacteriales;family.Flavobacteriaceae;genus.Leptobacterium	0.31923276664011113	0.052522255439104326	0.23735658186813183	-1.0514538948908498
super kingdom.Bacteria;phylum.Bacteroidetes;class.Flavobacteriia;order.Flavobacteriales;family.Flavobacteriaceae;genus.Lutaonella	0.31923276664011113	0.052522255439104326	0.18904220360777058	-1.6719070992330258
super kingdom.Bacteria;phylum.Bacteroidetes;class.Flavobacteriia;order.Flavobacteriales;family.Flavobacteriaceae;genus.Lutibacter	0.31923276664011113	0.052522255439104326	0.2873291661183404	-0.4097060106437423
super kingdom.Bacteria;phylum.Bacteroidetes;class.Flavobacteriia;order.Flavobacteriales;family.Flavobacteriaceae;genus.Lutimonas	0.31923276664011113	0.052522255439104326	0.32125659538891027	0.0259900070630207
super kingdom.Bacteria;phylum.Bacteroidetes;class.Flavobacteriia;order.Flavobacteriales;family.Flavobacteriaceae;genus.Mangrovimonas	0.31923276664011113	0.052522255439104326	0.4205703533333333	1.3013772017366043
super kingdom.Bacteria;phylum.Bacteroidetes;class.Flavobacteriia;order.Flavobacteriales;family.Flavobacteriaceae;genus.Maribacter	0.31923276664011113	0.052522255439104326	0.33651633753533067	0.2219556026701926
super kingdom.Bacteria;phylum.Bacteroidetes;class.Flavobacteriia;order.Flavobacteriales;family.Flavobacteriaceae;genus.Mariniflexile	0.31923276664011113	0.052522255439104326	0.18970889999999996	-1.663345384733608
super kingdom.Bacteria;phylum.Bacteroidetes;class.Flavobacteriia;order.Flavobacteriales;family.Flavobacteriaceae;genus.Maritimimonas	0.31923276664011113	0.052522255439104326	0.29669725808436687	-0.2894009816196589
super kingdom.Bacteria;phylum.Bacteroidetes;class.Flavobacteriia;order.Flavobacteriales;family.Flavobacteriaceae;genus.Marixanthomonas	0.31923276664011113	0.052522255439104326	0.3119462618067978	-0.09357328884418532
super kingdom.Bacteria;phylum.Bacteroidetes;class.Flavobacteriia;order.Flavobacteriales;family.Flavobacteriaceae;genus.Mesoflavibacter	0.31923276664011113	0.052522255439104326	0.27057676417004045	-0.6248403421513979
super kingdom.Bacteria;phylum.Bacteroidetes;class.Flavobacteriia;order.Flavobacteriales;family.Flavobacteriaceae;genus.Mesonia	0.31923276664011113	0.052522255439104326	0.35483716253802694	0.4572316217024235
super kingdom.Bacteria;phylum.Bacteroidetes;class.Flavobacteriia;order.Flavobacteriales;family.Flavobacteriaceae;genus.Moheibacter	0.31923276664011113	0.052522255439104326	0.3834475360812672	0.8246460143014457
super kingdom.Bacteria;phylum.Bacteroidetes;class.Flavobacteriia;order.Flavobacteriales;family.Flavobacteriaceae;genus.Muricauda	0.31923276664011113	0.052522255439104326	0.31470372833358	-0.058161906063089304
super kingdom.Bacteria;phylum.Bacteroidetes;class.Flavobacteriia;order.Flavobacteriales;family.Flavobacteriaceae;genus.Muriicola	0.31923276664011113	0.052522255439104326	0.1972153699888391	-1.5669473035500876
super kingdom.Bacteria;phylum.Bacteroidetes;class.Flavobacteriia;order.Flavobacteriales;family.Flavobacteriaceae;genus.Myroides	0.31923276664011113	0.052522255439104326	0.40009303429674903	1.038407488163584
super kingdom.Bacteria;phylum.Bacteroidetes;class.Flavobacteriia;order.Flavobacteriales;family.Flavobacteriaceae;genus.Namhaeicola	0.31923276664011113	0.052522255439104326	0.16770066721014493	-1.9459750914181952
super kingdom.Bacteria;phylum.Bacteroidetes;class.Flavobacteriia;order.Flavobacteriales;family.Flavobacteriaceae;genus.Neptunitalea	0.31923276664011113	0.052522255439104326	0.27137645833333335	-0.6145706703896091
super kingdom.Bacteria;phylum.Bacteroidetes;class.Flavobacteriia;order.Flavobacteriales;family.Flavobacteriaceae;genus.Nonlabens	0.31923276664011113	0.052522255439104326	0.3335563110387232	0.18394294492965757
super kingdom.Bacteria;phylum.Bacteroidetes;class.Flavobacteriia;order.Flavobacteriales;family.Flavobacteriaceae;genus.Ochrovirga	0.31923276664011113	0.052522255439104326	0.1600439758974359	-2.0443023147145114
super kingdom.Bacteria;phylum.Bacteroidetes;class.Flavobacteriia;order.Flavobacteriales;family.Flavobacteriaceae;genus.Olleya	0.31923276664011113	0.052522255439104326	0.24276715333333335	-0.9819713407572529
super kingdom.Bacteria;phylum.Bacteroidetes;class.Flavobacteriia;order.Flavobacteriales;family.Flavobacteriaceae;genus.Ornithobacterium	0.31923276664011113	0.052522255439104326	0.4205421368910891	1.3010148462094109
super kingdom.Bacteria;phylum.Bacteroidetes;class.Flavobacteriia;order.Flavobacteriales;family.Flavobacteriaceae;genus.Pibocella	0.31923276664011113	0.052522255439104326	0.23306007843406598	-1.1066295883204063
super kingdom.Bacteria;phylum.Bacteroidetes;class.Flavobacteriia;order.Flavobacteriales;family.Flavobacteriaceae;genus.Planktosalinus	0.31923276664011113	0.052522255439104326	0.25822303392857143	-0.7834869353579351
super kingdom.Bacteria;phylum.Bacteroidetes;class.Flavobacteriia;order.Flavobacteriales;family.Flavobacteriaceae;genus.Polaribacter	0.31923276664011113	0.052522255439104326	0.3346903487017977	0.19850625562999558
super kingdom.Bacteria;phylum.Bacteroidetes;class.Flavobacteriia;order.Flavobacteriales;family.Flavobacteriaceae;genus.Pricia	0.31923276664011113	0.052522255439104326	0.3149812251977401	-0.054598291570625165
super kingdom.Bacteria;phylum.Bacteroidetes;class.Flavobacteriia;order.Flavobacteriales;family.Flavobacteriaceae;genus.Pseudofulvibacter	0.31923276664011113	0.052522255439104326	0.3063700048083911	-0.1651835764536496
super kingdom.Bacteria;phylum.Bacteroidetes;class.Flavobacteriia;order.Flavobacteriales;family.Flavobacteriaceae;genus.Pseudozobellia	0.31923276664011113	0.052522255439104326	0.1896277209322034	-1.664387886252896
super kingdom.Bacteria;phylum.Bacteroidetes;class.Flavobacteriia;order.Flavobacteriales;family.Flavobacteriaceae;genus.Psychroflexus	0.31923276664011113	0.052522255439104326	0.34903887056116295	0.3827699610893062
super kingdom.Bacteria;phylum.Bacteroidetes;class.Flavobacteriia;order.Flavobacteriales;family.Flavobacteriaceae;genus.Psychroserpens	0.31923276664011113	0.052522255439104326	0.2593787778367227	-0.7686448730768662
super kingdom.Bacteria;phylum.Bacteroidetes;class.Flavobacteriia;order.Flavobacteriales;family.Flavobacteriaceae;genus.Riemerella	0.31923276664011113	0.052522255439104326	0.2640842695812808	-0.7082169521133875
super kingdom.Bacteria;phylum.Bacteroidetes;class.Flavobacteriia;order.Flavobacteriales;family.Flavobacteriaceae;genus.Robertkochia	0.31923276664011113	0.052522255439104326	0.1983421982822067	-1.5524765755693664
super kingdom.Bacteria;phylum.Bacteroidetes;class.Flavobacteriia;order.Flavobacteriales;family.Flavobacteriaceae;genus.Robiginitalea	0.31923276664011113	0.052522255439104326	0.31572584597525055	-0.04503587218200233
super kingdom.Bacteria;phylum.Bacteroidetes;class.Flavobacteriia;order.Flavobacteriales;family.Flavobacteriaceae;genus.Salegentibacter	0.31923276664011113	0.052522255439104326	0.37822289014969257	0.75755111571184
super kingdom.Bacteria;phylum.Bacteroidetes;class.Flavobacteriia;order.Flavobacteriales;family.Flavobacteriaceae;genus.Salinimicrobium	0.31923276664011113	0.052522255439104326	0.3993107707227723	1.028361660014902
super kingdom.Bacteria;phylum.Bacteroidetes;class.Flavobacteriia;order.Flavobacteriales;family.Flavobacteriaceae;genus.Sediminibacter	0.31923276664011113	0.052522255439104326	0.3130438446428572	-0.07947813100122988
super kingdom.Bacteria;phylum.Bacteroidetes;class.Flavobacteriia;order.Flavobacteriales;family.Flavobacteriaceae;genus.Sediminicola	0.31923276664011113	0.052522255439104326	0.19979610236842105	-1.5338055405363444
super kingdom.Bacteria;phylum.Bacteroidetes;class.Flavobacteriia;order.Flavobacteriales;family.Flavobacteriaceae;genus.Seonamhaeicola	0.31923276664011113	0.052522255439104326	0.18265760294117647	-1.7538981355387444
super kingdom.Bacteria;phylum.Bacteroidetes;class.Flavobacteriia;order.Flavobacteriales;family.Flavobacteriaceae;genus.Soonwooa	0.31923276664011113	0.052522255439104326	0.26659578095238096	-0.6759641252314286
super kingdom.Bacteria;phylum.Bacteroidetes;class.Flavobacteriia;order.Flavobacteriales;family.Flavobacteriaceae;genus.Spongiibacterium	0.31923276664011113	0.052522255439104326	0.24399041771561775	-0.9662621806050524
super kingdom.Bacteria;phylum.Bacteroidetes;class.Flavobacteriia;order.Flavobacteriales;family.Flavobacteriaceae;genus.Spongiiferula	0.31923276664011113	0.052522255439104326	0.2630845592857143	-0.7210552308749503
super kingdom.Bacteria;phylum.Bacteroidetes;class.Flavobacteriia;order.Flavobacteriales;family.Flavobacteriaceae;genus.Spongiimicrobium	0.31923276664011113	0.052522255439104326	0.258805836455209	-0.7760025858087728
super kingdom.Bacteria;phylum.Bacteroidetes;class.Flavobacteriia;order.Flavobacteriales;family.Flavobacteriaceae;genus.Spongiimonas	0.31923276664011113	0.052522255439104326	0.29557851333333335	-0.30376790075663185
super kingdom.Bacteria;phylum.Bacteroidetes;class.Flavobacteriia;order.Flavobacteriales;family.Flavobacteriaceae;genus.Spongiivirga	0.31923276664011113	0.052522255439104326	0.19120725177974202	-1.6441035524582772
super kingdom.Bacteria;phylum.Bacteroidetes;class.Flavobacteriia;order.Flavobacteriales;family.Flavobacteriaceae;genus.Subsaxibacter	0.31923276664011113	0.052522255439104326	0.2405290433873144	-1.0107131467718993
super kingdom.Bacteria;phylum.Bacteroidetes;class.Flavobacteriia;order.Flavobacteriales;family.Flavobacteriaceae;genus.Taeania	0.31923276664011113	0.052522255439104326	0.2091877877304653	-1.4131975251407574
super kingdom.Bacteria;phylum.Bacteroidetes;class.Flavobacteriia;order.Flavobacteriales;family.Flavobacteriaceae;genus.Tenacibaculum	0.31923276664011113	0.052522255439104326	0.3270949572804865	0.1009662454866387
super kingdom.Bacteria;phylum.Bacteroidetes;class.Flavobacteriia;order.Flavobacteriales;family.Flavobacteriaceae;genus.Ulvibacter	0.31923276664011113	0.052522255439104326	0.33251462834925694	0.17056565672149349
super kingdom.Bacteria;phylum.Bacteroidetes;class.Flavobacteriia;order.Flavobacteriales;family.Flavobacteriaceae;genus.Weeksella	0.31923276664011113	0.052522255439104326	0.4159001535714285	1.2414025003842075
super kingdom.Bacteria;phylum.Bacteroidetes;class.Flavobacteriia;order.Flavobacteriales;family.Flavobacteriaceae;genus.Wenyingzhuangia	0.31923276664011113	0.052522255439104326	0.281169399842376	-0.48880972389708194
super kingdom.Bacteria;phylum.Bacteroidetes;class.Flavobacteriia;order.Flavobacteriales;family.Flavobacteriaceae;genus.Winogradskyella	0.31923276664011113	0.052522255439104326	0.3046016087878406	-0.18789331663873032
super kingdom.Bacteria;phylum.Bacteroidetes;class.Flavobacteriia;order.Flavobacteriales;family.Flavobacteriaceae;genus.Xanthobacillum	0.31923276664011113	0.052522255439104326	0.23670700897435898	-1.0597957094377182
super kingdom.Bacteria;phylum.Bacteroidetes;class.Flavobacteriia;order.Flavobacteriales;family.Flavobacteriaceae;genus.Zeaxanthinibacter	0.31923276664011113	0.052522255439104326	0.27772052359423977	-0.5331001897291003
super kingdom.Bacteria;phylum.Bacteroidetes;class.Flavobacteriia;order.Flavobacteriales;family.Flavobacteriaceae;genus.Zobellia	0.31923276664011113	0.052522255439104326	0.287801097705803	-0.40364546560074277
super kingdom.Bacteria;phylum.Bacteroidetes;class.Flavobacteriia;order.Flavobacteriales;family.Flavobacteriaceae;genus.Zunongwangia	0.31923276664011113	0.052522255439104326	0.2125502410576923	-1.37001690238522
super kingdom.Bacteria;phylum.Bacteroidetes;class.Flavobacteriia;order.Flavobacteriales;NA;genus.Candidatus_Sulcia	0.31923276664011113	0.052522255439104326	0.29649541999999995	-0.2919929861266584
super kingdom.Bacteria;phylum.Bacteroidetes;class.Flavobacteriia;order.Flavobacteriales;family.Schleiferiaceae;genus.Schleiferia	0.31923276664011113	0.052522255439104326	0.2974422296219919	-0.27983405776994447
super kingdom.Bacteria;phylum.Bacteroidetes;NA;order.Bacteroidetes_Order_II._Incertae_sedis;family.Rhodothermaceae;genus.Salinibacter	0.31923276664011113	0.052522255439104326	0.3446087284750337	0.32587808020412584
super kingdom.Bacteria;phylum.Bacteroidetes;NA;order.Bacteroidetes_Order_II._Incertae_sedis;family.Rhodothermaceae;genus.Salisaeta	0.31923276664011113	0.052522255439104326	0.20865075218487392	-1.4200941351584258
super kingdom.Bacteria;phylum.Bacteroidetes;class.Saprospiria;order.Saprospirales;family.Haliscomenobacteraceae;genus.Haliscomenobacter	0.31923276664011113	0.052522255439104326	0.3425517879865251	0.29946285220804486
super kingdom.Bacteria;phylum.Bacteroidetes;class.Saprospiria;order.Saprospirales;family.Haliscomenobacteraceae;genus.Phaeodactylibacter	0.31923276664011113	0.052522255439104326	0.3421474202327069	0.2942699618589832
super kingdom.Bacteria;phylum.Bacteroidetes;class.Saprospiria;order.Saprospirales;family.Haliscomenobacteraceae;genus.Portibacter	0.31923276664011113	0.052522255439104326	0.3041461035713346	-0.19374291423993958
super kingdom.Bacteria;phylum.Bacteroidetes;class.Saprospiria;order.Saprospirales;family.Lewinellaceae;genus.Lewinella	0.31923276664011113	0.052522255439104326	0.3473890023205321	0.3615823545526896
super kingdom.Bacteria;phylum.Bacteroidetes;class.Saprospiria;order.Saprospirales;family.Saprospiraceae;genus.Aureispira	0.31923276664011113	0.052522255439104326	0.3082180977847113	-0.14145036803066338
super kingdom.Bacteria;phylum.Bacteroidetes;class.Saprospiria;order.Saprospirales;family.Saprospiraceae;genus.Candidatus_Aquirestis	0.31923276664011113	0.052522255439104326	0.24129985971080908	-1.0008143242041274
super kingdom.Bacteria;phylum.Bacteroidetes;class.Saprospiria;order.Saprospirales;family.Saprospiraceae;genus.Membranicola	0.31923276664011113	0.052522255439104326	0.3818664157302866	0.8043412681049832
super kingdom.Bacteria;phylum.Bacteroidetes;class.Saprospiria;order.Saprospirales;family.Saprospiraceae;genus.Rubidimonas	0.31923276664011113	0.052522255439104326	0.2613587138832503	-0.7432185360589165
super kingdom.Bacteria;phylum.Bacteroidetes;class.Saprospiria;order.Saprospirales;family.Saprospiraceae;genus.Saprospira	0.31923276664011113	0.052522255439104326	0.27797107557230905	-0.5298826014407937
super kingdom.Bacteria;phylum.Bacteroidetes;class.Sphingobacteriia;order.Sphingobacteriales;family.Sphingobacteriaceae;genus.Anseongella	0.31923276664011113	0.052522255439104326	0.28076964428571427	-0.4939433844142006
super kingdom.Bacteria;phylum.Bacteroidetes;class.Sphingobacteriia;order.Sphingobacteriales;family.Sphingobacteriaceae;genus.Arcticibacter	0.31923276664011113	0.052522255439104326	0.33207265265324226	0.16488980521087493
super kingdom.Bacteria;phylum.Bacteroidetes;class.Sphingobacteriia;order.Sphingobacteriales;family.Sphingobacteriaceae;genus.Mucilaginibacter	0.31923276664011113	0.052522255439104326	0.326828044283372	0.09753854900573124
super kingdom.Bacteria;phylum.Bacteroidetes;class.Sphingobacteriia;order.Sphingobacteriales;family.Sphingobacteriaceae;genus.Nubsella	0.31923276664011113	0.052522255439104326	0.2935150928571429	-0.3302663447489867
super kingdom.Bacteria;phylum.Bacteroidetes;class.Sphingobacteriia;order.Sphingobacteriales;family.Sphingobacteriaceae;genus.Parapedobacter	0.31923276664011113	0.052522255439104326	0.37534424795321636	0.7205835950840601
super kingdom.Bacteria;phylum.Bacteroidetes;class.Sphingobacteriia;order.Sphingobacteriales;family.Sphingobacteriaceae;genus.Pedobacter	0.31923276664011113	0.052522255439104326	0.37449546860765837	0.7096835714535589
super kingdom.Bacteria;phylum.Bacteroidetes;class.Sphingobacteriia;order.Sphingobacteriales;family.Sphingobacteriaceae;genus.Solitalea	0.31923276664011113	0.052522255439104326	0.3155418336533606	-0.04739895826250242
super kingdom.Bacteria;phylum.Bacteroidetes;class.Sphingobacteriia;order.Sphingobacteriales;family.Sphingobacteriaceae;genus.Sphingobacterium	0.31923276664011113	0.052522255439104326	0.4042769979581659	1.0921379459289307
super kingdom.Bacteria;phylum.Balneolaeota;class.Balneolia;order.Balneolales;family.Balneolaceae;genus.Aliifodinibius	0.31923276664011113	0.052522255439104326	0.28779816	-0.40368319161615446
super kingdom.Bacteria;phylum.Balneolaeota;class.Balneolia;order.Balneolales;family.Balneolaceae;genus.Balneola	0.31923276664011113	0.052522255439104326	0.2650952659741826	-0.6952337372994872
super kingdom.Bacteria;phylum.Balneolaeota;class.Balneolia;order.Balneolales;family.Balneolaceae;genus.Gracilimonas	0.31923276664011113	0.052522255439104326	0.3177207660816157	-0.019417109880420818
super kingdom.Bacteria;phylum.Balneolaeota;class.Balneolia;order.Balneolales;family.Balneolaceae;genus.Rhodohalobacter	0.31923276664011113	0.052522255439104326	0.29372641147186146	-0.32755259127931086
super kingdom.Bacteria;phylum.Caldiserica;class.Caldisericia;order.Caldisericales;family.Caldisericaceae;genus.Caldisericum	0.31923276664011113	0.052522255439104326	0.32020754023018777	0.012518041610966495
super kingdom.Bacteria;phylum.Calditrichaeota;class.Calditrichae;order.Calditrichales;family.Calditrichaceae;genus.Caldithrix	0.31923276664011113	0.052522255439104326	0.24018188032829332	-1.0151714144792492
super kingdom.Bacteria;phylum.Calditrichaeota;NA;NA;NA;genus.Calorithrix	0.31923276664011113	0.052522255439104326	0.26536482841915976	-0.6917720166113911
super kingdom.Bacteria;phylum.Candidatus_Cloacimonetes;NA;NA;NA;genus.Candidatus_Cloacimonas	0.31923276664011113	0.052522255439104326	0.430118220705998	1.4239909063791447
super kingdom.Bacteria;phylum.Candidatus_Latescibacteria;NA;NA;NA;genus.Candidatus_Latescibacter	0.31923276664011113	0.052522255439104326	0.3138614009416324	-0.06897907371083829
super kingdom.Bacteria;phylum.Candidatus_Melainabacteria;NA;order.Candidatus_Obscuribacterales;NA;genus.Candidatus_Obscuribacter	0.31923276664011113	0.052522255439104326	0.3886944416666666	0.8920267713464519
super kingdom.Bacteria;phylum.Candidatus_Melainabacteria;NA;NA;NA;genus.Vampirovibrio	0.31923276664011113	0.052522255439104326	0.3263750051282051	0.09172062056213227
super kingdom.Bacteria;phylum.Candidatus_Omnitrophica;NA;NA;NA;genus.Candidatus_Omnitrophus	0.31923276664011113	0.052522255439104326	0.3966845358297173	0.9946355537620128
super kingdom.Bacteria;phylum.Candidatus_Parcubacteria;NA;NA;NA;genus.Candidatus_Paceibacter	0.31923276664011113	0.052522255439104326	0.3737390351788432	0.6999694540069735
super kingdom.Bacteria;phylum.Candidatus_Parcubacteria;NA;NA;NA;genus.Candidatus_Sonnebornia	0.31923276664011113	0.052522255439104326	0.08346439744318182	-3.027737195798289
super kingdom.Bacteria;phylum.Candidatus_Saccharibacteria;NA;NA;NA;genus.Candidatus_Saccharimonas	0.31923276664011113	0.052522255439104326	0.36864851757407724	0.6345970312756519
super kingdom.Bacteria;phylum.Candidatus_Tectomicrobia;NA;NA;NA;genus.Candidatus_Entotheonella	0.31923276664011113	0.052522255439104326	0.35595923133018864	0.47164122817272475
super kingdom.Bacteria;phylum.Chlamydiae;class.Chlamydiia;order.Chlamydiales;family.Chlamydiaceae;genus.Chlamydia	0.31923276664011113	0.052522255439104326	0.32866879526994747	0.1211774716026883
super kingdom.Bacteria;phylum.Chlamydiae;class.Chlamydiia;order.Parachlamydiales;family.Criblamydiaceae;genus.Estrella	0.31923276664011113	0.052522255439104326	0.3733002895238095	0.6943350826798729
super kingdom.Bacteria;phylum.Chlamydiae;class.Chlamydiia;order.Parachlamydiales;family.Parachlamydiaceae;genus.Candidatus_Metachlamydia	0.31923276664011113	0.052522255439104326	0.438558429047619	1.5323800546913509
super kingdom.Bacteria;phylum.Chlamydiae;class.Chlamydiia;order.Parachlamydiales;family.Parachlamydiaceae;genus.Candidatus_Protochlamydia	0.31923276664011113	0.052522255439104326	0.35818552326193864	0.500231267258226
super kingdom.Bacteria;phylum.Chlamydiae;class.Chlamydiia;order.Parachlamydiales;family.Parachlamydiaceae;genus.Neochlamydia	0.31923276664011113	0.052522255439104326	0.33609025866920095	0.21648389823537514
super kingdom.Bacteria;phylum.Chlamydiae;class.Chlamydiia;order.Parachlamydiales;family.Parachlamydiaceae;genus.Parachlamydia	0.31923276664011113	0.052522255439104326	0.37070124708333335	0.6609581818797697
super kingdom.Bacteria;phylum.Chlamydiae;class.Chlamydiia;order.Parachlamydiales;family.Rhabdochlamydiaceae;genus.Candidatus_Renichlamydia	0.31923276664011113	0.052522255439104326	0.3463236916666667	0.34790163604589824
super kingdom.Bacteria;phylum.Chlamydiae;class.Chlamydiia;order.Parachlamydiales;family.Rhabdochlamydiaceae;genus.Candidatus_Rhabdochlamydia	0.31923276664011113	0.052522255439104326	0.27836723662933927	-0.5247951014848717
super kingdom.Bacteria;phylum.Chlamydiae;class.Chlamydiia;order.Parachlamydiales;family.Simkaniaceae;genus.Candidatus_Syngnamydia	0.31923276664011113	0.052522255439104326	0.3363111	0.21931994241682048
super kingdom.Bacteria;phylum.Chlamydiae;class.Chlamydiia;order.Parachlamydiales;family.Simkaniaceae;genus.Simkania	0.31923276664011113	0.052522255439104326	0.3212122158059468	0.0254200844965192
super kingdom.Bacteria;phylum.Chlamydiae;class.Chlamydiia;order.Parachlamydiales;family.Waddliaceae;genus.Waddlia	0.31923276664011113	0.052522255439104326	0.31347995558230607	-0.0738775946894192
super kingdom.Bacteria;phylum.Chlorobi;class.Chlorobia;order.Chlorobiales;family.Chlorobiaceae;genus.Chlorobaculum	0.31923276664011113	0.052522255439104326	0.23448299333333333	-1.088356516399682
super kingdom.Bacteria;phylum.Chlorobi;class.Chlorobia;order.Chlorobiales;family.Chlorobiaceae;genus.Chlorobium	0.31923276664011113	0.052522255439104326	0.3420033914434226	0.29242034427004565
super kingdom.Bacteria;phylum.Chlorobi;class.Chlorobia;order.Chlorobiales;family.Chlorobiaceae;genus.Prosthecochloris	0.31923276664011113	0.052522255439104326	0.1961528623809524	-1.5805920253428154
super kingdom.Bacteria;phylum.Chloroflexi;class.Anaerolineae;order.Anaerolineales;family.Anaerolineaceae;genus.Anaerolinea	0.31923276664011113	0.052522255439104326	0.34641952576367036	0.3491323374377432
super kingdom.Bacteria;phylum.Chloroflexi;class.Anaerolineae;order.Anaerolineales;family.Anaerolineaceae;genus.Bellilinea	0.31923276664011113	0.052522255439104326	0.268279177719861	-0.6543459453816599
super kingdom.Bacteria;phylum.Chloroflexi;class.Anaerolineae;order.Anaerolineales;family.Anaerolineaceae;genus.Flexilinea	0.31923276664011113	0.052522255439104326	0.33259418149478015	0.17158727814833638
super kingdom.Bacteria;phylum.Chloroflexi;class.Anaerolineae;order.Anaerolineales;family.Anaerolineaceae;genus.Leptolinea	0.31923276664011113	0.052522255439104326	0.33486728900298307	0.20077852282664915
super kingdom.Bacteria;phylum.Chloroflexi;class.Anaerolineae;order.Anaerolineales;family.Anaerolineaceae;genus.Levilinea	0.31923276664011113	0.052522255439104326	0.33209385344379816	0.16516206574508085
super kingdom.Bacteria;phylum.Chloroflexi;class.Anaerolineae;order.Anaerolineales;family.Anaerolineaceae;genus.Longilinea	0.31923276664011113	0.052522255439104326	0.4019183368357272	1.0618480218096946
super kingdom.Bacteria;phylum.Chloroflexi;class.Anaerolineae;order.Anaerolineales;family.Anaerolineaceae;genus.Ornatilinea	0.31923276664011113	0.052522255439104326	0.3173365656657162	-0.024351011293160398
super kingdom.Bacteria;phylum.Chloroflexi;class.Anaerolineae;order.Anaerolineales;family.Anaerolineaceae;genus.Pelolinea	0.31923276664011113	0.052522255439104326	0.3300710920142374	0.13918576519480758
super kingdom.Bacteria;phylum.Chloroflexi;class.Anaerolineae;order.Anaerolineales;family.Anaerolineaceae;genus.Thermanaerothrix	0.31923276664011113	0.052522255439104326	0.13071524499999998	-2.420941851842386
super kingdom.Bacteria;phylum.Chloroflexi;class.Anaerolineae;order.Anaerolineales;family.Anaerolineaceae;genus.Thermomarinilinea	0.31923276664011113	0.052522255439104326	0.2819671964659701	-0.47856442033848345
super kingdom.Bacteria;phylum.Chloroflexi;class.Ardenticatenia;order.Ardenticatenales;family.Ardenticatenaceae;genus.Ardenticatena	0.31923276664011113	0.052522255439104326	0.31022531	-0.11567375047678798
super kingdom.Bacteria;phylum.Chloroflexi;class.Caldilineae;order.Caldilineales;family.Caldilineaceae;genus.Caldilinea	0.31923276664011113	0.052522255439104326	0.18482284333333335	-1.7260921202725388
super kingdom.Bacteria;phylum.Chloroflexi;class.Caldilineae;order.Caldilineales;family.Caldilineaceae;genus.Litorilinea	0.31923276664011113	0.052522255439104326	0.18560169611667351	-1.716090093494297
super kingdom.Bacteria;phylum.Chloroflexi;class.Chloroflexia;order.Chloroflexales;family.Chloroflexaceae;genus.Chloroflexus	0.31923276664011113	0.052522255439104326	0.3601633894736842	0.5256310234596727
super kingdom.Bacteria;phylum.Chloroflexi;class.Chloroflexia;order.Chloroflexales;NA;genus.Dehalobium	0.31923276664011113	0.052522255439104326	0.30449115841329066	-0.18931172025433726
super kingdom.Bacteria;phylum.Chloroflexi;class.Chloroflexia;order.Chloroflexales;family.Oscillochloridaceae;genus.Candidatus_Chloroploca	0.31923276664011113	0.052522255439104326	0.3065001050179212	-0.16351282967401537
super kingdom.Bacteria;phylum.Chloroflexi;class.Chloroflexia;order.Chloroflexales;family.Oscillochloridaceae;genus.Chloronema	0.31923276664011113	0.052522255439104326	0.24247316657754014	-0.9857467184239816
super kingdom.Bacteria;phylum.Chloroflexi;class.Chloroflexia;order.Chloroflexales;family.Oscillochloridaceae;genus.Oscillochloris	0.31923276664011113	0.052522255439104326	0.21362247227668846	-1.3562473099869319
super kingdom.Bacteria;phylum.Chloroflexi;class.Chloroflexia;order.Chloroflexales;family.Roseiflexaceae;genus.Roseiflexus	0.31923276664011113	0.052522255439104326	0.3141525298418972	-0.06524039662236392
super kingdom.Bacteria;phylum.Chloroflexi;class.Chloroflexia;order.Herpetosiphonales;family.Herpetosiphonaceae;genus.Herpetosiphon	0.31923276664011113	0.052522255439104326	0.19465993613125457	-1.5997641829659535
super kingdom.Bacteria;phylum.Chloroflexi;class.Dehalococcoidia;order.Dehalococcoidales;family.Dehalococcoidaceae;genus.Dehalococcoides	0.31923276664011113	0.052522255439104326	0.28813218650234745	-0.3993936235583843
super kingdom.Bacteria;phylum.Chloroflexi;class.Dehalococcoidia;NA;NA;genus.Dehalogenimonas	0.31923276664011113	0.052522255439104326	0.3094198407041649	-0.1260175864857495
super kingdom.Bacteria;phylum.Chloroflexi;class.Ktedonobacteria;order.Ktedonobacterales;family.Ktedonobacteraceae;genus.Ktedonobacter	0.31923276664011113	0.052522255439104326	0.14840314236220473	-2.1937938890286053
super kingdom.Bacteria;phylum.Chloroflexi;class.Ktedonobacteria;order.Ktedonobacterales;family.Thermosporotrichaceae;genus.Thermosporothrix	0.31923276664011113	0.052522255439104326	0.12679375564479609	-2.47130161479159
super kingdom.Bacteria;phylum.Chloroflexi;NA;NA;NA;genus.Candidatus_Chlorothrix	0.31923276664011113	0.052522255439104326	0.3370614495670996	0.22895593091645286
super kingdom.Bacteria;phylum.Chloroflexi;NA;NA;NA;genus.Kouleothrix	0.31923276664011113	0.052522255439104326	0.2977357438979185	-0.2760647476892588
super kingdom.Bacteria;phylum.Chloroflexi;class.Thermoflexia;order.Thermoflexales;family.Thermoflexaceae;genus.Thermoflexus	0.31923276664011113	0.052522255439104326	0.30632013983089834	-0.16582394245200952
super kingdom.Bacteria;phylum.Chloroflexi;class.Thermomicrobia;order.Sphaerobacterales;family.Sphaerobacteraceae;genus.Nitrolancea	0.31923276664011113	0.052522255439104326	0.27223344789524834	-0.6035652111676658
super kingdom.Bacteria;phylum.Chloroflexi;class.Thermomicrobia;order.Sphaerobacterales;family.Sphaerobacteraceae;genus.Sphaerobacter	0.31923276664011113	0.052522255439104326	0.3490177154487179	0.38249828715336076
super kingdom.Bacteria;phylum.Cyanobacteria;NA;order.Chroococcales;family.Aphanothecaceae;genus.Aphanothece	0.31923276664011113	0.052522255439104326	0.2401202617724868	-1.0159627199202728
super kingdom.Bacteria;phylum.Cyanobacteria;NA;order.Chroococcales;family.Aphanothecaceae;genus.Candidatus_Atelocyanobacterium	0.31923276664011113	0.052522255439104326	0.27113160545454545	-0.6177150708498133
super kingdom.Bacteria;phylum.Cyanobacteria;NA;order.Chroococcales;family.Entophysalidaceae;genus.Chlorogloea	0.31923276664011113	0.052522255439104326	0.15952615528619532	-2.050952166561663
super kingdom.Bacteria;phylum.Cyanobacteria;NA;order.Chroococcales;family.Microcystaceae;genus.Microcystis	0.31923276664011113	0.052522255439104326	0.39768850354669216	1.0075285063256643
super kingdom.Bacteria;phylum.Cyanobacteria;NA;order.Chroococcales;family.Microcystaceae;genus.Radiocystis	0.31923276664011113	0.052522255439104326	0.25296555075757576	-0.8510035297481314
super kingdom.Bacteria;phylum.Cyanobacteria;NA;order.Chroococcidiopsidales;family.Chroococcidiopsidaceae;genus.Chroococcidiopsis	0.31923276664011113	0.052522255439104326	0.2248792202380952	-1.2116881622837476
super kingdom.Bacteria;phylum.Cyanobacteria;NA;order.Nostocales;family.Aphanizomenonaceae;genus.Aphanizomenon	0.31923276664011113	0.052522255439104326	0.26293549722222226	-0.7229694857669636
super kingdom.Bacteria;phylum.Cyanobacteria;NA;order.Nostocales;family.Aphanizomenonaceae;genus.Dolichospermum	0.31923276664011113	0.052522255439104326	0.2649745556078431	-0.6967838997208899
super kingdom.Bacteria;phylum.Cyanobacteria;NA;order.Nostocales;family.Aphanizomenonaceae;genus.Nodularia	0.31923276664011113	0.052522255439104326	0.3009259327272727	-0.2350963454682299
super kingdom.Bacteria;phylum.Cyanobacteria;NA;order.Nostocales;family.Cyanomargaritaceae;genus.Cyanomargarita	0.31923276664011113	0.052522255439104326	0.22605440161887141	-1.1965964839958356
super kingdom.Bacteria;phylum.Cyanobacteria;NA;order.Nostocales;family.Hapalosiphonaceae;genus.Mastigocoleus	0.31923276664011113	0.052522255439104326	0.32987654	0.13668732839418632
super kingdom.Bacteria;phylum.Cyanobacteria;NA;order.Nostocales;family.Nostocaceae;genus.Anabaena	0.31923276664011113	0.052522255439104326	0.27915250297482835	-0.514710711746993
super kingdom.Bacteria;phylum.Cyanobacteria;NA;order.Nostocales;family.Nostocaceae;genus.Nostoc	0.31923276664011113	0.052522255439104326	0.2760442243076923	-0.5546272237347964
super kingdom.Bacteria;phylum.Cyanobacteria;NA;order.Nostocales;family.Nostocaceae;genus.Richelia	0.31923276664011113	0.052522255439104326	0.10813042380952378	-2.7109761062751416
super kingdom.Bacteria;phylum.Cyanobacteria;NA;order.Nostocales;family.Rivulariaceae;genus.Calothrix	0.31923276664011113	0.052522255439104326	0.31035649057971015	-0.113989129584224
super kingdom.Bacteria;phylum.Cyanobacteria;NA;order.Nostocales;family.Rivulariaceae;genus.Macrochaete	0.31923276664011113	0.052522255439104326	0.20804549657894736	-1.4278668271326345
super kingdom.Bacteria;phylum.Cyanobacteria;NA;order.Nostocales;family.Scytonemataceae;genus.Scytonema	0.31923276664011113	0.052522255439104326	0.25695664458333334	-0.7997499062475432
super kingdom.Bacteria;phylum.Cyanobacteria;NA;order.Nostocales;family.Stigonemataceae;genus.Stigonema	0.31923276664011113	0.052522255439104326	0.31226065357142857	-0.0895358700713975
super kingdom.Bacteria;phylum.Cyanobacteria;NA;order.Nostocales;family.Tolypothrichaceae;genus.Hassallia	0.31923276664011113	0.052522255439104326	0.2095810247252747	-1.4081475759893771
super kingdom.Bacteria;phylum.Cyanobacteria;NA;order.Oscillatoriales;family.Coleofasciculaceae;genus.Coleofasciculus	0.31923276664011113	0.052522255439104326	0.2168711169435216	-1.3145282179509399
super kingdom.Bacteria;phylum.Cyanobacteria;NA;order.Oscillatoriales;family.Coleofasciculaceae;genus.Geitlerinema	0.31923276664011113	0.052522255439104326	0.42210358666666664	1.3210669828933532
super kingdom.Bacteria;phylum.Cyanobacteria;NA;order.Oscillatoriales;family.Coleofasciculaceae;genus.Wilmottia	0.31923276664011113	0.052522255439104326	0.16845970000000002	-1.9362275929793558
super kingdom.Bacteria;phylum.Cyanobacteria;NA;order.Oscillatoriales;family.Cyanothecaceae;genus.Cyanothece	0.31923276664011113	0.052522255439104326	0.36592339269005847	0.599600979843293
super kingdom.Bacteria;phylum.Cyanobacteria;NA;order.Oscillatoriales;family.Gomontiellaceae;genus.Hormoscilla	0.31923276664011113	0.052522255439104326	0.27289430000000003	-0.5950785490030434
super kingdom.Bacteria;phylum.Cyanobacteria;NA;order.Oscillatoriales;family.Microcoleaceae;genus.Microcoleus	0.31923276664011113	0.052522255439104326	0.38698622000000005	0.8700897901625388
super kingdom.Bacteria;phylum.Cyanobacteria;NA;order.Oscillatoriales;family.Microcoleaceae;genus.Planktothricoides	0.31923276664011113	0.052522255439104326	0.20508570952380956	-1.4658764099660204
super kingdom.Bacteria;phylum.Cyanobacteria;NA;order.Oscillatoriales;family.Microcoleaceae;genus.Planktothrix	0.31923276664011113	0.052522255439104326	0.3207718323388287	0.019764680388030698
super kingdom.Bacteria;phylum.Cyanobacteria;NA;order.Oscillatoriales;family.Microcoleaceae;genus.Trichodesmium	0.31923276664011113	0.052522255439104326	0.15126324595918367	-2.157064441079731
super kingdom.Bacteria;phylum.Cyanobacteria;NA;order.Oscillatoriales;NA;genus.Limnolyngbya	0.31923276664011113	0.052522255439104326	0.2012947755555555	-1.5145595807475551
super kingdom.Bacteria;phylum.Cyanobacteria;NA;order.Oscillatoriales;family.Oscillatoriaceae;genus.Lyngbya	0.31923276664011113	0.052522255439104326	0.2653024583333333	-0.6925729732002883
super kingdom.Bacteria;phylum.Cyanobacteria;NA;order.Oscillatoriales;family.Oscillatoriaceae;genus.Phormidium	0.31923276664011113	0.052522255439104326	0.3325451385885886	0.1709574691889241
super kingdom.Bacteria;phylum.Cyanobacteria;NA;order.Pleurocapsales;family.Dermocarpellaceae;genus.Stanieria	0.31923276664011113	0.052522255439104326	0.20664171401118098	-1.445894201668569
super kingdom.Bacteria;phylum.Cyanobacteria;NA;order.Pleurocapsales;family.Hyellaceae;genus.Chroococcopsis	0.31923276664011113	0.052522255439104326	0.15514437068965514	-2.1072230406068546
super kingdom.Bacteria;phylum.Cyanobacteria;NA;order.Pleurocapsales;family.Hyellaceae;genus.Hyella	0.31923276664011113	0.052522255439104326	0.17652024298941799	-1.8327141067957742
super kingdom.Bacteria;phylum.Cyanobacteria;NA;order.Pleurocapsales;family.Hyellaceae;genus.Pleurocapsa	0.31923276664011113	0.052522255439104326	0.293930853595981	-0.3249271456960331
super kingdom.Bacteria;phylum.Cyanobacteria;NA;order.Pleurocapsales;family.Xenococcaceae;genus.Xenococcus	0.31923276664011113	0.052522255439104326	0.29449656	-0.3176623445389318
super kingdom.Bacteria;phylum.Cyanobacteria;NA;order.Spirulinales;family.Spirulinaceae;genus.Spirulina	0.31923276664011113	0.052522255439104326	0.3450618080952381	0.33169652829970236
super kingdom.Bacteria;phylum.Cyanobacteria;NA;order.Synechococcales;family.Acaryochloridaceae;genus.Acaryochloris	0.31923276664011113	0.052522255439104326	0.2592281405105587	-0.7705793574907672
super kingdom.Bacteria;phylum.Cyanobacteria;NA;order.Synechococcales;family.Chamaesiphonaceae;genus.Chamaesiphon	0.31923276664011113	0.052522255439104326	0.22636309314685316	-1.1926322676572247
super kingdom.Bacteria;phylum.Cyanobacteria;NA;order.Synechococcales;family.Coelosphaeriaceae;genus.Snowella	0.31923276664011113	0.052522255439104326	0.24263048015373867	-0.983726497612841
super kingdom.Bacteria;phylum.Cyanobacteria;NA;order.Synechococcales;family.Leptolyngbyaceae;genus.Leptolyngbya	0.31923276664011113	0.052522255439104326	0.3526733560266643	0.429444020332152
super kingdom.Bacteria;phylum.Cyanobacteria;NA;order.Synechococcales;family.Leptolyngbyaceae;genus.Nodosilinea	0.31923276664011113	0.052522255439104326	0.3361927843333333	0.21780053272657038
super kingdom.Bacteria;phylum.Cyanobacteria;NA;order.Synechococcales;family.Leptolyngbyaceae;genus.Phormidesmis	0.31923276664011113	0.052522255439104326	0.3090917079365079	-0.13023146720766018
super kingdom.Bacteria;phylum.Cyanobacteria;NA;order.Synechococcales;family.Merismopediaceae;genus.Merismopedia	0.31923276664011113	0.052522255439104326	0.26609535666666667	-0.682390573481034
super kingdom.Bacteria;phylum.Cyanobacteria;NA;order.Synechococcales;family.Merismopediaceae;genus.Synechocystis	0.31923276664011113	0.052522255439104326	0.3183826498575499	-0.0109171989953544
super kingdom.Bacteria;phylum.Cyanobacteria;NA;order.Synechococcales;family.Prochloraceae;genus.Prochlorococcus	0.31923276664011113	0.052522255439104326	0.2219494872986212	-1.2493117901894557
super kingdom.Bacteria;phylum.Cyanobacteria;NA;order.Synechococcales;family.Pseudanabaenaceae;genus.Komvophoron	0.31923276664011113	0.052522255439104326	0.141827995	-2.278231925836562
super kingdom.Bacteria;phylum.Cyanobacteria;NA;order.Synechococcales;family.Pseudanabaenaceae;genus.Limnothrix	0.31923276664011113	0.052522255439104326	0.3825341865384616	0.8129167802530565
super kingdom.Bacteria;phylum.Cyanobacteria;NA;order.Synechococcales;family.Pseudanabaenaceae;genus.Pantanalinema	0.31923276664011113	0.052522255439104326	0.13205816666666664	-2.4036960529463776
super kingdom.Bacteria;phylum.Cyanobacteria;NA;order.Synechococcales;family.Pseudanabaenaceae;genus.Pseudanabaena	0.31923276664011113	0.052522255439104326	0.24665427806207307	-0.9320528883117418
super kingdom.Bacteria;phylum.Cyanobacteria;NA;order.Synechococcales;family.Romeriaceae;genus.Romeria	0.31923276664011113	0.052522255439104326	0.22708785909090912	-1.1833248240228618
super kingdom.Bacteria;phylum.Cyanobacteria;NA;order.Synechococcales;family.Schizotrichaceae;genus.Schizothrix	0.31923276664011113	0.052522255439104326	0.18581662578947367	-1.7133299668198227
super kingdom.Bacteria;phylum.Cyanobacteria;NA;order.Synechococcales;family.Synechococcaceae;genus.Cyanobium	0.31923276664011113	0.052522255439104326	0.20351846717527386	-1.4860029348669426
super kingdom.Bacteria;phylum.Cyanobacteria;NA;order.Synechococcales;family.Synechococcaceae;genus.Dactylococcopsis	0.31923276664011113	0.052522255439104326	0.28889492817991086	-0.3895984955867633
super kingdom.Bacteria;phylum.Cyanobacteria;NA;order.Synechococcales;family.Synechococcaceae;genus.Synechococcus	0.31923276664011113	0.052522255439104326	0.35099691396663996	0.4079151528295878
super kingdom.Bacteria;phylum.Deferribacteres;class.Deferribacteres;order.Deferribacterales;family.Deferribacteraceae;genus.Deferribacter	0.31923276664011113	0.052522255439104326	0.11642771212121213	-2.6044223368652277
super kingdom.Bacteria;phylum.Deferribacteres;class.Deferribacteres;order.Deferribacterales;family.Deferribacteraceae;genus.Denitrovibrio	0.31923276664011113	0.052522255439104326	0.23666363873517784	-1.060352670012229
super kingdom.Bacteria;phylum.Deferribacteres;class.Deferribacteres;order.Deferribacterales;family.Deferribacteraceae;genus.Flexistipes	0.31923276664011113	0.052522255439104326	0.35945192	0.5164943330864639
super kingdom.Bacteria;phylum.Deferribacteres;class.Deferribacteres;order.Deferribacterales;family.Deferribacteraceae;genus.Mucispirillum	0.31923276664011113	0.052522255439104326	0.32113612437772365	0.024442918440286544
super kingdom.Bacteria;phylum.Deinococcus-Thermus;class.Deinococci;order.Deinococcales;family.Deinococcaceae;genus.Deinococcus	0.31923276664011113	0.052522255439104326	0.414128635231659	1.2186526633783838
super kingdom.Bacteria;phylum.Deinococcus-Thermus;class.Deinococci;order.Deinococcales;family.Trueperaceae;genus.Truepera	0.31923276664011113	0.052522255439104326	0.40974708574249646	1.162384808581935
super kingdom.Bacteria;phylum.Deinococcus-Thermus;class.Deinococci;order.Thermales;family.Thermaceae;genus.Meiothermus	0.31923276664011113	0.052522255439104326	0.4171115860205797	1.2569597148612197
super kingdom.Bacteria;phylum.Deinococcus-Thermus;class.Deinococci;order.Thermales;family.Thermaceae;genus.Thermus	0.31923276664011113	0.052522255439104326	0.46191292792655797	1.8322985093417719
super kingdom.Bacteria;phylum.Dictyoglomi;class.Dictyoglomia;order.Dictyoglomales;family.Dictyoglomaceae;genus.Dictyoglomus	0.31923276664011113	0.052522255439104326	0.22929626623376623	-1.154964461381043
super kingdom.Bacteria;phylum.Elusimicrobia;class.Elusimicrobia;order.Elusimicrobiales;family.Elusimicrobiaceae;genus.Elusimicrobium	0.31923276664011113	0.052522255439104326	0.3517682053659487	0.4178200763205581
super kingdom.Bacteria;phylum.Fibrobacteres;class.Fibrobacteria;order.Fibrobacterales;family.Fibrobacteraceae;genus.Fibrobacter	0.31923276664011113	0.052522255439104326	0.3734559346667694	0.6963338774727885
super kingdom.Bacteria;phylum.Firmicutes;class.Bacilli;order.Bacillales;family.Alicyclobacillaceae;genus.Alicyclobacillus	0.31923276664011113	0.052522255439104326	0.3826923504237239	0.8149479207324676
super kingdom.Bacteria;phylum.Firmicutes;class.Bacilli;order.Bacillales;family.Alicyclobacillaceae;genus.Effusibacillus	0.31923276664011113	0.052522255439104326	0.45476505217391305	1.7405054950330927
super kingdom.Bacteria;phylum.Firmicutes;class.Bacilli;order.Bacillales;family.Alicyclobacillaceae;genus.Tumebacillus	0.31923276664011113	0.052522255439104326	0.3686823532933036	0.6350315495530496
super kingdom.Bacteria;phylum.Firmicutes;class.Bacilli;order.Bacillales;family.Bacillaceae;genus.Aeribacillus	0.31923276664011113	0.052522255439104326	0.3171859207692308	-0.026285592925122697
super kingdom.Bacteria;phylum.Firmicutes;class.Bacilli;order.Bacillales;family.Bacillaceae;genus.Amphibacillus	0.31923276664011113	0.052522255439104326	0.32260365142857145	0.04328889957349236
super kingdom.Bacteria;phylum.Firmicutes;class.Bacilli;order.Bacillales;family.Bacillaceae;genus.Anaerobacillus	0.31923276664011113	0.052522255439104326	0.22331663822463765	-1.2317548391655777
super kingdom.Bacteria;phylum.Firmicutes;class.Bacilli;order.Bacillales;family.Bacillaceae;genus.Anoxybacillus	0.31923276664011113	0.052522255439104326	0.43983990375375376	1.5488367517727057
super kingdom.Bacteria;phylum.Firmicutes;class.Bacilli;order.Bacillales;family.Bacillaceae;genus.Bacillus	0.31923276664011113	0.052522255439104326	0.4482524953975955	1.6568712464756246
super kingdom.Bacteria;phylum.Firmicutes;class.Bacilli;order.Bacillales;family.Bacillaceae;genus.Caldalkalibacillus	0.31923276664011113	0.052522255439104326	0.45202412233650796	1.7053064764028496
super kingdom.Bacteria;phylum.Firmicutes;class.Bacilli;order.Bacillales;family.Bacillaceae;genus.Calditerricola	0.31923276664011113	0.052522255439104326	0.3660130218181819	0.6007519970300795
super kingdom.Bacteria;phylum.Firmicutes;class.Bacilli;order.Bacillales;family.Bacillaceae;genus.Cerasibacillus	0.31923276664011113	0.052522255439104326	0.1351377389289247	-2.364148188585492
super kingdom.Bacteria;phylum.Firmicutes;class.Bacilli;order.Bacillales;family.Bacillaceae;genus.Domibacillus	0.31923276664011113	0.052522255439104326	0.34856300178571425	0.37665885468155247
super kingdom.Bacteria;phylum.Firmicutes;class.Bacilli;order.Bacillales;family.Bacillaceae;genus.Geobacillus	0.31923276664011113	0.052522255439104326	0.47359591030908493	1.9823313591168286
super kingdom.Bacteria;phylum.Firmicutes;class.Bacilli;order.Bacillales;family.Bacillaceae;genus.Halobacillus	0.31923276664011113	0.052522255439104326	0.40570067	1.11042074107385
super kingdom.Bacteria;phylum.Firmicutes;class.Bacilli;order.Bacillales;family.Bacillaceae;genus.Hydrogenibacillus	0.31923276664011113	0.052522255439104326	0.49078618999999996	2.203088916221046
super kingdom.Bacteria;phylum.Firmicutes;class.Bacilli;order.Bacillales;family.Bacillaceae;genus.Lysinibacillus	0.31923276664011113	0.052522255439104326	0.2393239686984925	-1.0261887148961946
super kingdom.Bacteria;phylum.Firmicutes;class.Bacilli;order.Bacillales;family.Bacillaceae;genus.Marinococcus	0.31923276664011113	0.052522255439104326	0.369015893732834	0.6393148755925385
super kingdom.Bacteria;phylum.Firmicutes;class.Bacilli;order.Bacillales;family.Bacillaceae;genus.Massilibacterium	0.31923276664011113	0.052522255439104326	0.21751838006535948	-1.306216065493287
super kingdom.Bacteria;phylum.Firmicutes;class.Bacilli;order.Bacillales;family.Bacillaceae;genus.Natribacillus	0.31923276664011113	0.052522255439104326	0.273373415	-0.5889257545823756
super kingdom.Bacteria;phylum.Firmicutes;class.Bacilli;order.Bacillales;family.Bacillaceae;genus.Oceanobacillus	0.31923276664011113	0.052522255439104326	0.3674257922053981	0.6188947931357099
super kingdom.Bacteria;phylum.Firmicutes;class.Bacilli;order.Bacillales;family.Bacillaceae;genus.Polygonibacillus	0.31923276664011113	0.052522255439104326	0.2826654915204679	-0.46959691584521157
super kingdom.Bacteria;phylum.Firmicutes;class.Bacilli;order.Bacillales;family.Bacillaceae;genus.Pontibacillus	0.31923276664011113	0.052522255439104326	0.3355608279166667	0.20968494896364936
super kingdom.Bacteria;phylum.Firmicutes;class.Bacilli;order.Bacillales;family.Bacillaceae;genus.Pseudogracilibacillus	0.31923276664011113	0.052522255439104326	0.3199787160414111	0.009579481574192321
super kingdom.Bacteria;phylum.Firmicutes;class.Bacilli;order.Bacillales;family.Bacillaceae;genus.Sinibacillus	0.31923276664011113	0.052522255439104326	0.405945315	1.1135624719548374
super kingdom.Bacteria;phylum.Firmicutes;class.Bacilli;order.Bacillales;family.Bacillaceae;genus.Terribacillus	0.31923276664011113	0.052522255439104326	0.22662374666666668	-1.1892849553784688
super kingdom.Bacteria;phylum.Firmicutes;class.Bacilli;order.Bacillales;family.Bacillaceae;genus.Thalassobacillus	0.31923276664011113	0.052522255439104326	0.1635609976190476	-1.9991367247703409
super kingdom.Bacteria;phylum.Firmicutes;class.Bacilli;order.Bacillales;family.Bacillaceae;genus.Virgibacillus	0.31923276664011113	0.052522255439104326	0.31813070375216923	-0.014152690665402604
super kingdom.Bacteria;phylum.Firmicutes;class.Bacilli;order.Bacillales;family.Bacillaceae;genus.Vulcanibacillus	0.31923276664011113	0.052522255439104326	0.45614752151360544	1.7582591651123096
super kingdom.Bacteria;phylum.Firmicutes;class.Bacilli;order.Bacillales;family.Bacillales_Family_X._Incertae_Sedis;genus.Thermicanus	0.31923276664011113	0.052522255439104326	0.4187582950924609	1.2781067513554523
super kingdom.Bacteria;phylum.Firmicutes;class.Bacilli;order.Bacillales;family.Listeriaceae;genus.Brochothrix	0.31923276664011113	0.052522255439104326	0.37391013181818183	0.7021666769031837
super kingdom.Bacteria;phylum.Firmicutes;class.Bacilli;order.Bacillales;family.Listeriaceae;genus.Listeria	0.31923276664011113	0.052522255439104326	0.41355477637362636	1.211283168413805
super kingdom.Bacteria;phylum.Firmicutes;class.Bacilli;order.Bacillales;NA;genus.Acidibacillus	0.31923276664011113	0.052522255439104326	0.360753217370892	0.5332055928116959
super kingdom.Bacteria;phylum.Firmicutes;class.Bacilli;order.Bacillales;NA;genus.Desulfuribacillus	0.31923276664011113	0.052522255439104326	0.3340364591503268	0.1901090065686569
super kingdom.Bacteria;phylum.Firmicutes;class.Bacilli;order.Bacillales;NA;genus.Exiguobacterium	0.31923276664011113	0.052522255439104326	0.399939545783312	1.0364363888051584
super kingdom.Bacteria;phylum.Firmicutes;class.Bacilli;order.Bacillales;NA;genus.Gemella	0.31923276664011113	0.052522255439104326	0.3022954494168201	-0.2175090133111089
super kingdom.Bacteria;phylum.Firmicutes;class.Bacilli;order.Bacillales;family.Paenibacillaceae;genus.Ammoniibacillus	0.31923276664011113	0.052522255439104326	0.2761213081967213	-0.5536373124977427
super kingdom.Bacteria;phylum.Firmicutes;class.Bacilli;order.Bacillales;family.Paenibacillaceae;genus.Ammoniphilus	0.31923276664011113	0.052522255439104326	0.2774685903493186	-0.5363355162451389
super kingdom.Bacteria;phylum.Firmicutes;class.Bacilli;order.Bacillales;family.Paenibacillaceae;genus.Aneurinibacillus	0.31923276664011113	0.052522255439104326	0.34756481328502414	0.3638401188084923
super kingdom.Bacteria;phylum.Firmicutes;class.Bacilli;order.Bacillales;family.Paenibacillaceae;genus.Brevibacillus	0.31923276664011113	0.052522255439104326	0.42253182838715503	1.3265664627019969
super kingdom.Bacteria;phylum.Firmicutes;class.Bacilli;order.Bacillales;family.Paenibacillaceae;genus.Cohnella	0.31923276664011113	0.052522255439104326	0.37263721397849464	0.685819867093438
super kingdom.Bacteria;phylum.Firmicutes;class.Bacilli;order.Bacillales;family.Paenibacillaceae;genus.Fontibacillus	0.31923276664011113	0.052522255439104326	0.33557682909090913	0.2098904360296002
super kingdom.Bacteria;phylum.Firmicutes;class.Bacilli;order.Bacillales;family.Paenibacillaceae;genus.Gorillibacterium	0.31923276664011113	0.052522255439104326	0.14469039555555555	-2.2414729803476092
super kingdom.Bacteria;phylum.Firmicutes;class.Bacilli;order.Bacillales;family.Paenibacillaceae;genus.Paenibacillus	0.31923276664011113	0.052522255439104326	0.395879392632971	0.984295905517271
super kingdom.Bacteria;phylum.Firmicutes;class.Bacilli;order.Bacillales;family.Paenibacillaceae;genus.Saccharibacillus	0.31923276664011113	0.052522255439104326	0.28377768220338984	-0.4553141640453278
super kingdom.Bacteria;phylum.Firmicutes;class.Bacilli;order.Bacillales;family.Paenibacillaceae;genus.Thermobacillus	0.31923276664011113	0.052522255439104326	0.3479263575657357	0.3684830701525048
super kingdom.Bacteria;phylum.Firmicutes;class.Bacilli;order.Bacillales;family.Pasteuriaceae;genus.Pasteuria	0.31923276664011113	0.052522255439104326	0.43958099355644364	1.5455118272400492
super kingdom.Bacteria;phylum.Firmicutes;class.Bacilli;order.Bacillales;family.Planococcaceae;genus.Jeotgalibacillus	0.31923276664011113	0.052522255439104326	0.20240748464052286	-1.5002701716290472
super kingdom.Bacteria;phylum.Firmicutes;class.Bacilli;order.Bacillales;family.Planococcaceae;genus.Kurthia	0.31923276664011113	0.052522255439104326	0.3297838676767677	0.13549723049841184
super kingdom.Bacteria;phylum.Firmicutes;class.Bacilli;order.Bacillales;family.Planococcaceae;genus.Planococcus	0.31923276664011113	0.052522255439104326	0.3748578434659091	0.7143371890736201
super kingdom.Bacteria;phylum.Firmicutes;class.Bacilli;order.Bacillales;family.Planococcaceae;genus.Planomicrobium	0.31923276664011113	0.052522255439104326	0.3555640229166667	0.46656596206392253
super kingdom.Bacteria;phylum.Firmicutes;class.Bacilli;order.Bacillales;family.Planococcaceae;genus.Rummeliibacillus	0.31923276664011113	0.052522255439104326	0.10865469500000002	-2.704243416094957
super kingdom.Bacteria;phylum.Firmicutes;class.Bacilli;order.Bacillales;family.Planococcaceae;genus.Solibacillus	0.31923276664011113	0.052522255439104326	0.3611889971320383	0.538801876132028
super kingdom.Bacteria;phylum.Firmicutes;class.Bacilli;order.Bacillales;family.Planococcaceae;genus.Sporosarcina	0.31923276664011113	0.052522255439104326	0.3849385875677206	0.8437940962166006
super kingdom.Bacteria;phylum.Firmicutes;class.Bacilli;order.Bacillales;family.Planococcaceae;genus.Ureibacillus	0.31923276664011113	0.052522255439104326	0.3837548632323232	0.8285927093127422
super kingdom.Bacteria;phylum.Firmicutes;class.Bacilli;order.Bacillales;family.Sporolactobacillaceae;genus.Pullulanibacillus	0.31923276664011113	0.052522255439104326	0.2875598438095238	-0.4067436479306445
super kingdom.Bacteria;phylum.Firmicutes;class.Bacilli;order.Bacillales;family.Sporolactobacillaceae;genus.Sporolactobacillus	0.31923276664011113	0.052522255439104326	0.37739985454545455	0.7469816931853757
super kingdom.Bacteria;phylum.Firmicutes;class.Bacilli;order.Bacillales;family.Sporolactobacillaceae;genus.Tuberibacillus	0.31923276664011113	0.052522255439104326	0.2791885277777777	-0.5142480812582954
super kingdom.Bacteria;phylum.Firmicutes;class.Bacilli;order.Bacillales;family.Staphylococcaceae;genus.Aliicoccus	0.31923276664011113	0.052522255439104326	0.32023743817204303	0.012901990954728458
super kingdom.Bacteria;phylum.Firmicutes;class.Bacilli;order.Bacillales;family.Staphylococcaceae;genus.Jeotgalicoccus	0.31923276664011113	0.052522255439104326	0.3383418904316422	0.2453993514049644
super kingdom.Bacteria;phylum.Firmicutes;class.Bacilli;order.Bacillales;family.Staphylococcaceae;genus.Macrococcus	0.31923276664011113	0.052522255439104326	0.3789737028658537	0.7671930519713244
super kingdom.Bacteria;phylum.Firmicutes;class.Bacilli;order.Bacillales;family.Staphylococcaceae;genus.Nosocomiicoccus	0.31923276664011113	0.052522255439104326	0.36820322397470956	0.6288785712530087
super kingdom.Bacteria;phylum.Firmicutes;class.Bacilli;order.Bacillales;family.Staphylococcaceae;genus.Salinicoccus	0.31923276664011113	0.052522255439104326	0.4117500563687151	1.1881069556525967
super kingdom.Bacteria;phylum.Firmicutes;class.Bacilli;order.Bacillales;family.Staphylococcaceae;genus.Staphylococcus	0.31923276664011113	0.052522255439104326	0.47535530023441547	2.004925443034789
super kingdom.Bacteria;phylum.Firmicutes;class.Bacilli;order.Bacillales;family.Thermoactinomycetaceae;genus.Laceyella	0.31923276664011113	0.052522255439104326	0.23757141121794872	-1.0486950565640405
super kingdom.Bacteria;phylum.Firmicutes;class.Bacilli;order.Bacillales;family.Thermoactinomycetaceae;genus.Melghirimyces	0.31923276664011113	0.052522255439104326	0.14811720979632814	-2.197465834795306
super kingdom.Bacteria;phylum.Firmicutes;class.Bacilli;order.Bacillales;family.Thermoactinomycetaceae;genus.Novibacillus	0.31923276664011113	0.052522255439104326	0.22714987788461535	-1.182528378727072
super kingdom.Bacteria;phylum.Firmicutes;class.Bacilli;order.Bacillales;family.Thermoactinomycetaceae;genus.Planifilum	0.31923276664011113	0.052522255439104326	0.2880454781163817	-0.40050713257687715
super kingdom.Bacteria;phylum.Firmicutes;class.Bacilli;order.Bacillales;family.Thermoactinomycetaceae;genus.Risungbinella	0.31923276664011113	0.052522255439104326	0.44106465000000006	1.564564942020639
super kingdom.Bacteria;phylum.Firmicutes;class.Bacilli;order.Bacillales;family.Thermoactinomycetaceae;genus.Seinonella	0.31923276664011113	0.052522255439104326	0.21620074000000003	-1.3231371980869073
super kingdom.Bacteria;phylum.Firmicutes;class.Bacilli;order.Bacillales;family.Thermoactinomycetaceae;genus.Shimazuella	0.31923276664011113	0.052522255439104326	0.32173306040857086	0.03210877043843414
super kingdom.Bacteria;phylum.Firmicutes;class.Bacilli;order.Bacillales;family.Thermoactinomycetaceae;genus.Thermoactinomyces	0.31923276664011113	0.052522255439104326	0.30615237666998507	-0.1679783568211293
super kingdom.Bacteria;phylum.Firmicutes;class.Bacilli;order.Bacillales;family.Thermoactinomycetaceae;genus.Thermoflavimicrobium	0.31923276664011113	0.052522255439104326	0.27048855220695966	-0.6259731601059175
super kingdom.Bacteria;phylum.Firmicutes;class.Bacilli;order.Lactobacillales;family.Aerococcaceae;genus.Abiotrophia	0.31923276664011113	0.052522255439104326	0.2266062371730873	-1.1895098122800558
super kingdom.Bacteria;phylum.Firmicutes;class.Bacilli;order.Lactobacillales;family.Aerococcaceae;genus.Aerococcus	0.31923276664011113	0.052522255439104326	0.37838976979827843	0.759694184016406
super kingdom.Bacteria;phylum.Firmicutes;class.Bacilli;order.Lactobacillales;family.Aerococcaceae;genus.Dolosicoccus	0.31923276664011113	0.052522255439104326	0.34578438787878785	0.340975897262712
super kingdom.Bacteria;phylum.Firmicutes;class.Bacilli;order.Lactobacillales;family.Aerococcaceae;genus.Eremococcus	0.31923276664011113	0.052522255439104326	0.22600877930124227	-1.1971823657598517
super kingdom.Bacteria;phylum.Firmicutes;class.Bacilli;order.Lactobacillales;family.Aerococcaceae;genus.Facklamia	0.31923276664011113	0.052522255439104326	0.34948095585299893	0.3884472200293684
super kingdom.Bacteria;phylum.Firmicutes;class.Bacilli;order.Lactobacillales;family.Aerococcaceae;genus.Globicatella	0.31923276664011113	0.052522255439104326	0.3261732052631579	0.08912910686760378
super kingdom.Bacteria;phylum.Firmicutes;class.Bacilli;order.Lactobacillales;family.Aerococcaceae;genus.Ignavigranum	0.31923276664011113	0.052522255439104326	0.19433919436495298	-1.6038831484547729
super kingdom.Bacteria;phylum.Firmicutes;class.Bacilli;order.Lactobacillales;family.Carnobacteriaceae;genus.Alkalibacterium	0.31923276664011113	0.052522255439104326	0.4111855569592199	1.1808576547181393
super kingdom.Bacteria;phylum.Firmicutes;class.Bacilli;order.Lactobacillales;family.Carnobacteriaceae;genus.Alloiococcus	0.31923276664011113	0.052522255439104326	0.34261475774225775	0.3002715097573656
super kingdom.Bacteria;phylum.Firmicutes;class.Bacilli;order.Lactobacillales;family.Carnobacteriaceae;genus.Atopostipes	0.31923276664011113	0.052522255439104326	0.42503994715229737	1.3587757217411438
super kingdom.Bacteria;phylum.Firmicutes;class.Bacilli;order.Lactobacillales;family.Carnobacteriaceae;genus.Carnobacterium	0.31923276664011113	0.052522255439104326	0.3344153010965326	0.1949740945181682
super kingdom.Bacteria;phylum.Firmicutes;class.Bacilli;order.Lactobacillales;family.Carnobacteriaceae;genus.Desemzia	0.31923276664011113	0.052522255439104326	0.2802036066666666	-0.5012124390344166
super kingdom.Bacteria;phylum.Firmicutes;class.Bacilli;order.Lactobacillales;family.Carnobacteriaceae;genus.Dolosigranulum	0.31923276664011113	0.052522255439104326	0.3128192465823013	-0.08236241910300361
super kingdom.Bacteria;phylum.Firmicutes;class.Bacilli;order.Lactobacillales;family.Carnobacteriaceae;genus.Granulicatella	0.31923276664011113	0.052522255439104326	0.2705059018857808	-0.6257503555453194
super kingdom.Bacteria;phylum.Firmicutes;class.Bacilli;order.Lactobacillales;family.Carnobacteriaceae;genus.Jeotgalibaca	0.31923276664011113	0.052522255439104326	0.35346122563644017	0.4395618411877777
super kingdom.Bacteria;phylum.Firmicutes;class.Bacilli;order.Lactobacillales;family.Carnobacteriaceae;genus.Lacticigenium	0.31923276664011113	0.052522255439104326	0.370023006903796	0.6522482220736058
super kingdom.Bacteria;phylum.Firmicutes;class.Bacilli;order.Lactobacillales;family.Carnobacteriaceae;genus.Marinilactibacillus	0.31923276664011113	0.052522255439104326	0.32862204826839825	0.12057714664873152
super kingdom.Bacteria;phylum.Firmicutes;class.Bacilli;order.Lactobacillales;family.Carnobacteriaceae;genus.Pisciglobus	0.31923276664011113	0.052522255439104326	0.10720093	-2.722912664982933
super kingdom.Bacteria;phylum.Firmicutes;class.Bacilli;order.Lactobacillales;family.Carnobacteriaceae;genus.Trichococcus	0.31923276664011113	0.052522255439104326	0.3469724794452773	0.3562333681445239
super kingdom.Bacteria;phylum.Firmicutes;class.Bacilli;order.Lactobacillales;family.Enterococcaceae;genus.Bavariicoccus	0.31923276664011113	0.052522255439104326	0.22118106549380248	-1.2591798623504367
super kingdom.Bacteria;phylum.Firmicutes;class.Bacilli;order.Lactobacillales;family.Enterococcaceae;genus.Catellicoccus	0.31923276664011113	0.052522255439104326	0.330622299970015	0.14626437729197933
super kingdom.Bacteria;phylum.Firmicutes;class.Bacilli;order.Lactobacillales;family.Enterococcaceae;genus.Enterococcus	0.31923276664011113	0.052522255439104326	0.4480166797617823	1.6538429022819803
super kingdom.Bacteria;phylum.Firmicutes;class.Bacilli;order.Lactobacillales;family.Enterococcaceae;genus.Melissococcus	0.31923276664011113	0.052522255439104326	0.3999918301666667	1.0371078248115302
super kingdom.Bacteria;phylum.Firmicutes;class.Bacilli;order.Lactobacillales;family.Enterococcaceae;genus.Pilibacter	0.31923276664011113	0.052522255439104326	0.3574288974358974	0.49051467904662754
super kingdom.Bacteria;phylum.Firmicutes;class.Bacilli;order.Lactobacillales;family.Enterococcaceae;genus.Tetragenococcus	0.31923276664011113	0.052522255439104326	0.47242481167354283	1.9672921114397248
super kingdom.Bacteria;phylum.Firmicutes;class.Bacilli;order.Lactobacillales;family.Enterococcaceae;genus.Vagococcus	0.31923276664011113	0.052522255439104326	0.37629816664053756	0.7328338180516586
super kingdom.Bacteria;phylum.Firmicutes;class.Bacilli;order.Lactobacillales;family.Lactobacillaceae;genus.Lactobacillus	0.31923276664011113	0.052522255439104326	0.45401669491098007	1.7308950917018662
super kingdom.Bacteria;phylum.Firmicutes;class.Bacilli;order.Lactobacillales;family.Lactobacillaceae;genus.Pediococcus	0.31923276664011113	0.052522255439104326	0.470739908705998	1.945654588970011
super kingdom.Bacteria;phylum.Firmicutes;class.Bacilli;order.Lactobacillales;family.Lactobacillaceae;genus.Sharpea	0.31923276664011113	0.052522255439104326	0.1713900086195286	-1.8985965721908784
super kingdom.Bacteria;phylum.Firmicutes;class.Bacilli;order.Lactobacillales;family.Leuconostocaceae;genus.Fructobacillus	0.31923276664011113	0.052522255439104326	0.43456506428571434	1.481097267830702
super kingdom.Bacteria;phylum.Firmicutes;class.Bacilli;order.Lactobacillales;family.Leuconostocaceae;genus.Leuconostoc	0.31923276664011113	0.052522255439104326	0.40963387120276984	1.1609309075594905
super kingdom.Bacteria;phylum.Firmicutes;class.Bacilli;order.Lactobacillales;family.Leuconostocaceae;genus.Oenococcus	0.31923276664011113	0.052522255439104326	0.18426364875	-1.7332732966339577
super kingdom.Bacteria;phylum.Firmicutes;class.Bacilli;order.Lactobacillales;family.Leuconostocaceae;genus.Weissella	0.31923276664011113	0.052522255439104326	0.40863012239821	1.1480407662688856
super kingdom.Bacteria;phylum.Firmicutes;class.Bacilli;order.Lactobacillales;NA;genus.Aerosphaera	0.31923276664011113	0.052522255439104326	0.3202809809523809	0.013461167302626455
super kingdom.Bacteria;phylum.Firmicutes;class.Bacilli;order.Lactobacillales;family.Streptococcaceae;genus.Lactococcus	0.31923276664011113	0.052522255439104326	0.43804297690825894	1.5257606187580655
super kingdom.Bacteria;phylum.Firmicutes;class.Bacilli;order.Lactobacillales;family.Streptococcaceae;genus.Streptococcus	0.31923276664011113	0.052522255439104326	0.45624534609861106	1.7595154283493755
super kingdom.Bacteria;phylum.Firmicutes;class.Clostridia;order.Clostridiales;family.Caldicoprobacteraceae;genus.Caldicoprobacter	0.31923276664011113	0.052522255439104326	0.49526932167050725	2.2606612893035374
super kingdom.Bacteria;phylum.Firmicutes;class.Clostridia;order.Clostridiales;family.Catabacteriaceae;genus.Catabacter	0.31923276664011113	0.052522255439104326	0.304959256091954	-0.18330041026486174
super kingdom.Bacteria;phylum.Firmicutes;class.Clostridia;order.Clostridiales;family.Christensenellaceae;genus.Christensenella	0.31923276664011113	0.052522255439104326	0.24094460551915683	-1.0053764982298141
super kingdom.Bacteria;phylum.Firmicutes;class.Clostridia;order.Clostridiales;family.Clostridiaceae;genus.Alkaliphilus	0.31923276664011113	0.052522255439104326	0.4301531107854406	1.4244389647495386
super kingdom.Bacteria;phylum.Firmicutes;class.Clostridia;order.Clostridiales;family.Clostridiaceae;genus.Anaeromicrobium	0.31923276664011113	0.052522255439104326	0.32207317500000004	0.036476521730990884
super kingdom.Bacteria;phylum.Firmicutes;class.Clostridia;order.Clostridiales;family.Clostridiaceae;genus.Anoxynatronum	0.31923276664011113	0.052522255439104326	0.267394485106383	-0.6657071671681075
super kingdom.Bacteria;phylum.Firmicutes;class.Clostridia;order.Clostridiales;family.Clostridiaceae;genus.Beduini	0.31923276664011113	0.052522255439104326	0.17765347333333328	-1.8181611636873891
super kingdom.Bacteria;phylum.Firmicutes;class.Clostridia;order.Clostridiales;family.Clostridiaceae;genus.Brassicibacter	0.31923276664011113	0.052522255439104326	0.3308091147058823	0.14866345197038194
super kingdom.Bacteria;phylum.Firmicutes;class.Clostridia;order.Clostridiales;family.Clostridiaceae;genus.Butyricicoccus	0.31923276664011113	0.052522255439104326	0.34326700509561403	0.30864766971191954
super kingdom.Bacteria;phylum.Firmicutes;class.Clostridia;order.Clostridiales;family.Clostridiaceae;genus.Caloramator	0.31923276664011113	0.052522255439104326	0.3390085304040404	0.25396034136095813
super kingdom.Bacteria;phylum.Firmicutes;class.Clostridia;order.Clostridiales;family.Clostridiaceae;genus.Caminicella	0.31923276664011113	0.052522255439104326	0.4534910672972973	1.7241449823360222
super kingdom.Bacteria;phylum.Firmicutes;class.Clostridia;order.Clostridiales;family.Clostridiaceae;genus.Candidatus_Arthromitus	0.31923276664011113	0.052522255439104326	0.3480904123464556	0.3705898615063496
super kingdom.Bacteria;phylum.Firmicutes;class.Clostridia;order.Clostridiales;family.Clostridiaceae;genus.Cellulosibacter	0.31923276664011113	0.052522255439104326	0.4335952922222223	1.468643455819862
super kingdom.Bacteria;phylum.Firmicutes;class.Clostridia;order.Clostridiales;family.Clostridiaceae;genus.Clostridiisalibacter	0.31923276664011113	0.052522255439104326	0.33579905712025315	0.21274428819257557
super kingdom.Bacteria;phylum.Firmicutes;class.Clostridia;order.Clostridiales;family.Clostridiaceae;genus.Clostridium	0.31923276664011113	0.052522255439104326	0.4913403046511801	2.210204856098094
super kingdom.Bacteria;phylum.Firmicutes;class.Clostridia;order.Clostridiales;family.Clostridiaceae;genus.Falcatimonas	0.31923276664011113	0.052522255439104326	0.2653397682787698	-0.6920938389128686
super kingdom.Bacteria;phylum.Firmicutes;class.Clostridia;order.Clostridiales;family.Clostridiaceae;genus.Fervidicella	0.31923276664011113	0.052522255439104326	0.21304937184873948	-1.3636070651930243
super kingdom.Bacteria;phylum.Firmicutes;class.Clostridia;order.Clostridiales;family.Clostridiaceae;genus.Fonticella	0.31923276664011113	0.052522255439104326	0.3450104574070662	0.3310370828060701
super kingdom.Bacteria;phylum.Firmicutes;class.Clostridia;order.Clostridiales;family.Clostridiaceae;genus.Hathewaya	0.31923276664011113	0.052522255439104326	0.33584299325396827	0.21330851598420827
super kingdom.Bacteria;phylum.Firmicutes;class.Clostridia;order.Clostridiales;family.Clostridiaceae;genus.Hungatella	0.31923276664011113	0.052522255439104326	0.3672205898534799	0.6162595847076906
super kingdom.Bacteria;phylum.Firmicutes;class.Clostridia;order.Clostridiales;family.Clostridiaceae;genus.Keratinibaculum	0.31923276664011113	0.052522255439104326	0.2518947704204204	-0.8647544899230594
super kingdom.Bacteria;phylum.Firmicutes;class.Clostridia;order.Clostridiales;family.Clostridiaceae;genus.Lactonifactor	0.31923276664011113	0.052522255439104326	0.4005180996732026	1.0438661773648465
super kingdom.Bacteria;phylum.Firmicutes;class.Clostridia;order.Clostridiales;family.Clostridiaceae;genus.Lutispora	0.31923276664011113	0.052522255439104326	0.4223974026034024	1.3248401669018925
super kingdom.Bacteria;phylum.Firmicutes;class.Clostridia;order.Clostridiales;family.Clostridiaceae;genus.Mordavella	0.31923276664011113	0.052522255439104326	0.2725773576923077	-0.599148721847649
super kingdom.Bacteria;phylum.Firmicutes;class.Clostridia;order.Clostridiales;family.Clostridiaceae;genus.Natronincola	0.31923276664011113	0.052522255439104326	0.17941300012987016	-1.795565322069514
super kingdom.Bacteria;phylum.Firmicutes;class.Clostridia;order.Clostridiales;family.Clostridiaceae;genus.Oceanirhabdus	0.31923276664011113	0.052522255439104326	0.312987564997148	-0.08020087416334494
super kingdom.Bacteria;phylum.Firmicutes;class.Clostridia;order.Clostridiales;family.Clostridiaceae;genus.Oxobacter	0.31923276664011113	0.052522255439104326	0.3912815957387835	0.9252510017302424
super kingdom.Bacteria;phylum.Firmicutes;class.Clostridia;order.Clostridiales;family.Clostridiaceae;genus.Proteiniclasticum	0.31923276664011113	0.052522255439104326	0.38568454979843225	0.853373742546087
super kingdom.Bacteria;phylum.Firmicutes;class.Clostridia;order.Clostridiales;family.Clostridiaceae;genus.Sarcina	0.31923276664011113	0.052522255439104326	0.4335694145108736	1.4683111342728306
super kingdom.Bacteria;phylum.Firmicutes;class.Clostridia;order.Clostridiales;family.Clostridiaceae;genus.Serpentinicella	0.31923276664011113	0.052522255439104326	0.2798623539473684	-0.5055948061640947
super kingdom.Bacteria;phylum.Firmicutes;class.Clostridia;order.Clostridiales;family.Clostridiaceae;genus.Sporosalibacterium	0.31923276664011113	0.052522255439104326	0.37585068738738736	0.7270872898650076
super kingdom.Bacteria;phylum.Firmicutes;class.Clostridia;order.Clostridiales;family.Clostridiaceae;genus.Tindallia	0.31923276664011113	0.052522255439104326	0.35573356	0.46874315714324455
super kingdom.Bacteria;phylum.Firmicutes;class.Clostridia;order.Clostridiales;family.Clostridiales_Family_XII._Incertae_Sedis;genus.Acidaminobacter	0.31923276664011113	0.052522255439104326	0.34829582269730314	0.37322774105644135
super kingdom.Bacteria;phylum.Firmicutes;class.Clostridia;order.Clostridiales;family.Clostridiales_Family_XII._Incertae_Sedis;genus.Fusibacter	0.31923276664011113	0.052522255439104326	0.35427734663390725	0.4500424663399971
super kingdom.Bacteria;phylum.Firmicutes;class.Clostridia;order.Clostridiales;family.Clostridiales_Family_XII._Incertae_Sedis;genus.Guggenheimella	0.31923276664011113	0.052522255439104326	0.4246514616076521	1.353786790708712
super kingdom.Bacteria;phylum.Firmicutes;class.Clostridia;order.Clostridiales;family.Clostridiales_Family_XIII._Incertae_Sedis;genus.Anaerovorax	0.31923276664011113	0.052522255439104326	0.45989046152246116	1.8063259975082546
super kingdom.Bacteria;phylum.Firmicutes;class.Clostridia;order.Clostridiales;family.Clostridiales_Family_XIII._Incertae_Sedis;genus.Ihubacter	0.31923276664011113	0.052522255439104326	0.29102579444444443	-0.3622339128381285
super kingdom.Bacteria;phylum.Firmicutes;class.Clostridia;order.Clostridiales;family.Clostridiales_Family_XIII._Incertae_Sedis;genus.Ileibacterium	0.31923276664011113	0.052522255439104326	0.22960235025540507	-1.15103373063666
super kingdom.Bacteria;phylum.Firmicutes;class.Clostridia;order.Clostridiales;family.Clostridiales_Family_XIII._Incertae_Sedis;genus.Mobilibacterium	0.31923276664011113	0.052522255439104326	0.16889494536564628	-1.9306381723655783
super kingdom.Bacteria;phylum.Firmicutes;class.Clostridia;order.Clostridiales;family.Clostridiales_Family_XIII._Incertae_Sedis;genus.Mogibacterium	0.31923276664011113	0.052522255439104326	0.3850710653669877	0.8454953760016065
super kingdom.Bacteria;phylum.Firmicutes;class.Clostridia;order.Clostridiales;family.Clostridiales_Family_XVII._Incertae_Sedis;genus.Sulfobacillus	0.31923276664011113	0.052522255439104326	0.4395646636949216	1.5453021191723342
super kingdom.Bacteria;phylum.Firmicutes;class.Clostridia;order.Clostridiales;family.Clostridiales_Family_XVII._Incertae_Sedis;genus.Thermaerobacter	0.31923276664011113	0.052522255439104326	0.4681687470588236	1.912635733293669
super kingdom.Bacteria;phylum.Firmicutes;class.Clostridia;order.Clostridiales;family.Defluviitaleaceae;genus.Defluviitalea	0.31923276664011113	0.052522255439104326	0.3153021494327074	-0.05047698281935637
super kingdom.Bacteria;phylum.Firmicutes;class.Clostridia;order.Clostridiales;family.Defluviitaleaceae;genus.Vallitalea	0.31923276664011113	0.052522255439104326	0.2611154029268293	-0.746343135153403
super kingdom.Bacteria;phylum.Firmicutes;class.Clostridia;order.Clostridiales;family.Eubacteriaceae;genus.Acetobacterium	0.31923276664011113	0.052522255439104326	0.3808459281482982	0.7912361674489414
super kingdom.Bacteria;phylum.Firmicutes;class.Clostridia;order.Clostridiales;family.Eubacteriaceae;genus.Alkalibacter	0.31923276664011113	0.052522255439104326	0.4156420596258345	1.238088058155392
super kingdom.Bacteria;phylum.Firmicutes;class.Clostridia;order.Clostridiales;family.Eubacteriaceae;genus.Anaerofustis	0.31923276664011113	0.052522255439104326	0.43672892025249666	1.5088855043074303
super kingdom.Bacteria;phylum.Firmicutes;class.Clostridia;order.Clostridiales;family.Eubacteriaceae;genus.Eubacterium	0.31923276664011113	0.052522255439104326	0.38367958616076536	0.8276260012241092
super kingdom.Bacteria;phylum.Firmicutes;class.Clostridia;order.Clostridiales;family.Eubacteriaceae;genus.Garciella	0.31923276664011113	0.052522255439104326	0.41122862968804463	1.1814107946649077
super kingdom.Bacteria;phylum.Firmicutes;class.Clostridia;order.Clostridiales;family.Eubacteriaceae;genus.Intestinibacillus	0.31923276664011113	0.052522255439104326	0.35708448000000004	0.48609167062908665
super kingdom.Bacteria;phylum.Firmicutes;class.Clostridia;order.Clostridiales;family.Eubacteriaceae;genus.Irregularibacter	0.31923276664011113	0.052522255439104326	0.41656489	1.2499390450320054
super kingdom.Bacteria;phylum.Firmicutes;class.Clostridia;order.Clostridiales;family.Eubacteriaceae;genus.Pseudoramibacter	0.31923276664011113	0.052522255439104326	0.34337033815724816	0.3099746728011424
super kingdom.Bacteria;phylum.Firmicutes;class.Clostridia;order.Clostridiales;family.Gracilibacteraceae;genus.Gracilibacter	0.31923276664011113	0.052522255439104326	0.4027586471007371	1.072639285515033
super kingdom.Bacteria;phylum.Firmicutes;class.Clostridia;order.Clostridiales;family.Lachnospiraceae;genus.Acetatifactor	0.31923276664011113	0.052522255439104326	0.3099111675815761	-0.11970796714579976
super kingdom.Bacteria;phylum.Firmicutes;class.Clostridia;order.Clostridiales;family.Lachnospiraceae;genus.Acetitomaculum	0.31923276664011113	0.052522255439104326	0.38860895561058856	0.8909289594873325
super kingdom.Bacteria;phylum.Firmicutes;class.Clostridia;order.Clostridiales;family.Lachnospiraceae;genus.Agathobacter	0.31923276664011113	0.052522255439104326	0.3906762572853296	0.9174772458281583
super kingdom.Bacteria;phylum.Firmicutes;class.Clostridia;order.Clostridiales;family.Lachnospiraceae;genus.Anaerocolumna	0.31923276664011113	0.052522255439104326	0.4038087957278267	1.086125293286923
super kingdom.Bacteria;phylum.Firmicutes;class.Clostridia;order.Clostridiales;family.Lachnospiraceae;genus.Anaerosporobacter	0.31923276664011113	0.052522255439104326	0.382200377849946	0.8086300093603281
super kingdom.Bacteria;phylum.Firmicutes;class.Clostridia;order.Clostridiales;family.Lachnospiraceae;genus.Anaerostipes	0.31923276664011113	0.052522255439104326	0.3933491559184988	0.9518026077917261
super kingdom.Bacteria;phylum.Firmicutes;class.Clostridia;order.Clostridiales;family.Lachnospiraceae;genus.Blautia	0.31923276664011113	0.052522255439104326	0.41213838837107397	1.1930939148951183
super kingdom.Bacteria;phylum.Firmicutes;class.Clostridia;order.Clostridiales;family.Lachnospiraceae;genus.Butyrivibrio	0.31923276664011113	0.052522255439104326	0.38484135642966044	0.8425454540247015
super kingdom.Bacteria;phylum.Firmicutes;class.Clostridia;order.Clostridiales;family.Lachnospiraceae;genus.Catonella	0.31923276664011113	0.052522255439104326	0.18725681189374688	-1.6948350980991689
super kingdom.Bacteria;phylum.Firmicutes;class.Clostridia;order.Clostridiales;family.Lachnospiraceae;genus.Cellulosilyticum	0.31923276664011113	0.052522255439104326	0.41094612933908375	1.1777829254249061
super kingdom.Bacteria;phylum.Firmicutes;class.Clostridia;order.Clostridiales;family.Lachnospiraceae;genus.Coprococcus	0.31923276664011113	0.052522255439104326	0.2483044520467836	-0.9108613554099151
super kingdom.Bacteria;phylum.Firmicutes;class.Clostridia;order.Clostridiales;family.Lachnospiraceae;genus.Cuneatibacter	0.31923276664011113	0.052522255439104326	0.26296696875000003	-0.7225653284341292
super kingdom.Bacteria;phylum.Firmicutes;class.Clostridia;order.Clostridiales;family.Lachnospiraceae;genus.Dorea	0.31923276664011113	0.052522255439104326	0.39514556411743607	0.9748720803477176
super kingdom.Bacteria;phylum.Firmicutes;class.Clostridia;order.Clostridiales;family.Lachnospiraceae;genus.Eisenbergiella	0.31923276664011113	0.052522255439104326	0.40655852182139185	1.1214372734312588
super kingdom.Bacteria;phylum.Firmicutes;class.Clostridia;order.Clostridiales;family.Lachnospiraceae;genus.Fusicatenibacter	0.31923276664011113	0.052522255439104326	0.3844987538128175	0.8381457515119071
super kingdom.Bacteria;phylum.Firmicutes;class.Clostridia;order.Clostridiales;family.Lachnospiraceae;genus.Herbinix	0.31923276664011113	0.052522255439104326	0.45947635106505336	1.8010079913680188
super kingdom.Bacteria;phylum.Firmicutes;class.Clostridia;order.Clostridiales;family.Lachnospiraceae;genus.Hespellia	0.31923276664011113	0.052522255439104326	0.3357323818181818	0.21188804402033962
super kingdom.Bacteria;phylum.Firmicutes;class.Clostridia;order.Clostridiales;family.Lachnospiraceae;genus.Johnsonella	0.31923276664011113	0.052522255439104326	0.18482046482067968	-1.726122665130005
super kingdom.Bacteria;phylum.Firmicutes;class.Clostridia;order.Clostridiales;family.Lachnospiraceae;genus.Lachnoanaerobaculum	0.31923276664011113	0.052522255439104326	0.18597445180355748	-1.711303165281797
super kingdom.Bacteria;phylum.Firmicutes;class.Clostridia;order.Clostridiales;family.Lachnospiraceae;genus.Lachnoclostridium	0.31923276664011113	0.052522255439104326	0.4062373510578832	1.117312798760673
super kingdom.Bacteria;phylum.Firmicutes;class.Clostridia;order.Clostridiales;family.Lachnospiraceae;genus.Lachnospira	0.31923276664011113	0.052522255439104326	0.33264176210587154	0.17219830831532154
super kingdom.Bacteria;phylum.Firmicutes;class.Clostridia;order.Clostridiales;family.Lachnospiraceae;genus.Lachnotalea	0.31923276664011113	0.052522255439104326	0.3781691408730159	0.7568608675466788
super kingdom.Bacteria;phylum.Firmicutes;class.Clostridia;order.Clostridiales;family.Lachnospiraceae;genus.Marvinbryantia	0.31923276664011113	0.052522255439104326	0.3785554441694164	0.7618217741490158
super kingdom.Bacteria;phylum.Firmicutes;class.Clostridia;order.Clostridiales;family.Lachnospiraceae;genus.Mobilitalea	0.31923276664011113	0.052522255439104326	0.4470971975084175	1.6420349119698292
super kingdom.Bacteria;phylum.Firmicutes;class.Clostridia;order.Clostridiales;family.Lachnospiraceae;genus.Moryella	0.31923276664011113	0.052522255439104326	0.3553269601978806	0.463521602831806
super kingdom.Bacteria;phylum.Firmicutes;class.Clostridia;order.Clostridiales;family.Lachnospiraceae;genus.Murimonas	0.31923276664011113	0.052522255439104326	0.40210319963235297	1.0642220296860254
super kingdom.Bacteria;phylum.Firmicutes;class.Clostridia;order.Clostridiales;family.Lachnospiraceae;genus.Niameybacter	0.31923276664011113	0.052522255439104326	0.4512697531313131	1.6956188677142325
super kingdom.Bacteria;phylum.Firmicutes;class.Clostridia;order.Clostridiales;family.Lachnospiraceae;genus.Oribacterium	0.31923276664011113	0.052522255439104326	0.354760521931549	0.4562474030995117
super kingdom.Bacteria;phylum.Firmicutes;class.Clostridia;order.Clostridiales;family.Lachnospiraceae;genus.Pseudobutyrivibrio	0.31923276664011113	0.052522255439104326	0.28698411072386654	-0.41413721172477785
super kingdom.Bacteria;phylum.Firmicutes;class.Clostridia;order.Clostridiales;family.Lachnospiraceae;genus.Robinsoniella	0.31923276664011113	0.052522255439104326	0.34865737861343843	0.3778708418225555
super kingdom.Bacteria;phylum.Firmicutes;class.Clostridia;order.Clostridiales;family.Lachnospiraceae;genus.Roseburia	0.31923276664011113	0.052522255439104326	0.40837240242801787	1.1447311266318614
super kingdom.Bacteria;phylum.Firmicutes;class.Clostridia;order.Clostridiales;family.Lachnospiraceae;genus.Sellimonas	0.31923276664011113	0.052522255439104326	0.35503865477775143	0.45981918487282053
super kingdom.Bacteria;phylum.Firmicutes;class.Clostridia;order.Clostridiales;family.Lachnospiraceae;genus.Shuttleworthia	0.31923276664011113	0.052522255439104326	0.3551713002655161	0.4615226181133685
super kingdom.Bacteria;phylum.Firmicutes;class.Clostridia;order.Clostridiales;family.Lachnospiraceae;genus.Stomatobaculum	0.31923276664011113	0.052522255439104326	0.17671821054606926	-1.830171807602392
super kingdom.Bacteria;phylum.Firmicutes;class.Clostridia;order.Clostridiales;family.Lachnospiraceae;genus.Syntrophococcus	0.31923276664011113	0.052522255439104326	0.3577141604301807	0.49417802617549966
super kingdom.Bacteria;phylum.Firmicutes;class.Clostridia;order.Clostridiales;family.Lachnospiraceae;genus.Tyzzerella	0.31923276664011113	0.052522255439104326	0.3997253450002273	1.033685622531787
super kingdom.Bacteria;phylum.Firmicutes;class.Clostridia;order.Clostridiales;NA;genus.Colidextribacter	0.31923276664011113	0.052522255439104326	0.390437229047619	0.9144076454036925
super kingdom.Bacteria;phylum.Firmicutes;class.Clostridia;order.Clostridiales;NA;genus.Epulopiscium	0.31923276664011113	0.052522255439104326	0.46388329521449606	1.8576019643700898
super kingdom.Bacteria;phylum.Firmicutes;class.Clostridia;order.Clostridiales;NA;genus.Fenollaria	0.31923276664011113	0.052522255439104326	0.2678967633333334	-0.6592569106067315
super kingdom.Bacteria;phylum.Firmicutes;class.Clostridia;order.Clostridiales;NA;genus.Flavonifractor	0.31923276664011113	0.052522255439104326	0.41075388612091457	1.1753141381814205
super kingdom.Bacteria;phylum.Firmicutes;class.Clostridia;order.Clostridiales;NA;genus.Howardella	0.31923276664011113	0.052522255439104326	0.31526527502940804	-0.05095052387502309
super kingdom.Bacteria;phylum.Firmicutes;class.Clostridia;order.Clostridiales;NA;genus.Intestinimonas	0.31923276664011113	0.052522255439104326	0.389964943512384	0.9083425549637012
super kingdom.Bacteria;phylum.Firmicutes;class.Clostridia;order.Clostridiales;NA;genus.Metabacterium	0.31923276664011113	0.052522255439104326	0.053279089999999994	-3.415376888194816
super kingdom.Bacteria;phylum.Firmicutes;class.Clostridia;order.Clostridiales;NA;genus.Natranaerovirga	0.31923276664011113	0.052522255439104326	0.37769174683257917	0.7507301736872519
super kingdom.Bacteria;phylum.Firmicutes;class.Clostridia;order.Clostridiales;NA;genus.Neofamilia	0.31923276664011113	0.052522255439104326	0.30764827727272726	-0.14876800255873668
super kingdom.Bacteria;phylum.Firmicutes;class.Clostridia;order.Clostridiales;NA;genus.Proteiniborus	0.31923276664011113	0.052522255439104326	0.40554563351648354	1.108429762684987
super kingdom.Bacteria;phylum.Firmicutes;class.Clostridia;order.Clostridiales;NA;genus.Pseudoflavonifractor	0.31923276664011113	0.052522255439104326	0.27194848579931974	-0.6072246941601235
super kingdom.Bacteria;phylum.Firmicutes;class.Clostridia;order.Clostridiales;family.Oscillospiraceae;genus.Oscillibacter	0.31923276664011113	0.052522255439104326	0.38356662282159304	0.8261753261189685
super kingdom.Bacteria;phylum.Firmicutes;class.Clostridia;order.Clostridiales;family.Peptococcaceae;genus.Candidatus_Desulforudis	0.31923276664011113	0.052522255439104326	0.4209553139492753	1.3063208656376406
super kingdom.Bacteria;phylum.Firmicutes;class.Clostridia;order.Clostridiales;family.Peptococcaceae;genus.Candidatus_Dichloromethanomonas	0.31923276664011113	0.052522255439104326	0.3780817111111111	0.7557380946189931
super kingdom.Bacteria;phylum.Firmicutes;class.Clostridia;order.Clostridiales;family.Peptococcaceae;genus.Cryptanaerobacter	0.31923276664011113	0.052522255439104326	0.3975299263992416	1.0054920587335847
super kingdom.Bacteria;phylum.Firmicutes;class.Clostridia;order.Clostridiales;family.Peptococcaceae;genus.Dehalobacter	0.31923276664011113	0.052522255439104326	0.38212040987179485	0.8076030606532321
super kingdom.Bacteria;phylum.Firmicutes;class.Clostridia;order.Clostridiales;family.Peptococcaceae;genus.Dehalobacterium	0.31923276664011113	0.052522255439104326	0.2884271728571428	-0.3956054090421239
super kingdom.Bacteria;phylum.Firmicutes;class.Clostridia;order.Clostridiales;family.Peptococcaceae;genus.Desulfitibacter	0.31923276664011113	0.052522255439104326	0.39245406609711575	0.940307865070245
super kingdom.Bacteria;phylum.Firmicutes;class.Clostridia;order.Clostridiales;family.Peptococcaceae;genus.Desulfitobacterium	0.31923276664011113	0.052522255439104326	0.38503102894155844	0.844981228260449
super kingdom.Bacteria;phylum.Firmicutes;class.Clostridia;order.Clostridiales;family.Peptococcaceae;genus.Desulfonispora	0.31923276664011113	0.052522255439104326	0.4337132179461279	1.4701578578655075
super kingdom.Bacteria;phylum.Firmicutes;class.Clostridia;order.Clostridiales;family.Peptococcaceae;genus.Desulfosporosinus	0.31923276664011113	0.052522255439104326	0.41969601752835206	1.290148982076024
super kingdom.Bacteria;phylum.Firmicutes;class.Clostridia;order.Clostridiales;family.Peptococcaceae;genus.Desulfotomaculum	0.31923276664011113	0.052522255439104326	0.4748135184228331	1.997967881473319
super kingdom.Bacteria;phylum.Firmicutes;class.Clostridia;order.Clostridiales;family.Peptococcaceae;genus.Desulfurispora	0.31923276664011113	0.052522255439104326	0.42070157697541705	1.3030623756361328
super kingdom.Bacteria;phylum.Firmicutes;class.Clostridia;order.Clostridiales;family.Peptococcaceae;genus.Pelotomaculum	0.31923276664011113	0.052522255439104326	0.43565131110370264	1.495046848539273
super kingdom.Bacteria;phylum.Firmicutes;class.Clostridia;order.Clostridiales;family.Peptococcaceae;genus.Peptococcus	0.31923276664011113	0.052522255439104326	0.4089037204536584	1.1515543122632057
super kingdom.Bacteria;phylum.Firmicutes;class.Clostridia;order.Clostridiales;family.Peptococcaceae;genus.Sporotomaculum	0.31923276664011113	0.052522255439104326	0.3649403389102564	0.5869766040429467
super kingdom.Bacteria;phylum.Firmicutes;class.Clostridia;order.Clostridiales;family.Peptococcaceae;genus.Syntrophobotulus	0.31923276664011113	0.052522255439104326	0.2436184678571429	-0.9710387603698112
super kingdom.Bacteria;phylum.Firmicutes;class.Clostridia;order.Clostridiales;family.Peptococcaceae;genus.Thermincola	0.31923276664011113	0.052522255439104326	0.3247208276813381	0.07047767520271227
super kingdom.Bacteria;phylum.Firmicutes;class.Clostridia;order.Clostridiales;family.Peptostreptococcaceae;genus.Acetoanaerobium	0.31923276664011113	0.052522255439104326	0.28616586142342343	-0.424645168541997
super kingdom.Bacteria;phylum.Firmicutes;class.Clostridia;order.Clostridiales;family.Peptostreptococcaceae;genus.Clostridioides	0.31923276664011113	0.052522255439104326	0.35679756042773275	0.48240704972715986
super kingdom.Bacteria;phylum.Firmicutes;class.Clostridia;order.Clostridiales;family.Peptostreptococcaceae;genus.Filifactor	0.31923276664011113	0.052522255439104326	0.18808705041639986	-1.6841731757005733
super kingdom.Bacteria;phylum.Firmicutes;class.Clostridia;order.Clostridiales;family.Peptostreptococcaceae;genus.Intestinibacter	0.31923276664011113	0.052522255439104326	0.3425080996981191	0.29890180724566
super kingdom.Bacteria;phylum.Firmicutes;class.Clostridia;order.Clostridiales;family.Peptostreptococcaceae;genus.Paeniclostridium	0.31923276664011113	0.052522255439104326	0.4326439112470269	1.4564258221492146
super kingdom.Bacteria;phylum.Firmicutes;class.Clostridia;order.Clostridiales;family.Peptostreptococcaceae;genus.Paraclostridium	0.31923276664011113	0.052522255439104326	0.22094707575757574	-1.2621847583431514
super kingdom.Bacteria;phylum.Firmicutes;class.Clostridia;order.Clostridiales;family.Peptostreptococcaceae;genus.Peptoanaerobacter	0.31923276664011113	0.052522255439104326	0.1465596021514161	-2.2174686308405245
super kingdom.Bacteria;phylum.Firmicutes;class.Clostridia;order.Clostridiales;family.Peptostreptococcaceae;genus.Peptoclostridium	0.31923276664011113	0.052522255439104326	0.42168012705244357	1.3156289148892832
super kingdom.Bacteria;phylum.Firmicutes;class.Clostridia;order.Clostridiales;family.Peptostreptococcaceae;genus.Peptostreptococcus	0.31923276664011113	0.052522255439104326	0.3036603056443584	-0.1999815308031262
super kingdom.Bacteria;phylum.Firmicutes;class.Clostridia;order.Clostridiales;family.Peptostreptococcaceae;genus.Proteocatella	0.31923276664011113	0.052522255439104326	0.34666719235448507	0.35231287158539176
super kingdom.Bacteria;phylum.Firmicutes;class.Clostridia;order.Clostridiales;family.Peptostreptococcaceae;genus.Romboutsia	0.31923276664011113	0.052522255439104326	0.4710625423547269	1.949797850011345
super kingdom.Bacteria;phylum.Firmicutes;class.Clostridia;order.Clostridiales;family.Peptostreptococcaceae;genus.Sporacetigenium	0.31923276664011113	0.052522255439104326	0.32555023428093643	0.08112891404615083
super kingdom.Bacteria;phylum.Firmicutes;class.Clostridia;order.Clostridiales;family.Peptostreptococcaceae;genus.Tepidibacter	0.31923276664011113	0.052522255439104326	0.310763155	-0.10876674544629532
super kingdom.Bacteria;phylum.Firmicutes;class.Clostridia;order.Clostridiales;family.Peptostreptococcaceae;genus.Terrisporobacter	0.31923276664011113	0.052522255439104326	0.41145906738573756	1.1843700753818058
super kingdom.Bacteria;phylum.Firmicutes;class.Clostridia;order.Clostridiales;family.Ruminococcaceae;genus.Acetanaerobacterium	0.31923276664011113	0.052522255439104326	0.3756287786053815	0.7242375374760763
super kingdom.Bacteria;phylum.Firmicutes;class.Clostridia;order.Clostridiales;family.Ruminococcaceae;genus.Acetivibrio	0.31923276664011113	0.052522255439104326	0.45887105168665665	1.7932347372677857
super kingdom.Bacteria;phylum.Firmicutes;class.Clostridia;order.Clostridiales;family.Ruminococcaceae;genus.Anaerobacterium	0.31923276664011113	0.052522255439104326	0.32064874413018674	0.01818398171781071
super kingdom.Bacteria;phylum.Firmicutes;class.Clostridia;order.Clostridiales;family.Ruminococcaceae;genus.Anaerofilum	0.31923276664011113	0.052522255439104326	0.3817364457087045	0.8026721931988657
super kingdom.Bacteria;phylum.Firmicutes;class.Clostridia;order.Clostridiales;family.Ruminococcaceae;genus.Anaeromassilibacillus	0.31923276664011113	0.052522255439104326	0.22579066111111107	-1.1999834393711672
super kingdom.Bacteria;phylum.Firmicutes;class.Clostridia;order.Clostridiales;family.Ruminococcaceae;genus.Anaerotruncus	0.31923276664011113	0.052522255439104326	0.32180533633380265	0.033036937808511864
super kingdom.Bacteria;phylum.Firmicutes;class.Clostridia;order.Clostridiales;family.Ruminococcaceae;genus.Angelakisella	0.31923276664011113	0.052522255439104326	0.32641065409318243	0.09217842453991432
super kingdom.Bacteria;phylum.Firmicutes;class.Clostridia;order.Clostridiales;family.Ruminococcaceae;genus.Candidatus_Soleaferrea	0.31923276664011113	0.052522255439104326	0.40120765651177664	1.0527214656966914
super kingdom.Bacteria;phylum.Firmicutes;class.Clostridia;order.Clostridiales;family.Ruminococcaceae;genus.Caproiciproducens	0.31923276664011113	0.052522255439104326	0.4198222185101451	1.2917696549763904
super kingdom.Bacteria;phylum.Firmicutes;class.Clostridia;order.Clostridiales;family.Ruminococcaceae;genus.Ercella	0.31923276664011113	0.052522255439104326	0.3907796339486904	0.9188048088507178
super kingdom.Bacteria;phylum.Firmicutes;class.Clostridia;order.Clostridiales;family.Ruminococcaceae;genus.Ethanoligenens	0.31923276664011113	0.052522255439104326	0.4269429065217391	1.3832135243377215
super kingdom.Bacteria;phylum.Firmicutes;class.Clostridia;order.Clostridiales;family.Ruminococcaceae;genus.Faecalibacterium	0.31923276664011113	0.052522255439104326	0.41985003160740564	1.292126830747648
super kingdom.Bacteria;phylum.Firmicutes;class.Clostridia;order.Clostridiales;family.Ruminococcaceae;genus.Fastidiosipila	0.31923276664011113	0.052522255439104326	0.4319568421266544	1.4476024810923886
super kingdom.Bacteria;phylum.Firmicutes;class.Clostridia;order.Clostridiales;family.Ruminococcaceae;genus.Fournierella	0.31923276664011113	0.052522255439104326	0.31700089958166466	-0.028661634857774197
super kingdom.Bacteria;phylum.Firmicutes;class.Clostridia;order.Clostridiales;family.Ruminococcaceae;genus.Gorbachella	0.31923276664011113	0.052522255439104326	0.22622769363636364	-1.1943710680552526
super kingdom.Bacteria;phylum.Firmicutes;class.Clostridia;order.Clostridiales;family.Ruminococcaceae;genus.Harryflintia	0.31923276664011113	0.052522255439104326	0.2595544306934842	-0.7663891392404037
super kingdom.Bacteria;phylum.Firmicutes;class.Clostridia;order.Clostridiales;family.Ruminococcaceae;genus.Hydrogenoanaerobacterium	0.31923276664011113	0.052522255439104326	0.3778396071493398	0.7526289957487673
super kingdom.Bacteria;phylum.Firmicutes;class.Clostridia;order.Clostridiales;family.Ruminococcaceae;genus.Negativibacillus	0.31923276664011113	0.052522255439104326	0.37865568452208626	0.7631090606723618
super kingdom.Bacteria;phylum.Firmicutes;class.Clostridia;order.Clostridiales;family.Ruminococcaceae;genus.Neglecta	0.31923276664011113	0.052522255439104326	0.21703880418118465	-1.3123747785881346
super kingdom.Bacteria;phylum.Firmicutes;class.Clostridia;order.Clostridiales;family.Ruminococcaceae;genus.Oscillospira	0.31923276664011113	0.052522255439104326	0.3110126091210199	-0.10556325583727888
super kingdom.Bacteria;phylum.Firmicutes;class.Clostridia;order.Clostridiales;family.Ruminococcaceae;genus.Papillibacter	0.31923276664011113	0.052522255439104326	0.4133493367541337	1.2086449129957977
super kingdom.Bacteria;phylum.Firmicutes;class.Clostridia;order.Clostridiales;family.Ruminococcaceae;genus.Phocea	0.31923276664011113	0.052522255439104326	0.293189837578887	-0.334443272754467
super kingdom.Bacteria;phylum.Firmicutes;class.Clostridia;order.Clostridiales;family.Ruminococcaceae;genus.Pseudobacteroides	0.31923276664011113	0.052522255439104326	0.34103250109890104	0.2799521712951795
super kingdom.Bacteria;phylum.Firmicutes;class.Clostridia;order.Clostridiales;family.Ruminococcaceae;genus.Pygmaiobacter	0.31923276664011113	0.052522255439104326	0.3732009130917874	0.693058890624747
super kingdom.Bacteria;phylum.Firmicutes;class.Clostridia;order.Clostridiales;family.Ruminococcaceae;genus.Ruminiclostridium	0.31923276664011113	0.052522255439104326	0.45438488615837874	1.7356234033863958
super kingdom.Bacteria;phylum.Firmicutes;class.Clostridia;order.Clostridiales;family.Ruminococcaceae;genus.Ruminococcus	0.31923276664011113	0.052522255439104326	0.35462466694485906	0.45450275347650715
super kingdom.Bacteria;phylum.Firmicutes;class.Clostridia;order.Clostridiales;family.Ruminococcaceae;genus.Saccharofermentans	0.31923276664011113	0.052522255439104326	0.41778077092988836	1.2655533868948436
super kingdom.Bacteria;phylum.Firmicutes;class.Clostridia;order.Clostridiales;family.Ruminococcaceae;genus.Sporobacter	0.31923276664011113	0.052522255439104326	0.3526467377855472	0.42910218890246815
super kingdom.Bacteria;phylum.Firmicutes;class.Clostridia;order.Clostridiales;family.Ruminococcaceae;genus.Subdoligranulum	0.31923276664011113	0.052522255439104326	0.3853004482192146	0.8484411103939311
super kingdom.Bacteria;phylum.Firmicutes;class.Clostridia;order.Clostridiales;family.Symbiobacteriaceae;genus.Symbiobacterium	0.31923276664011113	0.052522255439104326	0.405435995027921	1.1070217853085365
super kingdom.Bacteria;phylum.Firmicutes;class.Clostridia;order.Clostridiales;family.Syntrophomonadaceae;genus.Candidatus_Contubernalis	0.31923276664011113	0.052522255439104326	0.3994288602564102	1.02987816570499
super kingdom.Bacteria;phylum.Firmicutes;class.Clostridia;order.Clostridiales;family.Syntrophomonadaceae;genus.Dethiobacter	0.31923276664011113	0.052522255439104326	0.38590650023086354	0.8562240298097462
super kingdom.Bacteria;phylum.Firmicutes;class.Clostridia;order.Clostridiales;family.Syntrophomonadaceae;genus.Pelospora	0.31923276664011113	0.052522255439104326	0.38686490512927435	0.8685318646963248
super kingdom.Bacteria;phylum.Firmicutes;class.Clostridia;order.Clostridiales;family.Syntrophomonadaceae;genus.Syntrophomonas	0.31923276664011113	0.052522255439104326	0.46202229030525555	1.8337029409155725
super kingdom.Bacteria;phylum.Firmicutes;class.Clostridia;order.Clostridiales;family.Syntrophomonadaceae;genus.Syntrophothermus	0.31923276664011113	0.052522255439104326	0.3130107590336134	-0.0799030163668722
super kingdom.Bacteria;phylum.Firmicutes;class.Clostridia;order.Halanaerobiales;family.Halanaerobiaceae;genus.Halanaerobium	0.31923276664011113	0.052522255439104326	0.3376520601246106	0.2365405511914207
super kingdom.Bacteria;phylum.Firmicutes;class.Clostridia;order.Halanaerobiales;family.Halanaerobiaceae;genus.Halocella	0.31923276664011113	0.052522255439104326	0.4716484341658757	1.9573218721495618
super kingdom.Bacteria;phylum.Firmicutes;class.Clostridia;order.Halanaerobiales;family.Halobacteroidaceae;genus.Halanaerobacter	0.31923276664011113	0.052522255439104326	0.3027085269230769	-0.2122042723286711
super kingdom.Bacteria;phylum.Firmicutes;class.Clostridia;order.Halanaerobiales;family.Halobacteroidaceae;genus.Halonatronum	0.31923276664011113	0.052522255439104326	0.18390691964285716	-1.7378544115231147
super kingdom.Bacteria;phylum.Firmicutes;class.Clostridia;order.Halanaerobiales;family.Halobacteroidaceae;genus.Orenia	0.31923276664011113	0.052522255439104326	0.3315160588863462	0.1577420285319218
super kingdom.Bacteria;phylum.Firmicutes;class.Clostridia;order.Thermoanaerobacterales;family.Thermoanaerobacteraceae;genus.Brockia	0.31923276664011113	0.052522255439104326	0.43435730714285714	1.478429250779627
super kingdom.Bacteria;phylum.Firmicutes;class.Clostridia;order.Thermoanaerobacterales;family.Thermoanaerobacteraceae;genus.Caldanaerobius	0.31923276664011113	0.052522255439104326	0.10610576648351648	-2.7369767539259615
super kingdom.Bacteria;phylum.Firmicutes;class.Clostridia;order.Thermoanaerobacterales;family.Thermoanaerobacteraceae;genus.Caloribacterium	0.31923276664011113	0.052522255439104326	0.34179890999999996	0.28979439374831045
super kingdom.Bacteria;phylum.Firmicutes;class.Clostridia;order.Thermoanaerobacterales;family.Thermoanaerobacteraceae;genus.Fervidicola	0.31923276664011113	0.052522255439104326	0.31873727222222226	-0.006363138891203342
super kingdom.Bacteria;phylum.Firmicutes;class.Clostridia;order.Thermoanaerobacterales;family.Thermoanaerobacteraceae;genus.Gelria	0.31923276664011113	0.052522255439104326	0.3239546221504113	0.06063806442915833
super kingdom.Bacteria;phylum.Firmicutes;class.Clostridia;order.Thermoanaerobacterales;family.Thermoanaerobacteraceae;genus.Moorella	0.31923276664011113	0.052522255439104326	0.3712085656887755	0.6674731669774305
super kingdom.Bacteria;phylum.Firmicutes;class.Clostridia;order.Thermoanaerobacterales;family.Thermoanaerobacteraceae;genus.Tepidanaerobacter	0.31923276664011113	0.052522255439104326	0.3357469701002945	0.21207538672676676
super kingdom.Bacteria;phylum.Firmicutes;class.Clostridia;order.Thermoanaerobacterales;family.Thermoanaerobacteraceae;genus.Thermacetogenium	0.31923276664011113	0.052522255439104326	0.409164134065934	1.1548985436495645
super kingdom.Bacteria;phylum.Firmicutes;class.Clostridia;order.Thermoanaerobacterales;family.Thermoanaerobacteraceae;genus.Thermanaeromonas	0.31923276664011113	0.052522255439104326	0.2986792474358975	-0.26394827606061455
super kingdom.Bacteria;phylum.Firmicutes;class.Clostridia;order.Thermoanaerobacterales;family.Thermoanaerobacteraceae;genus.Thermoanaerobacter	0.31923276664011113	0.052522255439104326	0.2868219480431849	-0.41621970473154785
super kingdom.Bacteria;phylum.Firmicutes;class.Clostridia;order.Thermoanaerobacterales;family.Thermoanaerobacterales_Family_III._Incertae_Sedis;genus.Caldicellulosiruptor	0.31923276664011113	0.052522255439104326	0.46643044460227273	1.8903124546317611
super kingdom.Bacteria;phylum.Firmicutes;class.Clostridia;order.Thermoanaerobacterales;family.Thermoanaerobacterales_Family_III._Incertae_Sedis;genus.Syntrophaceticus	0.31923276664011113	0.052522255439104326	0.42967734710703664	1.4183292079979435
super kingdom.Bacteria;phylum.Firmicutes;class.Clostridia;order.Thermoanaerobacterales;family.Thermoanaerobacterales_Family_III._Incertae_Sedis;genus.Thermoanaerobacterium	0.31923276664011113	0.052522255439104326	0.43644676469512195	1.5052620628806839
super kingdom.Bacteria;phylum.Firmicutes;class.Clostridia;order.Thermoanaerobacterales;family.Thermoanaerobacterales_Family_III._Incertae_Sedis;genus.Thermosediminibacter	0.31923276664011113	0.052522255439104326	0.3343252448717949	0.19381759255702574
super kingdom.Bacteria;phylum.Firmicutes;class.Clostridia;order.Thermoanaerobacterales;family.Thermoanaerobacterales_Family_IV._Incertae_Sedis;genus.Mahella	0.31923276664011113	0.052522255439104326	0.399630215	1.0324639631501429
super kingdom.Bacteria;phylum.Firmicutes;class.Clostridia;order.Thermoanaerobacterales;family.Thermodesulfobiaceae;genus.Coprothermobacter	0.31923276664011113	0.052522255439104326	0.34917094637255314	0.38446607854634
super kingdom.Bacteria;phylum.Firmicutes;class.Erysipelotrichia;order.Erysipelotrichales;family.Erysipelotrichaceae;genus.Allobaculum	0.31923276664011113	0.052522255439104326	0.30015678456578493	-0.24497374550093415
super kingdom.Bacteria;phylum.Firmicutes;class.Erysipelotrichia;order.Erysipelotrichales;family.Erysipelotrichaceae;genus.Breznakia	0.31923276664011113	0.052522255439104326	0.24308775110181222	-0.9778542244883499
super kingdom.Bacteria;phylum.Firmicutes;class.Erysipelotrichia;order.Erysipelotrichales;family.Erysipelotrichaceae;genus.Bulleidia	0.31923276664011113	0.052522255439104326	0.21019358599883753	-1.400281064637625
super kingdom.Bacteria;phylum.Firmicutes;class.Erysipelotrichia;order.Erysipelotrichales;family.Erysipelotrichaceae;genus.Candidatus_Stoquefichus	0.31923276664011113	0.052522255439104326	0.366352965318494	0.6051175511706566
super kingdom.Bacteria;phylum.Firmicutes;class.Erysipelotrichia;order.Erysipelotrichales;family.Erysipelotrichaceae;genus.Catenibacterium	0.31923276664011113	0.052522255439104326	0.33257174281280444	0.17129912061357477
super kingdom.Bacteria;phylum.Firmicutes;class.Erysipelotrichia;order.Erysipelotrichales;family.Erysipelotrichaceae;genus.Catenisphaera	0.31923276664011113	0.052522255439104326	0.23853981837495594	-1.0362587726811123
super kingdom.Bacteria;phylum.Firmicutes;class.Erysipelotrichia;order.Erysipelotrichales;family.Erysipelotrichaceae;genus.Coprobacillus	0.31923276664011113	0.052522255439104326	0.2995781924495171	-0.2524040249637253
super kingdom.Bacteria;phylum.Firmicutes;class.Erysipelotrichia;order.Erysipelotrichales;family.Erysipelotrichaceae;genus.Dielma	0.31923276664011113	0.052522255439104326	0.38252683162090084	0.8128223284080247
super kingdom.Bacteria;phylum.Firmicutes;class.Erysipelotrichia;order.Erysipelotrichales;family.Erysipelotrichaceae;genus.Dubosiella	0.31923276664011113	0.052522255439104326	0.2979273710321488	-0.2736038721951904
super kingdom.Bacteria;phylum.Firmicutes;class.Erysipelotrichia;order.Erysipelotrichales;family.Erysipelotrichaceae;genus.Eggerthia	0.31923276664011113	0.052522255439104326	0.18779087195839717	-1.687976699205204
super kingdom.Bacteria;phylum.Firmicutes;class.Erysipelotrichia;order.Erysipelotrichales;family.Erysipelotrichaceae;genus.Erysipelatoclostridium	0.31923276664011113	0.052522255439104326	0.35966137052173264	0.5191840965076105
super kingdom.Bacteria;phylum.Firmicutes;class.Erysipelotrichia;order.Erysipelotrichales;family.Erysipelotrichaceae;genus.Erysipelothrix	0.31923276664011113	0.052522255439104326	0.4234941531565164	1.3389246365679734
super kingdom.Bacteria;phylum.Firmicutes;class.Erysipelotrichia;order.Erysipelotrichales;family.Erysipelotrichaceae;genus.Faecalibaculum	0.31923276664011113	0.052522255439104326	0.33223399889590094	0.1669618135212515
super kingdom.Bacteria;phylum.Firmicutes;class.Erysipelotrichia;order.Erysipelotrichales;family.Erysipelotrichaceae;genus.Faecalicoccus	0.31923276664011113	0.052522255439104326	0.31567385476190474	-0.04570354329937059
super kingdom.Bacteria;phylum.Firmicutes;class.Erysipelotrichia;order.Erysipelotrichales;family.Erysipelotrichaceae;genus.Faecalitalea	0.31923276664011113	0.052522255439104326	0.38707667992931893	0.8712514764975675
super kingdom.Bacteria;phylum.Firmicutes;class.Erysipelotrichia;order.Erysipelotrichales;family.Erysipelotrichaceae;genus.Holdemanella	0.31923276664011113	0.052522255439104326	0.32888267998013965	0.1239241788682439
super kingdom.Bacteria;phylum.Firmicutes;class.Erysipelotrichia;order.Erysipelotrichales;family.Erysipelotrichaceae;genus.Holdemania	0.31923276664011113	0.052522255439104326	0.2984841540652692	-0.2664536649595457
super kingdom.Bacteria;phylum.Firmicutes;class.Erysipelotrichia;order.Erysipelotrichales;family.Erysipelotrichaceae;genus.Ileibacterium	0.31923276664011113	0.052522255439104326	0.17863480553359684	-1.8055588964100056
super kingdom.Bacteria;phylum.Firmicutes;class.Erysipelotrichia;order.Erysipelotrichales;family.Erysipelotrichaceae;genus.Merdibacter	0.31923276664011113	0.052522255439104326	0.28229474542443067	-0.47435803689377454
super kingdom.Bacteria;phylum.Firmicutes;class.Erysipelotrichia;order.Erysipelotrichales;family.Erysipelotrichaceae;genus.Solobacterium	0.31923276664011113	0.052522255439104326	0.3759068357306843	0.7278083468416564
super kingdom.Bacteria;phylum.Firmicutes;class.Erysipelotrichia;order.Erysipelotrichales;family.Erysipelotrichaceae;genus.Turicibacter	0.31923276664011113	0.052522255439104326	0.46389830681409827	1.8577947433193562
super kingdom.Bacteria;phylum.Firmicutes;class.Limnochordia;order.Limnochordales;family.Limnochordaceae;genus.Limnochorda	0.31923276664011113	0.052522255439104326	0.3834510267973856	0.8246908420748557
super kingdom.Bacteria;phylum.Firmicutes;NA;NA;NA;genus.Hydrogenispora	0.31923276664011113	0.052522255439104326	0.41946523520997964	1.2871852757406541
super kingdom.Bacteria;phylum.Firmicutes;class.Negativicutes;order.Acidaminococcales;family.Acidaminococcaceae;genus.Acidaminococcus	0.31923276664011113	0.052522255439104326	0.3501075562623531	0.39649402195095895
super kingdom.Bacteria;phylum.Firmicutes;class.Negativicutes;order.Acidaminococcales;family.Acidaminococcaceae;genus.Phascolarctobacterium	0.31923276664011113	0.052522255439104326	0.4050368032266767	1.1018953645380065
super kingdom.Bacteria;phylum.Firmicutes;class.Negativicutes;order.Acidaminococcales;family.Acidaminococcaceae;genus.Succiniclasticum	0.31923276664011113	0.052522255439104326	0.31402150443467314	-0.06692302478999348
super kingdom.Bacteria;phylum.Firmicutes;class.Negativicutes;order.Acidaminococcales;family.Acidaminococcaceae;genus.Succinispira	0.31923276664011113	0.052522255439104326	0.36716703149859936	0.6155717883600725
super kingdom.Bacteria;phylum.Firmicutes;class.Negativicutes;NA;NA;genus.Quinella	0.31923276664011113	0.052522255439104326	0.2813104671320504	-0.48699813788360424
super kingdom.Bacteria;phylum.Firmicutes;class.Negativicutes;order.Selenomonadales;family.Selenomonadaceae;genus.Anaerovibrio	0.31923276664011113	0.052522255439104326	0.2978315994026221	-0.27483377137974946
super kingdom.Bacteria;phylum.Firmicutes;class.Negativicutes;order.Selenomonadales;family.Selenomonadaceae;genus.Centipeda	0.31923276664011113	0.052522255439104326	0.15285355359622083	-2.1366417117635788
super kingdom.Bacteria;phylum.Firmicutes;class.Negativicutes;order.Selenomonadales;family.Selenomonadaceae;genus.Megamonas	0.31923276664011113	0.052522255439104326	0.3334199881254325	0.18219228619364602
super kingdom.Bacteria;phylum.Firmicutes;class.Negativicutes;order.Selenomonadales;family.Selenomonadaceae;genus.Mitsuokella	0.31923276664011113	0.052522255439104326	0.2978183927508697	-0.2750033711902709
super kingdom.Bacteria;phylum.Firmicutes;class.Negativicutes;order.Selenomonadales;family.Selenomonadaceae;genus.Pectinatus	0.31923276664011113	0.052522255439104326	0.31260617256871037	-0.08509871540349873
super kingdom.Bacteria;phylum.Firmicutes;class.Negativicutes;order.Selenomonadales;family.Selenomonadaceae;genus.Propionispira	0.31923276664011113	0.052522255439104326	0.2501945575171821	-0.8865886225738688
super kingdom.Bacteria;phylum.Firmicutes;class.Negativicutes;order.Selenomonadales;family.Selenomonadaceae;genus.Schwartzia	0.31923276664011113	0.052522255439104326	0.30213206057953923	-0.21960725261987823
super kingdom.Bacteria;phylum.Firmicutes;class.Negativicutes;order.Selenomonadales;family.Selenomonadaceae;genus.Selenomonas	0.31923276664011113	0.052522255439104326	0.2832068227391791	-0.4626451407970087
super kingdom.Bacteria;phylum.Firmicutes;class.Negativicutes;order.Selenomonadales;family.Sporomusaceae;genus.Acetonema	0.31923276664011113	0.052522255439104326	0.27750921690476194	-0.5358137900548448
super kingdom.Bacteria;phylum.Firmicutes;class.Negativicutes;order.Selenomonadales;family.Sporomusaceae;genus.Anaerosinus	0.31923276664011113	0.052522255439104326	0.24033570115942027	-1.0131960474973338
super kingdom.Bacteria;phylum.Firmicutes;class.Negativicutes;order.Selenomonadales;family.Sporomusaceae;genus.Anaerospora	0.31923276664011113	0.052522255439104326	0.351396366700715	0.4130449244993071
super kingdom.Bacteria;phylum.Firmicutes;class.Negativicutes;order.Selenomonadales;family.Sporomusaceae;genus.Anaerosporomusa	0.31923276664011113	0.052522255439104326	0.39729428977011494	1.002466013343656
super kingdom.Bacteria;phylum.Firmicutes;class.Negativicutes;order.Selenomonadales;family.Sporomusaceae;genus.Dendrosporobacter	0.31923276664011113	0.052522255439104326	0.3485644159810127	0.3766770157763666
super kingdom.Bacteria;phylum.Firmicutes;class.Negativicutes;order.Selenomonadales;family.Sporomusaceae;genus.Desulfosporomusa	0.31923276664011113	0.052522255439104326	0.2669404368131868	-0.6715380549614167
super kingdom.Bacteria;phylum.Firmicutes;class.Negativicutes;order.Selenomonadales;family.Sporomusaceae;genus.Pelosinus	0.31923276664011113	0.052522255439104326	0.3848837619373744	0.843090025518535
super kingdom.Bacteria;phylum.Firmicutes;class.Negativicutes;order.Selenomonadales;family.Sporomusaceae;genus.Sporomusa	0.31923276664011113	0.052522255439104326	0.33942411853285687	0.2592973237561617
super kingdom.Bacteria;phylum.Firmicutes;class.Negativicutes;order.Veillonellales;family.Veillonellaceae;genus.Allisonella	0.31923276664011113	0.052522255439104326	0.29240984938991893	-0.34445988041081216
super kingdom.Bacteria;phylum.Firmicutes;class.Negativicutes;order.Veillonellales;family.Veillonellaceae;genus.Anaeroglobus	0.31923276664011113	0.052522255439104326	0.1770446001757415	-1.8259803122569922
super kingdom.Bacteria;phylum.Firmicutes;class.Negativicutes;order.Veillonellales;family.Veillonellaceae;genus.Colibacter	0.31923276664011113	0.052522255439104326	0.12281659075630252	-2.5223763628917344
super kingdom.Bacteria;phylum.Firmicutes;class.Negativicutes;order.Veillonellales;family.Veillonellaceae;genus.Dialister	0.31923276664011113	0.052522255439104326	0.37466036873073993	0.7118012186932899
super kingdom.Bacteria;phylum.Firmicutes;class.Negativicutes;order.Veillonellales;family.Veillonellaceae;genus.Megasphaera	0.31923276664011113	0.052522255439104326	0.3449091028399407	0.32973548754163656
super kingdom.Bacteria;phylum.Firmicutes;class.Negativicutes;order.Veillonellales;family.Veillonellaceae;genus.Negativicoccus	0.31923276664011113	0.052522255439104326	0.27452092141028556	-0.5741894782418605
super kingdom.Bacteria;phylum.Firmicutes;class.Negativicutes;order.Veillonellales;family.Veillonellaceae;genus.Veillonella	0.31923276664011113	0.052522255439104326	0.3775611605559761	0.7490531848346818
super kingdom.Bacteria;phylum.Firmicutes;class.Tissierellia;NA;NA;genus.Dethiosulfatibacter	0.31923276664011113	0.052522255439104326	0.28984801483930883	-0.37735895752104404
super kingdom.Bacteria;phylum.Firmicutes;class.Tissierellia;NA;NA;genus.Ezakiella	0.31923276664011113	0.052522255439104326	0.30209106273908876	-0.22013374685191672
super kingdom.Bacteria;phylum.Firmicutes;class.Tissierellia;NA;NA;genus.Sedimentibacter	0.31923276664011113	0.052522255439104326	0.4600354898657195	1.8081884513684734
super kingdom.Bacteria;phylum.Firmicutes;class.Tissierellia;NA;NA;genus.Tepidimicrobium	0.31923276664011113	0.052522255439104326	0.4281328713787438	1.3984950520147292
super kingdom.Bacteria;phylum.Firmicutes;class.Tissierellia;order.Tissierellales;family.Gottschalkiaceae;genus.Gottschalkia	0.31923276664011113	0.052522255439104326	0.441066956772079	1.564594565585706
super kingdom.Bacteria;phylum.Firmicutes;class.Tissierellia;order.Tissierellales;NA;genus.Sporanaerobacter	0.31923276664011113	0.052522255439104326	0.2830304316613924	-0.4649103548672453
super kingdom.Bacteria;phylum.Firmicutes;class.Tissierellia;order.Tissierellales;family.Peptoniphilaceae;genus.Anaerococcus	0.31923276664011113	0.052522255439104326	0.42018949764982755	1.2964862533744075
super kingdom.Bacteria;phylum.Firmicutes;class.Tissierellia;order.Tissierellales;family.Peptoniphilaceae;genus.Finegoldia	0.31923276664011113	0.052522255439104326	0.3788825841400125	0.7660229053719194
super kingdom.Bacteria;phylum.Firmicutes;class.Tissierellia;order.Tissierellales;family.Peptoniphilaceae;genus.Gallicola	0.31923276664011113	0.052522255439104326	0.41426550962303144	1.2204104041954502
super kingdom.Bacteria;phylum.Firmicutes;class.Tissierellia;order.Tissierellales;family.Peptoniphilaceae;genus.Helcococcus	0.31923276664011113	0.052522255439104326	0.3287710935011442	0.12249118540031821
super kingdom.Bacteria;phylum.Firmicutes;class.Tissierellia;order.Tissierellales;family.Peptoniphilaceae;genus.Murdochiella	0.31923276664011113	0.052522255439104326	0.30388398159722224	-0.19710908440754651
super kingdom.Bacteria;phylum.Firmicutes;class.Tissierellia;order.Tissierellales;family.Peptoniphilaceae;genus.Parvimonas	0.31923276664011113	0.052522255439104326	0.2258744934561353	-1.1989068644679883
super kingdom.Bacteria;phylum.Firmicutes;class.Tissierellia;order.Tissierellales;family.Peptoniphilaceae;genus.Peptoniphilus	0.31923276664011113	0.052522255439104326	0.3946512604815175	0.9685242334775596
super kingdom.Bacteria;phylum.Firmicutes;class.Tissierellia;order.Tissierellales;family.Tissierellaceae;genus.Anaerosalibacter	0.31923276664011113	0.052522255439104326	0.27236963116717633	-0.6018163457059147
[truncated: 3,135 more rows]
