# Supplementary material for: A social niche breadth score reveals niche range strategies of generalists and specialists
Source: Nat Ecol Evol. 2023 Apr 3;7(5):768–81. doi: 10.1038/s41559-023-02027-7 (PMC10172124; doi:10.1038/s41559-023-02027-7)
Supplement: Supplementary file 8 — PATRIC genomes and associated data. Features starting with genome. were sourced from the PATRIC database. [file 41559_2023_2027_MOESM8_ESM.zip]

Archive with 1 entries (1 files):
- 2023-02-01.Supplementary_Data_File_5.PATRIC.txt
