# Supplementary material for: A social niche breadth score reveals niche range strategies of generalists and specialists
Source: Nat Ecol Evol. 2023 Apr 3;7(5):768–81. doi: 10.1038/s41559-023-02027-7 (PMC10172124; doi:10.1038/s41559-023-02027-7)
Supplement: Supplementary file 8 — PATRIC genomes and associated data. Features starting with genome. were sourced from the PATRIC database. [file 41559_2023_2027_MOESM8_ESM.zip › 2023-02-01.Supplementary_Data_File_5.PATRIC.txt]

genome.genome_id	genome.genome_name	genome.coarse_consistency	genome.fine_consistency	genome.genome_quality	genome.genome_status	genome.taxid	genome.genome_length	genome.patric_cds	genome.gc_content	scientific name	lineage	lineage (official ranks)	CheckM completeness	CheckM contamination	corrected estimate of genome length	corrected estimate of number of CDS	corrected estimate of number of CDS per 1e6 bp	genome included in subsystem names analysis	genome included in subsystem subclasses analysis	genome included in GOs analysis	genome included in pathways analysis
9.55	Buchnera aphidicola strain BCifornacula	96.5	96.4	Good	Complete	9	456703	410	28.25	Buchnera aphidicola	9;32199;1903409;91347;1236;1224;2;131567;1	super kingdom.Bacteria;phylum.Proteobacteria;class.Gammaproteobacteria;order.Enterobacterales;family.Erwiniaceae;genus.Buchnera;species.Buchnera_aphidicola	98.59	0.0	463235	416	898.0323162109944	yes	yes	yes	yes
9.164	Buchnera aphidicola strain Tuc7	99.2	99	Good	WGS	9	659501	605	26.388435	Buchnera aphidicola	9;32199;1903409;91347;1236;1224;2;131567;1	super kingdom.Bacteria;phylum.Proteobacteria;class.Gammaproteobacteria;order.Enterobacterales;family.Erwiniaceae;genus.Buchnera;species.Buchnera_aphidicola	100.0	0.0	659501	605	917.3602466106951	yes	yes	yes	no
14.25	Dictyoglomus thermophilum strain PYS_80_B	99.3	98.4	Good	WGS	14	1963348	2013	33.601685	Dictyoglomus thermophilum	14;13;203488;203487;203486;68297;2;131567;1	super kingdom.Bacteria;phylum.Dictyoglomi;class.Dictyoglomia;order.Dictyoglomales;family.Dictyoglomaceae;genus.Dictyoglomus;species.Dictyoglomus_thermophilum	98.28	0.0	1997709	2048	1025.1743372032663	yes	yes	no	no
23.9	Shewanella colwelliana strain CSB03KR	98.9	96.4	Good	WGS	23	4642543	4331	45.33712	Shewanella colwelliana	23;22;267890;135622;1236;1224;2;131567;1	super kingdom.Bacteria;phylum.Proteobacteria;class.Gammaproteobacteria;order.Alteromonadales;family.Shewanellaceae;genus.Shewanella;species.Shewanella_colwelliana	99.84	1.54	4579348	4272	932.8838952619456	yes	yes	no	no
24.6	Shewanella putrefaciens strain SA70	99.7	98.4	Good	WGS	24	5110564	4842	47.85	Shewanella putrefaciens	24;22;267890;135622;1236;1224;2;131567;1	super kingdom.Bacteria;phylum.Proteobacteria;class.Gammaproteobacteria;order.Alteromonadales;family.Shewanellaceae;genus.Shewanella;species.Shewanella_putrefaciens	99.84	0.51	5092739	4825	947.4273077807443	yes	yes	yes	yes
24.8	Shewanella putrefaciens strain WS13	99.6	92.1	Good	Complete	24	4384460	4474	44.381496	Shewanella putrefaciens	24;22;267890;135622;1236;1224;2;131567;1	super kingdom.Bacteria;phylum.Proteobacteria;class.Gammaproteobacteria;order.Alteromonadales;family.Shewanellaceae;genus.Shewanella;species.Shewanella_putrefaciens	97.73	0.04	4484464	4576	1020.4118039524902	yes	yes	yes	yes
24.12	Shewanella putrefaciens strain 97	99.5	98.4	Good	WGS	24	4954542	4560	45.449306	Shewanella putrefaciens	24;22;267890;135622;1236;1224;2;131567;1	super kingdom.Bacteria;phylum.Proteobacteria;class.Gammaproteobacteria;order.Alteromonadales;family.Shewanellaceae;genus.Shewanella;species.Shewanella_putrefaciens	99.74	0.87	4924503	4532	920.2959161564121	yes	yes	yes	yes
24.13	Shewanella putrefaciens strain NCTC10736	99.5	97.9	Good	WGS	24	4626174	4287	43.98719	Shewanella putrefaciens	24;22;267890;135622;1236;1224;2;131567;1	super kingdom.Bacteria;phylum.Proteobacteria;class.Gammaproteobacteria;order.Alteromonadales;family.Shewanellaceae;genus.Shewanella;species.Shewanella_putrefaciens	99.29	0.31	4644753	4304	926.6370030871394	yes	yes	yes	yes
24.14	Shewanella putrefaciens strain NCTC10695	99.6	98.4	Good	WGS	24	4500062	4116	44.469833	Shewanella putrefaciens	24;22;267890;135622;1236;1224;2;131567;1	super kingdom.Bacteria;phylum.Proteobacteria;class.Gammaproteobacteria;order.Alteromonadales;family.Shewanellaceae;genus.Shewanella;species.Shewanella_putrefaciens	99.94	0.74	4469668	4088	914.6093177390356	yes	yes	yes	yes
24.15	Shewanella putrefaciens strain NCTC10738	98.7	97.2	Good	WGS	24	4997042	4594	52.834137	Shewanella putrefaciens	24;22;267890;135622;1236;1224;2;131567;1	super kingdom.Bacteria;phylum.Proteobacteria;class.Gammaproteobacteria;order.Alteromonadales;family.Shewanellaceae;genus.Shewanella;species.Shewanella_putrefaciens	99.59	0.72	4981599	4580	919.3835152126858	yes	yes	yes	yes
24.16	Shewanella putrefaciens strain NCTC12093	99.4	98.2	Good	Complete	24	5049396	4545	47.933952	Shewanella putrefaciens	24;22;267890;135622;1236;1224;2;131567;1	super kingdom.Bacteria;phylum.Proteobacteria;class.Gammaproteobacteria;order.Alteromonadales;family.Shewanellaceae;genus.Shewanella;species.Shewanella_putrefaciens	99.84	0.31	5041833	4538	900.0694786995126	yes	yes	no	no
24.17	Shewanella putrefaciens strain NCTC10737	99.7	98.7	Good	Complete	24	4999751	4441	46.37639	Shewanella putrefaciens	24;22;267890;135622;1236;1224;2;131567;1	super kingdom.Bacteria;phylum.Proteobacteria;class.Gammaproteobacteria;order.Alteromonadales;family.Shewanellaceae;genus.Shewanella;species.Shewanella_putrefaciens	99.55	0.06	5019326	4458	888.1670566924722	yes	yes	no	no
25.8	Shewanella hanedai strain JCM 20706	99.3	96.5	Good	WGS	25	5939027	5365	43.00125	Shewanella hanedai	25;22;267890;135622;1236;1224;2;131567;1	super kingdom.Bacteria;phylum.Proteobacteria;class.Gammaproteobacteria;order.Alteromonadales;family.Shewanellaceae;genus.Shewanella;species.Shewanella_hanedai	99.35	0.71	5935466	5362	903.3831547514551	yes	yes	no	no
33.18	Myxococcus fulvus strain DSM 16525	96.8	93.6	Good	WGS	33	10824667	8823	69.999084	Myxococcus fulvus	33;32;31;80811;29;28221;68525;1224;2;131567;1	super kingdom.Bacteria;phylum.Proteobacteria;class.Deltaproteobacteria;order.Myxococcales;family.Myxococcaceae;genus.Myxococcus;species.Myxococcus_fulvus	99.35	0.65	10824667	8823	815.0828103996179	yes	yes	no	no
33.26	Myxococcus fulvus strain NBRC 100333	96.8	93.6	Good	WGS	33	10784496	8922	70.00815	Myxococcus fulvus	33;32;31;80811;29;28221;68525;1224;2;131567;1	super kingdom.Bacteria;phylum.Proteobacteria;class.Deltaproteobacteria;order.Myxococcales;family.Myxococcaceae;genus.Myxococcus;species.Myxococcus_fulvus	99.35	0.65	10784496	8922	827.298744419767	yes	yes	no	no
34.40	Myxococcus xanthus strain DSM 16526	99.1	98.8	Good	WGS	34	9263967	7775	68.88908	Myxococcus xanthus	34;32;31;80811;29;28221;68525;1224;2;131567;1	super kingdom.Bacteria;phylum.Proteobacteria;class.Deltaproteobacteria;order.Myxococcales;family.Myxococcaceae;genus.Myxococcus;species.Myxococcus_xanthus	99.35	1.3	9204140	7725	839.2962297400952	yes	yes	no	no
34.42	Myxococcus xanthus strain GH3.5.6c2	98.3	97.3	Good	Complete	34	9321034	7877	69.01285	Myxococcus xanthus	34;32;31;80811;29;28221;68525;1224;2;131567;1	super kingdom.Bacteria;phylum.Proteobacteria;class.Deltaproteobacteria;order.Myxococcales;family.Myxococcaceae;genus.Myxococcus;species.Myxococcus_xanthus	99.35	0.65	9321034	7877	845.07791732119	yes	yes	no	no
34.43	Myxococcus xanthus strain GH5.1.9c20	98.3	97.3	Good	Complete	34	9262965	7847	68.977264	Myxococcus xanthus	34;32;31;80811;29;28221;68525;1224;2;131567;1	super kingdom.Bacteria;phylum.Proteobacteria;class.Deltaproteobacteria;order.Myxococcales;family.Myxococcaceae;genus.Myxococcus;species.Myxococcus_xanthus	99.35	0.65	9262965	7847	847.1369588463306	yes	yes	no	no
34.44	Myxococcus xanthus strain KF3.2.8c11	98.7	97.4	Good	Complete	34	8952969	7429	68.99339	Myxococcus xanthus	34;32;31;80811;29;28221;68525;1224;2;131567;1	super kingdom.Bacteria;phylum.Proteobacteria;class.Deltaproteobacteria;order.Myxococcales;family.Myxococcaceae;genus.Myxococcus;species.Myxococcus_xanthus	99.35	1.3	8895151	7381	829.7779318192574	yes	yes	no	no
34.45	Myxococcus xanthus strain KF4.3.9c1	98.2	97.2	Good	Complete	34	9429999	8023	68.91516	Myxococcus xanthus	34;32;31;80811;29;28221;68525;1224;2;131567;1	super kingdom.Bacteria;phylum.Proteobacteria;class.Deltaproteobacteria;order.Myxococcales;family.Myxococcaceae;genus.Myxococcus;species.Myxococcus_xanthus	99.35	0.65	9429999	8023	850.7954242625052	yes	yes	no	no
34.46	Myxococcus xanthus strain MC3.3.5c16	98.2	97.1	Good	Complete	34	9316378	7891	68.9667	Myxococcus xanthus	34;32;31;80811;29;28221;68525;1224;2;131567;1	super kingdom.Bacteria;phylum.Proteobacteria;class.Deltaproteobacteria;order.Myxococcales;family.Myxococcaceae;genus.Myxococcus;species.Myxococcus_xanthus	99.35	0.65	9316378	7891	847.0029876417638	yes	yes	no	no
34.47	Myxococcus xanthus strain MC3.5.9c15	98.2	97	Good	Complete	34	9316447	7890	68.966644	Myxococcus xanthus	34;32;31;80811;29;28221;68525;1224;2;131567;1	super kingdom.Bacteria;phylum.Proteobacteria;class.Deltaproteobacteria;order.Myxococcales;family.Myxococcaceae;genus.Myxococcus;species.Myxococcus_xanthus	99.35	0.65	9316447	7890	846.8893774633184	yes	yes	no	no
41.8	Stigmatella aurantiaca strain DSM 17044	98.8	97	Good	WGS	41	9365767	7649	69.14766	Stigmatella aurantiaca	41;40;39;80811;29;28221;68525;1224;2;131567;1	super kingdom.Bacteria;phylum.Proteobacteria;class.Deltaproteobacteria;order.Myxococcales;family.Archangiaceae;genus.Stigmatella;species.Stigmatella_aurantiaca	99.35	4.55	9014213	7362	816.7102330508498	yes	yes	no	no
43.3	Cystobacter fuscus strain DSM 52655	96.2	92.1	Good	Complete	43	12349744	10561	68.49	Cystobacter fuscus	43;42;39;80811;29;28221;68525;1224;2;131567;1	super kingdom.Bacteria;phylum.Proteobacteria;class.Deltaproteobacteria;order.Myxococcales;family.Archangiaceae;genus.Cystobacter;species.Cystobacter_fuscus	99.03	4.97	11874754	10155	855.1756103747497	yes	yes	yes	yes
48.7	Archangium gephyra strain S2_003_000_R2_14	90.5	86.8	Good	WGS	48	8036325	7711	66.86353	Archangium gephyra	48;47;39;80811;29;28221;68525;1224;2;131567;1	super kingdom.Bacteria;phylum.Proteobacteria;class.Deltaproteobacteria;order.Myxococcales;family.Archangiaceae;genus.Archangium;species.Archangium_gephyra	96.45	4.89	7930062	7609	959.5133051923175	yes	yes	yes	yes
63.3	Vitreoscilla filiformis strain ATCC 15551	95.7	94.5	Good	Complete	63	3787551	3632	63.48	Vitreoscilla filiformis	63;59;481;206351;28216;1224;2;131567;1	super kingdom.Bacteria;phylum.Proteobacteria;class.Betaproteobacteria;order.Neisseriales;family.Neisseriaceae;genus.Vitreoscilla;species.Vitreoscilla_filiformis	99.11	0.62	3797805	3642	958.9749868674141	yes	yes	yes	yes
69.6	Lysobacter enzymogenes strain C3	97	95.7	Good	Complete	69	6157384	5470	69.81	Lysobacter enzymogenes	69;68;32033;135614;1236;1224;2;131567;1	super kingdom.Bacteria;phylum.Proteobacteria;class.Gammaproteobacteria;order.Xanthomonadales;family.Xanthomonadaceae;genus.Lysobacter;species.Lysobacter_enzymogenes	99.91	1.87	6049699	5374	888.3086580010013	yes	yes	yes	yes
69.16	Lysobacter enzymogenes strain ATCC 29487	97	95.8	Good	WGS	69	6263953	5532	69.18	Lysobacter enzymogenes	69;68;32033;135614;1236;1224;2;131567;1	super kingdom.Bacteria;phylum.Proteobacteria;class.Gammaproteobacteria;order.Xanthomonadales;family.Xanthomonadaceae;genus.Lysobacter;species.Lysobacter_enzymogenes	99.8	2.17	6142937	5425	883.128054219016	yes	yes	yes	yes
69.17	Lysobacter enzymogenes strain B25	96.7	95	Good	WGS	69	6355336	5824	69.89	Lysobacter enzymogenes	69;68;32033;135614;1236;1224;2;131567;1	super kingdom.Bacteria;phylum.Proteobacteria;class.Gammaproteobacteria;order.Xanthomonadales;family.Xanthomonadaceae;genus.Lysobacter;species.Lysobacter_enzymogenes	99.8	2.33	6222791	5703	916.4697962698731	yes	yes	yes	yes
69.24	Lysobacter enzymogenes strain M497-1	96.7	95.3	Good	Complete	69	6096022	5313	69.36	Lysobacter enzymogenes	69;68;32033;135614;1236;1224;2;131567;1	super kingdom.Bacteria;phylum.Proteobacteria;class.Gammaproteobacteria;order.Xanthomonadales;family.Xanthomonadaceae;genus.Lysobacter;species.Lysobacter_enzymogenes	99.91	2.0	5981770	5213	871.4811836630295	yes	yes	yes	yes
69.33	Lysobacter enzymogenes strain OH11	96.8	95	Good	WGS	69	5880339	5308	70.280525	Lysobacter enzymogenes	69;68;32033;135614;1236;1224;2;131567;1	super kingdom.Bacteria;phylum.Proteobacteria;class.Gammaproteobacteria;order.Xanthomonadales;family.Xanthomonadaceae;genus.Lysobacter;species.Lysobacter_enzymogenes	99.91	1.75	5784319	5221	902.6127362616066	yes	yes	no	no
69.39	Lysobacter enzymogenes strain YC36	96.8	93.4	Good	Complete	69	6131517	5748	69.898415	Lysobacter enzymogenes	69;68;32033;135614;1236;1224;2;131567;1	super kingdom.Bacteria;phylum.Proteobacteria;class.Gammaproteobacteria;order.Xanthomonadales;family.Xanthomonadaceae;genus.Lysobacter;species.Lysobacter_enzymogenes	96.86	1.32	6245179	5855	937.5231678707688	yes	yes	no	no
82.3	Hyphomicrobium sp. MC1	96.7	94.1	Good	Complete	717785	4757528	4871	59.17	Hyphomicrobium sp. MC1	717785;2619925;81;45401;356;28211;1224;2;131567;1	super kingdom.Bacteria;phylum.Proteobacteria;class.Alphaproteobacteria;order.Rhizobiales;family.Hyphomicrobiaceae;genus.Hyphomicrobium;species.Hyphomicrobium_sp._MC1	100.0	0.2	4748032	4861	1023.7925944896749	yes	yes	yes	yes
82.5	Hyphomicrobium sp. strain WM.3.5	89.8	88.1	Good	WGS	82	2320190	2391	63.231804	Hyphomicrobium sp.	82;2619925;81;45401;356;28211;1224;2;131567;1	super kingdom.Bacteria;phylum.Proteobacteria;class.Alphaproteobacteria;order.Rhizobiales;family.Hyphomicrobiaceae;genus.Hyphomicrobium;species.Hyphomicrobium_sp.	75.32	0.1	3076359	3170	1030.4389052122979	yes	yes	yes	yes
82.7	Hyphomicrobium sp. strain PB1.3.35	97.9	97.5	Good	WGS	82	2920410	3057	55.041927	Hyphomicrobium sp.	82;2619925;81;45401;356;28211;1224;2;131567;1	super kingdom.Bacteria;phylum.Proteobacteria;class.Alphaproteobacteria;order.Rhizobiales;family.Hyphomicrobiaceae;genus.Hyphomicrobium;species.Hyphomicrobium_sp.	100.0	0.6	2902992	3039	1046.850973065031	yes	yes	yes	yes
82.8	Hyphomicrobium sp. strain DS3.3.23	95.6	94.6	Good	WGS	82	3337067	3384	62.421192	Hyphomicrobium sp.	82;2619925;81;45401;356;28211;1224;2;131567;1	super kingdom.Bacteria;phylum.Proteobacteria;class.Alphaproteobacteria;order.Rhizobiales;family.Hyphomicrobiaceae;genus.Hyphomicrobium;species.Hyphomicrobium_sp.	97.18	0.54	3414927	3463	1014.0773140977831	yes	yes	yes	yes
82.9	Hyphomicrobium sp. strain FW.3.32	95.7	94.6	Good	WGS	82	3477032	3473	62.446823	Hyphomicrobium sp.	82;2619925;81;45401;356;28211;1224;2;131567;1	super kingdom.Bacteria;phylum.Proteobacteria;class.Alphaproteobacteria;order.Rhizobiales;family.Hyphomicrobiaceae;genus.Hyphomicrobium;species.Hyphomicrobium_sp.	95.43	1.51	3586788	3583	998.9439018977424	yes	yes	yes	yes
82.11	Hyphomicrobium sp. strain AWTP1-10	98.2	96.2	Good	WGS	82	4249670	4350	59.944145	Hyphomicrobium sp.	82;2619925;81;45401;356;28211;1224;2;131567;1	super kingdom.Bacteria;phylum.Proteobacteria;class.Alphaproteobacteria;order.Rhizobiales;family.Hyphomicrobiaceae;genus.Hyphomicrobium;species.Hyphomicrobium_sp.	99.59	0.23	4257333	4358	1023.6455546230468	yes	yes	no	no
82.12	Hyphomicrobium sp. strain AWTP1-2	96.3	94.8	Good	WGS	82	3776453	3901	59.61522	Hyphomicrobium sp.	82;2619925;81;45401;356;28211;1224;2;131567;1	super kingdom.Bacteria;phylum.Proteobacteria;class.Alphaproteobacteria;order.Rhizobiales;family.Hyphomicrobiaceae;genus.Hyphomicrobium;species.Hyphomicrobium_sp.	96.79	0.41	3885240	4013	1032.8834254769333	yes	yes	no	no
87.4	Hyphomonas sp. strain CPC7	96.9	94.8	Good	WGS	87	3561011	3604	58.35	Hyphomonas sp.	87;2630699;85;69657;204455;28211;1224;2;131567;1	super kingdom.Bacteria;phylum.Proteobacteria;class.Alphaproteobacteria;order.Rhodobacterales;family.Hyphomonadaceae;genus.Hyphomonas;species.Hyphomonas_sp.	97.95	1.95	3564576	3608	1012.1820940274524	yes	yes	yes	yes
87.6	Hyphomonas sp. strain MED702	96	92.8	Good	WGS	87	3141579	3221	58.13	Hyphomonas sp.	87;2630699;85;69657;204455;28211;1224;2;131567;1	super kingdom.Bacteria;phylum.Proteobacteria;class.Alphaproteobacteria;order.Rhodobacterales;family.Hyphomonadaceae;genus.Hyphomonas;species.Hyphomonas_sp.	93.99	2.87	3243422	3325	1025.1518303816154	yes	yes	yes	yes
87.7	Hyphomonas sp. strain IN11	97.1	95.9	Good	WGS	87	5808193	6524	50.91	Hyphomonas sp.	87;2630699;85;69657;204455;28211;1224;2;131567;1	super kingdom.Bacteria;phylum.Proteobacteria;class.Alphaproteobacteria;order.Rhodobacterales;family.Hyphomonadaceae;genus.Hyphomonas;species.Hyphomonas_sp.	99.51	4.51	5583727	6272	1123.2640850815235	yes	yes	yes	yes
87.10	Hyphomonas sp. strain NAT16	95.8	94.3	Good	WGS	87	3518857	3533	61.57	Hyphomonas sp.	87;2630699;85;69657;204455;28211;1224;2;131567;1	super kingdom.Bacteria;phylum.Proteobacteria;class.Alphaproteobacteria;order.Rhodobacterales;family.Hyphomonadaceae;genus.Hyphomonas;species.Hyphomonas_sp.	97.61	1.67	3544377	3559	1004.1256897897713	yes	yes	yes	yes
87.11	Hyphomonas sp. strain SP144	97.5	95.5	Good	WGS	87	3871704	3864	61.25	Hyphomonas sp.	87;2630699;85;69657;204455;28211;1224;2;131567;1	super kingdom.Bacteria;phylum.Proteobacteria;class.Alphaproteobacteria;order.Rhodobacterales;family.Hyphomonadaceae;genus.Hyphomonas;species.Hyphomonas_sp.	100.0	5.17	3681377	3674	997.9961302523485	yes	yes	yes	yes
87.12	Hyphomonas sp. strain SAT74	93.3	92.9	Good	WGS	87	2963843	2952	58.29	Hyphomonas sp.	87;2630699;85;69657;204455;28211;1224;2;131567;1	super kingdom.Bacteria;phylum.Proteobacteria;class.Alphaproteobacteria;order.Rhodobacterales;family.Hyphomonadaceae;genus.Hyphomonas;species.Hyphomonas_sp.	86.09	0.16	3436340	3423	996.1179627161457	yes	yes	yes	yes
87.14	Hyphomonas sp. strain SP20	97.6	94.5	Good	WGS	87	3673197	3753	61.18	Hyphomonas sp.	87;2630699;85;69657;204455;28211;1224;2;131567;1	super kingdom.Bacteria;phylum.Proteobacteria;class.Alphaproteobacteria;order.Rhodobacterales;family.Hyphomonadaceae;genus.Hyphomonas;species.Hyphomonas_sp.	99.5	4.29	3539066	3616	1021.738503887749	yes	yes	yes	yes
87.17	Hyphomonas sp. strain MED-G49	96.7	94.5	Good	WGS	87	3156104	3180	58.458782	Hyphomonas sp.	87;2630699;85;69657;204455;28211;1224;2;131567;1	super kingdom.Bacteria;phylum.Proteobacteria;class.Alphaproteobacteria;order.Rhodobacterales;family.Hyphomonadaceae;genus.Hyphomonas;species.Hyphomonas_sp.	95.43	0.95	3274646	3299	1007.4371397702224	yes	yes	yes	yes
87.18	Hyphomonas sp. strain UBA8710	95.9	88	Good	WGS	87	3207930	3699	58.50688	Hyphomonas sp.	87;2630699;85;69657;204455;28211;1224;2;131567;1	super kingdom.Bacteria;phylum.Proteobacteria;class.Alphaproteobacteria;order.Rhodobacterales;family.Hyphomonadaceae;genus.Hyphomonas;species.Hyphomonas_sp.	77.38	0.16	4137129	4770	1152.9734750838081	yes	yes	yes	yes
87.23	Hyphomonas sp. strain UBA9882	95.7	87.8	Good	WGS	87	3681523	4407	58.303295	Hyphomonas sp.	87;2630699;85;69657;204455;28211;1224;2;131567;1	super kingdom.Bacteria;phylum.Proteobacteria;class.Alphaproteobacteria;order.Rhodobacterales;family.Hyphomonadaceae;genus.Hyphomonas;species.Hyphomonas_sp.	82.07	1.79	4390082	5255	1197.0163655257463	yes	yes	yes	yes
87.24	Hyphomonas sp. strain UBA9698	96.5	88.8	Good	WGS	87	3486516	3945	58.39829	Hyphomonas sp.	87;2630699;85;69657;204455;28211;1224;2;131567;1	super kingdom.Bacteria;phylum.Proteobacteria;class.Alphaproteobacteria;order.Rhodobacterales;family.Hyphomonadaceae;genus.Hyphomonas;species.Hyphomonas_sp.	83.9	1.24	4095039	4634	1131.613154355795	yes	yes	yes	yes
87.25	Hyphomonas sp. strain UBA9029	96.9	89.5	Good	WGS	87	3464129	3919	58.37265	Hyphomonas sp.	87;2630699;85;69657;204455;28211;1224;2;131567;1	super kingdom.Bacteria;phylum.Proteobacteria;class.Alphaproteobacteria;order.Rhodobacterales;family.Hyphomonadaceae;genus.Hyphomonas;species.Hyphomonas_sp.	85.29	0.16	4053984	4586	1131.2328810375177	yes	yes	yes	yes
87.26	Hyphomonas sp. strain UBA9028	96.7	85.4	Good	WGS	87	3692019	4793	58.393505	Hyphomonas sp.	87;2630699;85;69657;204455;28211;1224;2;131567;1	super kingdom.Bacteria;phylum.Proteobacteria;class.Alphaproteobacteria;order.Rhodobacterales;family.Hyphomonadaceae;genus.Hyphomonas;species.Hyphomonas_sp.	76.45	0.81	4778694	6204	1298.2626633971543	yes	yes	yes	yes
87.27	Hyphomonas sp. strain UBA10818	95	86.7	Good	WGS	87	3197717	3694	58.470783	Hyphomonas sp.	87;2630699;85;69657;204455;28211;1224;2;131567;1	super kingdom.Bacteria;phylum.Proteobacteria;class.Alphaproteobacteria;order.Rhodobacterales;family.Hyphomonadaceae;genus.Hyphomonas;species.Hyphomonas_sp.	73.54	0.32	4329430	5001	1155.1174173043564	yes	yes	yes	yes
87.28	Hyphomonas sp. strain UBA10811	96.2	87.7	Good	WGS	87	3682107	4475	58.4146	Hyphomonas sp.	87;2630699;85;69657;204455;28211;1224;2;131567;1	super kingdom.Bacteria;phylum.Proteobacteria;class.Alphaproteobacteria;order.Rhodobacterales;family.Hyphomonadaceae;genus.Hyphomonas;species.Hyphomonas_sp.	82.03	1.41	4412880	5363	1215.3061039502547	yes	yes	yes	yes
87.31	Hyphomonas sp. strain UBA10690	93.3	85.5	Good	WGS	87	3322374	3696	58.480965	Hyphomonas sp.	87;2630699;85;69657;204455;28211;1224;2;131567;1	super kingdom.Bacteria;phylum.Proteobacteria;class.Alphaproteobacteria;order.Rhodobacterales;family.Hyphomonadaceae;genus.Hyphomonas;species.Hyphomonas_sp.	76.33	0.81	4306941	4791	1112.3904413828748	yes	yes	yes	yes
94.4	Stella humosa strain DSM 5900	95.6	92.9	Good	WGS	94	5827531	5530	69.86669	Stella humosa	94;93;433;204441;28211;1224;2;131567;1	super kingdom.Bacteria;phylum.Proteobacteria;class.Alphaproteobacteria;order.Rhodospirillales;family.Acetobacteraceae;genus.Stella;species.Stella_humosa	99.57	0.65	5814739	5518	948.9677868602529	yes	yes	no	no
94.5	Stella humosa strain ATCC 43930	95.5	92.8	Good	Complete	94	5832650	5581	69.848335	Stella humosa	94;93;433;204441;28211;1224;2;131567;1	super kingdom.Bacteria;phylum.Proteobacteria;class.Alphaproteobacteria;order.Rhodospirillales;family.Acetobacteraceae;genus.Stella;species.Stella_humosa	99.57	0.65	5819846	5569	956.8981722196773	yes	yes	no	no
100.9	Ancylobacter aquaticus strain UV5	98.1	94.8	Good	WGS	100	5275015	5101	67.30297	Ancylobacter aquaticus	100;99;335928;356;28211;1224;2;131567;1	super kingdom.Bacteria;phylum.Proteobacteria;class.Alphaproteobacteria;order.Rhizobiales;family.Xanthobacteraceae;genus.Ancylobacter;species.Ancylobacter_aquaticus	99.89	0.32	5263961	5090	966.9524527252387	yes	yes	no	no
100.11	Ancylobacter aquaticus strain DSM 101	98.3	96.2	Good	WGS	100	4831989	4580	67.0224	Ancylobacter aquaticus	100;99;335928;356;28211;1224;2;131567;1	super kingdom.Bacteria;phylum.Proteobacteria;class.Alphaproteobacteria;order.Rhizobiales;family.Xanthobacteraceae;genus.Ancylobacter;species.Ancylobacter_aquaticus	100.0	0.0	4831989	4580	947.8498398899501	yes	yes	no	no
102.4	Polaribacter glomeratus strain ATCC 43844	98.7	98.2	Good	WGS	102	4064562	3574	30.586456	Polaribacter glomeratus	102;52959;49546;200644;117743;976;68336;1783270;2;131567;1	super kingdom.Bacteria;phylum.Bacteroidetes;class.Flavobacteriia;order.Flavobacteriales;family.Flavobacteriaceae;genus.Polaribacter;species.Polaribacter_glomeratus	99.33	0.84	4057664	3568	879.3236699736598	yes	yes	yes	yes
102.8	Polaribacter glomeratus strain ACAM 171	98.7	98.2	Good	WGS	102	4029288	3587	30.58982	Polaribacter glomeratus	102;52959;49546;200644;117743;976;68336;1783270;2;131567;1	super kingdom.Bacteria;phylum.Bacteroidetes;class.Flavobacteriia;order.Flavobacteriales;family.Flavobacteriaceae;genus.Polaribacter;species.Polaribacter_glomeratus	99.33	0.84	4022450	3581	890.2534524978558	yes	yes	no	no
104.10	Cyclobacterium marinum strain Atlantic-IS	98.3	97	Good	WGS	104	6156343	5537	38.4609	Cyclobacterium marinum	104;68288;563798;768507;768503;976;68336;1783270;2;131567;1	super kingdom.Bacteria;phylum.Bacteroidetes;class.Cytophagia;order.Cytophagales;family.Cyclobacteriaceae;genus.Cyclobacterium;species.Cyclobacterium_marinum	100.0	1.79	6048082	5440	899.4587044289412	yes	yes	no	no
106.6	Runella slithyformis strain PH2015_11S_46_32	91.6	90.8	Good	WGS	106	3163698	3062	45.943134	Runella slithyformis	106;105;89373;768507;768503;976;68336;1783270;2;131567;1	super kingdom.Bacteria;phylum.Bacteroidetes;class.Cytophagia;order.Cytophagales;family.Cytophagaceae;genus.Runella;species.Runella_slithyformis	74.98	0.3	4202574	4067	967.7402468106451	yes	yes	no	no
106.8	Runella slithyformis strain PH2015_07D_46_24	90.1	89.3	Good	WGS	106	3153461	3021	46.062737	Runella slithyformis	106;105;89373;768507;768503;976;68336;1783270;2;131567;1	super kingdom.Bacteria;phylum.Bacteroidetes;class.Cytophagia;order.Cytophagales;family.Cytophagaceae;genus.Runella;species.Runella_slithyformis	74.98	0.0	4205736	4029	957.9773908776015	yes	yes	no	no
106.9	Runella slithyformis strain PH2015_01D_46_14	93.1	90.3	Good	WGS	106	2758947	3015	46.415882	Runella slithyformis	106;105;89373;768507;768503;976;68336;1783270;2;131567;1	super kingdom.Bacteria;phylum.Bacteroidetes;class.Cytophagia;order.Cytophagales;family.Cytophagaceae;genus.Runella;species.Runella_slithyformis	80.6	0.61	3397300	3713	1092.926735937362	yes	yes	no	no
106.10	Runella slithyformis strain PH2015_06S_46_53	90.8	90	Good	WGS	106	3236925	3150	46.078682	Runella slithyformis	106;105;89373;768507;768503;976;68336;1783270;2;131567;1	super kingdom.Bacteria;phylum.Bacteroidetes;class.Cytophagia;order.Cytophagales;family.Cytophagaceae;genus.Runella;species.Runella_slithyformis	75.28	0.0	4299847	4184	973.0578785710283	yes	yes	no	no
106.11	Runella slithyformis strain PH2015_05S_46_15	92.6	91.8	Good	WGS	106	3253313	3121	46.10952	Runella slithyformis	106;105;89373;768507;768503;976;68336;1783270;2;131567;1	super kingdom.Bacteria;phylum.Bacteroidetes;class.Cytophagia;order.Cytophagales;family.Cytophagaceae;genus.Runella;species.Runella_slithyformis	80.94	0.15	4011978	3849	959.3771451388816	yes	yes	no	no
122.4	Gimesia maris strain UBA2506	94.1	92.8	Good	WGS	122	7562642	6471	50.38	Gimesia maris	122;1649453;126;112;203683;203682;1783257;2;131567;1	super kingdom.Bacteria;phylum.Planctomycetes;class.Planctomycetia;order.Planctomycetales;family.Planctomycetaceae;genus.Gimesia;species.Gimesia_maris	100.0	1.11	7479618	6400	855.658671338563	yes	yes	yes	yes
122.6	Gimesia maris strain UBA9375	94.7	88.7	Good	WGS	122	7742267	8075	50.367313	Gimesia maris	122;1649453;126;112;203683;203682;1783257;2;131567;1	super kingdom.Bacteria;phylum.Planctomycetes;class.Planctomycetia;order.Planctomycetales;family.Planctomycetaceae;genus.Gimesia;species.Gimesia_maris	89.89	1.11	8507986	8874	1043.0200519841005	yes	yes	yes	yes
122.8	Gimesia maris strain DSM 8797	94.8	93.1	Good	Complete	122	7816689	6692	50.419033	Gimesia maris	122;1649453;126;112;203683;203682;1783257;2;131567;1	super kingdom.Bacteria;phylum.Planctomycetes;class.Planctomycetia;order.Planctomycetales;family.Planctomycetaceae;genus.Gimesia;species.Gimesia_maris	100.0	1.11	7730876	6619	856.1772301094986	yes	yes	no	no
139.20	Borrelia afzelii IPT138	99.4	92.1	Good	WGS	1408885	1219275	1650	27.9	Borreliella afzelii IPT138	1408885;29518;64895;1643685;136;203692;203691;2;131567;1	super kingdom.Bacteria;phylum.Spirochaetes;class.Spirochaetia;order.Spirochaetales;family.Borreliaceae;genus.Borreliella;species.Borreliella_afzelii	89.62	0.16	1358070	1838	1353.3912095841895	yes	yes	yes	yes
139.24	Borrelia burgdorferi IPT132	99.3	92.5	Good	WGS	1408880	1194497	1555	28.28	Borreliella burgdorferi IPT132	1408880;139;64895;1643685;136;203692;203691;2;131567;1	super kingdom.Bacteria;phylum.Spirochaetes;class.Spirochaetia;order.Spirochaetales;family.Borreliaceae;genus.Borreliella;species.Borreliella_burgdorferi	89.87	0.81	1317266	1715	1301.9390161136778	yes	yes	yes	yes
139.25	Borrelia burgdorferi IPT137	99	93.1	Good	WGS	1408881	1205311	1505	28.17	Borreliella burgdorferi IPT137	1408881;139;64895;1643685;136;203692;203691;2;131567;1	super kingdom.Bacteria;phylum.Spirochaetes;class.Spirochaetia;order.Spirochaetales;family.Borreliaceae;genus.Borreliella;species.Borreliella_burgdorferi	96.51	0.92	1237105	1545	1248.883482000315	yes	yes	yes	yes
139.26	Borrelia burgdorferi IPT141	99.6	96.7	Good	WGS	1408882	1204444	1340	28.23	Borreliella burgdorferi IPT141	1408882;139;64895;1643685;136;203692;203691;2;131567;1	super kingdom.Bacteria;phylum.Spirochaetes;class.Spirochaetia;order.Spirochaetales;family.Borreliaceae;genus.Borreliella;species.Borreliella_burgdorferi	97.98	0.0	1229275	1368	1112.851070753086	yes	yes	yes	yes
139.27	Borrelia burgdorferi IPT19	98	90.2	Good	WGS	1408858	1185532	1656	28.42	Borreliella burgdorferi IPT19	1408858;139;64895;1643685;136;203692;203691;2;131567;1	super kingdom.Bacteria;phylum.Spirochaetes;class.Spirochaetia;order.Spirochaetales;family.Borreliaceae;genus.Borreliella;species.Borreliella_burgdorferi	88.48	1.86	1312300	1833	1396.7842718890497	yes	yes	yes	yes
139.28	Borrelia burgdorferi IPT2	99.4	91.5	Good	WGS	1408859	1219717	1610	28.24	Borreliella burgdorferi IPT2	1408859;139;64895;1643685;136;203692;203691;2;131567;1	super kingdom.Bacteria;phylum.Spirochaetes;class.Spirochaetia;order.Spirochaetales;family.Borreliaceae;genus.Borreliella;species.Borreliella_burgdorferi	91.71	0.4	1324196	1748	1320.0462771372215	yes	yes	yes	yes
139.29	Borrelia burgdorferi IPT23	98.9	91.4	Good	WGS	1408860	1158091	1539	28.43	Borreliella burgdorferi IPT23	1408860;139;64895;1643685;136;203692;203691;2;131567;1	super kingdom.Bacteria;phylum.Spirochaetes;class.Spirochaetia;order.Spirochaetales;family.Borreliaceae;genus.Borreliella;species.Borreliella_burgdorferi	83.91	0.0	1380159	1834	1328.8324026434636	yes	yes	yes	yes
139.30	Borrelia burgdorferi IPT24	98.7	92.2	Good	WGS	1408861	1226981	1650	28.45	Borreliella burgdorferi IPT24	1408861;139;64895;1643685;136;203692;203691;2;131567;1	super kingdom.Bacteria;phylum.Spirochaetes;class.Spirochaetia;order.Spirochaetales;family.Borreliaceae;genus.Borreliella;species.Borreliella_burgdorferi	92.47	1.61	1304189	1754	1344.8970969698412	yes	yes	yes	yes
139.31	Borrelia burgdorferi IPT26	99.5	93.1	Good	WGS	1408862	1185092	1494	28.29	Borreliella burgdorferi IPT26	1408862;139;64895;1643685;136;203692;203691;2;131567;1	super kingdom.Bacteria;phylum.Spirochaetes;class.Spirochaetia;order.Spirochaetales;family.Borreliaceae;genus.Borreliella;species.Borreliella_burgdorferi	94.33	0.12	1254729	1582	1260.8300278386807	yes	yes	yes	yes
139.33	Borrelia burgdorferi IPT35	99.3	93.5	Good	WGS	1408864	1186787	1531	28.31	Borreliella burgdorferi IPT35	1408864;139;64895;1643685;136;203692;203691;2;131567;1	super kingdom.Bacteria;phylum.Spirochaetes;class.Spirochaetia;order.Spirochaetales;family.Borreliaceae;genus.Borreliella;species.Borreliella_burgdorferi	92.31	1.02	1271603	1640	1289.7107037337912	yes	yes	yes	yes
139.37	Borrelia burgdorferi IPT51	99	93.4	Good	WGS	1408868	1198250	1474	28.33	Borreliella burgdorferi IPT51	1408868;139;64895;1643685;136;203692;203691;2;131567;1	super kingdom.Bacteria;phylum.Spirochaetes;class.Spirochaetia;order.Spirochaetales;family.Borreliaceae;genus.Borreliella;species.Borreliella_burgdorferi	94.27	0.0	1271083	1564	1230.4467922236392	yes	yes	yes	yes
139.39	Borrelia burgdorferi IPT61	99.2	91.1	Good	WGS	1408870	1228901	1663	28.22	Borreliella burgdorferi IPT61	1408870;139;64895;1643685;136;203692;203691;2;131567;1	super kingdom.Bacteria;phylum.Spirochaetes;class.Spirochaetia;order.Spirochaetales;family.Borreliaceae;genus.Borreliella;species.Borreliella_burgdorferi	90.13	1.08	1347331	1823	1353.0453912216078	yes	yes	yes	yes
139.44	Borrelia burgdorferi IPT87	99.5	91.4	Good	WGS	1408875	1271758	1751	28.35	Borreliella burgdorferi IPT87	1408875;139;64895;1643685;136;203692;203691;2;131567;1	super kingdom.Bacteria;phylum.Spirochaetes;class.Spirochaetia;order.Spirochaetales;family.Borreliaceae;genus.Borreliella;species.Borreliella_burgdorferi	95.87	0.0	1326544	1826	1376.509184768843	yes	yes	yes	yes
139.45	Borrelia burgdorferi IPT92	99.4	92.8	Good	WGS	1408876	1237793	1578	28.21	Borreliella burgdorferi IPT92	1408876;139;64895;1643685;136;203692;203691;2;131567;1	super kingdom.Bacteria;phylum.Spirochaetes;class.Spirochaetia;order.Spirochaetales;family.Borreliaceae;genus.Borreliella;species.Borreliella_burgdorferi	96.17	1.64	1265508	1613	1274.5869642862788	yes	yes	yes	yes
139.46	Borrelia burgdorferi IPT93	99.9	93.5	Good	WGS	1408877	1238601	1576	28.34	Borreliella burgdorferi IPT93	1408877;139;64895;1643685;136;203692;203691;2;131567;1	super kingdom.Bacteria;phylum.Spirochaetes;class.Spirochaetia;order.Spirochaetales;family.Borreliaceae;genus.Borreliella;species.Borreliella_burgdorferi	95.56	0.4	1290747	1642	1272.13156412527	yes	yes	yes	yes
139.48	Borrelia garinii IPT104	98.9	91.9	Good	WGS	1408838	1210697	1551	27.81	Borreliella garinii IPT104	1408838;29519;64895;1643685;136;203692;203691;2;131567;1	super kingdom.Bacteria;phylum.Spirochaetes;class.Spirochaetia;order.Spirochaetales;family.Borreliaceae;genus.Borreliella;species.Borreliella_garinii	88.48	0.03	1367865	1752	1280.8281519009552	yes	yes	yes	yes
139.49	Borrelia garinii IPT105	99.7	93.2	Good	WGS	1408839	1204557	1581	27.88	Borreliella garinii IPT105	1408839;29519;64895;1643685;136;203692;203691;2;131567;1	super kingdom.Bacteria;phylum.Spirochaetes;class.Spirochaetia;order.Spirochaetales;family.Borreliaceae;genus.Borreliella;species.Borreliella_garinii	89.58	0.0	1344672	1765	1312.5877537421766	yes	yes	yes	yes
139.51	Borrelia garinii IPT108	99.5	96.1	Good	WGS	1408841	1238446	1453	27.92	Borreliella garinii IPT108	1408841;29519;64895;1643685;136;203692;203691;2;131567;1	super kingdom.Bacteria;phylum.Spirochaetes;class.Spirochaetia;order.Spirochaetales;family.Borreliaceae;genus.Borreliella;species.Borreliella_garinii	96.77	0.0	1279783	1501	1172.8550855887288	yes	yes	yes	yes
139.56	Borrelia garinii IPT120	99.1	94.3	Good	WGS	1408846	1196355	1463	27.87	Borreliella garinii IPT120	1408846;29519;64895;1643685;136;203692;203691;2;131567;1	super kingdom.Bacteria;phylum.Spirochaetes;class.Spirochaetia;order.Spirochaetales;family.Borreliaceae;genus.Borreliella;species.Borreliella_garinii	96.24	0.32	1238976	1515	1222.7839764450644	yes	yes	yes	yes
139.57	Borrelia garinii IPT124	99.4	92.1	Good	WGS	1408847	1218054	1620	27.95	Borreliella garinii IPT124	1408847;29519;64895;1643685;136;203692;203691;2;131567;1	super kingdom.Bacteria;phylum.Spirochaetes;class.Spirochaetia;order.Spirochaetales;family.Borreliaceae;genus.Borreliella;species.Borreliella_garinii	92.69	0.05	1313407	1747	1330.1284369582315	yes	yes	yes	yes
139.61	Borrelia garinii IPT130	99.1	91.8	Good	WGS	1408851	1094278	1489	28.09	Borreliella garinii IPT130	1408851;29519;64895;1643685;136;203692;203691;2;131567;1	super kingdom.Bacteria;phylum.Spirochaetes;class.Spirochaetia;order.Spirochaetales;family.Borreliaceae;genus.Borreliella;species.Borreliella_garinii	90.05	1.08	1200788	1634	1360.7730923360327	yes	yes	yes	yes
139.62	Borrelia garinii IPT131	97.6	91.9	Good	WGS	1408852	1211759	1543	28.01	Borreliella garinii IPT131	1408852;29519;64895;1643685;136;203692;203691;2;131567;1	super kingdom.Bacteria;phylum.Spirochaetes;class.Spirochaetia;order.Spirochaetales;family.Borreliaceae;genus.Borreliella;species.Borreliella_garinii	85.77	1.62	1386611	1766	1273.6088203540864	yes	yes	yes	yes
139.64	Borrelia garinii IPT134	99.7	94.2	Good	WGS	1408854	1242323	1588	27.92	Borreliella garinii IPT134	1408854;29519;64895;1643685;136;203692;203691;2;131567;1	super kingdom.Bacteria;phylum.Spirochaetes;class.Spirochaetia;order.Spirochaetales;family.Borreliaceae;genus.Borreliella;species.Borreliella_garinii	94.12	0.0	1319935	1687	1278.093239439821	yes	yes	yes	yes
139.66	Borrelia garinii IPT139	98.8	91.6	Good	WGS	1408856	1107439	1518	28.16	Borreliella garinii IPT139	1408856;29519;64895;1643685;136;203692;203691;2;131567;1	super kingdom.Bacteria;phylum.Spirochaetes;class.Spirochaetia;order.Spirochaetales;family.Borreliaceae;genus.Borreliella;species.Borreliella_garinii	90.56	0.81	1212038	1661	1370.4190792697918	yes	yes	yes	yes
139.68	Borrelia garinii IPT74	99.3	91.7	Good	WGS	1408824	1166411	1653	28.12	Borreliella garinii IPT74	1408824;29519;64895;1643685;136;203692;203691;2;131567;1	super kingdom.Bacteria;phylum.Spirochaetes;class.Spirochaetia;order.Spirochaetales;family.Borreliaceae;genus.Borreliella;species.Borreliella_garinii	89.74	0.47	1292995	1832	1416.8654944528014	yes	yes	yes	yes
139.69	Borrelia garinii IPT75	99.1	92.8	Good	WGS	1408825	1205961	1546	28.03	Borreliella garinii IPT75	1408825;29519;64895;1643685;136;203692;203691;2;131567;1	super kingdom.Bacteria;phylum.Spirochaetes;class.Spirochaetia;order.Spirochaetales;family.Borreliaceae;genus.Borreliella;species.Borreliella_garinii	94.35	0.0	1278178	1639	1282.2940153875284	yes	yes	yes	yes
139.70	Borrelia garinii IPT76	98.4	92.2	Good	WGS	1408826	1177016	1586	28.04	Borreliella garinii IPT76	1408826;29519;64895;1643685;136;203692;203691;2;131567;1	super kingdom.Bacteria;phylum.Spirochaetes;class.Spirochaetia;order.Spirochaetales;family.Borreliaceae;genus.Borreliella;species.Borreliella_garinii	91.37	0.0	1288186	1736	1347.6314755788371	yes	yes	yes	yes
139.72	Borrelia garinii IPT88	98.5	91.1	Good	WGS	1408828	1195171	1660	27.83	Borreliella garinii IPT88	1408828;29519;64895;1643685;136;203692;203691;2;131567;1	super kingdom.Bacteria;phylum.Spirochaetes;class.Spirochaetia;order.Spirochaetales;family.Borreliaceae;genus.Borreliella;species.Borreliella_garinii	87.86	0.05	1359539	1888	1388.706024615697	yes	yes	yes	yes
139.73	Borrelia garinii IPT89	99.6	91.6	Good	WGS	1408829	1191129	1632	27.83	Borreliella garinii IPT89	1408829;29519;64895;1643685;136;203692;203691;2;131567;1	super kingdom.Bacteria;phylum.Spirochaetes;class.Spirochaetia;order.Spirochaetales;family.Borreliaceae;genus.Borreliella;species.Borreliella_garinii	92.72	1.21	1268103	1737	1369.7625508338044	yes	yes	yes	yes
139.76	Borrelia garinii IPT94	99	92.2	Good	WGS	1408832	1165454	1549	27.82	Borreliella garinii IPT94	1408832;29519;64895;1643685;136;203692;203691;2;131567;1	super kingdom.Bacteria;phylum.Spirochaetes;class.Spirochaetia;order.Spirochaetales;family.Borreliaceae;genus.Borreliella;species.Borreliella_garinii	92.04	1.66	1243814	1653	1328.9768405887053	yes	yes	yes	yes
139.78	Borrelia garinii IPT96	99.5	93.2	Good	WGS	1408834	1245440	1566	27.96	Borreliella garinii IPT96	1408834;29519;64895;1643685;136;203692;203691;2;131567;1	super kingdom.Bacteria;phylum.Spirochaetes;class.Spirochaetia;order.Spirochaetales;family.Borreliaceae;genus.Borreliella;species.Borreliella_garinii	95.63	0.0	1302353	1638	1257.7235204280253	yes	yes	yes	yes
139.81	Borrelia burgdorferi B31	99.6	99.3	Good	Complete	139	1462968	1512	28.23	Borreliella burgdorferi	139;64895;1643685;136;203692;203691;2;131567;1	super kingdom.Bacteria;phylum.Spirochaetes;class.Spirochaetia;order.Spirochaetales;family.Borreliaceae;genus.Borreliella;species.Borreliella_burgdorferi	100.0	0.0	1462968	1512	1033.515428908903	yes	yes	yes	yes
139.87	Borreliella burgdorferi strain FDAARGOS_196	100	98.4	Good	WGS	139	1340249	1528	28.49	Borreliella burgdorferi	139;64895;1643685;136;203692;203691;2;131567;1	super kingdom.Bacteria;phylum.Spirochaetes;class.Spirochaetia;order.Spirochaetales;family.Borreliaceae;genus.Borreliella;species.Borreliella_burgdorferi	100.0	0.0	1340249	1528	1140.0866555393811	yes	yes	yes	yes
139.88	Borreliella burgdorferi strain PAli	99.9	99.9	Good	Complete	139	1288112	1368	28.35	Borreliella burgdorferi	139;64895;1643685;136;203692;203691;2;131567;1	super kingdom.Bacteria;phylum.Spirochaetes;class.Spirochaetia;order.Spirochaetales;family.Borreliaceae;genus.Borreliella;species.Borreliella_burgdorferi	100.0	0.0	1288112	1368	1062.0194517246948	yes	yes	yes	yes
139.89	Borreliella burgdorferi strain PAbe	99.9	99.8	Good	Complete	139	1301554	1393	28.51	Borreliella burgdorferi	139;64895;1643685;136;203692;203691;2;131567;1	super kingdom.Bacteria;phylum.Spirochaetes;class.Spirochaetia;order.Spirochaetales;family.Borreliaceae;genus.Borreliella;species.Borreliella_burgdorferi	100.0	0.0	1301554	1393	1070.2590902874563	yes	yes	yes	yes
139.90	Borreliella burgdorferi strain B31_NRZ	99.9	99.9	Good	WGS	139	1341182	1435	28.45	Borreliella burgdorferi	139;64895;1643685;136;203692;203691;2;131567;1	super kingdom.Bacteria;phylum.Spirochaetes;class.Spirochaetia;order.Spirochaetales;family.Borreliaceae;genus.Borreliella;species.Borreliella_burgdorferi	100.0	0.0	1341182	1435	1069.9517291463796	yes	yes	yes	yes
139.96	Borreliella burgdorferi strain B331	99.9	99.8	Good	Complete	139	1410009	1494	28.3	Borreliella burgdorferi	139;64895;1643685;136;203692;203691;2;131567;1	super kingdom.Bacteria;phylum.Spirochaetes;class.Spirochaetia;order.Spirochaetales;family.Borreliaceae;genus.Borreliella;species.Borreliella_burgdorferi	100.0	0.0	1410009	1494	1059.5677048869902	yes	yes	yes	yes
139.196	Borreliella burgdorferi strain Bb16-10-2	100	99.8	Good	WGS	139	1294153	1360	27.904816	Borreliella burgdorferi	139;64895;1643685;136;203692;203691;2;131567;1	super kingdom.Bacteria;phylum.Spirochaetes;class.Spirochaetia;order.Spirochaetales;family.Borreliaceae;genus.Borreliella;species.Borreliella_burgdorferi	100.0	0.0	1294153	1360	1050.8803827677252	yes	yes	yes	yes
139.197	Borreliella burgdorferi strain Bb16-15-2	100	99.7	Good	WGS	139	1287751	1352	28.194658	Borreliella burgdorferi	139;64895;1643685;136;203692;203691;2;131567;1	super kingdom.Bacteria;phylum.Spirochaetes;class.Spirochaetia;order.Spirochaetales;family.Borreliaceae;genus.Borreliella;species.Borreliella_burgdorferi	100.0	0.0	1287751	1352	1049.8924093244734	yes	yes	yes	yes
139.198	Borreliella burgdorferi strain Bb16-16-1	100	99.7	Good	WGS	139	1272549	1324	28.122454	Borreliella burgdorferi	139;64895;1643685;136;203692;203691;2;131567;1	super kingdom.Bacteria;phylum.Spirochaetes;class.Spirochaetia;order.Spirochaetales;family.Borreliaceae;genus.Borreliella;species.Borreliella_burgdorferi	100.0	0.0	1272549	1324	1040.431449005107	yes	yes	yes	yes
139.199	Borreliella burgdorferi strain Bb16-17-1	100	99.8	Good	WGS	139	1294809	1357	28.183153	Borreliella burgdorferi	139;64895;1643685;136;203692;203691;2;131567;1	super kingdom.Bacteria;phylum.Spirochaetes;class.Spirochaetia;order.Spirochaetales;family.Borreliaceae;genus.Borreliella;species.Borreliella_burgdorferi	100.0	0.0	1294809	1357	1048.0310223361128	yes	yes	yes	yes
139.200	Borreliella burgdorferi strain Bb16-22-2	100	99.7	Good	WGS	139	1330695	1425	28.092915	Borreliella burgdorferi	139;64895;1643685;136;203692;203691;2;131567;1	super kingdom.Bacteria;phylum.Spirochaetes;class.Spirochaetia;order.Spirochaetales;family.Borreliaceae;genus.Borreliella;species.Borreliella_burgdorferi	100.0	0.0	1330695	1425	1070.868981998129	yes	yes	yes	yes
139.201	Borreliella burgdorferi strain Bb16-126	100	99.7	Good	WGS	139	1287181	1369	28.167133	Borreliella burgdorferi	139;64895;1643685;136;203692;203691;2;131567;1	super kingdom.Bacteria;phylum.Spirochaetes;class.Spirochaetia;order.Spirochaetales;family.Borreliaceae;genus.Borreliella;species.Borreliella_burgdorferi	100.0	0.0	1287181	1369	1063.5644870457224	yes	yes	yes	yes
139.202	Borreliella burgdorferi strain Bb16-23-2	100	99.7	Good	WGS	139	1300024	1358	28.131403	Borreliella burgdorferi	139;64895;1643685;136;203692;203691;2;131567;1	super kingdom.Bacteria;phylum.Spirochaetes;class.Spirochaetia;order.Spirochaetales;family.Borreliaceae;genus.Borreliella;species.Borreliella_burgdorferi	100.0	0.0	1300024	1358	1044.5960997643122	yes	yes	yes	yes
139.203	Borreliella burgdorferi strain Bb16-134	100	99.7	Good	WGS	139	1270078	1345	28.20567	Borreliella burgdorferi	139;64895;1643685;136;203692;203691;2;131567;1	super kingdom.Bacteria;phylum.Spirochaetes;class.Spirochaetia;order.Spirochaetales;family.Borreliaceae;genus.Borreliella;species.Borreliella_burgdorferi	100.0	0.0	1270078	1345	1058.990077774751	yes	yes	yes	yes
139.204	Borreliella burgdorferi strain Bb16-136	100	99.8	Good	WGS	139	1294729	1372	28.014511	Borreliella burgdorferi	139;64895;1643685;136;203692;203691;2;131567;1	super kingdom.Bacteria;phylum.Spirochaetes;class.Spirochaetia;order.Spirochaetales;family.Borreliaceae;genus.Borreliella;species.Borreliella_burgdorferi	100.0	0.0	1294729	1372	1059.6812151423194	yes	yes	yes	yes
139.205	Borreliella burgdorferi strain Bb16-132	100	99.8	Good	WGS	139	1295269	1365	28.114315	Borreliella burgdorferi	139;64895;1643685;136;203692;203691;2;131567;1	super kingdom.Bacteria;phylum.Spirochaetes;class.Spirochaetia;order.Spirochaetales;family.Borreliaceae;genus.Borreliella;species.Borreliella_burgdorferi	100.0	0.0	1295269	1365	1053.8351493010332	yes	yes	yes	yes
139.206	Borreliella burgdorferi strain Bb16-138	100	99.7	Good	WGS	139	1268851	1345	28.191332	Borreliella burgdorferi	139;64895;1643685;136;203692;203691;2;131567;1	super kingdom.Bacteria;phylum.Spirochaetes;class.Spirochaetia;order.Spirochaetales;family.Borreliaceae;genus.Borreliella;species.Borreliella_burgdorferi	100.0	0.0	1268851	1345	1060.0141387759477	yes	yes	yes	yes
139.207	Borreliella burgdorferi strain Bb16-146	100	99.7	Good	WGS	139	1308808	1396	28.023897	Borreliella burgdorferi	139;64895;1643685;136;203692;203691;2;131567;1	super kingdom.Bacteria;phylum.Spirochaetes;class.Spirochaetia;order.Spirochaetales;family.Borreliaceae;genus.Borreliella;species.Borreliella_burgdorferi	100.0	0.0	1308808	1396	1066.6193971919488	yes	yes	yes	yes
139.208	Borreliella burgdorferi strain Bb16-164	100	99.6	Good	WGS	139	1363936	1482	28.034307	Borreliella burgdorferi	139;64895;1643685;136;203692;203691;2;131567;1	super kingdom.Bacteria;phylum.Spirochaetes;class.Spirochaetia;order.Spirochaetales;family.Borreliaceae;genus.Borreliella;species.Borreliella_burgdorferi	100.0	0.0	1363936	1482	1086.561246275485	yes	yes	yes	yes
139.209	Borreliella burgdorferi strain Bb16-167	100	99.8	Good	WGS	139	1309946	1400	28.191772	Borreliella burgdorferi	139;64895;1643685;136;203692;203691;2;131567;1	super kingdom.Bacteria;phylum.Spirochaetes;class.Spirochaetia;order.Spirochaetales;family.Borreliaceae;genus.Borreliella;species.Borreliella_burgdorferi	100.0	0.0	1309946	1400	1068.7463452691943	yes	yes	yes	yes
139.210	Borreliella burgdorferi strain Bb16-150	99.9	99.6	Good	WGS	139	1324077	1410	28.151007	Borreliella burgdorferi	139;64895;1643685;136;203692;203691;2;131567;1	super kingdom.Bacteria;phylum.Spirochaetes;class.Spirochaetia;order.Spirochaetales;family.Borreliaceae;genus.Borreliella;species.Borreliella_burgdorferi	100.0	0.0	1324077	1410	1064.8927517055276	yes	yes	yes	yes
139.211	Borreliella burgdorferi strain Bb16-178-1	100	99.7	Good	WGS	139	1336961	1435	28.055119	Borreliella burgdorferi	139;64895;1643685;136;203692;203691;2;131567;1	super kingdom.Bacteria;phylum.Spirochaetes;class.Spirochaetia;order.Spirochaetales;family.Borreliaceae;genus.Borreliella;species.Borreliella_burgdorferi	100.0	0.0	1336961	1435	1073.3297381150235	yes	yes	yes	yes
139.212	Borreliella burgdorferi strain Bb16-181	99.9	99.6	Good	WGS	139	1305905	1381	28.200596	Borreliella burgdorferi	139;64895;1643685;136;203692;203691;2;131567;1	super kingdom.Bacteria;phylum.Spirochaetes;class.Spirochaetia;order.Spirochaetales;family.Borreliaceae;genus.Borreliella;species.Borreliella_burgdorferi	100.0	0.0	1305905	1381	1057.5041829229538	yes	yes	yes	yes
139.213	Borreliella burgdorferi strain Bb16-183	100	99.8	Good	WGS	139	1301358	1386	28.129923	Borreliella burgdorferi	139;64895;1643685;136;203692;203691;2;131567;1	super kingdom.Bacteria;phylum.Spirochaetes;class.Spirochaetia;order.Spirochaetales;family.Borreliaceae;genus.Borreliella;species.Borreliella_burgdorferi	100.0	0.0	1301358	1386	1065.0412876395274	yes	yes	yes	yes
139.214	Borreliella burgdorferi strain Bb16-184	100	99.7	Good	WGS	139	1341302	1431	28.077496	Borreliella burgdorferi	139;64895;1643685;136;203692;203691;2;131567;1	super kingdom.Bacteria;phylum.Spirochaetes;class.Spirochaetia;order.Spirochaetales;family.Borreliaceae;genus.Borreliella;species.Borreliella_burgdorferi	100.0	0.0	1341302	1431	1066.8738285635898	yes	yes	yes	yes
139.215	Borreliella burgdorferi strain Bb16-186	100	99.7	Good	WGS	139	1299537	1373	28.11409	Borreliella burgdorferi	139;64895;1643685;136;203692;203691;2;131567;1	super kingdom.Bacteria;phylum.Spirochaetes;class.Spirochaetia;order.Spirochaetales;family.Borreliaceae;genus.Borreliella;species.Borreliella_burgdorferi	100.0	0.0	1299537	1373	1056.5301334244427	yes	yes	yes	yes
139.216	Borreliella burgdorferi strain Bb16-188	100	99.7	Good	WGS	139	1316839	1393	28.033268	Borreliella burgdorferi	139;64895;1643685;136;203692;203691;2;131567;1	super kingdom.Bacteria;phylum.Spirochaetes;class.Spirochaetia;order.Spirochaetales;family.Borreliaceae;genus.Borreliella;species.Borreliella_burgdorferi	100.0	0.0	1316839	1393	1057.8362275114876	yes	yes	yes	yes
139.217	Borreliella burgdorferi strain Bb16-202	100	99.7	Good	WGS	139	1343160	1447	28.085857	Borreliella burgdorferi	139;64895;1643685;136;203692;203691;2;131567;1	super kingdom.Bacteria;phylum.Spirochaetes;class.Spirochaetia;order.Spirochaetales;family.Borreliaceae;genus.Borreliella;species.Borreliella_burgdorferi	100.0	0.0	1343160	1447	1077.3102236516872	yes	yes	yes	yes
139.218	Borreliella burgdorferi strain Bb16-33-3	100	99.9	Good	WGS	139	1250952	1298	28.149601	Borreliella burgdorferi	139;64895;1643685;136;203692;203691;2;131567;1	super kingdom.Bacteria;phylum.Spirochaetes;class.Spirochaetia;order.Spirochaetales;family.Borreliaceae;genus.Borreliella;species.Borreliella_burgdorferi	100.0	0.0	1250952	1298	1037.6097564095185	yes	yes	yes	yes
139.219	Borreliella burgdorferi strain Bb16-52	100	99.6	Good	WGS	139	1298715	1364	28.12611	Borreliella burgdorferi	139;64895;1643685;136;203692;203691;2;131567;1	super kingdom.Bacteria;phylum.Spirochaetes;class.Spirochaetia;order.Spirochaetales;family.Borreliaceae;genus.Borreliella;species.Borreliella_burgdorferi	100.0	0.0	1298715	1364	1050.2689196628976	yes	yes	yes	yes
139.220	Borreliella burgdorferi strain Bb16-55-1	100	99.7	Good	WGS	139	1291088	1354	28.098705	Borreliella burgdorferi	139;64895;1643685;136;203692;203691;2;131567;1	super kingdom.Bacteria;phylum.Spirochaetes;class.Spirochaetia;order.Spirochaetales;family.Borreliaceae;genus.Borreliella;species.Borreliella_burgdorferi	100.0	0.0	1291088	1354	1048.7278946129156	yes	yes	yes	yes
139.221	Borreliella burgdorferi strain Bb16-57-1	100	99.8	Good	WGS	139	1295810	1373	27.921917	Borreliella burgdorferi	139;64895;1643685;136;203692;203691;2;131567;1	super kingdom.Bacteria;phylum.Spirochaetes;class.Spirochaetia;order.Spirochaetales;family.Borreliaceae;genus.Borreliella;species.Borreliella_burgdorferi	100.0	0.0	1295810	1373	1059.5689182827728	yes	yes	yes	yes
139.222	Borreliella burgdorferi strain Bb16-59-1	100	99.7	Good	WGS	139	1359823	1455	28.13984	Borreliella burgdorferi	139;64895;1643685;136;203692;203691;2;131567;1	super kingdom.Bacteria;phylum.Spirochaetes;class.Spirochaetia;order.Spirochaetales;family.Borreliaceae;genus.Borreliella;species.Borreliella_burgdorferi	100.0	0.0	1359823	1455	1069.992197513941	yes	yes	yes	yes
139.223	Borreliella burgdorferi strain Bb16-62	100	99.8	Good	WGS	139	1293476	1363	27.950886	Borreliella burgdorferi	139;64895;1643685;136;203692;203691;2;131567;1	super kingdom.Bacteria;phylum.Spirochaetes;class.Spirochaetia;order.Spirochaetales;family.Borreliaceae;genus.Borreliella;species.Borreliella_burgdorferi	100.0	0.0	1293476	1363	1053.7497410079507	yes	yes	yes	yes
139.224	Borreliella burgdorferi strain Bb16-74-1	100	99.7	Good	WGS	139	1323861	1435	28.069336	Borreliella burgdorferi	139;64895;1643685;136;203692;203691;2;131567;1	super kingdom.Bacteria;phylum.Spirochaetes;class.Spirochaetia;order.Spirochaetales;family.Borreliaceae;genus.Borreliella;species.Borreliella_burgdorferi	100.0	0.0	1323861	1435	1083.9506564510928	yes	yes	yes	yes
139.225	Borreliella burgdorferi strain Bb16-80	100	99.7	Good	WGS	139	1335835	1411	28.197344	Borreliella burgdorferi	139;64895;1643685;136;203692;203691;2;131567;1	super kingdom.Bacteria;phylum.Spirochaetes;class.Spirochaetia;order.Spirochaetales;family.Borreliaceae;genus.Borreliella;species.Borreliella_burgdorferi	100.0	0.0	1335835	1411	1056.2681768332166	yes	yes	yes	yes
139.226	Borreliella burgdorferi strain Bb16-105	100	99.7	Good	WGS	139	1294380	1358	27.947666	Borreliella burgdorferi	139;64895;1643685;136;203692;203691;2;131567;1	super kingdom.Bacteria;phylum.Spirochaetes;class.Spirochaetia;order.Spirochaetales;family.Borreliaceae;genus.Borreliella;species.Borreliella_burgdorferi	100.0	0.0	1294380	1358	1049.1509448539068	yes	yes	yes	yes
139.227	Borreliella burgdorferi strain Bb16-85	100	99.6	Good	WGS	139	1308265	1388	28.08827	Borreliella burgdorferi	139;64895;1643685;136;203692;203691;2;131567;1	super kingdom.Bacteria;phylum.Spirochaetes;class.Spirochaetia;order.Spirochaetales;family.Borreliaceae;genus.Borreliella;species.Borreliella_burgdorferi	100.0	0.0	1308265	1388	1060.9471322706027	yes	yes	yes	yes
139.228	Borreliella burgdorferi strain Bb16-87	100	99.8	Good	WGS	139	1259056	1308	28.010271	Borreliella burgdorferi	139;64895;1643685;136;203692;203691;2;131567;1	super kingdom.Bacteria;phylum.Spirochaetes;class.Spirochaetia;order.Spirochaetales;family.Borreliaceae;genus.Borreliella;species.Borreliella_burgdorferi	100.0	0.0	1259056	1308	1038.8735687689825	yes	yes	yes	yes
139.229	Borreliella burgdorferi strain Bb16-90-2	100	99.6	Good	WGS	139	1294356	1372	28.155159	Borreliella burgdorferi	139;64895;1643685;136;203692;203691;2;131567;1	super kingdom.Bacteria;phylum.Spirochaetes;class.Spirochaetia;order.Spirochaetales;family.Borreliaceae;genus.Borreliella;species.Borreliella_burgdorferi	100.0	0.0	1294356	1372	1059.9865879248057	yes	yes	yes	yes
139.230	Borreliella burgdorferi strain Bb16-111	100	99.8	Good	WGS	139	1300242	1382	27.964025	Borreliella burgdorferi	139;64895;1643685;136;203692;203691;2;131567;1	super kingdom.Bacteria;phylum.Spirochaetes;class.Spirochaetia;order.Spirochaetales;family.Borreliaceae;genus.Borreliella;species.Borreliella_burgdorferi	100.0	0.0	1300242	1382	1062.8790640511536	yes	yes	yes	yes
139.231	Borreliella burgdorferi strain Bb16-110	100	99.7	Good	WGS	139	1280782	1343	28.071053	Borreliella burgdorferi	139;64895;1643685;136;203692;203691;2;131567;1	super kingdom.Bacteria;phylum.Spirochaetes;class.Spirochaetia;order.Spirochaetales;family.Borreliaceae;genus.Borreliella;species.Borreliella_burgdorferi	100.0	0.0	1280782	1343	1048.5781342960786	yes	yes	yes	yes
139.232	Borreliella burgdorferi strain Bb16-112	100	99.7	Good	WGS	139	1286661	1354	28.071575	Borreliella burgdorferi	139;64895;1643685;136;203692;203691;2;131567;1	super kingdom.Bacteria;phylum.Spirochaetes;class.Spirochaetia;order.Spirochaetales;family.Borreliaceae;genus.Borreliella;species.Borreliella_burgdorferi	100.0	0.0	1286661	1354	1052.336240859092	yes	yes	yes	yes
139.233	Borreliella burgdorferi strain Bb16-122	100	99.7	Good	WGS	139	1335473	1431	28.135874	Borreliella burgdorferi	139;64895;1643685;136;203692;203691;2;131567;1	super kingdom.Bacteria;phylum.Spirochaetes;class.Spirochaetia;order.Spirochaetales;family.Borreliaceae;genus.Borreliella;species.Borreliella_burgdorferi	100.0	0.0	1335473	1431	1071.530461491921	yes	yes	yes	yes
139.234	Borreliella burgdorferi strain Bb16-128	100	99.7	Good	WGS	139	1278399	1372	28.218811	Borreliella burgdorferi	139;64895;1643685;136;203692;203691;2;131567;1	super kingdom.Bacteria;phylum.Spirochaetes;class.Spirochaetia;order.Spirochaetales;family.Borreliaceae;genus.Borreliella;species.Borreliella_burgdorferi	100.0	0.0	1278399	1372	1073.2173601512518	yes	yes	yes	yes
139.235	Borreliella burgdorferi strain Bb16-133	100	99.7	Good	WGS	139	1274264	1362	28.20326	Borreliella burgdorferi	139;64895;1643685;136;203692;203691;2;131567;1	super kingdom.Bacteria;phylum.Spirochaetes;class.Spirochaetia;order.Spirochaetales;family.Borreliaceae;genus.Borreliella;species.Borreliella_burgdorferi	100.0	0.0	1274264	1362	1068.8522943440291	yes	yes	yes	yes
139.236	Borreliella burgdorferi strain Bb16-130	100	99.8	Good	WGS	139	1246332	1330	28.139051	Borreliella burgdorferi	139;64895;1643685;136;203692;203691;2;131567;1	super kingdom.Bacteria;phylum.Spirochaetes;class.Spirochaetia;order.Spirochaetales;family.Borreliaceae;genus.Borreliella;species.Borreliella_burgdorferi	100.0	0.0	1246332	1330	1067.1313903518485	yes	yes	yes	yes
139.237	Borreliella burgdorferi strain Bb16-139	100	99.8	Good	WGS	139	1296554	1367	28.14152	Borreliella burgdorferi	139;64895;1643685;136;203692;203691;2;131567;1	super kingdom.Bacteria;phylum.Spirochaetes;class.Spirochaetia;order.Spirochaetales;family.Borreliaceae;genus.Borreliella;species.Borreliella_burgdorferi	100.0	0.0	1296554	1367	1054.3332556916257	yes	yes	yes	yes
139.238	Borreliella burgdorferi strain Bb16-142	100	99.6	Good	WGS	139	1312984	1398	28.0353	Borreliella burgdorferi	139;64895;1643685;136;203692;203691;2;131567;1	super kingdom.Bacteria;phylum.Spirochaetes;class.Spirochaetia;order.Spirochaetales;family.Borreliaceae;genus.Borreliella;species.Borreliella_burgdorferi	100.0	0.0	1312984	1398	1064.7502178244365	yes	yes	yes	yes
139.239	Borreliella burgdorferi strain Bb16-135	100	99.7	Good	WGS	139	1282451	1361	28.116396	Borreliella burgdorferi	139;64895;1643685;136;203692;203691;2;131567;1	super kingdom.Bacteria;phylum.Spirochaetes;class.Spirochaetia;order.Spirochaetales;family.Borreliaceae;genus.Borreliella;species.Borreliella_burgdorferi	100.0	0.0	1282451	1361	1061.249123748198	yes	yes	yes	yes
139.240	Borreliella burgdorferi strain Bb16-145	99.9	99.6	Good	WGS	139	1319731	1405	28.129444	Borreliella burgdorferi	139;64895;1643685;136;203692;203691;2;131567;1	super kingdom.Bacteria;phylum.Spirochaetes;class.Spirochaetia;order.Spirochaetales;family.Borreliaceae;genus.Borreliella;species.Borreliella_burgdorferi	100.0	0.0	1319731	1405	1064.6108941898008	yes	yes	yes	yes
139.241	Borreliella burgdorferi strain Bb16-149	100	99.7	Good	WGS	139	1330081	1404	28.030773	Borreliella burgdorferi	139;64895;1643685;136;203692;203691;2;131567;1	super kingdom.Bacteria;phylum.Spirochaetes;class.Spirochaetia;order.Spirochaetales;family.Borreliaceae;genus.Borreliella;species.Borreliella_burgdorferi	100.0	0.0	1330081	1404	1055.574810857384	yes	yes	yes	yes
139.242	Borreliella burgdorferi strain Bb16-170	100	99.7	Good	WGS	139	1328922	1426	28.037235	Borreliella burgdorferi	139;64895;1643685;136;203692;203691;2;131567;1	super kingdom.Bacteria;phylum.Spirochaetes;class.Spirochaetia;order.Spirochaetales;family.Borreliaceae;genus.Borreliella;species.Borreliella_burgdorferi	100.0	0.0	1328922	1426	1073.0501865421747	yes	yes	yes	yes
139.243	Borreliella burgdorferi strain Bb16-163	100	99.7	Good	WGS	139	1386092	1498	28.128365	Borreliella burgdorferi	139;64895;1643685;136;203692;203691;2;131567;1	super kingdom.Bacteria;phylum.Spirochaetes;class.Spirochaetia;order.Spirochaetales;family.Borreliaceae;genus.Borreliella;species.Borreliella_burgdorferi	100.0	0.0	1386092	1498	1080.7363436193268	yes	yes	yes	yes
139.244	Borreliella burgdorferi strain Bb16-174	100	99.7	Good	WGS	139	1257349	1306	28.155508	Borreliella burgdorferi	139;64895;1643685;136;203692;203691;2;131567;1	super kingdom.Bacteria;phylum.Spirochaetes;class.Spirochaetia;order.Spirochaetales;family.Borreliaceae;genus.Borreliella;species.Borreliella_burgdorferi	100.0	0.0	1257349	1306	1038.6933142667629	yes	yes	yes	yes
139.245	Borreliella burgdorferi strain Bb16-175	100	99.7	Good	WGS	139	1327503	1421	28.034437	Borreliella burgdorferi	139;64895;1643685;136;203692;203691;2;131567;1	super kingdom.Bacteria;phylum.Spirochaetes;class.Spirochaetia;order.Spirochaetales;family.Borreliaceae;genus.Borreliella;species.Borreliella_burgdorferi	100.0	0.0	1327503	1421	1070.430725956928	yes	yes	yes	yes
139.246	Borreliella burgdorferi strain Bb16-182	100	99.7	Good	WGS	139	1329776	1407	27.972755	Borreliella burgdorferi	139;64895;1643685;136;203692;203691;2;131567;1	super kingdom.Bacteria;phylum.Spirochaetes;class.Spirochaetia;order.Spirochaetales;family.Borreliaceae;genus.Borreliella;species.Borreliella_burgdorferi	100.0	0.0	1329776	1407	1058.0729386001854	yes	yes	yes	yes
139.247	Borreliella burgdorferi strain Bb16-178-2	100	99.8	Good	WGS	139	1272906	1326	28.146618	Borreliella burgdorferi	139;64895;1643685;136;203692;203691;2;131567;1	super kingdom.Bacteria;phylum.Spirochaetes;class.Spirochaetia;order.Spirochaetales;family.Borreliaceae;genus.Borreliella;species.Borreliella_burgdorferi	100.0	0.0	1272906	1326	1041.710856889668	yes	yes	yes	yes
139.248	Borreliella burgdorferi strain Bb16-193-2	100	99.7	Good	WGS	139	1347410	1453	28.099243	Borreliella burgdorferi	139;64895;1643685;136;203692;203691;2;131567;1	super kingdom.Bacteria;phylum.Spirochaetes;class.Spirochaetia;order.Spirochaetales;family.Borreliaceae;genus.Borreliella;species.Borreliella_burgdorferi	100.0	0.0	1347410	1453	1078.3651598251458	yes	yes	yes	yes
139.249	Borreliella burgdorferi strain Bb16-198	100	99.7	Good	WGS	139	1335326	1421	28.041468	Borreliella burgdorferi	139;64895;1643685;136;203692;203691;2;131567;1	super kingdom.Bacteria;phylum.Spirochaetes;class.Spirochaetia;order.Spirochaetales;family.Borreliaceae;genus.Borreliella;species.Borreliella_burgdorferi	100.0	0.0	1335326	1421	1064.1596134576876	yes	yes	yes	yes
139.250	Borreliella burgdorferi strain Bb16-249	100	99.8	Good	WGS	139	1339285	1430	27.99449	Borreliella burgdorferi	139;64895;1643685;136;203692;203691;2;131567;1	super kingdom.Bacteria;phylum.Spirochaetes;class.Spirochaetia;order.Spirochaetales;family.Borreliaceae;genus.Borreliella;species.Borreliella_burgdorferi	100.0	0.0	1339285	1430	1067.7339027914147	yes	yes	yes	yes
139.251	Borreliella burgdorferi strain Bb16-268	99.9	99.8	Good	WGS	139	1245126	1309	28.066477	Borreliella burgdorferi	139;64895;1643685;136;203692;203691;2;131567;1	super kingdom.Bacteria;phylum.Spirochaetes;class.Spirochaetia;order.Spirochaetales;family.Borreliaceae;genus.Borreliella;species.Borreliella_burgdorferi	100.0	0.0	1245126	1309	1051.2992259417922	yes	yes	yes	yes
139.252	Borreliella burgdorferi strain Bb16-47	100	99.7	Good	WGS	139	1312590	1397	27.9769	Borreliella burgdorferi	139;64895;1643685;136;203692;203691;2;131567;1	super kingdom.Bacteria;phylum.Spirochaetes;class.Spirochaetia;order.Spirochaetales;family.Borreliaceae;genus.Borreliella;species.Borreliella_burgdorferi	100.0	0.0	1312590	1397	1064.307971262923	yes	yes	yes	yes
139.253	Borreliella burgdorferi strain Bb16-250	100	99.7	Good	WGS	139	1294902	1359	28.07116	Borreliella burgdorferi	139;64895;1643685;136;203692;203691;2;131567;1	super kingdom.Bacteria;phylum.Spirochaetes;class.Spirochaetia;order.Spirochaetales;family.Borreliaceae;genus.Borreliella;species.Borreliella_burgdorferi	100.0	0.0	1294902	1359	1049.500271062984	yes	yes	yes	yes
139.254	Borreliella burgdorferi strain Bb16-54	100	99.8	Good	WGS	139	1310911	1395	28.045534	Borreliella burgdorferi	139;64895;1643685;136;203692;203691;2;131567;1	super kingdom.Bacteria;phylum.Spirochaetes;class.Spirochaetia;order.Spirochaetales;family.Borreliaceae;genus.Borreliella;species.Borreliella_burgdorferi	100.0	0.0	1310911	1395	1064.1454683041031	yes	yes	yes	yes
139.255	Borreliella burgdorferi strain Bb16-66	100	99.8	Good	WGS	139	1273931	1340	28.067612	Borreliella burgdorferi	139;64895;1643685;136;203692;203691;2;131567;1	super kingdom.Bacteria;phylum.Spirochaetes;class.Spirochaetia;order.Spirochaetales;family.Borreliaceae;genus.Borreliella;species.Borreliella_burgdorferi	100.0	0.0	1273931	1340	1051.862306514246	yes	yes	yes	yes
139.256	Borreliella burgdorferi strain Bb16-71-2	100	99.6	Good	WGS	139	1309226	1390	28.126696	Borreliella burgdorferi	139;64895;1643685;136;203692;203691;2;131567;1	super kingdom.Bacteria;phylum.Spirochaetes;class.Spirochaetia;order.Spirochaetales;family.Borreliaceae;genus.Borreliella;species.Borreliella_burgdorferi	100.0	0.0	1309226	1390	1061.6959944272419	yes	yes	yes	yes
139.257	Borreliella burgdorferi strain Bb16-49	100	99.8	Good	WGS	139	1308429	1393	28.002743	Borreliella burgdorferi	139;64895;1643685;136;203692;203691;2;131567;1	super kingdom.Bacteria;phylum.Spirochaetes;class.Spirochaetia;order.Spirochaetales;family.Borreliaceae;genus.Borreliella;species.Borreliella_burgdorferi	100.0	0.0	1308429	1393	1064.635528561351	yes	yes	yes	yes
139.258	Borreliella burgdorferi strain Bb16-60-1	100	99.8	Good	WGS	139	1306795	1390	28.057346	Borreliella burgdorferi	139;64895;1643685;136;203692;203691;2;131567;1	super kingdom.Bacteria;phylum.Spirochaetes;class.Spirochaetia;order.Spirochaetales;family.Borreliaceae;genus.Borreliella;species.Borreliella_burgdorferi	100.0	0.0	1306795	1390	1063.6710425124063	yes	yes	yes	yes
139.259	Borreliella burgdorferi strain Bb16-93	100	99.7	Good	WGS	139	1326773	1397	28.2254	Borreliella burgdorferi	139;64895;1643685;136;203692;203691;2;131567;1	super kingdom.Bacteria;phylum.Spirochaetes;class.Spirochaetia;order.Spirochaetales;family.Borreliaceae;genus.Borreliella;species.Borreliella_burgdorferi	100.0	0.0	1326773	1397	1052.9306821890407	yes	yes	yes	yes
139.268	Borreliella burgdorferi strain MM1	99.4	85.4	Good	Complete	139	1280240	1319	28.237753	Borreliella burgdorferi	139;64895;1643685;136;203692;203691;2;131567;1	super kingdom.Bacteria;phylum.Spirochaetes;class.Spirochaetia;order.Spirochaetales;family.Borreliaceae;genus.Borreliella;species.Borreliella_burgdorferi	100.0	0.0	1280240	1319	1030.2755733300007	yes	yes	yes	yes
140.3	Borrelia hermsii strain DAH-2E7	99.8	99.7	Good	Complete	140	1399024	1441	30.24	Borrelia hermsii	140;138;1643685;136;203692;203691;2;131567;1	super kingdom.Bacteria;phylum.Spirochaetes;class.Spirochaetia;order.Spirochaetales;family.Borreliaceae;genus.Borrelia;species.Borrelia_hermsii	100.0	0.0	1399024	1441	1030.0037740596301	yes	yes	yes	yes
142.3	Borrelia turicatae strain BTE5EL	99.7	99.3	Good	Complete	142	1305758	1284	29.353218	Borrelia turicatae	142;138;1643685;136;203692;203691;2;131567;1	super kingdom.Bacteria;phylum.Spirochaetes;class.Spirochaetia;order.Spirochaetales;family.Borreliaceae;genus.Borrelia;species.Borrelia_turicatae	99.19	0.81	1305758	1284	983.3368817192772	yes	yes	yes	yes
158.70	Treponema denticola strain Marseille-5-CSURP7640			Good	WGS	158	2795521	2700	38.10391	Treponema denticola	158;157;137;136;203692;203691;2;131567;1	super kingdom.Bacteria;phylum.Spirochaetes;class.Spirochaetia;order.Spirochaetales;family.Spirochaetaceae;genus.Treponema;species.Treponema_denticola	100.0	0.0	2795521	2700	965.8306984637211	yes	yes	no	no
159.53	Brachyspira hyodysenteriae strain WA100	99.5	98.8	Good	WGS	159	3130163	2920	26.99	Brachyspira hyodysenteriae	159;29521;143786;1643686;203692;203691;2;131567;1	super kingdom.Bacteria;phylum.Spirochaetes;class.Spirochaetia;order.Brachyspirales;family.Brachyspiraceae;genus.Brachyspira;species.Brachyspira_hyodysenteriae	99.2	0.0	3155406	2944	933.0019655156896	yes	yes	yes	yes
159.54	Brachyspira hyodysenteriae strain ST210	99.5	99	Good	WGS	159	3055385	2769	27.0	Brachyspira hyodysenteriae	159;29521;143786;1643686;203692;203691;2;131567;1	super kingdom.Bacteria;phylum.Spirochaetes;class.Spirochaetia;order.Brachyspirales;family.Brachyspiraceae;genus.Brachyspira;species.Brachyspira_hyodysenteriae	99.2	0.0	3080025	2791	906.1614759620458	yes	yes	yes	yes
159.55	Brachyspira hyodysenteriae strain ST195	99.5	98.4	Good	WGS	159	3082158	2817	26.98	Brachyspira hyodysenteriae	159;29521;143786;1643686;203692;203691;2;131567;1	super kingdom.Bacteria;phylum.Spirochaetes;class.Spirochaetia;order.Brachyspirales;family.Brachyspiraceae;genus.Brachyspira;species.Brachyspira_hyodysenteriae	99.2	0.8	3082158	2817	913.9700171113875	yes	yes	yes	yes
159.56	Brachyspira hyodysenteriae strain ST190	99.5	98.8	Good	WGS	159	3059185	2772	27.0	Brachyspira hyodysenteriae	159;29521;143786;1643686;203692;203691;2;131567;1	super kingdom.Bacteria;phylum.Spirochaetes;class.Spirochaetia;order.Brachyspirales;family.Brachyspiraceae;genus.Brachyspira;species.Brachyspira_hyodysenteriae	99.2	0.53	3067467	2780	906.2852183902875	yes	yes	yes	yes
159.57	Brachyspira hyodysenteriae strain Q17	99.5	98.9	Good	WGS	159	3019999	2715	27.0	Brachyspira hyodysenteriae	159;29521;143786;1643686;203692;203691;2;131567;1	super kingdom.Bacteria;phylum.Spirochaetes;class.Spirochaetia;order.Brachyspirales;family.Brachyspiraceae;genus.Brachyspira;species.Brachyspira_hyodysenteriae	99.2	0.0	3044354	2737	899.0413072855522	yes	yes	yes	yes
159.58	Brachyspira hyodysenteriae strain FM88.90	99.5	99	Good	WGS	159	2993625	2720	27.03	Brachyspira hyodysenteriae	159;29521;143786;1643686;203692;203691;2;131567;1	super kingdom.Bacteria;phylum.Spirochaetes;class.Spirochaetia;order.Brachyspirales;family.Brachyspiraceae;genus.Brachyspira;species.Brachyspira_hyodysenteriae	99.2	0.0	3017767	2742	908.6188562602745	yes	yes	yes	yes
159.59	Brachyspira hyodysenteriae strain B8044	99.5	98.7	Good	WGS	159	3018724	2758	26.99	Brachyspira hyodysenteriae	159;29521;143786;1643686;203692;203691;2;131567;1	super kingdom.Bacteria;phylum.Spirochaetes;class.Spirochaetia;order.Brachyspirales;family.Brachyspiraceae;genus.Brachyspira;species.Brachyspira_hyodysenteriae	99.2	0.0	3043069	2780	913.5514179928224	yes	yes	yes	yes
159.60	Brachyspira hyodysenteriae strain Vic2	99.5	98.7	Good	WGS	159	3023965	2696	26.98	Brachyspira hyodysenteriae	159;29521;143786;1643686;203692;203691;2;131567;1	super kingdom.Bacteria;phylum.Spirochaetes;class.Spirochaetia;order.Brachyspirales;family.Brachyspiraceae;genus.Brachyspira;species.Brachyspira_hyodysenteriae	99.2	0.0	3048352	2718	891.6293131501874	yes	yes	yes	yes
159.61	Brachyspira hyodysenteriae strain ST265	99.5	98.9	Good	WGS	159	3108081	2903	27.02	Brachyspira hyodysenteriae	159;29521;143786;1643686;203692;203691;2;131567;1	super kingdom.Bacteria;phylum.Spirochaetes;class.Spirochaetia;order.Brachyspirales;family.Brachyspiraceae;genus.Brachyspira;species.Brachyspira_hyodysenteriae	99.2	0.0	3133146	2926	933.8856216722745	yes	yes	yes	yes
159.62	Brachyspira hyodysenteriae strain NSW5	99.5	98.9	Good	WGS	159	3023934	2728	27.01	Brachyspira hyodysenteriae	159;29521;143786;1643686;203692;203691;2;131567;1	super kingdom.Bacteria;phylum.Spirochaetes;class.Spirochaetia;order.Brachyspirales;family.Brachyspiraceae;genus.Brachyspira;species.Brachyspira_hyodysenteriae	99.2	0.0	3048321	2750	902.1359627152127	yes	yes	yes	yes
159.63	Brachyspira hyodysenteriae strain NSW15	99.5	98.9	Good	WGS	159	3020963	2734	26.97	Brachyspira hyodysenteriae	159;29521;143786;1643686;203692;203691;2;131567;1	super kingdom.Bacteria;phylum.Spirochaetes;class.Spirochaetia;order.Brachyspirales;family.Brachyspiraceae;genus.Brachyspira;species.Brachyspira_hyodysenteriae	99.2	0.0	3045326	2756	904.993422707454	yes	yes	yes	yes
159.64	Brachyspira hyodysenteriae strain G44	99.4	98.5	Good	WGS	159	3002616	2731	27.01	Brachyspira hyodysenteriae	159;29521;143786;1643686;203692;203691;2;131567;1	super kingdom.Bacteria;phylum.Spirochaetes;class.Spirochaetia;order.Brachyspirales;family.Brachyspiraceae;genus.Brachyspira;species.Brachyspira_hyodysenteriae	99.2	0.0	3026831	2753	909.5321146109578	yes	yes	yes	yes
159.65	Brachyspira hyodysenteriae strain G21	99.5	98.5	Good	WGS	159	3113349	2848	27.01	Brachyspira hyodysenteriae	159;29521;143786;1643686;203692;203691;2;131567;1	super kingdom.Bacteria;phylum.Spirochaetes;class.Spirochaetia;order.Brachyspirales;family.Brachyspiraceae;genus.Brachyspira;species.Brachyspira_hyodysenteriae	99.2	0.0	3138457	2871	914.7807346093957	yes	yes	yes	yes
159.66	Brachyspira hyodysenteriae strain B78	99.5	98.8	Good	WGS	159	3056178	2759	27.01	Brachyspira hyodysenteriae	159;29521;143786;1643686;203692;203691;2;131567;1	super kingdom.Bacteria;phylum.Spirochaetes;class.Spirochaetia;order.Brachyspirales;family.Brachyspiraceae;genus.Brachyspira;species.Brachyspira_hyodysenteriae	99.2	0.0	3080825	2781	902.6802885590711	yes	yes	yes	yes
159.67	Brachyspira hyodysenteriae strain B204	99.5	98.8	Good	WGS	159	3045413	2782	27.0	Brachyspira hyodysenteriae	159;29521;143786;1643686;203692;203691;2;131567;1	super kingdom.Bacteria;phylum.Spirochaetes;class.Spirochaetia;order.Brachyspirales;family.Brachyspiraceae;genus.Brachyspira;species.Brachyspira_hyodysenteriae	98.4	0.0	3094932	2827	913.4287926196763	yes	yes	yes	yes
159.68	Brachyspira hyodysenteriae strain 865	99.5	98.7	Good	WGS	159	3009507	2703	27.02	Brachyspira hyodysenteriae	159;29521;143786;1643686;203692;203691;2;131567;1	super kingdom.Bacteria;phylum.Spirochaetes;class.Spirochaetia;order.Brachyspirales;family.Brachyspiraceae;genus.Brachyspira;species.Brachyspira_hyodysenteriae	99.2	0.0	3033777	2725	898.2202712987803	yes	yes	yes	yes
159.69	Brachyspira hyodysenteriae strain NX	99.5	98.9	Good	WGS	159	3013691	2728	26.96	Brachyspira hyodysenteriae	159;29521;143786;1643686;203692;203691;2;131567;1	super kingdom.Bacteria;phylum.Spirochaetes;class.Spirochaetia;order.Brachyspirales;family.Brachyspiraceae;genus.Brachyspira;species.Brachyspira_hyodysenteriae	99.2	0.0	3037995	2750	905.2022797930873	yes	yes	yes	yes
159.70	Brachyspira hyodysenteriae strain FMV89.3323	99.5	98.9	Good	WGS	159	3167038	2916	27.0	Brachyspira hyodysenteriae	159;29521;143786;1643686;203692;203691;2;131567;1	super kingdom.Bacteria;phylum.Spirochaetes;class.Spirochaetia;order.Brachyspirales;family.Brachyspiraceae;genus.Brachyspira;species.Brachyspira_hyodysenteriae	99.2	0.0	3192579	2940	920.8855912414384	yes	yes	yes	yes
159.71	Brachyspira hyodysenteriae strain B6933	99.5	98.7	Good	WGS	159	3056944	2782	26.98	Brachyspira hyodysenteriae	159;29521;143786;1643686;203692;203691;2;131567;1	super kingdom.Bacteria;phylum.Spirochaetes;class.Spirochaetia;order.Brachyspirales;family.Brachyspiraceae;genus.Brachyspira;species.Brachyspira_hyodysenteriae	99.2	0.0	3081597	2804	909.9178120954816	yes	yes	yes	yes
159.146	Brachyspira hyodysenteriae strain JR3	99.3	96.4	Good	WGS	159	3158623	2930	27.66	Brachyspira hyodysenteriae	159;29521;143786;1643686;203692;203691;2;131567;1	super kingdom.Bacteria;phylum.Spirochaetes;class.Spirochaetia;order.Brachyspirales;family.Brachyspiraceae;genus.Brachyspira;species.Brachyspira_hyodysenteriae	99.2	3.54	3074385	2852	927.6652078383156	yes	yes	yes	yes
159.147	Brachyspira hyodysenteriae strain JR1	99.1	96.1	Good	WGS	159	3173932	2996	27.51	Brachyspira hyodysenteriae	159;29521;143786;1643686;203692;203691;2;131567;1	super kingdom.Bacteria;phylum.Spirochaetes;class.Spirochaetia;order.Brachyspirales;family.Brachyspiraceae;genus.Brachyspira;species.Brachyspira_hyodysenteriae	99.2	0.05	3197916	3019	944.0523140695377	yes	yes	yes	yes
159.148	Brachyspira hyodysenteriae strain JR2	99	96.2	Good	WGS	159	3193448	3011	27.56	Brachyspira hyodysenteriae	159;29521;143786;1643686;203692;203691;2;131567;1	super kingdom.Bacteria;phylum.Spirochaetes;class.Spirochaetia;order.Brachyspirales;family.Brachyspiraceae;genus.Brachyspira;species.Brachyspira_hyodysenteriae	99.2	0.63	3198886	3016	942.8282220748098	yes	yes	yes	yes
159.152	Brachyspira hyodysenteriae strain NM7	99.5	98.7	Good	WGS	159	3021278	2641	27.004202	Brachyspira hyodysenteriae	159;29521;143786;1643686;203692;203691;2;131567;1	super kingdom.Bacteria;phylum.Spirochaetes;class.Spirochaetia;order.Brachyspirales;family.Brachyspiraceae;genus.Brachyspira;species.Brachyspira_hyodysenteriae	99.2	0.0	3045643	2662	874.0354664023328	yes	yes	no	no
159.153	Brachyspira hyodysenteriae strain NM33	99.5	98.7	Good	WGS	159	3008309	2633	27.036652	Brachyspira hyodysenteriae	159;29521;143786;1643686;203692;203691;2;131567;1	super kingdom.Bacteria;phylum.Spirochaetes;class.Spirochaetia;order.Brachyspirales;family.Brachyspiraceae;genus.Brachyspira;species.Brachyspira_hyodysenteriae	99.2	0.0	3032570	2654	875.1652888474132	yes	yes	no	no
159.154	Brachyspira hyodysenteriae strain NM41	99.3	98.4	Good	WGS	159	3076339	2732	27.043736	Brachyspira hyodysenteriae	159;29521;143786;1643686;203692;203691;2;131567;1	super kingdom.Bacteria;phylum.Spirochaetes;class.Spirochaetia;order.Brachyspirales;family.Brachyspiraceae;genus.Brachyspira;species.Brachyspira_hyodysenteriae	99.2	0.0	3101148	2754	888.0582287591563	yes	yes	no	no
159.155	Brachyspira hyodysenteriae strain NM62	99.5	98.7	Good	WGS	159	3014523	2658	27.037975	Brachyspira hyodysenteriae	159;29521;143786;1643686;203692;203691;2;131567;1	super kingdom.Bacteria;phylum.Spirochaetes;class.Spirochaetia;order.Brachyspirales;family.Brachyspiraceae;genus.Brachyspira;species.Brachyspira_hyodysenteriae	99.2	0.0	3038834	2679	881.5881354493204	yes	yes	no	no
159.156	Brachyspira hyodysenteriae strain NM15	99.5	98.6	Good	WGS	159	3021875	2644	27.045692	Brachyspira hyodysenteriae	159;29521;143786;1643686;203692;203691;2;131567;1	super kingdom.Bacteria;phylum.Spirochaetes;class.Spirochaetia;order.Brachyspirales;family.Brachyspiraceae;genus.Brachyspira;species.Brachyspira_hyodysenteriae	99.2	0.0	3046245	2665	874.8475582233209	yes	yes	no	no
159.157	Brachyspira hyodysenteriae strain NM21	99.5	98.8	Good	WGS	159	3063363	2699	27.020794	Brachyspira hyodysenteriae	159;29521;143786;1643686;203692;203691;2;131567;1	super kingdom.Bacteria;phylum.Spirochaetes;class.Spirochaetia;order.Brachyspirales;family.Brachyspiraceae;genus.Brachyspira;species.Brachyspira_hyodysenteriae	99.2	0.0	3088068	2721	881.1334465432757	yes	yes	no	no
159.158	Brachyspira hyodysenteriae strain NM31	99.5	98.7	Good	WGS	159	3020958	2663	27.032948	Brachyspira hyodysenteriae	159;29521;143786;1643686;203692;203691;2;131567;1	super kingdom.Bacteria;phylum.Spirochaetes;class.Spirochaetia;order.Brachyspirales;family.Brachyspiraceae;genus.Brachyspira;species.Brachyspira_hyodysenteriae	99.2	0.0	3045321	2684	881.3520807822886	yes	yes	no	no
159.159	Brachyspira hyodysenteriae strain NM65	99.5	98.8	Good	WGS	159	3024887	2659	27.038332	Brachyspira hyodysenteriae	159;29521;143786;1643686;203692;203691;2;131567;1	super kingdom.Bacteria;phylum.Spirochaetes;class.Spirochaetia;order.Brachyspirales;family.Brachyspiraceae;genus.Brachyspira;species.Brachyspira_hyodysenteriae	99.2	0.0	3049281	2680	878.8957134485146	yes	yes	no	no
159.160	Brachyspira hyodysenteriae strain B204_labpassaged	99.4	98.7	Good	WGS	159	3050563	2708	27.045631	Brachyspira hyodysenteriae	159;29521;143786;1643686;203692;203691;2;131567;1	super kingdom.Bacteria;phylum.Spirochaetes;class.Spirochaetia;order.Brachyspirales;family.Brachyspiraceae;genus.Brachyspira;species.Brachyspira_hyodysenteriae	98.4	0.0	3100166	2752	887.694400880469	yes	yes	no	no
159.161	Brachyspira hyodysenteriae strain B204_pigpassaged	99.5	98.8	Good	WGS	159	3045526	2697	27.04623	Brachyspira hyodysenteriae	159;29521;143786;1643686;203692;203691;2;131567;1	super kingdom.Bacteria;phylum.Spirochaetes;class.Spirochaetia;order.Brachyspirales;family.Brachyspiraceae;genus.Brachyspira;species.Brachyspira_hyodysenteriae	99.2	0.0	3070087	2719	885.6426544264054	yes	yes	no	no
159.162	Brachyspira hyodysenteriae strain NM44	99.5	98.7	Good	WGS	159	3029326	2657	27.03575	Brachyspira hyodysenteriae	159;29521;143786;1643686;203692;203691;2;131567;1	super kingdom.Bacteria;phylum.Spirochaetes;class.Spirochaetia;order.Brachyspirales;family.Brachyspiraceae;genus.Brachyspira;species.Brachyspira_hyodysenteriae	99.2	0.0	3053756	2678	876.9528410259366	yes	yes	no	no
159.163	Brachyspira hyodysenteriae strain NM18	99.5	98.7	Good	WGS	159	3085657	2752	27.036737	Brachyspira hyodysenteriae	159;29521;143786;1643686;203692;203691;2;131567;1	super kingdom.Bacteria;phylum.Spirochaetes;class.Spirochaetia;order.Brachyspirales;family.Brachyspiraceae;genus.Brachyspira;species.Brachyspira_hyodysenteriae	99.2	0.0	3110541	2774	891.806280643785	yes	yes	no	no
159.164	Brachyspira hyodysenteriae strain NM28	99.5	98.6	Good	WGS	159	3072350	2716	27.015314	Brachyspira hyodysenteriae	159;29521;143786;1643686;203692;203691;2;131567;1	super kingdom.Bacteria;phylum.Spirochaetes;class.Spirochaetia;order.Brachyspirales;family.Brachyspiraceae;genus.Brachyspira;species.Brachyspira_hyodysenteriae	99.2	0.0	3097127	2738	884.0451166516582	yes	yes	no	no
159.165	Brachyspira hyodysenteriae strain NM5	99.5	98.8	Good	WGS	159	3068071	2698	27.049406	Brachyspira hyodysenteriae	159;29521;143786;1643686;203692;203691;2;131567;1	super kingdom.Bacteria;phylum.Spirochaetes;class.Spirochaetia;order.Brachyspirales;family.Brachyspiraceae;genus.Brachyspira;species.Brachyspira_hyodysenteriae	99.2	0.0	3092814	2720	879.4579952108339	yes	yes	no	no
160.24	Treponema pallidum strain UW-148B			Good	Complete	160	1139562	1027	52.786198	Treponema pallidum	160;157;137;136;203692;203691;2;131567;1	super kingdom.Bacteria;phylum.Spirochaetes;class.Spirochaetia;order.Spirochaetales;family.Spirochaetaceae;genus.Treponema;species.Treponema_pallidum	100.0	0.0	1139562	1027	901.2234525194768	yes	yes	no	no
160.25	Treponema pallidum strain UW-148B2			Good	Complete	160	1139560	1030	52.78594	Treponema pallidum	160;157;137;136;203692;203691;2;131567;1	super kingdom.Bacteria;phylum.Spirochaetes;class.Spirochaetia;order.Spirochaetales;family.Spirochaetaceae;genus.Treponema;species.Treponema_pallidum	100.0	0.0	1139560	1030	903.8576292604164	yes	yes	no	no
161.5	Treponema pallidum subsp. pallidum strain Amoy	99.7	99.6	Good	Complete	161	1139223	1032	52.12	Treponema pallidum subsp. pallidum	161;160;157;137;136;203692;203691;2;131567;1	super kingdom.Bacteria;phylum.Spirochaetes;class.Spirochaetia;order.Spirochaetales;family.Spirochaetaceae;genus.Treponema;species.Treponema_pallidum	99.97	0.0	1139565	1032	905.608719116505	yes	yes	yes	yes
161.6	Treponema pallidum subsp. pallidum strain 14aa	99.7	99.6	Good	Complete	161	1139466	1032	52.77	Treponema pallidum subsp. pallidum	161;160;157;137;136;203692;203691;2;131567;1	super kingdom.Bacteria;phylum.Spirochaetes;class.Spirochaetia;order.Spirochaetales;family.Spirochaetaceae;genus.Treponema;species.Treponema_pallidum	100.0	0.0	1139466	1032	905.6874009404405	yes	yes	yes	yes
161.7	Treponema pallidum subsp. pallidum strain CDC-A	99.7	99.6	Good	Complete	161	1139722	1031	52.77	Treponema pallidum subsp. pallidum	161;160;157;137;136;203692;203691;2;131567;1	super kingdom.Bacteria;phylum.Spirochaetes;class.Spirochaetia;order.Spirochaetales;family.Spirochaetaceae;genus.Treponema;species.Treponema_pallidum	100.0	0.0	1139722	1031	904.6065619510722	yes	yes	yes	yes
161.8	Treponema pallidum subsp. pallidum strain 14aa	99.7	99.5	Good	Complete	161	1138471	1026	52.76	Treponema pallidum subsp. pallidum	161;160;157;137;136;203692;203691;2;131567;1	super kingdom.Bacteria;phylum.Spirochaetes;class.Spirochaetia;order.Spirochaetales;family.Spirochaetaceae;genus.Treponema;species.Treponema_pallidum	100.0	0.0	1138471	1026	901.2087264409897	yes	yes	yes	yes
161.9	Treponema pallidum subsp. pallidum strain 14aa	99.7	99.6	Good	Complete	161	1139641	1027	52.77	Treponema pallidum subsp. pallidum	161;160;157;137;136;203692;203691;2;131567;1	super kingdom.Bacteria;phylum.Spirochaetes;class.Spirochaetia;order.Spirochaetales;family.Spirochaetaceae;genus.Treponema;species.Treponema_pallidum	100.0	0.0	1139641	1027	901.1609796418346	yes	yes	yes	yes
161.10	Treponema pallidum subsp. pallidum strain 14dg	99.7	99.6	Good	Complete	161	1139594	1033	52.77	Treponema pallidum subsp. pallidum	161;160;157;137;136;203692;203691;2;131567;1	super kingdom.Bacteria;phylum.Spirochaetes;class.Spirochaetia;order.Spirochaetales;family.Spirochaetaceae;genus.Treponema;species.Treponema_pallidum	100.0	0.0	1139594	1033	906.4631789918164	yes	yes	yes	yes
161.11	Treponema pallidum subsp. pallidum strain 13dd	99.7	99.6	Good	Complete	161	1139829	1029	52.77	Treponema pallidum subsp. pallidum	161;160;157;137;136;203692;203691;2;131567;1	super kingdom.Bacteria;phylum.Spirochaetes;class.Spirochaetia;order.Spirochaetales;family.Spirochaetaceae;genus.Treponema;species.Treponema_pallidum	99.19	0.0	1149137	1037	902.4163350409916	yes	yes	yes	yes
161.12	Treponema pallidum subsp. pallidum strain 15df	99.7	99.6	Good	Complete	161	1140059	1029	52.77	Treponema pallidum subsp. pallidum	161;160;157;137;136;203692;203691;2;131567;1	super kingdom.Bacteria;phylum.Spirochaetes;class.Spirochaetia;order.Spirochaetales;family.Spirochaetaceae;genus.Treponema;species.Treponema_pallidum	100.0	0.0	1140059	1029	902.5848662218359	yes	yes	yes	yes
161.13	Treponema pallidum subsp. pallidum strain 15df	99.7	99.6	Good	Complete	161	1139865	1029	52.77	Treponema pallidum subsp. pallidum	161;160;157;137;136;203692;203691;2;131567;1	super kingdom.Bacteria;phylum.Spirochaetes;class.Spirochaetia;order.Spirochaetales;family.Spirochaetaceae;genus.Treponema;species.Treponema_pallidum	100.0	0.0	1139865	1029	902.7384821886802	yes	yes	yes	yes
161.14	Treponema pallidum subsp. pallidum strain 14df	99.7	99.6	Good	Complete	161	1139777	1024	52.77	Treponema pallidum subsp. pallidum	161;160;157;137;136;203692;203691;2;131567;1	super kingdom.Bacteria;phylum.Spirochaetes;class.Spirochaetia;order.Spirochaetales;family.Spirochaetaceae;genus.Treponema;species.Treponema_pallidum	100.0	0.0	1139777	1024	898.4213578621082	yes	yes	yes	yes
161.15	Treponema pallidum subsp. pallidum strain PT_SIF0697	99.7	99.6	Good	Complete	161	1139168	1031	52.78	Treponema pallidum subsp. pallidum	161;160;157;137;136;203692;203691;2;131567;1	super kingdom.Bacteria;phylum.Spirochaetes;class.Spirochaetia;order.Spirochaetales;family.Spirochaetaceae;genus.Treponema;species.Treponema_pallidum	100.0	0.0	1139168	1031	905.0464900699458	yes	yes	yes	yes
161.16	Treponema pallidum subsp. pallidum strain PT_SIF0857	99.7	99.6	Good	Complete	161	1139148	1024	52.78	Treponema pallidum subsp. pallidum	161;160;157;137;136;203692;203691;2;131567;1	super kingdom.Bacteria;phylum.Spirochaetes;class.Spirochaetia;order.Spirochaetales;family.Spirochaetaceae;genus.Treponema;species.Treponema_pallidum	100.0	0.0	1139148	1024	898.9174365402915	yes	yes	yes	yes
161.17	Treponema pallidum subsp. pallidum strain PT_SIF0908	99.7	99.6	Good	Complete	161	1139067	1034	52.66	Treponema pallidum subsp. pallidum	161;160;157;137;136;203692;203691;2;131567;1	super kingdom.Bacteria;phylum.Spirochaetes;class.Spirochaetia;order.Spirochaetales;family.Spirochaetaceae;genus.Treponema;species.Treponema_pallidum	99.19	0.0	1148369	1042	907.3738493463338	yes	yes	yes	yes
161.18	Treponema pallidum subsp. pallidum strain PT_SIF0954	99.7	99.6	Good	Complete	161	1139143	1027	52.78	Treponema pallidum subsp. pallidum	161;160;157;137;136;203692;203691;2;131567;1	super kingdom.Bacteria;phylum.Spirochaetes;class.Spirochaetia;order.Spirochaetales;family.Spirochaetaceae;genus.Treponema;species.Treponema_pallidum	100.0	0.0	1139143	1027	901.5549408634386	yes	yes	yes	yes
161.19	Treponema pallidum subsp. pallidum strain PT_SIF1002	99.7	99.6	Good	Complete	161	1139126	1031	52.78	Treponema pallidum subsp. pallidum	161;160;157;137;136;203692;203691;2;131567;1	super kingdom.Bacteria;phylum.Spirochaetes;class.Spirochaetia;order.Spirochaetales;family.Spirochaetaceae;genus.Treponema;species.Treponema_pallidum	100.0	0.0	1139126	1031	905.0798594712087	yes	yes	yes	yes
161.20	Treponema pallidum subsp. pallidum strain PT_SIF1020	99.7	99.6	Good	Complete	161	1139178	1029	52.78	Treponema pallidum subsp. pallidum	161;160;157;137;136;203692;203691;2;131567;1	super kingdom.Bacteria;phylum.Spirochaetes;class.Spirochaetia;order.Spirochaetales;family.Spirochaetaceae;genus.Treponema;species.Treponema_pallidum	100.0	0.0	1139178	1029	903.2828934547542	yes	yes	yes	yes
161.21	Treponema pallidum subsp. pallidum strain PT_SIF1063	99.7	99.6	Good	Complete	161	1139145	1030	52.78	Treponema pallidum subsp. pallidum	161;160;157;137;136;203692;203691;2;131567;1	super kingdom.Bacteria;phylum.Spirochaetes;class.Spirochaetia;order.Spirochaetales;family.Spirochaetaceae;genus.Treponema;species.Treponema_pallidum	100.0	0.0	1139145	1030	904.18691211391	yes	yes	yes	yes
161.22	Treponema pallidum subsp. pallidum strain PT_SIF1127	99.6	99.5	Good	Complete	161	1138929	1033	52.45	Treponema pallidum subsp. pallidum	161;160;157;137;136;203692;203691;2;131567;1	super kingdom.Bacteria;phylum.Spirochaetes;class.Spirochaetia;order.Spirochaetales;family.Spirochaetaceae;genus.Treponema;species.Treponema_pallidum	99.19	0.0	1148230	1041	906.6127866368236	yes	yes	yes	yes
161.23	Treponema pallidum subsp. pallidum strain PT_SIF1135	99.7	99.6	Good	Complete	161	1139184	1031	52.78	Treponema pallidum subsp. pallidum	161;160;157;137;136;203692;203691;2;131567;1	super kingdom.Bacteria;phylum.Spirochaetes;class.Spirochaetia;order.Spirochaetales;family.Spirochaetaceae;genus.Treponema;species.Treponema_pallidum	100.0	0.0	1139184	1031	905.0337785643056	yes	yes	yes	yes
161.24	Treponema pallidum subsp. pallidum strain PT_SIF1140	99.3	99.2	Good	Complete	161	1139185	1041	52.44	Treponema pallidum subsp. pallidum	161;160;157;137;136;203692;203691;2;131567;1	super kingdom.Bacteria;phylum.Spirochaetes;class.Spirochaetia;order.Spirochaetales;family.Spirochaetaceae;genus.Treponema;species.Treponema_pallidum	96.02	0.0	1186404	1084	913.6853887883049	yes	yes	yes	yes
161.25	Treponema pallidum subsp. pallidum strain PT_SIF1142	99.7	99.6	Good	Complete	161	1139159	1030	52.78	Treponema pallidum subsp. pallidum	161;160;157;137;136;203692;203691;2;131567;1	super kingdom.Bacteria;phylum.Spirochaetes;class.Spirochaetia;order.Spirochaetales;family.Spirochaetaceae;genus.Treponema;species.Treponema_pallidum	100.0	0.0	1139159	1030	904.1757998663926	yes	yes	yes	yes
161.26	Treponema pallidum subsp. pallidum strain PT_SIF1156	99.7	99.6	Good	Complete	161	1139151	1032	52.78	Treponema pallidum subsp. pallidum	161;160;157;137;136;203692;203691;2;131567;1	super kingdom.Bacteria;phylum.Spirochaetes;class.Spirochaetia;order.Spirochaetales;family.Spirochaetaceae;genus.Treponema;species.Treponema_pallidum	100.0	0.0	1139151	1032	905.9378431832129	yes	yes	yes	yes
161.27	Treponema pallidum subsp. pallidum strain PT_SIF1167	99.7	99.6	Good	Complete	161	1139129	1031	52.78	Treponema pallidum subsp. pallidum	161;160;157;137;136;203692;203691;2;131567;1	super kingdom.Bacteria;phylum.Spirochaetes;class.Spirochaetia;order.Spirochaetales;family.Spirochaetaceae;genus.Treponema;species.Treponema_pallidum	100.0	0.0	1139129	1031	905.0774758609429	yes	yes	yes	yes
161.28	Treponema pallidum subsp. pallidum strain PT_SIF1183	99.7	99.6	Good	Complete	161	1139138	1030	52.78	Treponema pallidum subsp. pallidum	161;160;157;137;136;203692;203691;2;131567;1	super kingdom.Bacteria;phylum.Spirochaetes;class.Spirochaetia;order.Spirochaetales;family.Spirochaetaceae;genus.Treponema;species.Treponema_pallidum	100.0	0.0	1139138	1030	904.1924683400957	yes	yes	yes	yes
161.29	Treponema pallidum subsp. pallidum strain PT_SIF1196	99.7	99.6	Good	Complete	161	1139146	1030	52.78	Treponema pallidum subsp. pallidum	161;160;157;137;136;203692;203691;2;131567;1	super kingdom.Bacteria;phylum.Spirochaetes;class.Spirochaetia;order.Spirochaetales;family.Spirochaetaceae;genus.Treponema;species.Treponema_pallidum	100.0	0.0	1139146	1030	904.1861183728863	yes	yes	yes	yes
161.30	Treponema pallidum subsp. pallidum strain PT_SIF1200	99.7	99.6	Good	Complete	161	1139130	1031	52.78	Treponema pallidum subsp. pallidum	161;160;157;137;136;203692;203691;2;131567;1	super kingdom.Bacteria;phylum.Spirochaetes;class.Spirochaetia;order.Spirochaetales;family.Spirochaetaceae;genus.Treponema;species.Treponema_pallidum	100.0	0.0	1139130	1031	905.0766813269776	yes	yes	yes	yes
161.31	Treponema pallidum subsp. pallidum strain PT_SIF1242	99.7	99.6	Good	Complete	161	1139123	1025	52.78	Treponema pallidum subsp. pallidum	161;160;157;137;136;203692;203691;2;131567;1	super kingdom.Bacteria;phylum.Spirochaetes;class.Spirochaetia;order.Spirochaetales;family.Spirochaetaceae;genus.Treponema;species.Treponema_pallidum	100.0	0.0	1139123	1025	899.8150331439186	yes	yes	yes	yes
161.33	Treponema pallidum subsp. pallidum strain PT_SIF1261	99.7	99.6	Good	Complete	161	1139131	1035	52.78	Treponema pallidum subsp. pallidum	161;160;157;137;136;203692;203691;2;131567;1	super kingdom.Bacteria;phylum.Spirochaetes;class.Spirochaetia;order.Spirochaetales;family.Spirochaetaceae;genus.Treponema;species.Treponema_pallidum	100.0	0.0	1139131	1035	908.5873354337648	yes	yes	yes	yes
161.34	Treponema pallidum subsp. pallidum strain PT_SIF1278	99.7	99.6	Good	Complete	161	1139163	1033	52.78	Treponema pallidum subsp. pallidum	161;160;157;137;136;203692;203691;2;131567;1	super kingdom.Bacteria;phylum.Spirochaetes;class.Spirochaetia;order.Spirochaetales;family.Spirochaetaceae;genus.Treponema;species.Treponema_pallidum	100.0	0.0	1139163	1033	906.806137488665	yes	yes	yes	yes
161.35	Treponema pallidum subsp. pallidum strain PT_SIF1280	99.7	99.6	Good	Complete	161	1139135	1031	52.78	Treponema pallidum subsp. pallidum	161;160;157;137;136;203692;203691;2;131567;1	super kingdom.Bacteria;phylum.Spirochaetes;class.Spirochaetia;order.Spirochaetales;family.Spirochaetaceae;genus.Treponema;species.Treponema_pallidum	100.0	0.0	1139135	1031	905.0727086780759	yes	yes	yes	yes
161.36	Treponema pallidum subsp. pallidum strain PT_SIF1299	99.7	99.6	Good	Complete	161	1139137	1032	52.78	Treponema pallidum subsp. pallidum	161;160;157;137;136;203692;203691;2;131567;1	super kingdom.Bacteria;phylum.Spirochaetes;class.Spirochaetia;order.Spirochaetales;family.Spirochaetaceae;genus.Treponema;species.Treponema_pallidum	100.0	0.0	1139137	1032	905.9489771642919	yes	yes	yes	yes
161.37	Treponema pallidum subsp. pallidum strain PT_SIF1348	99.7	99.6	Good	Complete	161	1139158	1033	52.78	Treponema pallidum subsp. pallidum	161;160;157;137;136;203692;203691;2;131567;1	super kingdom.Bacteria;phylum.Spirochaetes;class.Spirochaetia;order.Spirochaetales;family.Spirochaetaceae;genus.Treponema;species.Treponema_pallidum	100.0	0.0	1139158	1033	906.810117648298	yes	yes	yes	yes
161.38	Treponema pallidum subsp. pallidum strain PT_SIF1252	99.7	99.6	Good	Complete	161	1139132	1033	52.78	Treponema pallidum subsp. pallidum	161;160;157;137;136;203692;203691;2;131567;1	super kingdom.Bacteria;phylum.Spirochaetes;class.Spirochaetia;order.Spirochaetales;family.Spirochaetaceae;genus.Treponema;species.Treponema_pallidum	100.0	0.0	1139132	1033	906.8308150416282	yes	yes	yes	yes
161.39	Treponema pallidum subsp. pallidum strain PT_SIF0751	99.7	99.6	Good	Complete	161	1139160	1030	52.78	Treponema pallidum subsp. pallidum	161;160;157;137;136;203692;203691;2;131567;1	super kingdom.Bacteria;phylum.Spirochaetes;class.Spirochaetia;order.Spirochaetales;family.Spirochaetaceae;genus.Treponema;species.Treponema_pallidum	100.0	0.0	1139160	1030	904.1750061448787	yes	yes	yes	yes
161.40	Treponema pallidum subsp. pallidum strain PT_SIF0877_3	99.7	99.6	Good	Complete	161	1139139	1035	52.78	Treponema pallidum subsp. pallidum	161;160;157;137;136;203692;203691;2;131567;1	super kingdom.Bacteria;phylum.Spirochaetes;class.Spirochaetia;order.Spirochaetales;family.Spirochaetaceae;genus.Treponema;species.Treponema_pallidum	100.0	0.0	1139139	1035	908.5809545630515	yes	yes	yes	yes
161.42	Treponema pallidum subsp. pallidum strain Seattle Nichols	99.7	99.6	Good	Complete	161	1139844	1024	52.77	Treponema pallidum subsp. pallidum	161;160;157;137;136;203692;203691;2;131567;1	super kingdom.Bacteria;phylum.Spirochaetes;class.Spirochaetia;order.Spirochaetales;family.Spirochaetaceae;genus.Treponema;species.Treponema_pallidum	99.19	0.0	1149152	1032	898.0535212052017	yes	yes	yes	yes
161.45	Treponema pallidum subsp. pallidum strain UZ1974	99.9	99.7	Good	Complete	161	1139510	1033	52.784912	Treponema pallidum subsp. pallidum	161;160;157;137;136;203692;203691;2;131567;1	super kingdom.Bacteria;phylum.Spirochaetes;class.Spirochaetia;order.Spirochaetales;family.Spirochaetaceae;genus.Treponema;species.Treponema_pallidum	100.0	0.0	1139510	1033	906.529999736729	yes	yes	yes	yes
161.67	Treponema pallidum subsp. pallidum strain Haiti B	99.7	99.6	Good	Complete	161	1139526	1038	52.78498	Treponema pallidum subsp. pallidum	161;160;157;137;136;203692;203691;2;131567;1	super kingdom.Bacteria;phylum.Spirochaetes;class.Spirochaetia;order.Spirochaetales;family.Spirochaetaceae;genus.Treponema;species.Treponema_pallidum	100.0	0.0	1139526	1038	910.9050605251657	yes	yes	no	no
161.68	Treponema pallidum subsp. pallidum strain CW88			Good	Complete	161	1139445	1042	52.78267	Treponema pallidum subsp. pallidum	161;160;157;137;136;203692;203691;2;131567;1	super kingdom.Bacteria;phylum.Spirochaetes;class.Spirochaetia;order.Spirochaetales;family.Spirochaetaceae;genus.Treponema;species.Treponema_pallidum	100.0	0.0	1139445	1042	914.4802952314503	yes	yes	no	no
161.69	Treponema pallidum subsp. pallidum strain CW83			Good	Complete	161	1139543	1037	52.785637	Treponema pallidum subsp. pallidum	161;160;157;137;136;203692;203691;2;131567;1	super kingdom.Bacteria;phylum.Spirochaetes;class.Spirochaetia;order.Spirochaetales;family.Spirochaetaceae;genus.Treponema;species.Treponema_pallidum	100.0	0.0	1139543	1037	910.0139266355021	yes	yes	no	no
161.70	Treponema pallidum subsp. pallidum strain CW86			Good	Complete	161	1139665	1034	52.786186	Treponema pallidum subsp. pallidum	161;160;157;137;136;203692;203691;2;131567;1	super kingdom.Bacteria;phylum.Spirochaetes;class.Spirochaetia;order.Spirochaetales;family.Spirochaetaceae;genus.Treponema;species.Treponema_pallidum	100.0	0.0	1139665	1034	907.2841580639925	yes	yes	no	no
161.71	Treponema pallidum subsp. pallidum strain CW82			Good	Complete	161	1139773	1034	52.792435	Treponema pallidum subsp. pallidum	161;160;157;137;136;203692;203691;2;131567;1	super kingdom.Bacteria;phylum.Spirochaetes;class.Spirochaetia;order.Spirochaetales;family.Spirochaetaceae;genus.Treponema;species.Treponema_pallidum	100.0	0.0	1139773	1034	907.198187709307	yes	yes	no	no
161.72	Treponema pallidum subsp. pallidum strain CW65			Good	Complete	161	1139123	1034	52.78213	Treponema pallidum subsp. pallidum	161;160;157;137;136;203692;203691;2;131567;1	super kingdom.Bacteria;phylum.Spirochaetes;class.Spirochaetia;order.Spirochaetales;family.Spirochaetaceae;genus.Treponema;species.Treponema_pallidum	100.0	0.0	1139123	1034	907.7158480690847	yes	yes	no	no
161.73	Treponema pallidum subsp. pallidum strain CW56			Good	Complete	161	1139415	1040	52.783318	Treponema pallidum subsp. pallidum	161;160;157;137;136;203692;203691;2;131567;1	super kingdom.Bacteria;phylum.Spirochaetes;class.Spirochaetia;order.Spirochaetales;family.Spirochaetaceae;genus.Treponema;species.Treponema_pallidum	100.0	0.0	1139415	1040	912.7490861538597	yes	yes	no	no
161.74	Treponema pallidum subsp. pallidum strain CW30			Good	Complete	161	1139568	1039	52.785915	Treponema pallidum subsp. pallidum	161;160;157;137;136;203692;203691;2;131567;1	super kingdom.Bacteria;phylum.Spirochaetes;class.Spirochaetia;order.Spirochaetales;family.Spirochaetaceae;genus.Treponema;species.Treponema_pallidum	100.0	0.0	1139568	1039	911.7490136613173	yes	yes	no	no
161.75	Treponema pallidum subsp. pallidum strain CW85			Good	Complete	161	1139522	1037	52.78411	Treponema pallidum subsp. pallidum	161;160;157;137;136;203692;203691;2;131567;1	super kingdom.Bacteria;phylum.Spirochaetes;class.Spirochaetia;order.Spirochaetales;family.Spirochaetaceae;genus.Treponema;species.Treponema_pallidum	100.0	0.0	1139522	1037	910.030697081759	yes	yes	no	no
161.76	Treponema pallidum subsp. pallidum strain CW84			Good	Complete	161	1139423	1040	52.78282	Treponema pallidum subsp. pallidum	161;160;157;137;136;203692;203691;2;131567;1	super kingdom.Bacteria;phylum.Spirochaetes;class.Spirochaetia;order.Spirochaetales;family.Spirochaetaceae;genus.Treponema;species.Treponema_pallidum	100.0	0.0	1139423	1040	912.7426776535141	yes	yes	no	no
161.77	Treponema pallidum subsp. pallidum strain CW59			Good	Complete	161	1139301	1034	52.78409	Treponema pallidum subsp. pallidum	161;160;157;137;136;203692;203691;2;131567;1	super kingdom.Bacteria;phylum.Spirochaetes;class.Spirochaetia;order.Spirochaetales;family.Spirochaetaceae;genus.Treponema;species.Treponema_pallidum	100.0	0.0	1139301	1034	907.574030041227	yes	yes	no	no
161.78	Treponema pallidum subsp. pallidum strain CW87			Good	Complete	161	1139592	1040	52.78203	Treponema pallidum subsp. pallidum	161;160;157;137;136;203692;203691;2;131567;1	super kingdom.Bacteria;phylum.Spirochaetes;class.Spirochaetia;order.Spirochaetales;family.Spirochaetaceae;genus.Treponema;species.Treponema_pallidum	100.0	0.0	1139592	1040	912.6073191106993	yes	yes	no	no
161.79	Treponema pallidum subsp. pallidum strain Philadelphia 1			Good	Complete	161	1139569	1039	52.785774	Treponema pallidum subsp. pallidum	161;160;157;137;136;203692;203691;2;131567;1	super kingdom.Bacteria;phylum.Spirochaetes;class.Spirochaetia;order.Spirochaetales;family.Spirochaetaceae;genus.Treponema;species.Treponema_pallidum	100.0	0.0	1139569	1039	911.7482135789935	yes	yes	no	no
161.80	Treponema pallidum subsp. pallidum strain Grady			Good	Complete	161	1139058	1034	52.77803	Treponema pallidum subsp. pallidum	161;160;157;137;136;203692;203691;2;131567;1	super kingdom.Bacteria;phylum.Spirochaetes;class.Spirochaetia;order.Spirochaetales;family.Spirochaetaceae;genus.Treponema;species.Treponema_pallidum	100.0	0.0	1139058	1034	907.7676465992074	yes	yes	no	no
161.81	Treponema pallidum subsp. pallidum strain X-4			Good	Complete	161	1139838	1029	52.794785	Treponema pallidum subsp. pallidum	161;160;157;137;136;203692;203691;2;131567;1	super kingdom.Bacteria;phylum.Spirochaetes;class.Spirochaetia;order.Spirochaetales;family.Spirochaetaceae;genus.Treponema;species.Treponema_pallidum	100.0	0.0	1139838	1029	902.7598658756771	yes	yes	no	no
162.3	Treponema phagedenis strain V1	96.1	94.8	Good	WGS	162	3129609	3589	39.92	Treponema phagedenis	162;157;137;136;203692;203691;2;131567;1	super kingdom.Bacteria;phylum.Spirochaetes;class.Spirochaetia;order.Spirochaetales;family.Spirochaetaceae;genus.Treponema;species.Treponema_phagedenis	100.0	1.61	3080021	3532	1146.7454280344193	yes	yes	yes	yes
162.5	Treponema phagedenis strain S11.1			Good	Complete	162	3436741	3704	39.980057	Treponema phagedenis	162;157;137;136;203692;203691;2;131567;1	super kingdom.Bacteria;phylum.Spirochaetes;class.Spirochaetia;order.Spirochaetales;family.Spirochaetaceae;genus.Treponema;species.Treponema_phagedenis	100.0	0.81	3409127	3674	1077.6952574662077	yes	yes	no	no
162.6	Treponema phagedenis strain S8.5			Good	Complete	162	3244101	3491	39.887844	Treponema phagedenis	162;157;137;136;203692;203691;2;131567;1	super kingdom.Bacteria;phylum.Spirochaetes;class.Spirochaetia;order.Spirochaetales;family.Spirochaetaceae;genus.Treponema;species.Treponema_phagedenis	98.39	1.61	3244101	3491	1076.1070632511132	yes	yes	no	no
162.7	Treponema phagedenis strain S2.3			Good	Complete	162	3446583	3725	39.974113	Treponema phagedenis	162;157;137;136;203692;203691;2;131567;1	super kingdom.Bacteria;phylum.Spirochaetes;class.Spirochaetia;order.Spirochaetales;family.Spirochaetaceae;genus.Treponema;species.Treponema_phagedenis	100.0	0.81	3418890	3695	1080.760129749714	yes	yes	no	no
162.8	Treponema phagedenis strain B31.4			Good	Complete	162	3186808	3347	39.933376	Treponema phagedenis	162;157;137;136;203692;203691;2;131567;1	super kingdom.Bacteria;phylum.Spirochaetes;class.Spirochaetia;order.Spirochaetales;family.Spirochaetaceae;genus.Treponema;species.Treponema_phagedenis	100.0	1.61	3136313	3294	1050.2778262246147	yes	yes	no	no
162.9	Treponema phagedenis strain B36.5			Good	Complete	162	3708782	4082	39.954197	Treponema phagedenis	162;157;137;136;203692;203691;2;131567;1	super kingdom.Bacteria;phylum.Spirochaetes;class.Spirochaetia;order.Spirochaetales;family.Spirochaetaceae;genus.Treponema;species.Treponema_phagedenis	100.0	2.42	3621150	3986	1100.7552849232977	yes	yes	no	no
162.10	Treponema phagedenis strain B43.1			Good	Complete	162	3372116	3538	39.907494	Treponema phagedenis	162;157;137;136;203692;203691;2;131567;1	super kingdom.Bacteria;phylum.Spirochaetes;class.Spirochaetia;order.Spirochaetales;family.Spirochaetaceae;genus.Treponema;species.Treponema_phagedenis	100.0	1.61	3318685	3482	1049.210756670187	yes	yes	no	no
163.6	Treponema bryantii strain B25			Good	WGS	163	3432581	3080	38.39909	Treponema bryantii	163;157;137;136;203692;203691;2;131567;1	super kingdom.Bacteria;phylum.Spirochaetes;class.Spirochaetia;order.Spirochaetales;family.Spirochaetaceae;genus.Treponema;species.Treponema_bryantii	100.0	1.4	3385188	3037	897.143674147492	yes	yes	no	no
163.7	Treponema bryantii strain XBD1002			Good	WGS	163	3191470	2778	39.97327	Treponema bryantii	163;157;137;136;203692;203691;2;131567;1	super kingdom.Bacteria;phylum.Spirochaetes;class.Spirochaetia;order.Spirochaetales;family.Spirochaetaceae;genus.Treponema;species.Treponema_bryantii	99.3	0.23	3206541	2791	870.4083309709746	yes	yes	no	no
164.3	Treponema pectinovorum strain Marseille-2-CSURP6642			Good	WGS	164	2222979	2137	36.94025	Treponema pectinovorum	164;157;137;136;203692;203691;2;131567;1	super kingdom.Bacteria;phylum.Spirochaetes;class.Spirochaetia;order.Spirochaetales;family.Spirochaetaceae;genus.Treponema;species.Treponema_pectinovorum	98.95	0.23	2241358	2155	961.4706798289251	yes	yes	no	no
164.4	Treponema pectinovorum strain Marseille-4-CSURP7639			Good	WGS	164	2140854	1978	37.008644	Treponema pectinovorum	164;157;137;136;203692;203691;2;131567;1	super kingdom.Bacteria;phylum.Spirochaetes;class.Spirochaetia;order.Spirochaetales;family.Spirochaetaceae;genus.Treponema;species.Treponema_pectinovorum	96.5	0.7	2202525	2035	923.9395693578961	yes	yes	no	no
164.5	Treponema pectinovorum strain Marseille-3-CSURP7641			Good	WGS	164	2224027	2053	37.128075	Treponema pectinovorum	164;157;137;136;203692;203691;2;131567;1	super kingdom.Bacteria;phylum.Spirochaetes;class.Spirochaetia;order.Spirochaetales;family.Spirochaetaceae;genus.Treponema;species.Treponema_pectinovorum	98.95	0.0	2247627	2075	923.1958861501486	yes	yes	no	no
164.6	Treponema pectinovorum strain Marseille-1-CSURP6641			Good	WGS	164	2246732	2057	36.77045	Treponema pectinovorum	164;157;137;136;203692;203691;2;131567;1	super kingdom.Bacteria;phylum.Spirochaetes;class.Spirochaetia;order.Spirochaetales;family.Spirochaetaceae;genus.Treponema;species.Treponema_pectinovorum	98.95	0.7	2254623	2064	915.4523838353463	yes	yes	no	no
164.7	Treponema pectinovorum strain ATCC 700769			Good	WGS	164	2319274	2183	36.880367	Treponema pectinovorum	164;157;137;136;203692;203691;2;131567;1	super kingdom.Bacteria;phylum.Spirochaetes;class.Spirochaetia;order.Spirochaetales;family.Spirochaetaceae;genus.Treponema;species.Treponema_pectinovorum	98.95	0.7	2327420	2191	941.3857404336131	yes	yes	no	no
166.3	Treponema sp. strain DOLZORAL124_36_15	94.9	94.3	Good	WGS	166	1910348	1851	36.25	Treponema sp.	166;2638727;157;137;136;203692;203691;2;131567;1	super kingdom.Bacteria;phylum.Spirochaetes;class.Spirochaetia;order.Spirochaetales;family.Spirochaetaceae;genus.Treponema;species.Treponema_sp.	91.94	0.81	2059674	1996	969.0853989514845	yes	yes	yes	yes
166.4	Treponema sp. strain SZUA-426	90.6	88.8	Good	WGS	166	2497411	2358	62.940662	Treponema sp.	166;2638727;157;137;136;203692;203691;2;131567;1	super kingdom.Bacteria;phylum.Spirochaetes;class.Spirochaetia;order.Spirochaetales;family.Spirochaetaceae;genus.Treponema;species.Treponema_sp.	85.06	0.1	2932610	2769	944.2101063557718	yes	yes	yes	yes
166.15	Treponema sp. strain UBA9738	92.1	88.8	Good	WGS	166	2031602	1976	43.296898	Treponema sp.	166;2638727;157;137;136;203692;203691;2;131567;1	super kingdom.Bacteria;phylum.Spirochaetes;class.Spirochaetia;order.Spirochaetales;family.Spirochaetaceae;genus.Treponema;species.Treponema_sp.	79.5	1.17	2518411	2449	972.438573370272	yes	yes	yes	yes
166.16	Treponema sp. strain UBA12315	94.8	88.1	Good	WGS	166	3446493	3653	50.363396	Treponema sp.	166;2638727;157;137;136;203692;203691;2;131567;1	super kingdom.Bacteria;phylum.Spirochaetes;class.Spirochaetia;order.Spirochaetales;family.Spirochaetaceae;genus.Treponema;species.Treponema_sp.	82.94	1.4	4086428	4331	1059.8498248347946	yes	yes	yes	yes
166.17	Treponema sp. strain UBA10262	92.3	91.1	Good	WGS	166	1958858	1901	46.940144	Treponema sp.	166;2638727;157;137;136;203692;203691;2;131567;1	super kingdom.Bacteria;phylum.Spirochaetes;class.Spirochaetia;order.Spirochaetales;family.Spirochaetaceae;genus.Treponema;species.Treponema_sp.	75.09	0.7	2584586	2508	970.3681750191327	yes	yes	yes	yes
166.19	Treponema sp. strain UBA10258	92.7	90.7	Good	WGS	166	1723729	1656	40.083282	Treponema sp.	166;2638727;157;137;136;203692;203691;2;131567;1	super kingdom.Bacteria;phylum.Spirochaetes;class.Spirochaetia;order.Spirochaetales;family.Spirochaetaceae;genus.Treponema;species.Treponema_sp.	79.28	0.0	2174229	2089	960.8003572760734	yes	yes	yes	yes
166.20	Treponema sp. strain UBA9749	90.8	89.7	Good	WGS	166	2133017	2079	46.8666	Treponema sp.	166;2638727;157;137;136;203692;203691;2;131567;1	super kingdom.Bacteria;phylum.Spirochaetes;class.Spirochaetia;order.Spirochaetales;family.Spirochaetaceae;genus.Treponema;species.Treponema_sp.	79.27	1.4	2644127	2577	974.6127928045817	yes	yes	yes	yes
166.22	Treponema sp. strain UBA10306	89.9	88.3	Good	WGS	166	1663763	1622	40.121952	Treponema sp.	166;2638727;157;137;136;203692;203691;2;131567;1	super kingdom.Bacteria;phylum.Spirochaetes;class.Spirochaetia;order.Spirochaetales;family.Spirochaetaceae;genus.Treponema;species.Treponema_sp.	77.75	0.0	2139888	2086	974.8173736195539	yes	yes	yes	yes
166.23	Treponema sp. strain UBA11004	95.3	90.7	Good	WGS	166	2087959	2334	38.172813	Treponema sp.	166;2638727;157;137;136;203692;203691;2;131567;1	super kingdom.Bacteria;phylum.Spirochaetes;class.Spirochaetia;order.Spirochaetales;family.Spirochaetaceae;genus.Treponema;species.Treponema_sp.	88.54	0.23	2352100	2629	1117.724586539688	yes	yes	yes	yes
166.24	Treponema sp. strain UBA10287	91	88.3	Good	WGS	166	2379782	2441	57.715675	Treponema sp.	166;2638727;157;137;136;203692;203691;2;131567;1	super kingdom.Bacteria;phylum.Spirochaetes;class.Spirochaetia;order.Spirochaetales;family.Spirochaetaceae;genus.Treponema;species.Treponema_sp.	78.08	1.4	2994190	3071	1025.6530146717475	yes	yes	yes	yes
166.25	Treponema sp. strain UBA8127	94.3	91	Good	WGS	166	2491497	2933	49.226532	Treponema sp.	166;2638727;157;137;136;203692;203691;2;131567;1	super kingdom.Bacteria;phylum.Spirochaetes;class.Spirochaetia;order.Spirochaetales;family.Spirochaetaceae;genus.Treponema;species.Treponema_sp.	86.8	1.52	2820988	3321	1177.2471205123877	yes	yes	yes	yes
166.26	Treponema sp. strain UBA9823	92.1	90.7	Good	WGS	166	1920806	1843	47.05652	Treponema sp.	166;2638727;157;137;136;203692;203691;2;131567;1	super kingdom.Bacteria;phylum.Spirochaetes;class.Spirochaetia;order.Spirochaetales;family.Spirochaetaceae;genus.Treponema;species.Treponema_sp.	75.46	0.17	2539741	2437	959.5466624352641	yes	yes	yes	yes
166.27	Treponema sp. strain UBA12037	92.2	89.4	Good	WGS	166	4863556	4580	61.479237	Treponema sp.	166;2638727;157;137;136;203692;203691;2;131567;1	super kingdom.Bacteria;phylum.Spirochaetes;class.Spirochaetia;order.Spirochaetales;family.Spirochaetaceae;genus.Treponema;species.Treponema_sp.	89.77	1.14	5349858	5038	941.7072378369669	yes	yes	yes	yes
166.29	Treponema sp. strain UBA8850	99.3	98.9	Good	WGS	166	2710007	2691	38.03322	Treponema sp.	166;2638727;157;137;136;203692;203691;2;131567;1	super kingdom.Bacteria;phylum.Spirochaetes;class.Spirochaetia;order.Spirochaetales;family.Spirochaetaceae;genus.Treponema;species.Treponema_sp.	100.0	0.0	2710007	2691	992.986364979869	yes	yes	yes	yes
166.30	Treponema sp. strain UBA12279	98.7	95.1	Good	WGS	166	2146854	2368	38.85419	Treponema sp.	166;2638727;157;137;136;203692;203691;2;131567;1	super kingdom.Bacteria;phylum.Spirochaetes;class.Spirochaetia;order.Spirochaetales;family.Spirochaetaceae;genus.Treponema;species.Treponema_sp.	86.66	2.84	2398720	2646	1103.0883137673425	yes	yes	yes	yes
166.42	Treponema sp. strain W3P1.029			Good	WGS	166	3713748	3473	40.06559	Treponema sp.	166;2638727;157;137;136;203692;203691;2;131567;1	super kingdom.Bacteria;phylum.Spirochaetes;class.Spirochaetia;order.Spirochaetales;family.Spirochaetaceae;genus.Treponema;species.Treponema_sp.	93.01	4.46	3810145	3563	935.1350145466905	yes	yes	no	no
166.43	Treponema sp. strain W1P33.006			Good	WGS	166	2569688	2458	42.289104	Treponema sp.	166;2638727;157;137;136;203692;203691;2;131567;1	super kingdom.Bacteria;phylum.Spirochaetes;class.Spirochaetia;order.Spirochaetales;family.Spirochaetaceae;genus.Treponema;species.Treponema_sp.	97.2	1.4	2606174	2493	956.574656949229	yes	yes	no	no
166.44	Treponema sp. strain W1P25.018			Good	WGS	166	2110065	1980	43.9104	Treponema sp.	166;2638727;157;137;136;203692;203691;2;131567;1	super kingdom.Bacteria;phylum.Spirochaetes;class.Spirochaetia;order.Spirochaetales;family.Spirochaetaceae;genus.Treponema;species.Treponema_sp.	90.27	2.45	2275739	2135	938.1567921453207	yes	yes	no	no
166.45	Treponema sp. strain W0P37.011			Good	WGS	166	2598084	2654	38.980843	Treponema sp.	166;2638727;157;137;136;203692;203691;2;131567;1	super kingdom.Bacteria;phylum.Spirochaetes;class.Spirochaetia;order.Spirochaetales;family.Spirochaetaceae;genus.Treponema;species.Treponema_sp.	99.3	1.05	2589022	2645	1021.6212917464587	yes	yes	no	no
168.4	Treponema pallidum subsp. pertenue strain Ghana-051	99.9	99.7	Good	WGS	168	1139577	1030	52.77	Treponema pallidum subsp. pertenue	168;160;157;137;136;203692;203691;2;131567;1	super kingdom.Bacteria;phylum.Spirochaetes;class.Spirochaetia;order.Spirochaetales;family.Spirochaetaceae;genus.Treponema;species.Treponema_pallidum	99.97	0.0	1139919	1030	903.5729731673916	yes	yes	yes	yes
168.8	Treponema pallidum subsp. pertenue strain LMNP-1	99.9	99.8	Good	WGS	168	1139772	1030	52.78876	Treponema pallidum subsp. pertenue	168;160;157;137;136;203692;203691;2;131567;1	super kingdom.Bacteria;phylum.Spirochaetes;class.Spirochaetia;order.Spirochaetales;family.Spirochaetaceae;genus.Treponema;species.Treponema_pallidum	99.17	0.0	1149311	1039	904.0198866973343	yes	yes	yes	yes
168.10	Treponema pallidum subsp. pertenue strain Kampung Dalan K363	99.7	99.6	Good	Complete	168	1139764	1035	52.787197	Treponema pallidum subsp. pertenue	168;160;157;137;136;203692;203691;2;131567;1	super kingdom.Bacteria;phylum.Spirochaetes;class.Spirochaetia;order.Spirochaetales;family.Spirochaetaceae;genus.Treponema;species.Treponema_pallidum	99.97	0.0	1140106	1035	907.8103264082463	yes	yes	no	no
168.11	Treponema pallidum subsp. pertenue strain Sei Geringging K403	99.6	99.5	Good	Complete	168	1139464	1037	52.781517	Treponema pallidum subsp. pertenue	168;160;157;137;136;203692;203691;2;131567;1	super kingdom.Bacteria;phylum.Spirochaetes;class.Spirochaetia;order.Spirochaetales;family.Spirochaetaceae;genus.Treponema;species.Treponema_pallidum	99.97	0.0	1139806	1037	909.8039490930913	yes	yes	no	no
168.12	Treponema pallidum subsp. pertenue strain CDC-1	99.6	99.5	Good	Complete	168	1139578	1036	52.785446	Treponema pallidum subsp. pertenue	168;160;157;137;136;203692;203691;2;131567;1	super kingdom.Bacteria;phylum.Spirochaetes;class.Spirochaetia;order.Spirochaetales;family.Spirochaetaceae;genus.Treponema;species.Treponema_pallidum	99.97	0.0	1139920	1036	908.8357077689662	yes	yes	no	no
172.13	Leptospira biflexa strain 201601962	99.4	99.1	Good	WGS	172	3837723	3793	39.068607	Leptospira biflexa	172;171;170;1643688;203692;203691;2;131567;1	super kingdom.Bacteria;phylum.Spirochaetes;class.Spirochaetia;order.Leptospirales;family.Leptospiraceae;genus.Leptospira;species.Leptospira_biflexa	100.0	0.0	3837723	3793	988.3464752406571	yes	yes	no	no
172.14	Leptospira biflexa strain 201601961	99.4	99	Good	WGS	172	3840648	3810	39.065464	Leptospira biflexa	172;171;170;1643688;203692;203691;2;131567;1	super kingdom.Bacteria;phylum.Spirochaetes;class.Spirochaetia;order.Leptospirales;family.Leptospiraceae;genus.Leptospira;species.Leptospira_biflexa	100.0	0.0	3840648	3810	992.0200966086973	yes	yes	no	no
172.15	Leptospira biflexa strain 201601960	99.5	99.2	Good	WGS	172	3890493	3832	38.97866	Leptospira biflexa	172;171;170;1643688;203692;203691;2;131567;1	super kingdom.Bacteria;phylum.Spirochaetes;class.Spirochaetia;order.Leptospirales;family.Leptospiraceae;genus.Leptospira;species.Leptospira_biflexa	100.0	0.0	3890493	3832	984.9651445202447	yes	yes	no	no
172.16	Leptospira biflexa strain 201601958	99.5	99.2	Good	WGS	172	3834564	3764	39.040527	Leptospira biflexa	172;171;170;1643688;203692;203691;2;131567;1	super kingdom.Bacteria;phylum.Spirochaetes;class.Spirochaetia;order.Leptospirales;family.Leptospiraceae;genus.Leptospira;species.Leptospira_biflexa	100.0	0.0	3834564	3764	981.5979078716642	yes	yes	no	no
172.17	Leptospira biflexa strain 201601959	99.5	99.2	Good	WGS	172	3879078	3827	38.99321	Leptospira biflexa	172;171;170;1643688;203692;203691;2;131567;1	super kingdom.Bacteria;phylum.Spirochaetes;class.Spirochaetia;order.Leptospirales;family.Leptospiraceae;genus.Leptospira;species.Leptospira_biflexa	100.0	0.0	3879078	3827	986.5746447996148	yes	yes	no	no
173.11	Leptospira interrogans strain Capivara	98.4	91.7	Good	WGS	173	4513890	5605	34.98	Leptospira interrogans	173;171;170;1643688;203692;203691;2;131567;1	super kingdom.Bacteria;phylum.Spirochaetes;class.Spirochaetia;order.Leptospirales;family.Leptospiraceae;genus.Leptospira;species.Leptospira_interrogans	92.94	0.0	4856779	6031	1241.7694937323688	yes	yes	yes	yes
173.12	Leptospira interrogans strain 702	99.5	99	Good	WGS	173	4625919	5051	34.96	Leptospira interrogans	173;171;170;1643688;203692;203691;2;131567;1	super kingdom.Bacteria;phylum.Spirochaetes;class.Spirochaetia;order.Leptospirales;family.Leptospiraceae;genus.Leptospira;species.Leptospira_interrogans	96.47	0.0	4795189	5236	1091.9277634312225	yes	yes	yes	yes
173.13	Leptospira interrogans strain 733	99.5	99	Good	WGS	173	4627169	5035	34.96	Leptospira interrogans	173;171;170;1643688;203692;203691;2;131567;1	super kingdom.Bacteria;phylum.Spirochaetes;class.Spirochaetia;order.Leptospirales;family.Leptospiraceae;genus.Leptospira;species.Leptospira_interrogans	96.47	0.0	4796485	5219	1088.0884647820226	yes	yes	yes	yes
173.14	Leptospira interrogans strain H78Shuang4	99.5	99	Good	WGS	173	4715808	5300	35.02	Leptospira interrogans	173;171;170;1643688;203692;203691;2;131567;1	super kingdom.Bacteria;phylum.Spirochaetes;class.Spirochaetia;order.Leptospirales;family.Leptospiraceae;genus.Leptospira;species.Leptospira_interrogans	96.47	0.0	4888367	5494	1123.8927028187532	yes	yes	yes	yes
173.15	Leptospira interrogans strain 56673	99.5	99	Good	WGS	173	4620362	5094	34.94	Leptospira interrogans	173;171;170;1643688;203692;203691;2;131567;1	super kingdom.Bacteria;phylum.Spirochaetes;class.Spirochaetia;order.Leptospirales;family.Leptospiraceae;genus.Leptospira;species.Leptospira_interrogans	96.47	0.0	4789429	5280	1102.4278677061504	yes	yes	yes	yes
173.16	Leptospira interrogans strain 56666	99.5	99.1	Good	WGS	173	4618420	5095	34.94	Leptospira interrogans	173;171;170;1643688;203692;203691;2;131567;1	super kingdom.Bacteria;phylum.Spirochaetes;class.Spirochaetia;order.Leptospirales;family.Leptospiraceae;genus.Leptospira;species.Leptospira_interrogans	96.47	0.0	4787416	5281	1103.1002946056913	yes	yes	yes	yes
173.17	Leptospira interrogans strain 56678	99.5	99.4	Good	WGS	173	4533171	4961	34.97	Leptospira interrogans	173;171;170;1643688;203692;203691;2;131567;1	super kingdom.Bacteria;phylum.Spirochaetes;class.Spirochaetia;order.Leptospirales;family.Leptospiraceae;genus.Leptospira;species.Leptospira_interrogans	96.47	0.0	4699047	5143	1094.4772418747887	yes	yes	yes	yes
173.18	Leptospira interrogans strain 200040	99.5	99.1	Good	WGS	173	4798825	5392	35.15	Leptospira interrogans	173;171;170;1643688;203692;203691;2;131567;1	super kingdom.Bacteria;phylum.Spirochaetes;class.Spirochaetia;order.Leptospirales;family.Leptospiraceae;genus.Leptospira;species.Leptospira_interrogans	96.47	0.0	4974422	5589	1123.5476202059253	yes	yes	yes	yes
173.19	Leptospira interrogans strain 200509	99.5	99.1	Good	WGS	173	4771963	5399	34.98	Leptospira interrogans	173;171;170;1643688;203692;203691;2;131567;1	super kingdom.Bacteria;phylum.Spirochaetes;class.Spirochaetia;order.Leptospirales;family.Leptospiraceae;genus.Leptospira;species.Leptospira_interrogans	96.47	0.0	4946577	5597	1131.4895128489861	yes	yes	yes	yes
173.20	Leptospira interrogans strain CMCC-1	99.5	99	Good	WGS	173	4784356	5347	34.96	Leptospira interrogans	173;171;170;1643688;203692;203691;2;131567;1	super kingdom.Bacteria;phylum.Spirochaetes;class.Spirochaetia;order.Leptospirales;family.Leptospiraceae;genus.Leptospira;species.Leptospira_interrogans	96.47	0.0	4959424	5543	1117.6701165296615	yes	yes	yes	yes
173.21	Leptospira interrogans strain CMCC-3	99.5	99.2	Good	WGS	173	4631104	5148	34.9	Leptospira interrogans	173;171;170;1643688;203692;203691;2;131567;1	super kingdom.Bacteria;phylum.Spirochaetes;class.Spirochaetia;order.Leptospirales;family.Leptospiraceae;genus.Leptospira;species.Leptospira_interrogans	96.47	0.0	4800564	5336	1111.536061179478	yes	yes	yes	yes
173.22	Leptospira interrogans strain J50	99.5	98.4	Good	WGS	173	4758101	5392	35.04	Leptospira interrogans	173;171;170;1643688;203692;203691;2;131567;1	super kingdom.Bacteria;phylum.Spirochaetes;class.Spirochaetia;order.Leptospirales;family.Leptospiraceae;genus.Leptospira;species.Leptospira_interrogans	96.47	0.11	4926590	5583	1133.2382033008632	yes	yes	yes	yes
173.23	Leptospira interrogans strain 20046	99.5	98.3	Good	WGS	173	4888434	5397	35.26	Leptospira interrogans	173;171;170;1643688;203692;203691;2;131567;1	super kingdom.Bacteria;phylum.Spirochaetes;class.Spirochaetia;order.Leptospirales;family.Leptospiraceae;genus.Leptospira;species.Leptospira_interrogans	96.47	0.11	5061539	5588	1104.0120406066217	yes	yes	yes	yes
173.24	Leptospira interrogans strain G32	99.5	99.3	Good	WGS	173	4619992	5084	34.94	Leptospira interrogans	173;171;170;1643688;203692;203691;2;131567;1	super kingdom.Bacteria;phylum.Spirochaetes;class.Spirochaetia;order.Leptospirales;family.Leptospiraceae;genus.Leptospira;species.Leptospira_interrogans	96.47	0.0	4789045	5270	1100.4281646967193	yes	yes	yes	yes
173.25	Leptospira interrogans strain 56612	99.5	99	Good	WGS	173	4692957	5284	35.01	Leptospira interrogans	173;171;170;1643688;203692;203691;2;131567;1	super kingdom.Bacteria;phylum.Spirochaetes;class.Spirochaetia;order.Leptospirales;family.Leptospiraceae;genus.Leptospira;species.Leptospira_interrogans	96.47	0.0	4864680	5477	1125.8705608590903	yes	yes	yes	yes
173.26	Leptospira interrogans strain 56618	99.5	99.3	Good	WGS	173	4534074	4929	34.97	Leptospira interrogans	173;171;170;1643688;203692;203691;2;131567;1	super kingdom.Bacteria;phylum.Spirochaetes;class.Spirochaetia;order.Leptospirales;family.Leptospiraceae;genus.Leptospira;species.Leptospira_interrogans	96.47	0.0	4699983	5109	1087.0252083890516	yes	yes	yes	yes
173.27	Leptospira interrogans strain 56626	99.5	99.1	Good	WGS	173	4639972	5088	34.96	Leptospira interrogans	173;171;170;1643688;203692;203691;2;131567;1	super kingdom.Bacteria;phylum.Spirochaetes;class.Spirochaetia;order.Leptospirales;family.Leptospiraceae;genus.Leptospira;species.Leptospira_interrogans	96.47	0.0	4809756	5274	1096.521320416254	yes	yes	yes	yes
173.28	Leptospira interrogans strain 56627	99.5	99.2	Good	WGS	173	4834381	5395	34.95	Leptospira interrogans	173;171;170;1643688;203692;203691;2;131567;1	super kingdom.Bacteria;phylum.Spirochaetes;class.Spirochaetia;order.Leptospirales;family.Leptospiraceae;genus.Leptospira;species.Leptospira_interrogans	96.47	0.0	5011279	5592	1115.8827915987117	yes	yes	yes	yes
173.29	Leptospira interrogans strain 56630	99.5	99	Good	WGS	173	4564593	5044	34.92	Leptospira interrogans	173;171;170;1643688;203692;203691;2;131567;1	super kingdom.Bacteria;phylum.Spirochaetes;class.Spirochaetia;order.Leptospirales;family.Leptospiraceae;genus.Leptospira;species.Leptospira_interrogans	97.65	0.0	4674442	5165	1104.9447185353888	yes	yes	yes	yes
173.30	Leptospira interrogans strain 56635	99.5	99.1	Good	WGS	173	4845566	5579	35.06	Leptospira interrogans	173;171;170;1643688;203692;203691;2;131567;1	super kingdom.Bacteria;phylum.Spirochaetes;class.Spirochaetia;order.Leptospirales;family.Leptospiraceae;genus.Leptospira;species.Leptospira_interrogans	96.47	0.0	5022873	5783	1151.333111547913	yes	yes	yes	yes
173.31	Leptospira interrogans strain 56638	99.4	98.9	Good	WGS	173	4814458	5558	34.95	Leptospira interrogans	173;171;170;1643688;203692;203691;2;131567;1	super kingdom.Bacteria;phylum.Spirochaetes;class.Spirochaetia;order.Leptospirales;family.Leptospiraceae;genus.Leptospira;species.Leptospira_interrogans	96.47	0.0	4990627	5761	1154.3639706994734	yes	yes	yes	yes
173.32	Leptospira interrogans strain 56642	99.5	99	Good	WGS	173	4915018	5671	35.0	Leptospira interrogans	173;171;170;1643688;203692;203691;2;131567;1	super kingdom.Bacteria;phylum.Spirochaetes;class.Spirochaetia;order.Leptospirales;family.Leptospiraceae;genus.Leptospira;species.Leptospira_interrogans	95.29	0.0	5157958	5951	1153.7511550113436	yes	yes	yes	yes
173.33	Leptospira interrogans strain 56647	99.5	99.1	Good	WGS	173	4868105	5553	34.96	Leptospira interrogans	173;171;170;1643688;203692;203691;2;131567;1	super kingdom.Bacteria;phylum.Spirochaetes;class.Spirochaetia;order.Leptospirales;family.Leptospiraceae;genus.Leptospira;species.Leptospira_interrogans	95.29	0.0	5108726	5827	1140.597479684759	yes	yes	yes	yes
173.34	Leptospira interrogans strain 56652	99.3	98.8	Good	WGS	173	4855805	5387	34.98	Leptospira interrogans	173;171;170;1643688;203692;203691;2;131567;1	super kingdom.Bacteria;phylum.Spirochaetes;class.Spirochaetia;order.Leptospirales;family.Leptospiraceae;genus.Leptospira;species.Leptospira_interrogans	96.47	0.0	5033487	5584	1109.3701046610431	yes	yes	yes	yes
173.35	Leptospira interrogans strain 56656	99.5	99.2	Good	WGS	173	4814516	5433	34.99	Leptospira interrogans	173;171;170;1643688;203692;203691;2;131567;1	super kingdom.Bacteria;phylum.Spirochaetes;class.Spirochaetia;order.Leptospirales;family.Leptospiraceae;genus.Leptospira;species.Leptospira_interrogans	96.47	0.0	4990687	5632	1128.501947727838	yes	yes	yes	yes
173.36	Leptospira interrogans strain 56101	99.5	99.3	Good	WGS	173	4575610	4977	34.98	Leptospira interrogans	173;171;170;1643688;203692;203691;2;131567;1	super kingdom.Bacteria;phylum.Spirochaetes;class.Spirochaetia;order.Leptospirales;family.Leptospiraceae;genus.Leptospira;species.Leptospira_interrogans	96.47	0.0	4743039	5159	1087.6992577965307	yes	yes	yes	yes
173.37	Leptospira interrogans strain 56104	99.2	98.8	Good	WGS	173	4689772	5223	35.02	Leptospira interrogans	173;171;170;1643688;203692;203691;2;131567;1	super kingdom.Bacteria;phylum.Spirochaetes;class.Spirochaetia;order.Leptospirales;family.Leptospiraceae;genus.Leptospira;species.Leptospira_interrogans	95.29	0.0	4921578	5481	1113.6672018608665	yes	yes	yes	yes
173.38	Leptospira interrogans strain 56121	99.5	99.1	Good	WGS	173	4763351	5378	34.98	Leptospira interrogans	173;171;170;1643688;203692;203691;2;131567;1	super kingdom.Bacteria;phylum.Spirochaetes;class.Spirochaetia;order.Leptospirales;family.Leptospiraceae;genus.Leptospira;species.Leptospira_interrogans	95.29	0.0	4998794	5644	1129.0723322465378	yes	yes	yes	yes
173.39	Leptospira interrogans strain 56126	99.5	99.1	Good	WGS	173	4792311	5337	34.94	Leptospira interrogans	173;171;170;1643688;203692;203691;2;131567;1	super kingdom.Bacteria;phylum.Spirochaetes;class.Spirochaetia;order.Leptospirales;family.Leptospiraceae;genus.Leptospira;species.Leptospira_interrogans	96.47	0.0	4967670	5532	1113.6005410987445	yes	yes	yes	yes
173.40	Leptospira interrogans strain 56129	99.5	99.2	Good	WGS	173	4626336	5016	34.91	Leptospira interrogans	173;171;170;1643688;203692;203691;2;131567;1	super kingdom.Bacteria;phylum.Spirochaetes;class.Spirochaetia;order.Leptospirales;family.Leptospiraceae;genus.Leptospira;species.Leptospira_interrogans	96.47	0.0	4795621	5200	1084.322551761284	yes	yes	yes	yes
173.41	Leptospira interrogans strain 56143	99.5	99.1	Good	WGS	173	4813974	5433	34.98	Leptospira interrogans	173;171;170;1643688;203692;203691;2;131567;1	super kingdom.Bacteria;phylum.Spirochaetes;class.Spirochaetia;order.Leptospirales;family.Leptospiraceae;genus.Leptospira;species.Leptospira_interrogans	96.47	0.0	4990125	5632	1128.6290423586584	yes	yes	yes	yes
173.42	Leptospira interrogans strain 56201	99.3	98.9	Good	WGS	173	4891963	5647	35.21	Leptospira interrogans	173;171;170;1643688;203692;203691;2;131567;1	super kingdom.Bacteria;phylum.Spirochaetes;class.Spirochaetia;order.Leptospirales;family.Leptospiraceae;genus.Leptospira;species.Leptospira_interrogans	96.47	0.0	5070968	5854	1154.4146995208803	yes	yes	yes	yes
173.43	Leptospira interrogans strain 56601-V	99.5	99.1	Good	WGS	173	4599506	5077	34.94	Leptospira interrogans	173;171;170;1643688;203692;203691;2;131567;1	super kingdom.Bacteria;phylum.Spirochaetes;class.Spirochaetia;order.Leptospirales;family.Leptospiraceae;genus.Leptospira;species.Leptospira_interrogans	96.47	0.0	4767810	5263	1103.8611018475988	yes	yes	yes	yes
173.44	Leptospira interrogans strain 56605	99.5	99	Good	WGS	173	4748694	5338	35.0	Leptospira interrogans	173;171;170;1643688;203692;203691;2;131567;1	super kingdom.Bacteria;phylum.Spirochaetes;class.Spirochaetia;order.Leptospirales;family.Leptospiraceae;genus.Leptospira;species.Leptospira_interrogans	96.47	0.0	4922457	5533	1124.032165237807	yes	yes	yes	yes
173.45	Leptospira interrogans strain 56606	99.5	99	Good	WGS	173	4732677	5326	34.98	Leptospira interrogans	173;171;170;1643688;203692;203691;2;131567;1	super kingdom.Bacteria;phylum.Spirochaetes;class.Spirochaetia;order.Leptospirales;family.Leptospiraceae;genus.Leptospira;species.Leptospira_interrogans	96.47	0.0	4905854	5521	1125.3901970992206	yes	yes	yes	yes
173.46	Leptospira interrogans strain 56606-V	99.5	99	Good	WGS	173	4623155	5079	34.99	Leptospira interrogans	173;171;170;1643688;203692;203691;2;131567;1	super kingdom.Bacteria;phylum.Spirochaetes;class.Spirochaetia;order.Leptospirales;family.Leptospiraceae;genus.Leptospira;species.Leptospira_interrogans	96.47	0.0	4792324	5265	1098.6318955062304	yes	yes	yes	yes
173.47	Leptospira interrogans strain 56662	99.3	98.9	Good	WGS	173	4851893	5377	34.97	Leptospira interrogans	173;171;170;1643688;203692;203691;2;131567;1	super kingdom.Bacteria;phylum.Spirochaetes;class.Spirochaetia;order.Leptospirales;family.Leptospiraceae;genus.Leptospira;species.Leptospira_interrogans	96.47	0.0	5029432	5574	1108.2762427248247	yes	yes	yes	yes
173.48	Leptospira interrogans strain A05D31	99.5	99	Good	WGS	173	4679462	5258	34.94	Leptospira interrogans	173;171;170;1643688;203692;203691;2;131567;1	super kingdom.Bacteria;phylum.Spirochaetes;class.Spirochaetia;order.Leptospirales;family.Leptospiraceae;genus.Leptospira;species.Leptospira_interrogans	96.47	0.0	4850691	5450	1123.5512631086992	yes	yes	yes	yes
173.49	Leptospira interrogans strain CMCC-2	99.4	99	Good	WGS	173	4605291	5150	34.98	Leptospira interrogans	173;171;170;1643688;203692;203691;2;131567;1	super kingdom.Bacteria;phylum.Spirochaetes;class.Spirochaetia;order.Leptospirales;family.Leptospiraceae;genus.Leptospira;species.Leptospira_interrogans	96.47	0.0	4773806	5338	1118.1853640470517	yes	yes	yes	yes
173.50	Leptospira interrogans strain H30H0728	99.5	99.3	Good	WGS	173	4620176	5112	34.94	Leptospira interrogans	173;171;170;1643688;203692;203691;2;131567;1	super kingdom.Bacteria;phylum.Spirochaetes;class.Spirochaetia;order.Leptospirales;family.Leptospiraceae;genus.Leptospira;species.Leptospira_interrogans	96.47	0.0	4789236	5299	1106.4395239658268	yes	yes	yes	yes
173.51	Leptospira interrogans strain G30	99.5	99.3	Good	WGS	173	4581464	4997	34.96	Leptospira interrogans	173;171;170;1643688;203692;203691;2;131567;1	super kingdom.Bacteria;phylum.Spirochaetes;class.Spirochaetia;order.Leptospirales;family.Leptospiraceae;genus.Leptospira;species.Leptospira_interrogans	96.47	0.0	4749107	5180	1090.7313732876519	yes	yes	yes	yes
173.52	Leptospira interrogans strain J42	99.3	99	Good	WGS	173	4838385	5395	34.98	Leptospira interrogans	173;171;170;1643688;203692;203691;2;131567;1	super kingdom.Bacteria;phylum.Spirochaetes;class.Spirochaetia;order.Leptospirales;family.Leptospiraceae;genus.Leptospira;species.Leptospira_interrogans	96.47	0.0	5015430	5592	1114.9592357983263	yes	yes	yes	yes
173.53	Leptospira interrogans strain J9	99.3	98.7	Good	WGS	173	4917201	5620	35.07	Leptospira interrogans	173;171;170;1643688;203692;203691;2;131567;1	super kingdom.Bacteria;phylum.Spirochaetes;class.Spirochaetia;order.Leptospirales;family.Leptospiraceae;genus.Leptospira;species.Leptospira_interrogans	95.29	0.0	5160249	5898	1142.968100957919	yes	yes	yes	yes
173.54	Leptospira interrogans strain 56619	99.5	99	Good	WGS	173	4826394	5432	35.0	Leptospira interrogans	173;171;170;1643688;203692;203691;2;131567;1	super kingdom.Bacteria;phylum.Spirochaetes;class.Spirochaetia;order.Leptospirales;family.Leptospiraceae;genus.Leptospira;species.Leptospira_interrogans	95.29	0.0	5064953	5700	1125.3806303829472	yes	yes	yes	yes
173.55	Leptospira interrogans strain 56620	99.5	99.2	Good	WGS	173	4617431	5094	34.95	Leptospira interrogans	173;171;170;1643688;203692;203691;2;131567;1	super kingdom.Bacteria;phylum.Spirochaetes;class.Spirochaetia;order.Leptospirales;family.Leptospiraceae;genus.Leptospira;species.Leptospira_interrogans	96.47	0.0	4786391	5280	1103.1275965544812	yes	yes	yes	yes
173.56	Leptospira interrogans strain 56624	99.4	99	Good	WGS	173	4941082	5626	35.02	Leptospira interrogans	173;171;170;1643688;203692;203691;2;131567;1	super kingdom.Bacteria;phylum.Spirochaetes;class.Spirochaetia;order.Leptospirales;family.Leptospiraceae;genus.Leptospira;species.Leptospira_interrogans	96.47	0.0	5121885	5832	1138.6432924597095	yes	yes	yes	yes
173.57	Leptospira interrogans strain 56625	99.5	99.2	Good	WGS	173	4840301	5525	34.96	Leptospira interrogans	173;171;170;1643688;203692;203691;2;131567;1	super kingdom.Bacteria;phylum.Spirochaetes;class.Spirochaetia;order.Leptospirales;family.Leptospiraceae;genus.Leptospira;species.Leptospira_interrogans	96.47	0.0	5017416	5727	1141.4241912570135	yes	yes	yes	yes
173.58	Leptospira interrogans strain 56628	99.3	98.7	Good	WGS	173	4954412	5688	34.98	Leptospira interrogans	173;171;170;1643688;203692;203691;2;131567;1	super kingdom.Bacteria;phylum.Spirochaetes;class.Spirochaetia;order.Leptospirales;family.Leptospiraceae;genus.Leptospira;species.Leptospira_interrogans	95.29	0.0	5199299	5969	1148.0393799241012	yes	yes	yes	yes
173.59	Leptospira interrogans strain 56629	99.3	98.7	Good	WGS	173	4892817	5513	34.99	Leptospira interrogans	173;171;170;1643688;203692;203691;2;131567;1	super kingdom.Bacteria;phylum.Spirochaetes;class.Spirochaetia;order.Leptospirales;family.Leptospiraceae;genus.Leptospira;species.Leptospira_interrogans	96.47	0.0	5071853	5715	1126.8071058053142	yes	yes	yes	yes
173.60	Leptospira interrogans strain 56634	99.5	99	Good	WGS	173	4835942	5457	35.04	Leptospira interrogans	173;171;170;1643688;203692;203691;2;131567;1	super kingdom.Bacteria;phylum.Spirochaetes;class.Spirochaetia;order.Leptospirales;family.Leptospiraceae;genus.Leptospira;species.Leptospira_interrogans	96.47	0.0	5012897	5657	1128.4891750219483	yes	yes	yes	yes
173.61	Leptospira interrogans strain 56639	99.4	99	Good	WGS	173	4814694	5570	34.95	Leptospira interrogans	173;171;170;1643688;203692;203691;2;131567;1	super kingdom.Bacteria;phylum.Spirochaetes;class.Spirochaetia;order.Leptospirales;family.Leptospiraceae;genus.Leptospira;species.Leptospira_interrogans	96.47	0.0	4990872	5774	1156.9120586542792	yes	yes	yes	yes
173.62	Leptospira interrogans strain 56649	99.5	99.2	Good	WGS	173	4792291	5438	34.95	Leptospira interrogans	173;171;170;1643688;203692;203691;2;131567;1	super kingdom.Bacteria;phylum.Spirochaetes;class.Spirochaetia;order.Leptospirales;family.Leptospiraceae;genus.Leptospira;species.Leptospira_interrogans	96.47	0.0	4967649	5637	1134.7420077384693	yes	yes	yes	yes
173.63	Leptospira interrogans strain 56653	99.5	98.8	Good	WGS	173	4605223	5134	34.92	Leptospira interrogans	173;171;170;1643688;203692;203691;2;131567;1	super kingdom.Bacteria;phylum.Spirochaetes;class.Spirochaetia;order.Leptospirales;family.Leptospiraceae;genus.Leptospira;species.Leptospira_interrogans	96.47	0.0	4773736	5322	1114.8500880651968	yes	yes	yes	yes
173.64	Leptospira interrogans strain 56651	99.5	99.2	Good	WGS	173	4851844	5532	34.92	Leptospira interrogans	173;171;170;1643688;203692;203691;2;131567;1	super kingdom.Bacteria;phylum.Spirochaetes;class.Spirochaetia;order.Leptospirales;family.Leptospiraceae;genus.Leptospira;species.Leptospira_interrogans	96.47	0.0	5029381	5734	1140.1005411998017	yes	yes	yes	yes
173.65	Leptospira interrogans strain 56660	99.5	99.2	Good	WGS	173	4619558	5078	34.95	Leptospira interrogans	173;171;170;1643688;203692;203691;2;131567;1	super kingdom.Bacteria;phylum.Spirochaetes;class.Spirochaetia;order.Leptospirales;family.Leptospiraceae;genus.Leptospira;species.Leptospira_interrogans	96.47	0.0	4788595	5264	1099.278598419787	yes	yes	yes	yes
173.66	Leptospira interrogans strain 56133	99.5	98.7	Good	WGS	173	4518153	4993	34.9	Leptospira interrogans	173;171;170;1643688;203692;203691;2;131567;1	super kingdom.Bacteria;phylum.Spirochaetes;class.Spirochaetia;order.Leptospirales;family.Leptospiraceae;genus.Leptospira;species.Leptospira_interrogans	97.65	0.0	4626885	5113	1105.0631256233946	yes	yes	yes	yes
173.67	Leptospira interrogans strain 56135	99.5	99.2	Good	WGS	173	4694102	5287	35.13	Leptospira interrogans	173;171;170;1643688;203692;203691;2;131567;1	super kingdom.Bacteria;phylum.Spirochaetes;class.Spirochaetia;order.Leptospirales;family.Leptospiraceae;genus.Leptospira;species.Leptospira_interrogans	96.47	0.0	4865867	5480	1126.2124509362873	yes	yes	yes	yes
173.68	Leptospira interrogans strain 56137	99.5	99	Good	WGS	173	4874478	5576	34.99	Leptospira interrogans	173;171;170;1643688;203692;203691;2;131567;1	super kingdom.Bacteria;phylum.Spirochaetes;class.Spirochaetia;order.Leptospirales;family.Leptospiraceae;genus.Leptospira;species.Leptospira_interrogans	96.47	0.0	5052843	5780	1143.910467829695	yes	yes	yes	yes
173.69	Leptospira interrogans strain 56603	99.5	99	Good	WGS	173	4667661	5212	34.92	Leptospira interrogans	173;171;170;1643688;203692;203691;2;131567;1	super kingdom.Bacteria;phylum.Spirochaetes;class.Spirochaetia;order.Leptospirales;family.Leptospiraceae;genus.Leptospira;species.Leptospira_interrogans	96.47	0.0	4838459	5403	1116.6778513572192	yes	yes	yes	yes
173.70	Leptospira interrogans strain 56601	99.5	99.2	Good	WGS	173	4619578	5088	34.95	Leptospira interrogans	173;171;170;1643688;203692;203691;2;131567;1	super kingdom.Bacteria;phylum.Spirochaetes;class.Spirochaetia;order.Leptospirales;family.Leptospiraceae;genus.Leptospira;species.Leptospira_interrogans	96.47	0.0	4788616	5274	1101.3620636943954	yes	yes	yes	yes
173.71	Leptospira interrogans strain 56608-V	98.8	98.5	Good	WGS	173	4397635	4859	34.98	Leptospira interrogans	173;171;170;1643688;203692;203691;2;131567;1	super kingdom.Bacteria;phylum.Spirochaetes;class.Spirochaetia;order.Leptospirales;family.Leptospiraceae;genus.Leptospira;species.Leptospira_interrogans	94.12	0.0	4672370	5163	1105.0066668521542	yes	yes	yes	yes
173.72	Leptospira interrogans strain 56608	99.5	98.7	Good	WGS	173	4563098	5035	34.92	Leptospira interrogans	173;171;170;1643688;203692;203691;2;131567;1	super kingdom.Bacteria;phylum.Spirochaetes;class.Spirochaetia;order.Leptospirales;family.Leptospiraceae;genus.Leptospira;species.Leptospira_interrogans	97.65	0.0	4672911	5156	1103.3807406132921	yes	yes	yes	yes
173.73	Leptospira interrogans strain 56609	99.3	98.7	Good	WGS	173	4743364	5240	34.98	Leptospira interrogans	173;171;170;1643688;203692;203691;2;131567;1	super kingdom.Bacteria;phylum.Spirochaetes;class.Spirochaetia;order.Leptospirales;family.Leptospiraceae;genus.Leptospira;species.Leptospira_interrogans	96.47	0.0	4916932	5432	1104.7539400585567	yes	yes	yes	yes
173.74	Leptospira interrogans strain 56609-V	99.3	99	Good	WGS	173	4706118	5157	34.97	Leptospira interrogans	173;171;170;1643688;203692;203691;2;131567;1	super kingdom.Bacteria;phylum.Spirochaetes;class.Spirochaetia;order.Leptospirales;family.Leptospiraceae;genus.Leptospira;species.Leptospira_interrogans	96.47	0.0	4878323	5346	1095.8683957581325	yes	yes	yes	yes
173.75	Leptospira interrogans strain 56610	99.5	99.1	Good	WGS	173	4892819	5533	35.14	Leptospira interrogans	173;171;170;1643688;203692;203691;2;131567;1	super kingdom.Bacteria;phylum.Spirochaetes;class.Spirochaetia;order.Leptospirales;family.Leptospiraceae;genus.Leptospira;species.Leptospira_interrogans	96.47	0.0	5071855	5735	1130.7499918668811	yes	yes	yes	yes
173.76	Leptospira interrogans strain ZV013	99.8	99.6	Good	WGS	173	4414224	4642	36.05	Leptospira interrogans	173;171;170;1643688;203692;203691;2;131567;1	super kingdom.Bacteria;phylum.Spirochaetes;class.Spirochaetia;order.Leptospirales;family.Leptospiraceae;genus.Leptospira;species.Leptospira_interrogans	97.65	0.0	4520455	4754	1051.6640470926047	yes	yes	yes	yes
173.142	Leptospira interrogans strain ATCC 43642	99.5	99.3	Good	WGS	173	4594670	4858	34.98	Leptospira interrogans	173;171;170;1643688;203692;203691;2;131567;1	super kingdom.Bacteria;phylum.Spirochaetes;class.Spirochaetia;order.Leptospirales;family.Leptospiraceae;genus.Leptospira;species.Leptospira_interrogans	96.47	0.0	4762797	5036	1057.36188210415	yes	yes	yes	yes
173.147	Leptospira interrogans strain 401	99.6	99.3	Good	WGS	173	4596421	5011	35.02	Leptospira interrogans	173;171;170;1643688;203692;203691;2;131567;1	super kingdom.Bacteria;phylum.Spirochaetes;class.Spirochaetia;order.Leptospirales;family.Leptospiraceae;genus.Leptospira;species.Leptospira_interrogans	96.47	0.0	4764612	5194	1090.1202448384045	yes	yes	yes	yes
173.164	Leptospira interrogans strain CUDO8	99.6	99.2	Good	WGS	173	4908744	5523	35.05	Leptospira interrogans	173;171;170;1643688;203692;203691;2;131567;1	super kingdom.Bacteria;phylum.Spirochaetes;class.Spirochaetia;order.Leptospirales;family.Leptospiraceae;genus.Leptospira;species.Leptospira_interrogans	96.47	0.0	5088363	5725	1125.1162702032068	yes	yes	yes	yes
173.165	Leptospira interrogans strain CUDO5	99.7	98.9	Good	WGS	173	4786033	5737	35.38	Leptospira interrogans	173;171;170;1643688;203692;203691;2;131567;1	super kingdom.Bacteria;phylum.Spirochaetes;class.Spirochaetia;order.Leptospirales;family.Leptospiraceae;genus.Leptospira;species.Leptospira_interrogans	96.47	1.18	4901211	5875	1198.6833458098417	yes	yes	yes	yes
173.208	Leptospira interrogans strain FMAS_KW1	99.7	98.8	Good	Complete	173	4740090	4791	35.01507	Leptospira interrogans	173;171;170;1643688;203692;203691;2;131567;1	super kingdom.Bacteria;phylum.Spirochaetes;class.Spirochaetia;order.Leptospirales;family.Leptospiraceae;genus.Leptospira;species.Leptospira_interrogans	96.47	0.0	4913538	4966	1010.6770314995019	yes	yes	no	no
173.209	Leptospira interrogans strain FMAS_KW2	99.7	99.2	Good	Complete	173	4651137	4691	35.03666	Leptospira interrogans	173;171;170;1643688;203692;203691;2;131567;1	super kingdom.Bacteria;phylum.Spirochaetes;class.Spirochaetia;order.Leptospirales;family.Leptospiraceae;genus.Leptospira;species.Leptospira_interrogans	96.47	0.0	4821330	4863	1008.6428433647976	yes	yes	no	no
173.210	Leptospira interrogans strain FMAS_AW1	99.6	98.8	Good	Complete	173	5071735	5290	35.18082	Leptospira interrogans	173;171;170;1643688;203692;203691;2;131567;1	super kingdom.Bacteria;phylum.Spirochaetes;class.Spirochaetia;order.Leptospirales;family.Leptospiraceae;genus.Leptospira;species.Leptospira_interrogans	96.47	0.0	5257318	5484	1043.1174222293573	yes	yes	no	no
173.217	Leptospira interrogans strain IP1512015	99.6	98.7	Good	WGS	173	4535254	5065	34.9296	Leptospira interrogans	173;171;170;1643688;203692;203691;2;131567;1	super kingdom.Bacteria;phylum.Spirochaetes;class.Spirochaetia;order.Leptospirales;family.Leptospiraceae;genus.Leptospira;species.Leptospira_interrogans	97.65	0.0	4644397	5187	1116.829590579789	yes	yes	no	no
173.218	Leptospira interrogans strain IP1512016	99.6	98.7	Good	WGS	173	4531962	5043	34.917526	Leptospira interrogans	173;171;170;1643688;203692;203691;2;131567;1	super kingdom.Bacteria;phylum.Spirochaetes;class.Spirochaetia;order.Leptospirales;family.Leptospiraceae;genus.Leptospira;species.Leptospira_interrogans	97.65	0.0	4641026	5164	1112.6849968088952	yes	yes	no	no
173.219	Leptospira interrogans strain IP1507003	99.6	98.2	Good	WGS	173	4544834	5105	34.962685	Leptospira interrogans	173;171;170;1643688;203692;203691;2;131567;1	super kingdom.Bacteria;phylum.Spirochaetes;class.Spirochaetia;order.Leptospirales;family.Leptospiraceae;genus.Leptospira;species.Leptospira_interrogans	97.65	0.11	4648971	5222	1123.2593191052385	yes	yes	no	no
173.220	Leptospira interrogans strain IP1512014	99.7	98.5	Good	WGS	173	4541201	5099	34.935383	Leptospira interrogans	173;171;170;1643688;203692;203691;2;131567;1	super kingdom.Bacteria;phylum.Spirochaetes;class.Spirochaetia;order.Leptospirales;family.Leptospiraceae;genus.Leptospira;species.Leptospira_interrogans	97.65	0.11	4645255	5216	1122.8662366221015	yes	yes	no	no
174.12	Leptospira borgpetersenii strain 56670	99.5	99.2	Good	WGS	174	3800979	4298	40.3	Leptospira borgpetersenii	174;171;170;1643688;203692;203691;2;131567;1	super kingdom.Bacteria;phylum.Spirochaetes;class.Spirochaetia;order.Leptospirales;family.Leptospiraceae;genus.Leptospira;species.Leptospira_borgpetersenii	98.82	0.0	3846366	4349	1130.6776318218288	yes	yes	yes	yes
174.13	Leptospira borgpetersenii strain 56676	99.3	99	Good	WGS	174	3750210	4269	40.29	Leptospira borgpetersenii	174;171;170;1643688;203692;203691;2;131567;1	super kingdom.Bacteria;phylum.Spirochaetes;class.Spirochaetia;order.Leptospirales;family.Leptospiraceae;genus.Leptospira;species.Leptospira_borgpetersenii	98.82	0.0	3794991	4320	1138.342620575385	yes	yes	yes	yes
174.14	Leptospira borgpetersenii strain 56142	99.5	99.3	Good	WGS	174	3925057	4326	40.04	Leptospira borgpetersenii	174;171;170;1643688;203692;203691;2;131567;1	super kingdom.Bacteria;phylum.Spirochaetes;class.Spirochaetia;order.Leptospirales;family.Leptospiraceae;genus.Leptospira;species.Leptospira_borgpetersenii	98.82	0.0	3971926	4378	1102.2360436725155	yes	yes	yes	yes
174.15	Leptospira borgpetersenii strain 56214	99.4	99.1	Good	WGS	174	3905249	4282	40.07	Leptospira borgpetersenii	174;171;170;1643688;203692;203691;2;131567;1	super kingdom.Bacteria;phylum.Spirochaetes;class.Spirochaetia;order.Leptospirales;family.Leptospiraceae;genus.Leptospira;species.Leptospira_borgpetersenii	98.82	0.0	3951881	4333	1096.439897861297	yes	yes	yes	yes
174.16	Leptospira borgpetersenii strain 56607	99.5	99.3	Good	WGS	174	3900903	4286	40.01	Leptospira borgpetersenii	174;171;170;1643688;203692;203691;2;131567;1	super kingdom.Bacteria;phylum.Spirochaetes;class.Spirochaetia;order.Leptospirales;family.Leptospiraceae;genus.Leptospira;species.Leptospira_borgpetersenii	98.82	0.0	3947483	4337	1098.6747758001745	yes	yes	yes	yes
174.17	Leptospira borgpetersenii strain 56664	99.5	99.4	Good	WGS	174	3860129	4268	40.06	Leptospira borgpetersenii	174;171;170;1643688;203692;203691;2;131567;1	super kingdom.Bacteria;phylum.Spirochaetes;class.Spirochaetia;order.Leptospirales;family.Leptospiraceae;genus.Leptospira;species.Leptospira_borgpetersenii	98.82	0.0	3906222	4319	1105.6719254563616	yes	yes	yes	yes
174.18	Leptospira borgpetersenii strain 56648	99.3	99	Good	WGS	174	3892822	4274	40.02	Leptospira borgpetersenii	174;171;170;1643688;203692;203691;2;131567;1	super kingdom.Bacteria;phylum.Spirochaetes;class.Spirochaetia;order.Leptospirales;family.Leptospiraceae;genus.Leptospira;species.Leptospira_borgpetersenii	98.82	0.0	3939306	4325	1097.9091240944472	yes	yes	yes	yes
174.19	Leptospira borgpetersenii strain 56602	99.5	99.4	Good	WGS	174	3861942	4277	40.07	Leptospira borgpetersenii	174;171;170;1643688;203692;203691;2;131567;1	super kingdom.Bacteria;phylum.Spirochaetes;class.Spirochaetia;order.Leptospirales;family.Leptospiraceae;genus.Leptospira;species.Leptospira_borgpetersenii	98.82	0.0	3908057	4328	1107.4556998528935	yes	yes	yes	yes
174.20	Leptospira borgpetersenii strain 56604	99.5	99.2	Good	WGS	174	3900819	4296	40.01	Leptospira borgpetersenii	174;171;170;1643688;203692;203691;2;131567;1	super kingdom.Bacteria;phylum.Spirochaetes;class.Spirochaetia;order.Leptospirales;family.Leptospiraceae;genus.Leptospira;species.Leptospira_borgpetersenii	98.82	0.0	3947398	4347	1101.2317481034343	yes	yes	yes	yes
174.21	Leptospira borgpetersenii strain 56613	99.3	98.7	Good	WGS	174	3758628	4282	40.29	Leptospira borgpetersenii	174;171;170;1643688;203692;203691;2;131567;1	super kingdom.Bacteria;phylum.Spirochaetes;class.Spirochaetia;order.Leptospirales;family.Leptospiraceae;genus.Leptospira;species.Leptospira_borgpetersenii	98.82	0.0	3803509	4333	1139.2111863019122	yes	yes	yes	yes
174.40	Leptospira borgpetersenii strain IP1512012	99.6	98.7	Good	WGS	174	3720043	4518	40.297302	Leptospira borgpetersenii	174;171;170;1643688;203692;203691;2;131567;1	super kingdom.Bacteria;phylum.Spirochaetes;class.Spirochaetia;order.Leptospirales;family.Leptospiraceae;genus.Leptospira;species.Leptospira_borgpetersenii	98.82	0.0	3764464	4572	1214.515532622971	yes	yes	no	no
174.41	Leptospira borgpetersenii strain IP1506001	99.8	99.2	Good	WGS	174	3737734	4484	40.26188	Leptospira borgpetersenii	174;171;170;1643688;203692;203691;2;131567;1	super kingdom.Bacteria;phylum.Spirochaetes;class.Spirochaetia;order.Leptospirales;family.Leptospiraceae;genus.Leptospira;species.Leptospira_borgpetersenii	98.82	0.0	3782366	4538	1199.7781282932428	yes	yes	no	no
176.4	Leptospira interrogans serovar Hardjo strain OV5	99.7	99.3	Good	WGS	176	4775728	5312	35.03	Leptospira interrogans serovar Hardjo	176;173;171;170;1643688;203692;203691;2;131567;1	super kingdom.Bacteria;phylum.Spirochaetes;class.Spirochaetia;order.Leptospirales;family.Leptospiraceae;genus.Leptospira;species.Leptospira_interrogans	96.47	0.0	4950480	5506	1112.2153811347587	yes	yes	yes	yes
176.8	Leptospira interrogans serovar Hardjo strain L53	99.7	98.4	Good	Complete	176	4742398	4886	35.033962	Leptospira interrogans serovar Hardjo	176;173;171;170;1643688;203692;203691;2;131567;1	super kingdom.Bacteria;phylum.Spirochaetes;class.Spirochaetia;order.Leptospirales;family.Leptospiraceae;genus.Leptospira;species.Leptospira_interrogans	96.47	0.0	4915930	5065	1030.3238654740812	yes	yes	no	no
178.4	Leptospira sp. strain FW.030	94.8	93.9	Good	WGS	178	3691029	3556	35.11	Leptospira sp.	178;2633828;171;170;1643688;203692;203691;2;131567;1	super kingdom.Bacteria;phylum.Spirochaetes;class.Spirochaetia;order.Leptospirales;family.Leptospiraceae;genus.Leptospira;species.Leptospira_sp.	95.88	0.0	3849634	3709	963.4682154199594	yes	yes	yes	yes
183.6	Leptonema illini strain 56270	99.8	99.6	Good	WGS	183	4427752	4396	54.34	Leptonema illini	183;32205;170;1643688;203692;203691;2;131567;1	super kingdom.Bacteria;phylum.Spirochaetes;class.Spirochaetia;order.Leptospirales;family.Leptospiraceae;genus.Leptonema;species.Leptonema_illini	100.0	0.0	4427752	4396	992.8288666573917	yes	yes	yes	yes
183.10	Leptonema illini strain SB12			Good	WGS	183	4898477	4882	54.537952	Leptonema illini	183;32205;170;1643688;203692;203691;2;131567;1	super kingdom.Bacteria;phylum.Spirochaetes;class.Spirochaetia;order.Leptospirales;family.Leptospiraceae;genus.Leptonema;species.Leptonema_illini	98.82	0.15	4949456	4933	996.6751901623128	yes	yes	no	no
192.7	Azospirillum brasilense Sp245	96.6	91.9	Good	Complete	1064539	7530241	6970	68.44	Azospirillum brasilense Sp245	1064539;192;191;41295;204441;28211;1224;2;131567;1	super kingdom.Bacteria;phylum.Proteobacteria;class.Alphaproteobacteria;order.Rhodospirillales;family.Rhodospirillaceae;genus.Azospirillum;species.Azospirillum_brasilense	97.87	2.34	7514461	6955	925.548751933106	yes	yes	yes	yes
192.45	Azospirillum brasilense strain Az39	96.9	92.1	Good	Complete	192	7391279	6699	68.5351	Azospirillum brasilense	192;191;41295;204441;28211;1224;2;131567;1	super kingdom.Bacteria;phylum.Proteobacteria;class.Alphaproteobacteria;order.Rhodospirillales;family.Rhodospirillaceae;genus.Azospirillum;species.Azospirillum_brasilense	100.0	3.29	7155851	6486	906.3911476077409	yes	yes	yes	yes
192.50	Azospirillum brasilense strain Sp7	97.3	93.4	Good	Complete	192	6587527	6082	68.33	Azospirillum brasilense	192;191;41295;204441;28211;1224;2;131567;1	super kingdom.Bacteria;phylum.Proteobacteria;class.Alphaproteobacteria;order.Rhodospirillales;family.Rhodospirillaceae;genus.Azospirillum;species.Azospirillum_brasilense	100.0	3.29	6377701	5888	923.2166888977706	yes	yes	yes	yes
192.56	Azospirillum brasilense strain Sp 7	96.2	88.9	Good	WGS	192	7082765	7054	68.39	Azospirillum brasilense	192;191;41295;204441;28211;1224;2;131567;1	super kingdom.Bacteria;phylum.Proteobacteria;class.Alphaproteobacteria;order.Rhodospirillales;family.Rhodospirillaceae;genus.Azospirillum;species.Azospirillum_brasilense	100.0	4.33	6788810	6761	995.9035530527442	yes	yes	yes	yes
192.57	Azospirillum brasilense strain V6	96.3	88.2	Good	WGS	192	7092518	7062	68.39	Azospirillum brasilense	192;191;41295;204441;28211;1224;2;131567;1	super kingdom.Bacteria;phylum.Proteobacteria;class.Alphaproteobacteria;order.Rhodospirillales;family.Rhodospirillaceae;genus.Azospirillum;species.Azospirillum_brasilense	100.0	3.92	6824979	6796	995.7539796093145	yes	yes	yes	yes
192.61	Azospirillum brasilense strain 2A1	97	92.9	Good	WGS	192	7257811	6998	68.46	Azospirillum brasilense	192;191;41295;204441;28211;1224;2;131567;1	super kingdom.Bacteria;phylum.Proteobacteria;class.Alphaproteobacteria;order.Rhodospirillales;family.Rhodospirillaceae;genus.Azospirillum;species.Azospirillum_brasilense	100.0	3.07	7041633	6790	964.2649652431473	yes	yes	yes	yes
192.81	Azospirillum brasilense strain REC3	96.7	91.5	Good	Complete	192	7228952	6905	68.71057	Azospirillum brasilense	192;191;41295;204441;28211;1224;2;131567;1	super kingdom.Bacteria;phylum.Proteobacteria;class.Alphaproteobacteria;order.Rhodospirillales;family.Rhodospirillaceae;genus.Azospirillum;species.Azospirillum_brasilense	99.56	3.29	7028636	6714	955.2351267016815	yes	yes	yes	yes
192.82	Azospirillum brasilense strain Ab-V5	97.1	93.3	Good	WGS	192	6934487	6463	68.41319	Azospirillum brasilense	192;191;41295;204441;28211;1224;2;131567;1	super kingdom.Bacteria;phylum.Proteobacteria;class.Alphaproteobacteria;order.Rhodospirillales;family.Rhodospirillaceae;genus.Azospirillum;species.Azospirillum_brasilense	100.0	2.85	6742331	6284	932.0218778935653	yes	yes	yes	yes
192.83	Azospirillum brasilense strain Ab-V6	97.1	92.8	Good	WGS	192	7197196	6788	68.29818	Azospirillum brasilense	192;191;41295;204441;28211;1224;2;131567;1	super kingdom.Bacteria;phylum.Proteobacteria;class.Alphaproteobacteria;order.Rhodospirillales;family.Rhodospirillaceae;genus.Azospirillum;species.Azospirillum_brasilense	100.0	2.85	6997760	6600	943.158953722334	yes	yes	yes	yes
192.87	Azospirillum brasilense strain S2_006_000_R2_60	93.7	92.5	Good	WGS	192	2156760	2272	61.079815	Azospirillum brasilense	192;191;41295;204441;28211;1224;2;131567;1	super kingdom.Bacteria;phylum.Proteobacteria;class.Alphaproteobacteria;order.Rhodospirillales;family.Rhodospirillaceae;genus.Azospirillum;species.Azospirillum_brasilense	97.47	0.0	2212742	2331	1053.4440978659056	yes	yes	yes	yes
192.88	Azospirillum brasilense strain S2_003_000_R2_10	93.8	91.3	Good	WGS	192	5274022	4971	70.3018	Azospirillum brasilense	192;191;41295;204441;28211;1224;2;131567;1	super kingdom.Bacteria;phylum.Proteobacteria;class.Alphaproteobacteria;order.Rhodospirillales;family.Rhodospirillaceae;genus.Azospirillum;species.Azospirillum_brasilense	100.0	0.0	5274022	4971	942.5444186618865	yes	yes	yes	yes
192.92	Azospirillum brasilense strain S2_012_000_R2_79	94.2	90.5	Good	WGS	192	5672070	5639	69.95407	Azospirillum brasilense	192;191;41295;204441;28211;1224;2;131567;1	super kingdom.Bacteria;phylum.Proteobacteria;class.Alphaproteobacteria;order.Rhodospirillales;family.Rhodospirillaceae;genus.Azospirillum;species.Azospirillum_brasilense	99.5	1.0	5643851	5611	994.179328972363	yes	yes	yes	yes
192.93	Azospirillum brasilense strain HAMBI_3172	96.5	92.5	Good	WGS	192	7139720	6582	68.98472	Azospirillum brasilense	192;191;41295;204441;28211;1224;2;131567;1	super kingdom.Bacteria;phylum.Proteobacteria;class.Alphaproteobacteria;order.Rhodospirillales;family.Rhodospirillaceae;genus.Azospirillum;species.Azospirillum_brasilense	99.12	3.29	6971702	6427	921.869580770951	yes	yes	yes	yes
192.95	Azospirillum brasilense strain SR80	97.9	93.2	Good	WGS	192	7146592	6905	68.26249	Azospirillum brasilense	192;191;41295;204441;28211;1224;2;131567;1	super kingdom.Bacteria;phylum.Proteobacteria;class.Alphaproteobacteria;order.Rhodospirillales;family.Rhodospirillaceae;genus.Azospirillum;species.Azospirillum_brasilense	100.0	2.63	6963453	6728	966.1873211465632	yes	yes	yes	yes
192.125	Azospirillum brasilense strain MTCC4038	98	93	Good	Complete	192	7134170	6753	68.31357	Azospirillum brasilense	192;191;41295;204441;28211;1224;2;131567;1	super kingdom.Bacteria;phylum.Proteobacteria;class.Alphaproteobacteria;order.Rhodospirillales;family.Rhodospirillaceae;genus.Azospirillum;species.Azospirillum_brasilense	100.0	3.73	6877634	6510	946.5464431518164	yes	yes	no	no
192.126	Azospirillum brasilense strain MTCC4035	96.5	90.8	Good	Complete	192	7928656	7467	68.529434	Azospirillum brasilense	192;191;41295;204441;28211;1224;2;131567;1	super kingdom.Bacteria;phylum.Proteobacteria;class.Alphaproteobacteria;order.Rhodospirillales;family.Rhodospirillaceae;genus.Azospirillum;species.Azospirillum_brasilense	100.0	4.39	7595226	7153	941.7757944266571	yes	yes	no	no
192.127	Azospirillum brasilense strain MTCC4036	96.8	90.8	Good	Complete	192	8121100	7989	68.371544	Azospirillum brasilense	192;191;41295;204441;28211;1224;2;131567;1	super kingdom.Bacteria;phylum.Proteobacteria;class.Alphaproteobacteria;order.Rhodospirillales;family.Rhodospirillaceae;genus.Azospirillum;species.Azospirillum_brasilense	100.0	3.95	7812506	7685	983.6792445343401	yes	yes	no	no
192.128	Azospirillum brasilense strain MTCC4039	97.8	93.1	Good	Complete	192	7196248	6770	68.944786	Azospirillum brasilense	192;191;41295;204441;28211;1224;2;131567;1	super kingdom.Bacteria;phylum.Proteobacteria;class.Alphaproteobacteria;order.Rhodospirillales;family.Rhodospirillaceae;genus.Azospirillum;species.Azospirillum_brasilense	100.0	3.07	6981904	6568	940.7176036794548	yes	yes	no	no
192.143	Azospirillum brasilense strain Sp 7	97.9	93.6	Good	WGS	192	7030811	6521	68.34062	Azospirillum brasilense	192;191;41295;204441;28211;1224;2;131567;1	super kingdom.Bacteria;phylum.Proteobacteria;class.Alphaproteobacteria;order.Rhodospirillales;family.Rhodospirillaceae;genus.Azospirillum;species.Azospirillum_brasilense	100.0	2.85	6835985	6340	927.44498415371	yes	yes	no	no
192.144	Azospirillum brasilense strain BR 12001	97.3	92.5	Good	WGS	192	7364497	6918	68.581696	Azospirillum brasilense	192;191;41295;204441;28211;1224;2;131567;1	super kingdom.Bacteria;phylum.Proteobacteria;class.Alphaproteobacteria;order.Rhodospirillales;family.Rhodospirillaceae;genus.Azospirillum;species.Azospirillum_brasilense	100.0	2.56	7180672	6745	939.3271270432629	yes	yes	no	no
192.145	Azospirillum brasilense strain BR 11026	97.5	94.4	Good	WGS	192	6242579	5815	68.63837	Azospirillum brasilense	192;191;41295;204441;28211;1224;2;131567;1	super kingdom.Bacteria;phylum.Proteobacteria;class.Alphaproteobacteria;order.Rhodospirillales;family.Rhodospirillaceae;genus.Azospirillum;species.Azospirillum_brasilense	100.0	2.19	6108796	5690	931.4437738631311	yes	yes	no	no
192.146	Azospirillum brasilense strain BR 11650	97.6	93.2	Good	WGS	192	6886674	6374	69.045944	Azospirillum brasilense	192;191;41295;204441;28211;1224;2;131567;1	super kingdom.Bacteria;phylum.Proteobacteria;class.Alphaproteobacteria;order.Rhodospirillales;family.Rhodospirillaceae;genus.Azospirillum;species.Azospirillum_brasilense	100.0	2.63	6710196	6211	925.6063459249178	yes	yes	no	no
192.147	Azospirillum brasilense strain BR 11005	97.4	92.8	Good	WGS	192	7486142	6980	68.525276	Azospirillum brasilense	192;191;41295;204441;28211;1224;2;131567;1	super kingdom.Bacteria;phylum.Proteobacteria;class.Alphaproteobacteria;order.Rhodospirillales;family.Rhodospirillaceae;genus.Azospirillum;species.Azospirillum_brasilense	100.0	2.56	7299280	6806	932.4207319078047	yes	yes	no	no
192.148	Azospirillum brasilense strain BR 11002	97.9	93.6	Good	WGS	192	6960968	6552	68.38506	Azospirillum brasilense	192;191;41295;204441;28211;1224;2;131567;1	super kingdom.Bacteria;phylum.Proteobacteria;class.Alphaproteobacteria;order.Rhodospirillales;family.Rhodospirillaceae;genus.Azospirillum;species.Azospirillum_brasilense	100.0	2.85	6768078	6370	941.1830064606229	yes	yes	no	no
192.149	Azospirillum brasilense strain BR 11796	97.2	92.4	Good	WGS	192	6889693	6322	69.206375	Azospirillum brasilense	192;191;41295;204441;28211;1224;2;131567;1	super kingdom.Bacteria;phylum.Proteobacteria;class.Alphaproteobacteria;order.Rhodospirillales;family.Rhodospirillaceae;genus.Azospirillum;species.Azospirillum_brasilense	100.0	2.63	6713137	6160	917.6037968538404	yes	yes	no	no
192.151	Azospirillum brasilense strain Sp 7	97.9	92.9	Good	Complete	192	7100241	6743	68.425285	Azospirillum brasilense	192;191;41295;204441;28211;1224;2;131567;1	super kingdom.Bacteria;phylum.Proteobacteria;class.Alphaproteobacteria;order.Rhodospirillales;family.Rhodospirillaceae;genus.Azospirillum;species.Azospirillum_brasilense	99.42	2.41	6972642	6622	949.7117448450673	yes	yes	no	no
192.152	Azospirillum brasilense strain Cd	98.1	92.2	Good	Complete	192	7441087	7061	68.40315	Azospirillum brasilense	192;191;41295;204441;28211;1224;2;131567;1	super kingdom.Bacteria;phylum.Proteobacteria;class.Alphaproteobacteria;order.Rhodospirillales;family.Rhodospirillaceae;genus.Azospirillum;species.Azospirillum_brasilense	99.42	5.04	7123384	6760	948.9871667735447	yes	yes	no	no
192.153	Azospirillum brasilense strain ATCC 49958	97.1	93.2	Good	WGS	192	6875701	6552	68.55264	Azospirillum brasilense	192;191;41295;204441;28211;1224;2;131567;1	super kingdom.Bacteria;phylum.Proteobacteria;class.Alphaproteobacteria;order.Rhodospirillales;family.Rhodospirillaceae;genus.Azospirillum;species.Azospirillum_brasilense	100.0	2.85	6685174	6370	952.8547798456704	yes	yes	no	no
192.154	Azospirillum brasilense strain Az19	97.7	93.7	Good	WGS	192	7024214	6688	68.274925	Azospirillum brasilense	192;191;41295;204441;28211;1224;2;131567;1	super kingdom.Bacteria;phylum.Proteobacteria;class.Alphaproteobacteria;order.Rhodospirillales;family.Rhodospirillaceae;genus.Azospirillum;species.Azospirillum_brasilense	100.0	3.29	6800478	6475	952.1389525853918	yes	yes	no	no
193.3	Azospirillum lipoferum strain R1C	97.7	94.3	Good	WGS	193	7770695	7170	69.43	Azospirillum lipoferum	193;191;41295;204441;28211;1224;2;131567;1	super kingdom.Bacteria;phylum.Proteobacteria;class.Alphaproteobacteria;order.Rhodospirillales;family.Rhodospirillaceae;genus.Azospirillum;species.Azospirillum_lipoferum	99.56	3.73	7523182	6942	922.7478479186068	yes	yes	yes	yes
193.5	Azospirillum lipoferum strain 59b	98.4	94.5	Good	WGS	193	7987183	7418	67.26892	Azospirillum lipoferum	193;191;41295;204441;28211;1224;2;131567;1	super kingdom.Bacteria;phylum.Proteobacteria;class.Alphaproteobacteria;order.Rhodospirillales;family.Rhodospirillaceae;genus.Azospirillum;species.Azospirillum_lipoferum	100.0	3.07	7749280	7197	928.7314434373259	yes	yes	no	no
195.282	Campylobacter coli strain FB1	99.6	99.6	Good	Complete	195	1732548	1797	31.41	Campylobacter coli	195;194;72294;213849;29547;68525;1224;2;131567;1	super kingdom.Bacteria;phylum.Proteobacteria;class.Epsilonproteobacteria;order.Campylobacterales;family.Campylobacteraceae;genus.Campylobacter;species.Campylobacter_coli	99.37	0.19	1740205	1805	1037.2341189687422	yes	yes	yes	yes
195.283	Campylobacter coli strain OXC6263	99.6	99.6	Good	WGS	195	1700953	1785	31.37	Campylobacter coli	195;194;72294;213849;29547;68525;1224;2;131567;1	super kingdom.Bacteria;phylum.Proteobacteria;class.Epsilonproteobacteria;order.Campylobacterales;family.Campylobacteraceae;genus.Campylobacter;species.Campylobacter_coli	99.15	0.11	1713634	1798	1049.2322164476195	yes	yes	yes	yes
195.284	Campylobacter coli strain OXC6338	99.6	99.6	Good	WGS	195	1685733	1778	31.32	Campylobacter coli	195;194;72294;213849;29547;68525;1224;2;131567;1	super kingdom.Bacteria;phylum.Proteobacteria;class.Epsilonproteobacteria;order.Campylobacterales;family.Campylobacteraceae;genus.Campylobacter;species.Campylobacter_coli	99.37	0.23	1692503	1785	1054.6510109583262	yes	yes	yes	yes
195.285	Campylobacter coli strain OXC6424	99.6	99.6	Good	WGS	195	1745189	1849	31.27	Campylobacter coli	195;194;72294;213849;29547;68525;1224;2;131567;1	super kingdom.Bacteria;phylum.Proteobacteria;class.Epsilonproteobacteria;order.Campylobacterales;family.Campylobacteraceae;genus.Campylobacter;species.Campylobacter_coli	99.37	0.19	1752902	1857	1059.3860923200498	yes	yes	yes	yes
195.286	Campylobacter coli strain OXC6447	99.6	99.6	Good	WGS	195	1656100	1720	31.4	Campylobacter coli	195;194;72294;213849;29547;68525;1224;2;131567;1	super kingdom.Bacteria;phylum.Proteobacteria;class.Epsilonproteobacteria;order.Campylobacterales;family.Campylobacteraceae;genus.Campylobacter;species.Campylobacter_coli	99.44	0.11	1663586	1728	1038.7199699925343	yes	yes	yes	yes
195.287	Campylobacter coli strain OXC6523	99.8	99.8	Good	WGS	195	1664716	1743	31.36	Campylobacter coli	195;194;72294;213849;29547;68525;1224;2;131567;1	super kingdom.Bacteria;phylum.Proteobacteria;class.Epsilonproteobacteria;order.Campylobacterales;family.Campylobacteraceae;genus.Campylobacter;species.Campylobacter_coli	99.37	0.11	1673418	1752	1046.9589785696103	yes	yes	yes	yes
195.288	Campylobacter coli strain OXC6504	99.8	99.8	Good	WGS	195	1699913	1790	31.3	Campylobacter coli	195;194;72294;213849;29547;68525;1224;2;131567;1	super kingdom.Bacteria;phylum.Proteobacteria;class.Epsilonproteobacteria;order.Campylobacterales;family.Campylobacteraceae;genus.Campylobacter;species.Campylobacter_coli	99.11	0.4	1708284	1799	1053.1035823083282	yes	yes	yes	yes
195.289	Campylobacter coli strain OXC6513	99.6	99.5	Good	WGS	195	1727266	1840	31.32	Campylobacter coli	195;194;72294;213849;29547;68525;1224;2;131567;1	super kingdom.Bacteria;phylum.Proteobacteria;class.Epsilonproteobacteria;order.Campylobacterales;family.Campylobacteraceae;genus.Campylobacter;species.Campylobacter_coli	99.44	0.45	1729168	1842	1065.2521906489133	yes	yes	yes	yes
195.290	Campylobacter coli strain OXC6372	99.4	99.3	Good	WGS	195	1804313	1921	31.05	Campylobacter coli	195;194;72294;213849;29547;68525;1224;2;131567;1	super kingdom.Bacteria;phylum.Proteobacteria;class.Epsilonproteobacteria;order.Campylobacterales;family.Campylobacteraceae;genus.Campylobacter;species.Campylobacter_coli	99.44	0.11	1812469	1930	1064.8457987419372	yes	yes	yes	yes
195.291	Campylobacter coli strain OXC6309	99.6	99.6	Good	WGS	195	1643083	1697	31.38	Campylobacter coli	195;194;72294;213849;29547;68525;1224;2;131567;1	super kingdom.Bacteria;phylum.Proteobacteria;class.Epsilonproteobacteria;order.Campylobacterales;family.Campylobacteraceae;genus.Campylobacter;species.Campylobacter_coli	99.44	0.11	1650510	1705	1033.0140380851979	yes	yes	yes	yes
195.292	Campylobacter coli strain OXC6395	99.6	99.6	Good	WGS	195	1707250	1831	31.14	Campylobacter coli	195;194;72294;213849;29547;68525;1224;2;131567;1	super kingdom.Bacteria;phylum.Proteobacteria;class.Epsilonproteobacteria;order.Campylobacterales;family.Campylobacteraceae;genus.Campylobacter;species.Campylobacter_coli	99.67	0.44	1705374	1829	1072.4920164139949	yes	yes	yes	yes
195.293	Campylobacter coli strain OXC6385	99.6	99.6	Good	WGS	195	1685886	1772	31.31	Campylobacter coli	195;194;72294;213849;29547;68525;1224;2;131567;1	super kingdom.Bacteria;phylum.Proteobacteria;class.Epsilonproteobacteria;order.Campylobacterales;family.Campylobacteraceae;genus.Campylobacter;species.Campylobacter_coli	99.37	0.11	1694698	1781	1050.9247075290111	yes	yes	yes	yes
195.294	Campylobacter coli strain OXC6376	99.6	99.6	Good	WGS	195	1643347	1698	31.38	Campylobacter coli	195;194;72294;213849;29547;68525;1224;2;131567;1	super kingdom.Bacteria;phylum.Proteobacteria;class.Epsilonproteobacteria;order.Campylobacterales;family.Campylobacteraceae;genus.Campylobacter;species.Campylobacter_coli	99.44	0.11	1650775	1706	1033.4539837349125	yes	yes	yes	yes
195.295	Campylobacter coli strain OXC6474	99.6	99.6	Good	WGS	195	1685985	1750	31.35	Campylobacter coli	195;194;72294;213849;29547;68525;1224;2;131567;1	super kingdom.Bacteria;phylum.Proteobacteria;class.Epsilonproteobacteria;order.Campylobacterales;family.Campylobacteraceae;genus.Campylobacter;species.Campylobacter_coli	99.44	0.11	1693606	1758	1038.0218303430668	yes	yes	yes	yes
195.297	Campylobacter coli strain OXC6597	99.8	99.7	Good	WGS	195	1681207	1739	31.37	Campylobacter coli	195;194;72294;213849;29547;68525;1224;2;131567;1	super kingdom.Bacteria;phylum.Proteobacteria;class.Epsilonproteobacteria;order.Campylobacterales;family.Campylobacteraceae;genus.Campylobacter;species.Campylobacter_coli	99.44	0.24	1686604	1745	1034.6234207911282	yes	yes	yes	yes
195.298	Campylobacter coli strain OXC6630	99.6	99.6	Good	WGS	195	1699437	1769	31.3	Campylobacter coli	195;194;72294;213849;29547;68525;1224;2;131567;1	super kingdom.Bacteria;phylum.Proteobacteria;class.Epsilonproteobacteria;order.Campylobacterales;family.Campylobacteraceae;genus.Campylobacter;species.Campylobacter_coli	99.44	0.19	1705748	1776	1041.185450605834	yes	yes	yes	yes
195.299	Campylobacter coli strain OXC6601	99.6	99.6	Good	WGS	195	1649081	1712	31.37	Campylobacter coli	195;194;72294;213849;29547;68525;1224;2;131567;1	super kingdom.Bacteria;phylum.Proteobacteria;class.Epsilonproteobacteria;order.Campylobacterales;family.Campylobacteraceae;genus.Campylobacter;species.Campylobacter_coli	99.37	0.11	1657701	1721	1038.184811374307	yes	yes	yes	yes
195.300	Campylobacter coli strain OXC6442	99.4	99.3	Good	WGS	195	1780264	1890	31.08	Campylobacter coli	195;194;72294;213849;29547;68525;1224;2;131567;1	super kingdom.Bacteria;phylum.Proteobacteria;class.Epsilonproteobacteria;order.Campylobacterales;family.Campylobacteraceae;genus.Campylobacter;species.Campylobacter_coli	99.44	0.11	1788311	1899	1061.8958335546781	yes	yes	yes	yes
195.301	Campylobacter coli strain OXC6443	99.5	99.3	Good	WGS	195	1780774	1887	31.08	Campylobacter coli	195;194;72294;213849;29547;68525;1224;2;131567;1	super kingdom.Bacteria;phylum.Proteobacteria;class.Epsilonproteobacteria;order.Campylobacterales;family.Campylobacteraceae;genus.Campylobacter;species.Campylobacter_coli	99.44	0.11	1788824	1896	1059.9142229755414	yes	yes	yes	yes
195.302	Campylobacter coli strain OXC6297	99.6	99.6	Good	WGS	195	1729241	1823	31.09	Campylobacter coli	195;194;72294;213849;29547;68525;1224;2;131567;1	super kingdom.Bacteria;phylum.Proteobacteria;class.Epsilonproteobacteria;order.Campylobacterales;family.Campylobacteraceae;genus.Campylobacter;species.Campylobacter_coli	99.15	0.11	1742133	1837	1054.4545106487278	yes	yes	yes	yes
195.303	Campylobacter coli strain OXC6551	99.6	99.3	Good	WGS	195	1772959	1878	31.26	Campylobacter coli	195;194;72294;213849;29547;68525;1224;2;131567;1	super kingdom.Bacteria;phylum.Proteobacteria;class.Epsilonproteobacteria;order.Campylobacterales;family.Campylobacteraceae;genus.Campylobacter;species.Campylobacter_coli	99.66	0.11	1777046	1882	1059.0609359577636	yes	yes	yes	yes
195.304	Campylobacter coli strain OXC6568	99.6	99.6	Good	WGS	195	1707894	1780	31.32	Campylobacter coli	195;194;72294;213849;29547;68525;1224;2;131567;1	super kingdom.Bacteria;phylum.Proteobacteria;class.Epsilonproteobacteria;order.Campylobacterales;family.Campylobacteraceae;genus.Campylobacter;species.Campylobacter_coli	99.44	0.19	1714237	1787	1042.4462895153938	yes	yes	yes	yes
195.305	Campylobacter coli strain OXC6337	99.6	99.6	Good	WGS	195	1698701	1782	31.3	Campylobacter coli	195;194;72294;213849;29547;68525;1224;2;131567;1	super kingdom.Bacteria;phylum.Proteobacteria;class.Epsilonproteobacteria;order.Campylobacterales;family.Campylobacteraceae;genus.Campylobacter;species.Campylobacter_coli	99.44	0.26	1703812	1787	1048.82463558186	yes	yes	yes	yes
195.306	Campylobacter coli strain OXC6380	99.6	99.6	Good	WGS	195	1682380	1763	31.3	Campylobacter coli	195;194;72294;213849;29547;68525;1224;2;131567;1	super kingdom.Bacteria;phylum.Proteobacteria;class.Epsilonproteobacteria;order.Campylobacterales;family.Campylobacteraceae;genus.Campylobacter;species.Campylobacter_coli	99.37	0.11	1691174	1772	1047.7928350364896	yes	yes	yes	yes
195.307	Campylobacter coli strain OXC6343	99.8	99.7	Good	WGS	195	1708182	1791	31.28	Campylobacter coli	195;194;72294;213849;29547;68525;1224;2;131567;1	super kingdom.Bacteria;phylum.Proteobacteria;class.Epsilonproteobacteria;order.Campylobacterales;family.Campylobacteraceae;genus.Campylobacter;species.Campylobacter_coli	99.44	0.19	1714526	1798	1048.6863424643313	yes	yes	yes	yes
195.308	Campylobacter coli strain OXC6577	99.6	99.6	Good	WGS	195	1711484	1791	31.31	Campylobacter coli	195;194;72294;213849;29547;68525;1224;2;131567;1	super kingdom.Bacteria;phylum.Proteobacteria;class.Epsilonproteobacteria;order.Campylobacterales;family.Campylobacteraceae;genus.Campylobacter;species.Campylobacter_coli	99.44	0.19	1717840	1798	1046.663251525171	yes	yes	yes	yes
195.309	Campylobacter coli strain OXC6472	99.6	99.6	Good	WGS	195	1660470	1727	31.38	Campylobacter coli	195;194;72294;213849;29547;68525;1224;2;131567;1	super kingdom.Bacteria;phylum.Proteobacteria;class.Epsilonproteobacteria;order.Campylobacterales;family.Campylobacteraceae;genus.Campylobacter;species.Campylobacter_coli	99.44	0.11	1667976	1735	1040.1828323668926	yes	yes	yes	yes
195.310	Campylobacter coli strain OXC6576	99.6	99.6	Good	WGS	195	1691515	1750	31.34	Campylobacter coli	195;194;72294;213849;29547;68525;1224;2;131567;1	super kingdom.Bacteria;phylum.Proteobacteria;class.Epsilonproteobacteria;order.Campylobacterales;family.Campylobacteraceae;genus.Campylobacter;species.Campylobacter_coli	99.44	0.19	1697797	1756	1034.2814835931506	yes	yes	yes	yes
195.311	Campylobacter coli strain OXC6425	99.6	99.6	Good	WGS	195	1731083	1845	31.31	Campylobacter coli	195;194;72294;213849;29547;68525;1224;2;131567;1	super kingdom.Bacteria;phylum.Proteobacteria;class.Epsilonproteobacteria;order.Campylobacterales;family.Campylobacteraceae;genus.Campylobacter;species.Campylobacter_coli	99.34	0.11	1740657	1855	1065.689564342659	yes	yes	yes	yes
195.312	Campylobacter coli strain OXC6471	99.6	99.6	Good	WGS	195	1660564	1728	31.38	Campylobacter coli	195;194;72294;213849;29547;68525;1224;2;131567;1	super kingdom.Bacteria;phylum.Proteobacteria;class.Epsilonproteobacteria;order.Campylobacterales;family.Campylobacteraceae;genus.Campylobacter;species.Campylobacter_coli	99.44	0.11	1668070	1736	1040.723710635645	yes	yes	yes	yes
195.313	Campylobacter coli strain OXC6460	99.6	99.6	Good	WGS	195	1774040	1891	31.26	Campylobacter coli	195;194;72294;213849;29547;68525;1224;2;131567;1	super kingdom.Bacteria;phylum.Proteobacteria;class.Epsilonproteobacteria;order.Campylobacterales;family.Campylobacteraceae;genus.Campylobacter;species.Campylobacter_coli	99.34	0.11	1783851	1901	1065.671964754904	yes	yes	yes	yes
195.314	Campylobacter coli strain OXC6428	99.8	99.8	Good	WGS	195	1682784	1759	31.38	Campylobacter coli	195;194;72294;213849;29547;68525;1224;2;131567;1	super kingdom.Bacteria;phylum.Proteobacteria;class.Epsilonproteobacteria;order.Campylobacterales;family.Campylobacteraceae;genus.Campylobacter;species.Campylobacter_coli	99.39	0.11	1691240	1768	1045.3868167734915	yes	yes	yes	yes
195.315	Campylobacter coli strain OXC6312	99.6	99.6	Good	WGS	195	1661729	1721	31.37	Campylobacter coli	195;194;72294;213849;29547;68525;1224;2;131567;1	super kingdom.Bacteria;phylum.Proteobacteria;class.Epsilonproteobacteria;order.Campylobacterales;family.Campylobacteraceae;genus.Campylobacter;species.Campylobacter_coli	99.44	0.11	1669241	1729	1035.8001031606582	yes	yes	yes	yes
195.316	Campylobacter coli strain OXC6476	99.5	99.4	Good	WGS	195	1807007	1927	31.07	Campylobacter coli	195;194;72294;213849;29547;68525;1224;2;131567;1	super kingdom.Bacteria;phylum.Proteobacteria;class.Epsilonproteobacteria;order.Campylobacterales;family.Campylobacteraceae;genus.Campylobacter;species.Campylobacter_coli	99.72	0.11	1810084	1930	1066.2488591689669	yes	yes	yes	yes
195.317	Campylobacter coli strain OXC6587	99.6	99.6	Good	WGS	195	1697578	1799	31.38	Campylobacter coli	195;194;72294;213849;29547;68525;1224;2;131567;1	super kingdom.Bacteria;phylum.Proteobacteria;class.Epsilonproteobacteria;order.Campylobacterales;family.Campylobacteraceae;genus.Campylobacter;species.Campylobacter_coli	99.44	0.11	1705252	1807	1059.6674274535376	yes	yes	yes	yes
195.318	Campylobacter coli strain OXC6308	99.6	99.6	Good	WGS	195	1667936	1722	31.41	Campylobacter coli	195;194;72294;213849;29547;68525;1224;2;131567;1	super kingdom.Bacteria;phylum.Proteobacteria;class.Epsilonproteobacteria;order.Campylobacterales;family.Campylobacteraceae;genus.Campylobacter;species.Campylobacter_coli	99.44	0.11	1675476	1730	1032.5423939226823	yes	yes	yes	yes
195.319	Campylobacter coli strain OXC6537	99.6	99.6	Good	WGS	195	1762344	1868	31.28	Campylobacter coli	195;194;72294;213849;29547;68525;1224;2;131567;1	super kingdom.Bacteria;phylum.Proteobacteria;class.Epsilonproteobacteria;order.Campylobacterales;family.Campylobacteraceae;genus.Campylobacter;species.Campylobacter_coli	99.34	0.11	1772090	1878	1059.765587526593	yes	yes	yes	yes
195.320	Campylobacter coli strain OXC6386	99.6	99.6	Good	WGS	195	1680538	1759	31.34	Campylobacter coli	195;194;72294;213849;29547;68525;1224;2;131567;1	super kingdom.Bacteria;phylum.Proteobacteria;class.Epsilonproteobacteria;order.Campylobacterales;family.Campylobacteraceae;genus.Campylobacter;species.Campylobacter_coli	99.44	0.11	1688135	1767	1046.7172352922012	yes	yes	yes	yes
195.321	Campylobacter coli strain OXC6559	99.5	99.3	Good	WGS	195	1772583	1872	31.15	Campylobacter coli	195;194;72294;213849;29547;68525;1224;2;131567;1	super kingdom.Bacteria;phylum.Proteobacteria;class.Epsilonproteobacteria;order.Campylobacterales;family.Campylobacteraceae;genus.Campylobacter;species.Campylobacter_coli	99.72	0.21	1773825	1873	1055.9102504474793	yes	yes	yes	yes
195.322	Campylobacter coli strain OXC6276	99.6	99.6	Good	WGS	195	1700649	1788	31.32	Campylobacter coli	195;194;72294;213849;29547;68525;1224;2;131567;1	super kingdom.Bacteria;phylum.Proteobacteria;class.Epsilonproteobacteria;order.Campylobacterales;family.Campylobacteraceae;genus.Campylobacter;species.Campylobacter_coli	99.26	0.11	1711431	1799	1051.1671227177724	yes	yes	yes	yes
195.323	Campylobacter coli strain OXC6378	99.4	99.3	Good	WGS	195	1797675	1926	31.01	Campylobacter coli	195;194;72294;213849;29547;68525;1224;2;131567;1	super kingdom.Bacteria;phylum.Proteobacteria;class.Epsilonproteobacteria;order.Campylobacterales;family.Campylobacteraceae;genus.Campylobacter;species.Campylobacter_coli	99.44	0.11	1805801	1935	1071.5466432901521	yes	yes	yes	yes
195.324	Campylobacter coli strain OXC6426	99.6	99.6	Good	WGS	195	1692512	1793	31.35	Campylobacter coli	195;194;72294;213849;29547;68525;1224;2;131567;1	super kingdom.Bacteria;phylum.Proteobacteria;class.Epsilonproteobacteria;order.Campylobacterales;family.Campylobacteraceae;genus.Campylobacter;species.Campylobacter_coli	99.44	0.11	1700163	1801	1059.3101955518384	yes	yes	yes	yes
195.325	Campylobacter coli strain OXC6400	99.6	99.5	Good	WGS	195	1691149	1759	31.32	Campylobacter coli	195;194;72294;213849;29547;68525;1224;2;131567;1	super kingdom.Bacteria;phylum.Proteobacteria;class.Epsilonproteobacteria;order.Campylobacterales;family.Campylobacteraceae;genus.Campylobacter;species.Campylobacter_coli	99.44	0.19	1697429	1766	1040.3969768396794	yes	yes	yes	yes
195.326	Campylobacter coli strain OXC6267	99.8	99.8	Good	WGS	195	1683037	1759	31.34	Campylobacter coli	195;194;72294;213849;29547;68525;1224;2;131567;1	super kingdom.Bacteria;phylum.Proteobacteria;class.Epsilonproteobacteria;order.Campylobacterales;family.Campylobacteraceae;genus.Campylobacter;species.Campylobacter_coli	99.39	0.11	1691494	1768	1045.2298382376762	yes	yes	yes	yes
195.327	Campylobacter coli strain OXC6258	99.6	99.6	Good	WGS	195	1663153	1718	31.36	Campylobacter coli	195;194;72294;213849;29547;68525;1224;2;131567;1	super kingdom.Bacteria;phylum.Proteobacteria;class.Epsilonproteobacteria;order.Campylobacterales;family.Campylobacteraceae;genus.Campylobacter;species.Campylobacter_coli	99.37	0.11	1671847	1727	1032.9892627734475	yes	yes	yes	yes
195.328	Campylobacter coli strain OXC6371	99.6	99.6	Good	WGS	195	1645230	1697	31.38	Campylobacter coli	195;194;72294;213849;29547;68525;1224;2;131567;1	super kingdom.Bacteria;phylum.Proteobacteria;class.Epsilonproteobacteria;order.Campylobacterales;family.Campylobacteraceae;genus.Campylobacter;species.Campylobacter_coli	99.44	0.11	1652667	1705	1031.6657862715235	yes	yes	yes	yes
195.329	Campylobacter coli strain OXC6434	99.6	99.6	Good	WGS	195	1734001	1834	31.31	Campylobacter coli	195;194;72294;213849;29547;68525;1224;2;131567;1	super kingdom.Bacteria;phylum.Proteobacteria;class.Epsilonproteobacteria;order.Campylobacterales;family.Campylobacteraceae;genus.Campylobacter;species.Campylobacter_coli	99.44	0.11	1741839	1842	1057.5030183616282	yes	yes	yes	yes
195.330	Campylobacter coli strain OXC6253	99.6	99.6	Good	WGS	195	1709364	1783	31.18	Campylobacter coli	195;194;72294;213849;29547;68525;1224;2;131567;1	super kingdom.Bacteria;phylum.Proteobacteria;class.Epsilonproteobacteria;order.Campylobacterales;family.Campylobacteraceae;genus.Campylobacter;species.Campylobacter_coli	99.44	0.11	1717091	1791	1043.0431468105069	yes	yes	yes	yes
195.331	Campylobacter coli strain RC282	99.4	99.2	Good	WGS	195	1793345	1948	31.03	Campylobacter coli	195;194;72294;213849;29547;68525;1224;2;131567;1	super kingdom.Bacteria;phylum.Proteobacteria;class.Epsilonproteobacteria;order.Campylobacterales;family.Campylobacteraceae;genus.Campylobacter;species.Campylobacter_coli	99.35	0.11	1803082	1959	1086.473050033221	yes	yes	yes	yes
195.332	Campylobacter coli strain RC105	99.5	99.3	Good	WGS	195	1833498	2014	30.96	Campylobacter coli	195;194;72294;213849;29547;68525;1224;2;131567;1	super kingdom.Bacteria;phylum.Proteobacteria;class.Epsilonproteobacteria;order.Campylobacterales;family.Campylobacteraceae;genus.Campylobacter;species.Campylobacter_coli	99.37	0.93	1828014	2008	1098.459858622527	yes	yes	yes	yes
195.333	Campylobacter coli strain RC382	99.4	98.5	Good	WGS	195	1841368	2055	31.01	Campylobacter coli	195;194;72294;213849;29547;68525;1224;2;131567;1	super kingdom.Bacteria;phylum.Proteobacteria;class.Epsilonproteobacteria;order.Campylobacterales;family.Campylobacteraceae;genus.Campylobacter;species.Campylobacter_coli	99.44	0.29	1846353	2061	1116.254584036747	yes	yes	yes	yes
195.334	Campylobacter coli strain RC148	99.5	98.4	Good	WGS	195	1815050	2016	31.03	Campylobacter coli	195;194;72294;213849;29547;68525;1224;2;131567;1	super kingdom.Bacteria;phylum.Proteobacteria;class.Epsilonproteobacteria;order.Campylobacterales;family.Campylobacteraceae;genus.Campylobacter;species.Campylobacter_coli	99.35	1.3	1803328	2003	1110.724172197182	yes	yes	yes	yes
195.335	Campylobacter coli strain RC264	99.3	97.6	Good	WGS	195	1791844	2050	31.04	Campylobacter coli	195;194;72294;213849;29547;68525;1224;2;131567;1	super kingdom.Bacteria;phylum.Proteobacteria;class.Epsilonproteobacteria;order.Campylobacterales;family.Campylobacteraceae;genus.Campylobacter;species.Campylobacter_coli	98.87	0.96	1794895	2053	1143.7994980207757	yes	yes	yes	yes
195.336	Campylobacter coli strain RC383	99.4	97.5	Good	WGS	195	1802979	2073	31.03	Campylobacter coli	195;194;72294;213849;29547;68525;1224;2;131567;1	super kingdom.Bacteria;phylum.Proteobacteria;class.Epsilonproteobacteria;order.Campylobacterales;family.Campylobacteraceae;genus.Campylobacter;species.Campylobacter_coli	99.21	1.55	1789380	2057	1149.5601828566319	yes	yes	yes	yes
195.337	Campylobacter coli strain RC285	99.3	98.3	Good	WGS	195	1794780	1999	31.03	Campylobacter coli	195;194;72294;213849;29547;68525;1224;2;131567;1	super kingdom.Bacteria;phylum.Proteobacteria;class.Epsilonproteobacteria;order.Campylobacterales;family.Campylobacteraceae;genus.Campylobacter;species.Campylobacter_coli	99.29	1.61	1778771	1981	1113.6902951532265	yes	yes	yes	yes
195.338	Campylobacter coli strain RC126	99.3	98.2	Good	WGS	195	1795479	1974	31.03	Campylobacter coli	195;194;72294;213849;29547;68525;1224;2;131567;1	super kingdom.Bacteria;phylum.Proteobacteria;class.Epsilonproteobacteria;order.Campylobacterales;family.Campylobacteraceae;genus.Campylobacter;species.Campylobacter_coli	99.34	0.71	1794582	1973	1099.4203664140173	yes	yes	yes	yes
195.339	Campylobacter coli strain RC182	99.4	98.9	Good	WGS	195	1803456	2004	31.02	Campylobacter coli	195;194;72294;213849;29547;68525;1224;2;131567;1	super kingdom.Bacteria;phylum.Proteobacteria;class.Epsilonproteobacteria;order.Campylobacterales;family.Campylobacteraceae;genus.Campylobacter;species.Campylobacter_coli	99.48	0.34	1806708	2008	1111.4136872145361	yes	yes	yes	yes
195.340	Campylobacter coli strain RC387	99.4	99.3	Good	WGS	195	1797135	1938	31.07	Campylobacter coli	195;194;72294;213849;29547;68525;1224;2;131567;1	super kingdom.Bacteria;phylum.Proteobacteria;class.Epsilonproteobacteria;order.Campylobacterales;family.Campylobacteraceae;genus.Campylobacter;species.Campylobacter_coli	99.44	0.23	1803085	1944	1078.1521669804806	yes	yes	yes	yes
195.341	Campylobacter coli strain RC023	99	96.5	Good	WGS	195	1779261	2137	31.1	Campylobacter coli	195;194;72294;213849;29547;68525;1224;2;131567;1	super kingdom.Bacteria;phylum.Proteobacteria;class.Epsilonproteobacteria;order.Campylobacterales;family.Campylobacteraceae;genus.Campylobacter;species.Campylobacter_coli	98.73	1.36	1777661	2135	1201.016391764234	yes	yes	yes	yes
195.342	Campylobacter coli strain RC127	99.4	98.9	Good	WGS	195	1799701	1953	31.01	Campylobacter coli	195;194;72294;213849;29547;68525;1224;2;131567;1	super kingdom.Bacteria;phylum.Proteobacteria;class.Epsilonproteobacteria;order.Campylobacterales;family.Campylobacteraceae;genus.Campylobacter;species.Campylobacter_coli	99.53	0.55	1798262	1951	1084.936455310739	yes	yes	yes	yes
195.343	Campylobacter coli strain RC269	99.2	98.7	Good	WGS	195	1802587	1974	31.02	Campylobacter coli	195;194;72294;213849;29547;68525;1224;2;131567;1	super kingdom.Bacteria;phylum.Proteobacteria;class.Epsilonproteobacteria;order.Campylobacterales;family.Campylobacteraceae;genus.Campylobacter;species.Campylobacter_coli	99.44	0.4	1805476	1977	1095.00209363071	yes	yes	yes	yes
195.344	Campylobacter coli strain RC037	99.4	99	Good	WGS	195	1793436	1976	31.13	Campylobacter coli	195;194;72294;213849;29547;68525;1224;2;131567;1	super kingdom.Bacteria;phylum.Proteobacteria;class.Epsilonproteobacteria;order.Campylobacterales;family.Campylobacteraceae;genus.Campylobacter;species.Campylobacter_coli	99.44	0.11	1801543	1985	1101.8332618205616	yes	yes	yes	yes
195.345	Campylobacter coli strain RC026	99.6	99.3	Good	WGS	195	1722262	1863	31.32	Campylobacter coli	195;194;72294;213849;29547;68525;1224;2;131567;1	super kingdom.Bacteria;phylum.Proteobacteria;class.Epsilonproteobacteria;order.Campylobacterales;family.Campylobacteraceae;genus.Campylobacter;species.Campylobacter_coli	99.44	0.11	1730047	1871	1081.4735091011978	yes	yes	yes	yes
195.346	Campylobacter coli strain RC106	99.4	99	Good	WGS	195	1802968	1950	31.05	Campylobacter coli	195;194;72294;213849;29547;68525;1224;2;131567;1	super kingdom.Bacteria;phylum.Proteobacteria;class.Epsilonproteobacteria;order.Campylobacterales;family.Campylobacteraceae;genus.Campylobacter;species.Campylobacter_coli	99.44	0.52	1803689	1951	1081.6720620905267	yes	yes	yes	yes
195.347	Campylobacter coli strain RC430	99.4	99.3	Good	WGS	195	1774913	1927	31.09	Campylobacter coli	195;194;72294;213849;29547;68525;1224;2;131567;1	super kingdom.Bacteria;phylum.Proteobacteria;class.Epsilonproteobacteria;order.Campylobacterales;family.Campylobacteraceae;genus.Campylobacter;species.Campylobacter_coli	99.35	0.69	1774203	1926	1085.5578533008907	yes	yes	yes	yes
195.348	Campylobacter coli strain RC096	99.4	98.5	Good	WGS	195	1796129	2006	31.04	Campylobacter coli	195;194;72294;213849;29547;68525;1224;2;131567;1	super kingdom.Bacteria;phylum.Proteobacteria;class.Epsilonproteobacteria;order.Campylobacterales;family.Campylobacteraceae;genus.Campylobacter;species.Campylobacter_coli	99.53	0.54	1794873	2005	1117.0706785382588	yes	yes	yes	yes
195.349	Campylobacter coli strain RC289	99.4	98.3	Good	WGS	195	1797345	2016	31.04	Campylobacter coli	195;194;72294;213849;29547;68525;1224;2;131567;1	super kingdom.Bacteria;phylum.Proteobacteria;class.Epsilonproteobacteria;order.Campylobacterales;family.Campylobacteraceae;genus.Campylobacter;species.Campylobacter_coli	99.25	0.97	1793400	2012	1121.8913795026208	yes	yes	yes	yes
195.350	Campylobacter coli strain RC415	99.4	99	Good	WGS	195	1796965	1976	31.03	Campylobacter coli	195;194;72294;213849;29547;68525;1224;2;131567;1	super kingdom.Bacteria;phylum.Proteobacteria;class.Epsilonproteobacteria;order.Campylobacterales;family.Campylobacteraceae;genus.Campylobacter;species.Campylobacter_coli	99.44	0.11	1805088	1985	1099.669378999805	yes	yes	yes	yes
195.351	Campylobacter coli strain RC013	99.9	99.5	Good	WGS	195	1724901	1885	30.33	Campylobacter coli	195;194;72294;213849;29547;68525;1224;2;131567;1	super kingdom.Bacteria;phylum.Proteobacteria;class.Epsilonproteobacteria;order.Campylobacterales;family.Campylobacteraceae;genus.Campylobacter;species.Campylobacter_coli	99.21	0.2	1735138	1896	1092.7084762134193	yes	yes	yes	yes
195.352	Campylobacter coli strain RC116	99.3	97.8	Good	WGS	195	1841727	2107	30.99	Campylobacter coli	195;194;72294;213849;29547;68525;1224;2;131567;1	super kingdom.Bacteria;phylum.Proteobacteria;class.Epsilonproteobacteria;order.Campylobacterales;family.Campylobacteraceae;genus.Campylobacter;species.Campylobacter_coli	99.09	0.55	1848381	2115	1144.2446119063113	yes	yes	yes	yes
195.353	Campylobacter coli strain RC291	100	99.3	Good	WGS	195	1621598	1733	30.44	Campylobacter coli	195;194;72294;213849;29547;68525;1224;2;131567;1	super kingdom.Bacteria;phylum.Proteobacteria;class.Epsilonproteobacteria;order.Campylobacterales;family.Campylobacteraceae;genus.Campylobacter;species.Campylobacter_coli	99.5	0.8	1616748	1728	1068.812208210556	yes	yes	yes	yes
195.354	Campylobacter coli strain RC038	99.3	98.7	Good	WGS	195	1810582	2019	31.05	Campylobacter coli	195;194;72294;213849;29547;68525;1224;2;131567;1	super kingdom.Bacteria;phylum.Proteobacteria;class.Epsilonproteobacteria;order.Campylobacterales;family.Campylobacteraceae;genus.Campylobacter;species.Campylobacter_coli	98.87	0.26	1826472	2037	1115.2648384426368	yes	yes	yes	yes
195.355	Campylobacter coli strain RC428	99.4	99.2	Good	WGS	195	1791685	1950	31.05	Campylobacter coli	195;194;72294;213849;29547;68525;1224;2;131567;1	super kingdom.Bacteria;phylum.Proteobacteria;class.Epsilonproteobacteria;order.Campylobacterales;family.Campylobacteraceae;genus.Campylobacter;species.Campylobacter_coli	99.37	0.11	1801050	1960	1088.2540740123816	yes	yes	yes	yes
195.356	Campylobacter coli strain RC043	99.3	99.1	Good	WGS	195	1788202	1974	31.04	Campylobacter coli	195;194;72294;213849;29547;68525;1224;2;131567;1	super kingdom.Bacteria;phylum.Proteobacteria;class.Epsilonproteobacteria;order.Campylobacterales;family.Campylobacteraceae;genus.Campylobacter;species.Campylobacter_coli	99.34	0.11	1798092	1985	1103.947962618153	yes	yes	yes	yes
195.357	Campylobacter coli strain RC281	99.4	98.7	Good	WGS	195	1794535	1999	31.04	Campylobacter coli	195;194;72294;213849;29547;68525;1224;2;131567;1	super kingdom.Bacteria;phylum.Proteobacteria;class.Epsilonproteobacteria;order.Campylobacterales;family.Campylobacteraceae;genus.Campylobacter;species.Campylobacter_coli	98.65	0.58	1808460	2015	1114.2076684029505	yes	yes	yes	yes
195.358	Campylobacter coli strain RC018	99.4	99.1	Good	WGS	195	1690662	1816	31.28	Campylobacter coli	195;194;72294;213849;29547;68525;1224;2;131567;1	super kingdom.Bacteria;phylum.Proteobacteria;class.Epsilonproteobacteria;order.Campylobacterales;family.Campylobacteraceae;genus.Campylobacter;species.Campylobacter_coli	99.44	0.25	1695919	1822	1074.3437628801848	yes	yes	yes	yes
195.359	Campylobacter coli strain RC386	99.3	97.5	Good	WGS	195	1826894	2133	30.98	Campylobacter coli	195;194;72294;213849;29547;68525;1224;2;131567;1	super kingdom.Bacteria;phylum.Proteobacteria;class.Epsilonproteobacteria;order.Campylobacterales;family.Campylobacteraceae;genus.Campylobacter;species.Campylobacter_coli	98.81	0.76	1834784	2142	1167.4398730313758	yes	yes	yes	yes
195.360	Campylobacter coli strain RC284	99.4	99.3	Good	WGS	195	1798999	1970	31.03	Campylobacter coli	195;194;72294;213849;29547;68525;1224;2;131567;1	super kingdom.Bacteria;phylum.Proteobacteria;class.Epsilonproteobacteria;order.Campylobacterales;family.Campylobacteraceae;genus.Campylobacter;species.Campylobacter_coli	99.44	0.17	1806043	1978	1095.212018761458	yes	yes	yes	yes
195.361	Campylobacter coli strain RC459	99.9	99.8	Good	WGS	195	1725816	1892	30.25	Campylobacter coli	195;194;72294;213849;29547;68525;1224;2;131567;1	super kingdom.Bacteria;phylum.Proteobacteria;class.Epsilonproteobacteria;order.Campylobacterales;family.Campylobacteraceae;genus.Campylobacter;species.Campylobacter_coli	99.57	0.11	1731356	1898	1096.2505689182353	yes	yes	yes	yes
195.363	Campylobacter coli strain BFR-CA-9557	99.8	98.5	Good	Complete	195	1720506	1854	31.41	Campylobacter coli	195;194;72294;213849;29547;68525;1224;2;131567;1	super kingdom.Bacteria;phylum.Proteobacteria;class.Epsilonproteobacteria;order.Campylobacterales;family.Campylobacteraceae;genus.Campylobacter;species.Campylobacter_coli	99.32	1.81	1701282	1833	1077.422790577929	yes	yes	yes	yes
195.364	Campylobacter coli strain CVM N42205	99.6	99.5	Good	WGS	195	1886465	2058	30.96	Campylobacter coli	195;194;72294;213849;29547;68525;1224;2;131567;1	super kingdom.Bacteria;phylum.Proteobacteria;class.Epsilonproteobacteria;order.Campylobacterales;family.Campylobacteraceae;genus.Campylobacter;species.Campylobacter_coli	99.32	0.23	1894992	2067	1090.7697763367867	yes	yes	yes	yes
195.365	Campylobacter coli strain CVM N44721	99.6	99.5	Good	WGS	195	1846187	2001	31.14	Campylobacter coli	195;194;72294;213849;29547;68525;1224;2;131567;1	super kingdom.Bacteria;phylum.Proteobacteria;class.Epsilonproteobacteria;order.Campylobacterales;family.Campylobacteraceae;genus.Campylobacter;species.Campylobacter_coli	99.44	0.11	1854532	2010	1083.8313925022594	yes	yes	yes	yes
195.366	Campylobacter coli strain CVM N46876	99.6	99.6	Good	WGS	195	1842702	2006	31.14	Campylobacter coli	195;194;72294;213849;29547;68525;1224;2;131567;1	super kingdom.Bacteria;phylum.Proteobacteria;class.Epsilonproteobacteria;order.Campylobacterales;family.Campylobacteraceae;genus.Campylobacter;species.Campylobacter_coli	99.44	0.19	1849545	2013	1088.3757897212558	yes	yes	yes	yes
195.367	Campylobacter coli strain CVM N45963	99.8	99.6	Good	WGS	195	1708588	1805	31.4	Campylobacter coli	195;194;72294;213849;29547;68525;1224;2;131567;1	super kingdom.Bacteria;phylum.Proteobacteria;class.Epsilonproteobacteria;order.Campylobacterales;family.Campylobacteraceae;genus.Campylobacter;species.Campylobacter_coli	99.44	0.19	1714933	1812	1056.6010450554045	yes	yes	yes	yes
195.368	Campylobacter coli strain CVM N49249	99.8	99.7	Good	WGS	195	1722611	1818	31.37	Campylobacter coli	195;194;72294;213849;29547;68525;1224;2;131567;1	super kingdom.Bacteria;phylum.Proteobacteria;class.Epsilonproteobacteria;order.Campylobacterales;family.Campylobacteraceae;genus.Campylobacter;species.Campylobacter_coli	99.44	0.11	1730398	1826	1055.24856131364	yes	yes	yes	yes
195.369	Campylobacter coli strain CVM N44406F	99.8	99.4	Good	WGS	195	1743586	1854	31.35	Campylobacter coli	195;194;72294;213849;29547;68525;1224;2;131567;1	super kingdom.Bacteria;phylum.Proteobacteria;class.Epsilonproteobacteria;order.Campylobacterales;family.Campylobacteraceae;genus.Campylobacter;species.Campylobacter_coli	99.39	0.81	1740106	1850	1063.1536239746313	yes	yes	yes	yes
195.370	Campylobacter coli strain CVM N44984F	99.8	99.3	Good	WGS	195	1707988	1812	31.38	Campylobacter coli	195;194;72294;213849;29547;68525;1224;2;131567;1	super kingdom.Bacteria;phylum.Proteobacteria;class.Epsilonproteobacteria;order.Campylobacterales;family.Campylobacteraceae;genus.Campylobacter;species.Campylobacter_coli	99.39	0.24	1714331	1819	1061.0553037890584	yes	yes	yes	yes
195.371	Campylobacter coli strain CVM N47608F	99.8	99.8	Good	WGS	195	1710093	1804	31.38	Campylobacter coli	195;194;72294;213849;29547;68525;1224;2;131567;1	super kingdom.Bacteria;phylum.Proteobacteria;class.Epsilonproteobacteria;order.Campylobacterales;family.Campylobacteraceae;genus.Campylobacter;species.Campylobacter_coli	99.44	0.19	1716444	1811	1055.0883104837676	yes	yes	yes	yes
195.372	Campylobacter coli strain CVM N45714F	99.6	99.5	Good	WGS	195	1926865	2139	30.9	Campylobacter coli	195;194;72294;213849;29547;68525;1224;2;131567;1	super kingdom.Bacteria;phylum.Proteobacteria;class.Epsilonproteobacteria;order.Campylobacterales;family.Campylobacteraceae;genus.Campylobacter;species.Campylobacter_coli	99.44	0.15	1934798	2148	1110.1934155400202	yes	yes	yes	yes
195.373	Campylobacter coli strain CVM N48647F	99.8	99.8	Good	WGS	195	1735930	1829	31.35	Campylobacter coli	195;194;72294;213849;29547;68525;1224;2;131567;1	super kingdom.Bacteria;phylum.Proteobacteria;class.Epsilonproteobacteria;order.Campylobacterales;family.Campylobacteraceae;genus.Campylobacter;species.Campylobacter_coli	99.44	0.19	1742377	1836	1053.7329177325	yes	yes	yes	yes
195.374	Campylobacter coli strain CVM N51090F	99.6	99.2	Good	WGS	195	1909278	2159	30.95	Campylobacter coli	195;194;72294;213849;29547;68525;1224;2;131567;1	super kingdom.Bacteria;phylum.Proteobacteria;class.Epsilonproteobacteria;order.Campylobacterales;family.Campylobacteraceae;genus.Campylobacter;species.Campylobacter_coli	99.44	0.82	1904327	2153	1130.5831403955308	yes	yes	yes	yes
195.375	Campylobacter coli strain CVM N49369F	99.7	98.7	Good	WGS	195	1704512	1872	31.41	Campylobacter coli	195;194;72294;213849;29547;68525;1224;2;131567;1	super kingdom.Bacteria;phylum.Proteobacteria;class.Epsilonproteobacteria;order.Campylobacterales;family.Campylobacteraceae;genus.Campylobacter;species.Campylobacter_coli	98.82	0.35	1718778	1888	1098.4548324449115	yes	yes	yes	yes
195.376	Campylobacter coli strain CVM N51183F	99.8	99.4	Good	WGS	195	1734726	1850	31.34	Campylobacter coli	195;194;72294;213849;29547;68525;1224;2;131567;1	super kingdom.Bacteria;phylum.Proteobacteria;class.Epsilonproteobacteria;order.Campylobacterales;family.Campylobacteraceae;genus.Campylobacter;species.Campylobacter_coli	99.39	0.3	1740120	1856	1066.5931085212515	yes	yes	yes	yes
195.377	Campylobacter coli strain CVM N39665	99.8	98.7	Good	WGS	195	1736319	1917	31.35	Campylobacter coli	195;194;72294;213849;29547;68525;1224;2;131567;1	super kingdom.Bacteria;phylum.Proteobacteria;class.Epsilonproteobacteria;order.Campylobacterales;family.Campylobacteraceae;genus.Campylobacter;species.Campylobacter_coli	99.15	0.94	1734758	1915	1103.9003711180465	yes	yes	yes	yes
195.378	Campylobacter coli strain CVM N39671	99.8	99	Good	WGS	195	1737221	1889	31.34	Campylobacter coli	195;194;72294;213849;29547;68525;1224;2;131567;1	super kingdom.Bacteria;phylum.Proteobacteria;class.Epsilonproteobacteria;order.Campylobacterales;family.Campylobacteraceae;genus.Campylobacter;species.Campylobacter_coli	99.34	0.29	1743673	1896	1087.359843273366	yes	yes	yes	yes
195.379	Campylobacter coli strain CVM N39677	99.8	99.8	Good	WGS	195	1738292	1832	31.34	Campylobacter coli	195;194;72294;213849;29547;68525;1224;2;131567;1	super kingdom.Bacteria;phylum.Proteobacteria;class.Epsilonproteobacteria;order.Campylobacterales;family.Campylobacteraceae;genus.Campylobacter;species.Campylobacter_coli	99.44	0.19	1744748	1839	1054.0204086779295	yes	yes	yes	yes
195.380	Campylobacter coli strain CVM N40944	99.8	99.7	Good	WGS	195	1739349	1833	31.36	Campylobacter coli	195;194;72294;213849;29547;68525;1224;2;131567;1	super kingdom.Bacteria;phylum.Proteobacteria;class.Epsilonproteobacteria;order.Campylobacterales;family.Campylobacteraceae;genus.Campylobacter;species.Campylobacter_coli	99.44	0.24	1744933	1839	1053.9086601032818	yes	yes	yes	yes
195.381	Campylobacter coli strain CVM N40946	99.8	99.8	Good	WGS	195	1710358	1794	31.37	Campylobacter coli	195;194;72294;213849;29547;68525;1224;2;131567;1	super kingdom.Bacteria;phylum.Proteobacteria;class.Epsilonproteobacteria;order.Campylobacterales;family.Campylobacteraceae;genus.Campylobacter;species.Campylobacter_coli	99.44	0.19	1716710	1801	1049.0997314630893	yes	yes	yes	yes
195.382	Campylobacter coli strain CVM N41652	99.8	99.7	Good	WGS	195	1725946	1823	31.36	Campylobacter coli	195;194;72294;213849;29547;68525;1224;2;131567;1	super kingdom.Bacteria;phylum.Proteobacteria;class.Epsilonproteobacteria;order.Campylobacterales;family.Campylobacteraceae;genus.Campylobacter;species.Campylobacter_coli	99.44	0.11	1733748	1831	1056.0935037848637	yes	yes	yes	yes
195.383	Campylobacter coli strain CVM N41661	99.8	99.8	Good	WGS	195	1736783	1835	31.33	Campylobacter coli	195;194;72294;213849;29547;68525;1224;2;131567;1	super kingdom.Bacteria;phylum.Proteobacteria;class.Epsilonproteobacteria;order.Campylobacterales;family.Campylobacteraceae;genus.Campylobacter;species.Campylobacter_coli	99.44	0.19	1743233	1842	1056.657371676649	yes	yes	yes	yes
195.384	Campylobacter coli strain CVM N43850	99.7	99.7	Good	WGS	195	1720850	1839	31.18	Campylobacter coli	195;194;72294;213849;29547;68525;1224;2;131567;1	super kingdom.Bacteria;phylum.Proteobacteria;class.Epsilonproteobacteria;order.Campylobacterales;family.Campylobacteraceae;genus.Campylobacter;species.Campylobacter_coli	99.26	0.44	1726028	1845	1068.9281981520578	yes	yes	yes	yes
195.385	Campylobacter coli strain CVM N47960	99.8	99.8	Good	WGS	195	1730210	1838	31.3	Campylobacter coli	195;194;72294;213849;29547;68525;1224;2;131567;1	super kingdom.Bacteria;phylum.Proteobacteria;class.Epsilonproteobacteria;order.Campylobacterales;family.Campylobacteraceae;genus.Campylobacter;species.Campylobacter_coli	99.44	0.19	1736636	1845	1062.3987985968274	yes	yes	yes	yes
195.386	Campylobacter coli strain CVM N49243	99.9	99.7	Good	WGS	195	1759112	1873	31.26	Campylobacter coli	195;194;72294;213849;29547;68525;1224;2;131567;1	super kingdom.Bacteria;phylum.Proteobacteria;class.Epsilonproteobacteria;order.Campylobacterales;family.Campylobacteraceae;genus.Campylobacter;species.Campylobacter_coli	99.44	0.11	1767064	1881	1064.4775741003155	yes	yes	yes	yes
195.387	Campylobacter coli strain CVM N49244	99.8	98.8	Good	WGS	195	1703603	1902	31.41	Campylobacter coli	195;194;72294;213849;29547;68525;1224;2;131567;1	super kingdom.Bacteria;phylum.Proteobacteria;class.Epsilonproteobacteria;order.Campylobacterales;family.Campylobacteraceae;genus.Campylobacter;species.Campylobacter_coli	98.8	0.21	1720637	1921	1116.4469902716262	yes	yes	yes	yes
195.388	Campylobacter coli strain CVM N51619	99.8	99.7	Good	WGS	195	1762126	1882	31.35	Campylobacter coli	195;194;72294;213849;29547;68525;1224;2;131567;1	super kingdom.Bacteria;phylum.Proteobacteria;class.Epsilonproteobacteria;order.Campylobacterales;family.Campylobacteraceae;genus.Campylobacter;species.Campylobacter_coli	99.44	0.11	1770091	1891	1068.3066576803114	yes	yes	yes	yes
195.389	Campylobacter coli strain CVM N51712	99.8	99.2	Good	WGS	195	1733293	1853	31.36	Campylobacter coli	195;194;72294;213849;29547;68525;1224;2;131567;1	super kingdom.Bacteria;phylum.Proteobacteria;class.Epsilonproteobacteria;order.Campylobacterales;family.Campylobacteraceae;genus.Campylobacter;species.Campylobacter_coli	99.44	0.28	1738160	1858	1068.9464721314494	yes	yes	yes	yes
195.390	Campylobacter coli strain CVM N51987	99.8	99	Good	WGS	195	1736509	1907	31.35	Campylobacter coli	195;194;72294;213849;29547;68525;1224;2;131567;1	super kingdom.Bacteria;phylum.Proteobacteria;class.Epsilonproteobacteria;order.Campylobacterales;family.Campylobacteraceae;genus.Campylobacter;species.Campylobacter_coli	99.37	0.26	1742958	1914	1098.1331736048717	yes	yes	yes	yes
195.391	Campylobacter coli strain CVM N44396F	99.8	99.6	Good	WGS	195	1735345	1835	31.34	Campylobacter coli	195;194;72294;213849;29547;68525;1224;2;131567;1	super kingdom.Bacteria;phylum.Proteobacteria;class.Epsilonproteobacteria;order.Campylobacterales;family.Campylobacteraceae;genus.Campylobacter;species.Campylobacter_coli	99.29	0.33	1741964	1842	1057.4271339706215	yes	yes	yes	yes
195.392	Campylobacter coli strain CVM N44505F	99.8	99.3	Good	WGS	195	1717883	1823	31.27	Campylobacter coli	195;194;72294;213849;29547;68525;1224;2;131567;1	super kingdom.Bacteria;phylum.Proteobacteria;class.Epsilonproteobacteria;order.Campylobacterales;family.Campylobacteraceae;genus.Campylobacter;species.Campylobacter_coli	99.34	0.22	1725475	1831	1061.1570726901286	yes	yes	yes	yes
195.393	Campylobacter coli strain CVM N46573F	99.6	99.3	Good	WGS	195	1938038	2173	30.98	Campylobacter coli	195;194;72294;213849;29547;68525;1224;2;131567;1	super kingdom.Bacteria;phylum.Proteobacteria;class.Epsilonproteobacteria;order.Campylobacterales;family.Campylobacteraceae;genus.Campylobacter;species.Campylobacter_coli	99.44	0.17	1945626	2182	1121.4899471943736	yes	yes	yes	yes
195.394	Campylobacter coli strain CVM N46596F	99.8	99.3	Good	WGS	195	1808598	1926	31.13	Campylobacter coli	195;194;72294;213849;29547;68525;1224;2;131567;1	super kingdom.Bacteria;phylum.Proteobacteria;class.Epsilonproteobacteria;order.Campylobacterales;family.Campylobacteraceae;genus.Campylobacter;species.Campylobacter_coli	99.39	0.62	1808417	1926	1065.019848851233	yes	yes	yes	yes
195.395	Campylobacter coli strain CVM N50039F	99.8	99	Good	WGS	195	1741042	1879	31.35	Campylobacter coli	195;194;72294;213849;29547;68525;1224;2;131567;1	super kingdom.Bacteria;phylum.Proteobacteria;class.Epsilonproteobacteria;order.Campylobacterales;family.Campylobacteraceae;genus.Campylobacter;species.Campylobacter_coli	99.39	0.41	1744531	1883	1079.3731954318955	yes	yes	yes	yes
195.396	Campylobacter coli strain CVM N51201F	99.8	99.8	Good	WGS	195	1713082	1797	31.37	Campylobacter coli	195;194;72294;213849;29547;68525;1224;2;131567;1	super kingdom.Bacteria;phylum.Proteobacteria;class.Epsilonproteobacteria;order.Campylobacterales;family.Campylobacteraceae;genus.Campylobacter;species.Campylobacter_coli	99.44	0.19	1719444	1804	1049.1763616610951	yes	yes	yes	yes
195.397	Campylobacter coli strain CVM N51226F	99.8	99.8	Good	WGS	195	1745557	1861	31.27	Campylobacter coli	195;194;72294;213849;29547;68525;1224;2;131567;1	super kingdom.Bacteria;phylum.Proteobacteria;class.Epsilonproteobacteria;order.Campylobacterales;family.Campylobacteraceae;genus.Campylobacter;species.Campylobacter_coli	99.44	0.11	1753448	1869	1065.8998727079447	yes	yes	yes	yes
195.398	Campylobacter coli strain CO2-160	99.8	99.1	Good	Complete	195	1727452	1803	31.34	Campylobacter coli	195;194;72294;213849;29547;68525;1224;2;131567;1	super kingdom.Bacteria;phylum.Proteobacteria;class.Epsilonproteobacteria;order.Campylobacterales;family.Campylobacteraceae;genus.Campylobacter;species.Campylobacter_coli	99.44	1.22	1716126	1791	1043.6296635561723	yes	yes	yes	yes
195.399	Campylobacter coli strain HC2-48	99.7	99.5	Good	Complete	195	1707846	1788	31.35	Campylobacter coli	195;194;72294;213849;29547;68525;1224;2;131567;1	super kingdom.Bacteria;phylum.Proteobacteria;class.Epsilonproteobacteria;order.Campylobacterales;family.Campylobacteraceae;genus.Campylobacter;species.Campylobacter_coli	99.44	0.11	1715566	1796	1046.8848181882831	yes	yes	yes	yes
195.400	Campylobacter coli strain CF2-75	99.8	99.6	Good	Complete	195	1755626	1857	31.3	Campylobacter coli	195;194;72294;213849;29547;68525;1224;2;131567;1	super kingdom.Bacteria;phylum.Proteobacteria;class.Epsilonproteobacteria;order.Campylobacterales;family.Campylobacteraceae;genus.Campylobacter;species.Campylobacter_coli	99.44	0.11	1763562	1865	1057.5188170305325	yes	yes	yes	yes
195.401	Campylobacter coli strain CVM N14784	99.6	99.2	Good	WGS	195	1915431	2147	31.0	Campylobacter coli	195;194;72294;213849;29547;68525;1224;2;131567;1	super kingdom.Bacteria;phylum.Proteobacteria;class.Epsilonproteobacteria;order.Campylobacterales;family.Campylobacteraceae;genus.Campylobacter;species.Campylobacter_coli	99.44	0.19	1922544	2155	1120.910626752886	yes	yes	yes	yes
195.402	Campylobacter coli strain CVM N23169	99.6	99.2	Good	WGS	195	1896304	2137	31.02	Campylobacter coli	195;194;72294;213849;29547;68525;1224;2;131567;1	super kingdom.Bacteria;phylum.Proteobacteria;class.Epsilonproteobacteria;order.Campylobacterales;family.Campylobacteraceae;genus.Campylobacter;species.Campylobacter_coli	99.35	0.17	1905450	2147	1126.7679550762286	yes	yes	yes	yes
195.403	Campylobacter coli strain CVM N3506	99.6	99.5	Good	WGS	195	1828840	2005	31.11	Campylobacter coli	195;194;72294;213849;29547;68525;1224;2;131567;1	super kingdom.Bacteria;phylum.Proteobacteria;class.Epsilonproteobacteria;order.Campylobacterales;family.Campylobacteraceae;genus.Campylobacter;species.Campylobacter_coli	99.4	0.19	1836369	2013	1096.1849170836579	yes	yes	yes	yes
195.404	Campylobacter coli strain CVM N4517	99	95.6	Good	WGS	195	1744489	2196	31.5	Campylobacter coli	195;194;72294;213849;29547;68525;1224;2;131567;1	super kingdom.Bacteria;phylum.Proteobacteria;class.Epsilonproteobacteria;order.Campylobacterales;family.Campylobacteraceae;genus.Campylobacter;species.Campylobacter_coli	96.7	1.04	1784826	2247	1258.9462502227107	yes	yes	yes	yes
195.405	Campylobacter coli strain CVM N26699	99.8	99.8	Good	WGS	195	1717598	1838	31.32	Campylobacter coli	195;194;72294;213849;29547;68525;1224;2;131567;1	super kingdom.Bacteria;phylum.Proteobacteria;class.Epsilonproteobacteria;order.Campylobacterales;family.Campylobacteraceae;genus.Campylobacter;species.Campylobacter_coli	99.37	0.11	1726576	1848	1070.3264727414257	yes	yes	yes	yes
195.406	Campylobacter coli strain CVM N5441	99.6	99.6	Good	WGS	195	1861080	2067	31.08	Campylobacter coli	195;194;72294;213849;29547;68525;1224;2;131567;1	super kingdom.Bacteria;phylum.Proteobacteria;class.Epsilonproteobacteria;order.Campylobacterales;family.Campylobacteraceae;genus.Campylobacter;species.Campylobacter_coli	99.32	0.11	1871749	2079	1110.7258505280356	yes	yes	yes	yes
195.407	Campylobacter coli strain CVM N4677	99.6	99.5	Good	WGS	195	1856583	2054	31.05	Campylobacter coli	195;194;72294;213849;29547;68525;1224;2;131567;1	super kingdom.Bacteria;phylum.Proteobacteria;class.Epsilonproteobacteria;order.Campylobacterales;family.Campylobacteraceae;genus.Campylobacter;species.Campylobacter_coli	99.4	0.48	1858814	2056	1106.0816197855193	yes	yes	yes	yes
195.408	Campylobacter coli strain CVM N462	99.8	99.8	Good	WGS	195	1636401	1732	31.39	Campylobacter coli	195;194;72294;213849;29547;68525;1224;2;131567;1	super kingdom.Bacteria;phylum.Proteobacteria;class.Epsilonproteobacteria;order.Campylobacterales;family.Campylobacteraceae;genus.Campylobacter;species.Campylobacter_coli	99.37	0.11	1644955	1741	1058.3876154666846	yes	yes	yes	yes
195.409	Campylobacter coli strain CVM N8133	99.6	99.1	Good	WGS	195	1935282	2184	30.88	Campylobacter coli	195;194;72294;213849;29547;68525;1224;2;131567;1	super kingdom.Bacteria;phylum.Proteobacteria;class.Epsilonproteobacteria;order.Campylobacterales;family.Campylobacteraceae;genus.Campylobacter;species.Campylobacter_coli	99.23	1.29	1925271	2173	1128.6722752277471	yes	yes	yes	yes
195.410	Campylobacter coli strain CVM N7464	99.8	99.6	Good	WGS	195	1708180	1785	31.32	Campylobacter coli	195;194;72294;213849;29547;68525;1224;2;131567;1	super kingdom.Bacteria;phylum.Proteobacteria;class.Epsilonproteobacteria;order.Campylobacterales;family.Campylobacteraceae;genus.Campylobacter;species.Campylobacter_coli	99.37	0.11	1717109	1794	1044.779335499377	yes	yes	yes	yes
195.411	Campylobacter coli strain CVM N8957	99.7	99.4	Good	WGS	195	1785409	1939	31.29	Campylobacter coli	195;194;72294;213849;29547;68525;1224;2;131567;1	super kingdom.Bacteria;phylum.Proteobacteria;class.Epsilonproteobacteria;order.Campylobacterales;family.Campylobacteraceae;genus.Campylobacter;species.Campylobacter_coli	99.4	0.86	1780779	1934	1086.0415582169376	yes	yes	yes	yes
195.412	Campylobacter coli strain CVM N9077	99.6	98.8	Good	WGS	195	1837575	2066	30.96	Campylobacter coli	195;194;72294;213849;29547;68525;1224;2;131567;1	super kingdom.Bacteria;phylum.Proteobacteria;class.Epsilonproteobacteria;order.Campylobacterales;family.Campylobacteraceae;genus.Campylobacter;species.Campylobacter_coli	99.09	0.38	1847366	2077	1124.3034677481344	yes	yes	yes	yes
195.413	Campylobacter coli strain CVM N6388	99.6	99	Good	WGS	195	1814941	1961	31.05	Campylobacter coli	195;194;72294;213849;29547;68525;1224;2;131567;1	super kingdom.Bacteria;phylum.Proteobacteria;class.Epsilonproteobacteria;order.Campylobacterales;family.Campylobacteraceae;genus.Campylobacter;species.Campylobacter_coli	99.44	0.53	1815486	1962	1080.7023573852953	yes	yes	yes	yes
195.414	Campylobacter coli strain CVM N1636	99.6	99.3	Good	WGS	195	1863839	2063	31.1	Campylobacter coli	195;194;72294;213849;29547;68525;1224;2;131567;1	super kingdom.Bacteria;phylum.Proteobacteria;class.Epsilonproteobacteria;order.Campylobacterales;family.Campylobacteraceae;genus.Campylobacter;species.Campylobacter_coli	99.44	0.15	1871512	2071	1106.5918893386738	yes	yes	yes	yes
195.415	Campylobacter coli strain CVM N18725	99.6	99.5	Good	WGS	195	1752861	1879	31.15	Campylobacter coli	195;194;72294;213849;29547;68525;1224;2;131567;1	super kingdom.Bacteria;phylum.Proteobacteria;class.Epsilonproteobacteria;order.Campylobacterales;family.Campylobacteraceae;genus.Campylobacter;species.Campylobacter_coli	99.44	0.11	1760785	1887	1071.6810967835368	yes	yes	yes	yes
195.416	Campylobacter coli strain CVM N26697	99.8	99.7	Good	WGS	195	1725307	1843	31.32	Campylobacter coli	195;194;72294;213849;29547;68525;1224;2;131567;1	super kingdom.Bacteria;phylum.Proteobacteria;class.Epsilonproteobacteria;order.Campylobacterales;family.Campylobacteraceae;genus.Campylobacter;species.Campylobacter_coli	99.44	0.11	1733106	1851	1068.0246909306181	yes	yes	yes	yes
195.417	Campylobacter coli strain CVM N287	99.7	99.3	Good	WGS	195	1804451	1937	31.03	Campylobacter coli	195;194;72294;213849;29547;68525;1224;2;131567;1	super kingdom.Bacteria;phylum.Proteobacteria;class.Epsilonproteobacteria;order.Campylobacterales;family.Campylobacteraceae;genus.Campylobacter;species.Campylobacter_coli	99.44	0.33	1808611	1941	1073.1992672830145	yes	yes	yes	yes
195.418	Campylobacter coli strain CVM N3508	99.6	99.6	Good	WGS	195	1844878	2027	31.1	Campylobacter coli	195;194;72294;213849;29547;68525;1224;2;131567;1	super kingdom.Bacteria;phylum.Proteobacteria;class.Epsilonproteobacteria;order.Campylobacterales;family.Campylobacteraceae;genus.Campylobacter;species.Campylobacter_coli	99.44	0.11	1853217	2036	1098.6301118541433	yes	yes	yes	yes
195.419	Campylobacter coli strain CVM N7454	99.9	99.7	Good	WGS	195	1755634	1871	31.2	Campylobacter coli	195;194;72294;213849;29547;68525;1224;2;131567;1	super kingdom.Bacteria;phylum.Proteobacteria;class.Epsilonproteobacteria;order.Campylobacterales;family.Campylobacteraceae;genus.Campylobacter;species.Campylobacter_coli	99.44	0.11	1763570	1879	1065.4524629019545	yes	yes	yes	yes
195.420	Campylobacter coli strain CVM N9036	99.6	99.4	Good	WGS	195	1788961	1959	31.05	Campylobacter coli	195;194;72294;213849;29547;68525;1224;2;131567;1	super kingdom.Bacteria;phylum.Proteobacteria;class.Epsilonproteobacteria;order.Campylobacterales;family.Campylobacteraceae;genus.Campylobacter;species.Campylobacter_coli	99.35	0.23	1796506	1967	1094.9031063631294	yes	yes	yes	yes
195.421	Campylobacter coli strain CVM N9093	99.8	99.3	Good	WGS	195	1632962	1752	31.4	Campylobacter coli	195;194;72294;213849;29547;68525;1224;2;131567;1	super kingdom.Bacteria;phylum.Proteobacteria;class.Epsilonproteobacteria;order.Campylobacterales;family.Campylobacteraceae;genus.Campylobacter;species.Campylobacter_coli	99.29	0.35	1638862	1758	1072.6955655814827	yes	yes	yes	yes
195.422	Campylobacter coli strain CVM N18323	99.6	99.5	Good	WGS	195	1902304	2091	31.08	Campylobacter coli	195;194;72294;213849;29547;68525;1224;2;131567;1	super kingdom.Bacteria;phylum.Proteobacteria;class.Epsilonproteobacteria;order.Campylobacterales;family.Campylobacteraceae;genus.Campylobacter;species.Campylobacter_coli	99.37	0.15	1911479	2101	1099.1488789570797	yes	yes	yes	yes
195.423	Campylobacter coli strain CVM N6401	99.6	99.3	Good	WGS	195	1860226	2049	31.12	Campylobacter coli	195;194;72294;213849;29547;68525;1224;2;131567;1	super kingdom.Bacteria;phylum.Proteobacteria;class.Epsilonproteobacteria;order.Campylobacterales;family.Campylobacteraceae;genus.Campylobacter;species.Campylobacter_coli	99.44	0.15	1867884	2057	1101.2461159258285	yes	yes	yes	yes
195.424	Campylobacter coli strain CVM N26070	99.6	99.6	Good	WGS	195	1910758	2095	30.89	Campylobacter coli	195;194;72294;213849;29547;68525;1224;2;131567;1	super kingdom.Bacteria;phylum.Proteobacteria;class.Epsilonproteobacteria;order.Campylobacterales;family.Campylobacteraceae;genus.Campylobacter;species.Campylobacter_coli	99.44	0.11	1919395	2104	1096.1787438229233	yes	yes	yes	yes
195.425	Campylobacter coli strain CVM N14840	99.6	99.4	Good	WGS	195	1765783	1894	31.09	Campylobacter coli	195;194;72294;213849;29547;68525;1224;2;131567;1	super kingdom.Bacteria;phylum.Proteobacteria;class.Epsilonproteobacteria;order.Campylobacterales;family.Campylobacteraceae;genus.Campylobacter;species.Campylobacter_coli	99.44	0.33	1769854	1898	1072.4048424333307	yes	yes	yes	yes
195.426	Campylobacter coli strain CVM N20320	99.8	99.4	Good	WGS	195	1689484	1811	31.31	Campylobacter coli	195;194;72294;213849;29547;68525;1224;2;131567;1	super kingdom.Bacteria;phylum.Proteobacteria;class.Epsilonproteobacteria;order.Campylobacterales;family.Campylobacteraceae;genus.Campylobacter;species.Campylobacter_coli	99.39	0.23	1695929	1818	1071.978838736763	yes	yes	yes	yes
195.429	Campylobacter coli strain OR12	99.5	99.3	Good	Complete	195	2127266	2351	30.67	Campylobacter coli	195;194;72294;213849;29547;68525;1224;2;131567;1	super kingdom.Bacteria;phylum.Proteobacteria;class.Epsilonproteobacteria;order.Campylobacterales;family.Campylobacteraceae;genus.Campylobacter;species.Campylobacter_coli	99.44	0.11	2136882	2362	1105.3488213200355	yes	yes	yes	yes
195.430	Campylobacter coli strain n/a	99.6	99.6	Good	WGS	195	1638409	1708	31.42	Campylobacter coli	195;194;72294;213849;29547;68525;1224;2;131567;1	super kingdom.Bacteria;phylum.Proteobacteria;class.Epsilonproteobacteria;order.Campylobacterales;family.Campylobacteraceae;genus.Campylobacter;species.Campylobacter_coli	99.37	0.19	1645650	1716	1042.749065718713	yes	yes	yes	yes
195.431	Campylobacter coli strain n/a	99.6	99.6	Good	WGS	195	1687640	1778	31.33	Campylobacter coli	195;194;72294;213849;29547;68525;1224;2;131567;1	super kingdom.Bacteria;phylum.Proteobacteria;class.Epsilonproteobacteria;order.Campylobacterales;family.Campylobacteraceae;genus.Campylobacter;species.Campylobacter_coli	99.44	0.11	1695269	1786	1053.5201198157931	yes	yes	yes	yes
195.432	Campylobacter coli strain n/a	99.6	99.6	Good	WGS	195	1701656	1803	31.33	Campylobacter coli	195;194;72294;213849;29547;68525;1224;2;131567;1	super kingdom.Bacteria;phylum.Proteobacteria;class.Epsilonproteobacteria;order.Campylobacterales;family.Campylobacteraceae;genus.Campylobacter;species.Campylobacter_coli	99.44	0.11	1709348	1811	1059.4682884936244	yes	yes	yes	yes
195.433	Campylobacter coli strain n/a	99.6	99.6	Good	WGS	195	1659756	1739	31.35	Campylobacter coli	195;194;72294;213849;29547;68525;1224;2;131567;1	super kingdom.Bacteria;phylum.Proteobacteria;class.Epsilonproteobacteria;order.Campylobacterales;family.Campylobacteraceae;genus.Campylobacter;species.Campylobacter_coli	99.44	0.11	1667259	1747	1047.8276020702242	yes	yes	yes	yes
195.434	Campylobacter coli strain n/a	99.5	99.5	Good	WGS	195	1844678	1959	31.02	Campylobacter coli	195;194;72294;213849;29547;68525;1224;2;131567;1	super kingdom.Bacteria;phylum.Proteobacteria;class.Epsilonproteobacteria;order.Campylobacterales;family.Campylobacteraceae;genus.Campylobacter;species.Campylobacter_coli	99.15	0.55	1850229	1965	1062.0306999836237	yes	yes	yes	yes
195.436	Campylobacter coli strain n/a	99.6	99.6	Good	WGS	195	1886474	2060	31.08	Campylobacter coli	195;194;72294;213849;29547;68525;1224;2;131567;1	super kingdom.Bacteria;phylum.Proteobacteria;class.Epsilonproteobacteria;order.Campylobacterales;family.Campylobacteraceae;genus.Campylobacter;species.Campylobacter_coli	99.37	0.18	1895002	2069	1091.819428158915	yes	yes	yes	yes
195.437	Campylobacter coli strain n/a	99.6	99.6	Good	WGS	195	1772624	1832	31.16	Campylobacter coli	195;194;72294;213849;29547;68525;1224;2;131567;1	super kingdom.Bacteria;phylum.Proteobacteria;class.Epsilonproteobacteria;order.Campylobacterales;family.Campylobacteraceae;genus.Campylobacter;species.Campylobacter_coli	99.09	0.52	1779564	1839	1033.3991921616757	yes	yes	yes	yes
195.438	Campylobacter coli strain n/a	99.6	99.6	Good	WGS	195	1660550	1736	31.35	Campylobacter coli	195;194;72294;213849;29547;68525;1224;2;131567;1	super kingdom.Bacteria;phylum.Proteobacteria;class.Epsilonproteobacteria;order.Campylobacterales;family.Campylobacteraceae;genus.Campylobacter;species.Campylobacter_coli	99.44	0.11	1668056	1744	1045.5284474861755	yes	yes	yes	yes
195.439	Campylobacter coli strain n/a	99.6	99.6	Good	WGS	195	1659378	1741	31.36	Campylobacter coli	195;194;72294;213849;29547;68525;1224;2;131567;1	super kingdom.Bacteria;phylum.Proteobacteria;class.Epsilonproteobacteria;order.Campylobacterales;family.Campylobacteraceae;genus.Campylobacter;species.Campylobacter_coli	99.44	0.11	1666879	1749	1049.2663234703898	yes	yes	yes	yes
195.440	Campylobacter coli strain n/a	99.5	99.3	Good	WGS	195	1813158	1953	31.01	Campylobacter coli	195;194;72294;213849;29547;68525;1224;2;131567;1	super kingdom.Bacteria;phylum.Proteobacteria;class.Epsilonproteobacteria;order.Campylobacterales;family.Campylobacteraceae;genus.Campylobacter;species.Campylobacter_coli	99.44	0.11	1821354	1962	1077.220573265823	yes	yes	yes	yes
195.442	Campylobacter coli strain n/a	99.6	99.6	Good	WGS	195	1720480	1783	31.21	Campylobacter coli	195;194;72294;213849;29547;68525;1224;2;131567;1	super kingdom.Bacteria;phylum.Proteobacteria;class.Epsilonproteobacteria;order.Campylobacterales;family.Campylobacteraceae;genus.Campylobacter;species.Campylobacter_coli	98.8	0.6	1730865	1794	1036.475981662348	yes	yes	yes	yes
195.444	Campylobacter coli strain n/a	99.7	99.7	Good	WGS	195	1771430	1834	31.23	Campylobacter coli	195;194;72294;213849;29547;68525;1224;2;131567;1	super kingdom.Bacteria;phylum.Proteobacteria;class.Epsilonproteobacteria;order.Campylobacterales;family.Campylobacteraceae;genus.Campylobacter;species.Campylobacter_coli	98.52	0.34	1791857	1855	1035.2388611367983	yes	yes	yes	yes
195.445	Campylobacter coli strain n/a	99.6	99.5	Good	WGS	195	1776076	1908	31.25	Campylobacter coli	195;194;72294;213849;29547;68525;1224;2;131567;1	super kingdom.Bacteria;phylum.Proteobacteria;class.Epsilonproteobacteria;order.Campylobacterales;family.Campylobacteraceae;genus.Campylobacter;species.Campylobacter_coli	99.44	0.11	1784104	1917	1074.4889311385434	yes	yes	yes	yes
195.446	Campylobacter coli strain n/a	99.6	99.4	Good	WGS	195	1710059	1811	31.3	Campylobacter coli	195;194;72294;213849;29547;68525;1224;2;131567;1	super kingdom.Bacteria;phylum.Proteobacteria;class.Epsilonproteobacteria;order.Campylobacterales;family.Campylobacteraceae;genus.Campylobacter;species.Campylobacter_coli	99.44	0.11	1717789	1819	1058.9193434117926	yes	yes	yes	yes
195.447	Campylobacter coli strain n/a	99.5	99.4	Good	WGS	195	1606983	1601	31.66	Campylobacter coli	195;194;72294;213849;29547;68525;1224;2;131567;1	super kingdom.Bacteria;phylum.Proteobacteria;class.Epsilonproteobacteria;order.Campylobacterales;family.Campylobacteraceae;genus.Campylobacter;species.Campylobacter_coli	98.54	0.45	1623379	1617	996.0705417527269	yes	yes	yes	yes
195.448	Campylobacter coli strain n/a	99.6	99.6	Good	WGS	195	1660261	1733	31.35	Campylobacter coli	195;194;72294;213849;29547;68525;1224;2;131567;1	super kingdom.Bacteria;phylum.Proteobacteria;class.Epsilonproteobacteria;order.Campylobacterales;family.Campylobacteraceae;genus.Campylobacter;species.Campylobacter_coli	99.44	0.11	1667766	1741	1043.9114360168035	yes	yes	yes	yes
195.450	Campylobacter coli strain n/a	99.6	99.6	Good	WGS	195	1661204	1738	31.36	Campylobacter coli	195;194;72294;213849;29547;68525;1224;2;131567;1	super kingdom.Bacteria;phylum.Proteobacteria;class.Epsilonproteobacteria;order.Campylobacterales;family.Campylobacteraceae;genus.Campylobacter;species.Campylobacter_coli	99.44	0.11	1668713	1746	1046.3153340328745	yes	yes	yes	yes
195.451	Campylobacter coli strain n/a	99.6	99.6	Good	WGS	195	1647121	1713	31.38	Campylobacter coli	195;194;72294;213849;29547;68525;1224;2;131567;1	super kingdom.Bacteria;phylum.Proteobacteria;class.Epsilonproteobacteria;order.Campylobacterales;family.Campylobacteraceae;genus.Campylobacter;species.Campylobacter_coli	99.44	0.11	1654567	1721	1040.1512903375929	yes	yes	yes	yes
195.452	Campylobacter coli strain CCN397	99.6	99.6	Good	WGS	195	1639423	1709	31.42	Campylobacter coli	195;194;72294;213849;29547;68525;1224;2;131567;1	super kingdom.Bacteria;phylum.Proteobacteria;class.Epsilonproteobacteria;order.Campylobacterales;family.Campylobacteraceae;genus.Campylobacter;species.Campylobacter_coli	99.37	0.19	1646668	1717	1042.7117063063108	yes	yes	yes	yes
195.454	Campylobacter coli strain n/a	99.6	99.6	Good	WGS	195	1657737	1725	31.38	Campylobacter coli	195;194;72294;213849;29547;68525;1224;2;131567;1	super kingdom.Bacteria;phylum.Proteobacteria;class.Epsilonproteobacteria;order.Campylobacterales;family.Campylobacteraceae;genus.Campylobacter;species.Campylobacter_coli	99.44	0.11	1665231	1733	1040.6964559271357	yes	yes	yes	yes
195.455	Campylobacter coli strain n/a	99.8	99.6	Good	WGS	195	1775443	1906	31.24	Campylobacter coli	195;194;72294;213849;29547;68525;1224;2;131567;1	super kingdom.Bacteria;phylum.Proteobacteria;class.Epsilonproteobacteria;order.Campylobacterales;family.Campylobacteraceae;genus.Campylobacter;species.Campylobacter_coli	99.44	0.11	1783469	1915	1073.7500904136825	yes	yes	yes	yes
195.456	Campylobacter coli strain n/a	99.6	99.5	Good	WGS	195	1734142	1827	31.28	Campylobacter coli	195;194;72294;213849;29547;68525;1224;2;131567;1	super kingdom.Bacteria;phylum.Proteobacteria;class.Epsilonproteobacteria;order.Campylobacterales;family.Campylobacteraceae;genus.Campylobacter;species.Campylobacter_coli	99.29	0.11	1744610	1838	1053.530588498289	yes	yes	yes	yes
195.457	Campylobacter coli strain n/a	99.6	99.3	Good	WGS	195	1865571	2037	31.03	Campylobacter coli	195;194;72294;213849;29547;68525;1224;2;131567;1	super kingdom.Bacteria;phylum.Proteobacteria;class.Epsilonproteobacteria;order.Campylobacterales;family.Campylobacteraceae;genus.Campylobacter;species.Campylobacter_coli	99.72	0.11	1868748	2040	1091.6399642969516	yes	yes	yes	yes
195.458	Campylobacter coli strain n/a	99.6	99.5	Good	WGS	195	1658315	1731	31.38	Campylobacter coli	195;194;72294;213849;29547;68525;1224;2;131567;1	super kingdom.Bacteria;phylum.Proteobacteria;class.Epsilonproteobacteria;order.Campylobacterales;family.Campylobacteraceae;genus.Campylobacter;species.Campylobacter_coli	99.44	0.11	1665811	1739	1043.93595672018	yes	yes	yes	yes
195.459	Campylobacter coli strain n/a	99.6	99.6	Good	WGS	195	1750787	1862	31.2	Campylobacter coli	195;194;72294;213849;29547;68525;1224;2;131567;1	super kingdom.Bacteria;phylum.Proteobacteria;class.Epsilonproteobacteria;order.Campylobacterales;family.Campylobacteraceae;genus.Campylobacter;species.Campylobacter_coli	99.44	0.11	1758701	1870	1063.2847766618656	yes	yes	yes	yes
195.461	Campylobacter coli strain n/a	99.6	99.6	Good	WGS	195	1739283	1892	31.15	Campylobacter coli	195;194;72294;213849;29547;68525;1224;2;131567;1	super kingdom.Bacteria;phylum.Proteobacteria;class.Epsilonproteobacteria;order.Campylobacterales;family.Campylobacteraceae;genus.Campylobacter;species.Campylobacter_coli	99.44	0.44	1741373	1894	1087.6475057325454	yes	yes	yes	yes
195.462	Campylobacter coli strain n/a	99.6	99.5	Good	Complete	195	1782395	1807	31.32	Campylobacter coli	195;194;72294;213849;29547;68525;1224;2;131567;1	super kingdom.Bacteria;phylum.Proteobacteria;class.Epsilonproteobacteria;order.Campylobacterales;family.Campylobacteraceae;genus.Campylobacter;species.Campylobacter_coli	98.52	0.23	1804957	1830	1013.8745687570396	yes	yes	yes	yes
195.463	Campylobacter coli strain n/a	99.6	99.6	Good	WGS	195	1750380	1858	31.2	Campylobacter coli	195;194;72294;213849;29547;68525;1224;2;131567;1	super kingdom.Bacteria;phylum.Proteobacteria;class.Epsilonproteobacteria;order.Campylobacterales;family.Campylobacteraceae;genus.Campylobacter;species.Campylobacter_coli	99.44	0.11	1758292	1866	1061.2571745762364	yes	yes	yes	yes
195.464	Campylobacter coli strain n/a	99.6	99.6	Good	WGS	195	1642662	1727	31.38	Campylobacter coli	195;194;72294;213849;29547;68525;1224;2;131567;1	super kingdom.Bacteria;phylum.Proteobacteria;class.Epsilonproteobacteria;order.Campylobacterales;family.Campylobacteraceae;genus.Campylobacter;species.Campylobacter_coli	99.44	0.11	1650087	1735	1051.4597109122126	yes	yes	yes	yes
195.465	Campylobacter coli strain n/a	99.6	99.6	Good	WGS	195	1638006	1709	31.42	Campylobacter coli	195;194;72294;213849;29547;68525;1224;2;131567;1	super kingdom.Bacteria;phylum.Proteobacteria;class.Epsilonproteobacteria;order.Campylobacterales;family.Campylobacteraceae;genus.Campylobacter;species.Campylobacter_coli	99.37	0.19	1645245	1717	1043.6135651529105	yes	yes	yes	yes
195.466	Campylobacter coli strain n/a	99.6	99.6	Good	WGS	195	1638340	1711	31.41	Campylobacter coli	195;194;72294;213849;29547;68525;1224;2;131567;1	super kingdom.Bacteria;phylum.Proteobacteria;class.Epsilonproteobacteria;order.Campylobacterales;family.Campylobacteraceae;genus.Campylobacter;species.Campylobacter_coli	99.37	0.19	1645581	1719	1044.615853002678	yes	yes	yes	yes
195.467	Campylobacter coli strain n/a	99.6	99.6	Good	WGS	195	1726456	1811	31.28	Campylobacter coli	195;194;72294;213849;29547;68525;1224;2;131567;1	super kingdom.Bacteria;phylum.Proteobacteria;class.Epsilonproteobacteria;order.Campylobacterales;family.Campylobacteraceae;genus.Campylobacter;species.Campylobacter_coli	98.8	0.23	1743367	1829	1049.1193191106636	yes	yes	yes	yes
195.468	Campylobacter coli strain n/a	99.4	99.3	Good	WGS	195	1824074	1971	31.04	Campylobacter coli	195;194;72294;213849;29547;68525;1224;2;131567;1	super kingdom.Bacteria;phylum.Proteobacteria;class.Epsilonproteobacteria;order.Campylobacterales;family.Campylobacteraceae;genus.Campylobacter;species.Campylobacter_coli	99.44	0.21	1830481	1978	1080.5902929339338	yes	yes	yes	yes
195.469	Campylobacter coli strain n/a	99.6	99.6	Good	WGS	195	1660004	1734	31.35	Campylobacter coli	195;194;72294;213849;29547;68525;1224;2;131567;1	super kingdom.Bacteria;phylum.Proteobacteria;class.Epsilonproteobacteria;order.Campylobacterales;family.Campylobacteraceae;genus.Campylobacter;species.Campylobacter_coli	99.44	0.11	1667508	1742	1044.6726492466603	yes	yes	yes	yes
195.470	Campylobacter coli strain n/a	99.6	99.6	Good	WGS	195	1660888	1738	31.36	Campylobacter coli	195;194;72294;213849;29547;68525;1224;2;131567;1	super kingdom.Bacteria;phylum.Proteobacteria;class.Epsilonproteobacteria;order.Campylobacterales;family.Campylobacteraceae;genus.Campylobacter;species.Campylobacter_coli	99.44	0.11	1668396	1746	1046.51413693152	yes	yes	yes	yes
195.471	Campylobacter coli strain n/a	99.6	99.6	Good	WGS	195	1832447	1904	31.13	Campylobacter coli	195;194;72294;213849;29547;68525;1224;2;131567;1	super kingdom.Bacteria;phylum.Proteobacteria;class.Epsilonproteobacteria;order.Campylobacterales;family.Campylobacteraceae;genus.Campylobacter;species.Campylobacter_coli	98.23	0.11	1863379	1936	1038.9727478950874	yes	yes	yes	yes
195.472	Campylobacter coli strain n/a	99.6	99.6	Good	WGS	195	1701129	1806	31.33	Campylobacter coli	195;194;72294;213849;29547;68525;1224;2;131567;1	super kingdom.Bacteria;phylum.Proteobacteria;class.Epsilonproteobacteria;order.Campylobacterales;family.Campylobacteraceae;genus.Campylobacter;species.Campylobacter_coli	99.44	0.11	1708819	1814	1061.5518671082193	yes	yes	yes	yes
195.473	Campylobacter coli strain NCTC12569	99.6	99.6	Good	WGS	195	1801151	1963	31.13	Campylobacter coli	195;194;72294;213849;29547;68525;1224;2;131567;1	super kingdom.Bacteria;phylum.Proteobacteria;class.Epsilonproteobacteria;order.Campylobacterales;family.Campylobacteraceae;genus.Campylobacter;species.Campylobacter_coli	99.32	0.27	1808566	1971	1089.813697703042	yes	yes	yes	yes
195.474	Campylobacter coli strain n/a	99.4	99.3	Good	WGS	195	1802537	1904	31.09	Campylobacter coli	195;194;72294;213849;29547;68525;1224;2;131567;1	super kingdom.Bacteria;phylum.Proteobacteria;class.Epsilonproteobacteria;order.Campylobacterales;family.Campylobacteraceae;genus.Campylobacter;species.Campylobacter_coli	99.09	0.11	1817074	1919	1056.093477755997	yes	yes	yes	yes
195.475	Campylobacter coli strain n/a	99.6	98.7	Good	WGS	195	1604517	1621	31.76	Campylobacter coli	195;194;72294;213849;29547;68525;1224;2;131567;1	super kingdom.Bacteria;phylum.Proteobacteria;class.Epsilonproteobacteria;order.Campylobacterales;family.Campylobacteraceae;genus.Campylobacter;species.Campylobacter_coli	98.54	2.25	1591941	1608	1010.0876854104517	yes	yes	yes	yes
195.476	Campylobacter coli strain n/a	99.5	99.4	Good	WGS	195	1859287	2026	30.94	Campylobacter coli	195;194;72294;213849;29547;68525;1224;2;131567;1	super kingdom.Bacteria;phylum.Proteobacteria;class.Epsilonproteobacteria;order.Campylobacterales;family.Campylobacteraceae;genus.Campylobacter;species.Campylobacter_coli	99.44	0.2	1866005	2033	1089.493329331915	yes	yes	yes	yes
195.477	Campylobacter coli strain n/a	99.7	99.7	Good	WGS	195	1584127	1585	31.69	Campylobacter coli	195;194;72294;213849;29547;68525;1224;2;131567;1	super kingdom.Bacteria;phylum.Proteobacteria;class.Epsilonproteobacteria;order.Campylobacterales;family.Campylobacteraceae;genus.Campylobacter;species.Campylobacter_coli	98.54	0.4	1601099	1602	1000.562738469014	yes	yes	yes	yes
195.478	Campylobacter coli strain n/a	99.6	99.6	Good	WGS	195	1709801	1765	31.24	Campylobacter coli	195;194;72294;213849;29547;68525;1224;2;131567;1	super kingdom.Bacteria;phylum.Proteobacteria;class.Epsilonproteobacteria;order.Campylobacterales;family.Campylobacteraceae;genus.Campylobacter;species.Campylobacter_coli	98.8	0.6	1720122	1776	1032.4849051404494	yes	yes	yes	yes
195.479	Campylobacter coli strain n/a	99.6	99.6	Good	WGS	195	1660306	1729	31.36	Campylobacter coli	195;194;72294;213849;29547;68525;1224;2;131567;1	super kingdom.Bacteria;phylum.Proteobacteria;class.Epsilonproteobacteria;order.Campylobacterales;family.Campylobacteraceae;genus.Campylobacter;species.Campylobacter_coli	99.44	0.11	1667811	1737	1041.484916456361	yes	yes	yes	yes
195.480	Campylobacter coli strain n/a	99.8	99.8	Good	WGS	195	1660708	1751	31.36	Campylobacter coli	195;194;72294;213849;29547;68525;1224;2;131567;1	super kingdom.Bacteria;phylum.Proteobacteria;class.Epsilonproteobacteria;order.Campylobacterales;family.Campylobacteraceae;genus.Campylobacter;species.Campylobacter_coli	99.44	0.11	1668215	1759	1054.4204434080739	yes	yes	yes	yes
195.481	Campylobacter coli strain n/a	99.6	99.6	Good	WGS	195	1601325	1619	31.66	Campylobacter coli	195;194;72294;213849;29547;68525;1224;2;131567;1	super kingdom.Bacteria;phylum.Proteobacteria;class.Epsilonproteobacteria;order.Campylobacterales;family.Campylobacteraceae;genus.Campylobacter;species.Campylobacter_coli	98.73	0.11	1620118	1638	1011.0374676412458	yes	yes	yes	yes
195.482	Campylobacter coli strain n/a	99.6	99.6	Good	WGS	195	1751172	1863	31.2	Campylobacter coli	195;194;72294;213849;29547;68525;1224;2;131567;1	super kingdom.Bacteria;phylum.Proteobacteria;class.Epsilonproteobacteria;order.Campylobacterales;family.Campylobacteraceae;genus.Campylobacter;species.Campylobacter_coli	99.44	0.11	1759088	1871	1063.6193300164632	yes	yes	yes	yes
195.483	Campylobacter coli strain n/a	99.6	99.6	Good	WGS	195	1659861	1739	31.35	Campylobacter coli	195;194;72294;213849;29547;68525;1224;2;131567;1	super kingdom.Bacteria;phylum.Proteobacteria;class.Epsilonproteobacteria;order.Campylobacterales;family.Campylobacteraceae;genus.Campylobacter;species.Campylobacter_coli	99.44	0.11	1667364	1747	1047.7616165396398	yes	yes	yes	yes
195.484	Campylobacter coli strain n/a	99.6	99.6	Good	WGS	195	1659961	1732	31.36	Campylobacter coli	195;194;72294;213849;29547;68525;1224;2;131567;1	super kingdom.Bacteria;phylum.Proteobacteria;class.Epsilonproteobacteria;order.Campylobacterales;family.Campylobacteraceae;genus.Campylobacter;species.Campylobacter_coli	99.38	0.11	1668470	1741	1043.4709644165014	yes	yes	yes	yes
195.485	Campylobacter coli strain n/a	99.8	99.8	Good	WGS	195	1749642	1889	31.09	Campylobacter coli	195;194;72294;213849;29547;68525;1224;2;131567;1	super kingdom.Bacteria;phylum.Proteobacteria;class.Epsilonproteobacteria;order.Campylobacterales;family.Campylobacteraceae;genus.Campylobacter;species.Campylobacter_coli	99.39	0.44	1752621	1892	1079.526035577572	yes	yes	yes	yes
195.486	Campylobacter coli strain n/a	99.6	99.6	Good	WGS	195	1684118	1768	31.33	Campylobacter coli	195;194;72294;213849;29547;68525;1224;2;131567;1	super kingdom.Bacteria;phylum.Proteobacteria;class.Epsilonproteobacteria;order.Campylobacterales;family.Campylobacteraceae;genus.Campylobacter;species.Campylobacter_coli	99.44	0.19	1690372	1775	1050.0647194818655	yes	yes	yes	yes
195.487	Campylobacter coli strain n/a	99.6	99.6	Good	WGS	195	1659224	1732	31.35	Campylobacter coli	195;194;72294;213849;29547;68525;1224;2;131567;1	super kingdom.Bacteria;phylum.Proteobacteria;class.Epsilonproteobacteria;order.Campylobacterales;family.Campylobacteraceae;genus.Campylobacter;species.Campylobacter_coli	99.44	0.11	1666724	1740	1043.9640876353853	yes	yes	yes	yes
195.488	Campylobacter coli strain n/a	99.6	99.6	Good	WGS	195	1659545	1736	31.36	Campylobacter coli	195;194;72294;213849;29547;68525;1224;2;131567;1	super kingdom.Bacteria;phylum.Proteobacteria;class.Epsilonproteobacteria;order.Campylobacterales;family.Campylobacteraceae;genus.Campylobacter;species.Campylobacter_coli	99.44	0.11	1667047	1744	1046.161265999099	yes	yes	yes	yes
195.489	Campylobacter coli strain n/a	99.5	99.3	Good	WGS	195	1599592	1601	31.71	Campylobacter coli	195;194;72294;213849;29547;68525;1224;2;131567;1	super kingdom.Bacteria;phylum.Proteobacteria;class.Epsilonproteobacteria;order.Campylobacterales;family.Campylobacteraceae;genus.Campylobacter;species.Campylobacter_coli	99.11	0.11	1612167	1614	1001.1369789854278	yes	yes	yes	yes
195.490	Campylobacter coli strain n/a	99.6	99.5	Good	WGS	195	1617533	1640	31.62	Campylobacter coli	195;194;72294;213849;29547;68525;1224;2;131567;1	super kingdom.Bacteria;phylum.Proteobacteria;class.Epsilonproteobacteria;order.Campylobacterales;family.Campylobacteraceae;genus.Campylobacter;species.Campylobacter_coli	98.54	0.43	1634367	1657	1013.8481748591352	yes	yes	yes	yes
195.491	Campylobacter coli strain n/a	99.6	99.6	Good	WGS	195	1740150	1885	31.14	Campylobacter coli	195;194;72294;213849;29547;68525;1224;2;131567;1	super kingdom.Bacteria;phylum.Proteobacteria;class.Epsilonproteobacteria;order.Campylobacterales;family.Campylobacteraceae;genus.Campylobacter;species.Campylobacter_coli	99.44	0.44	1742241	1887	1083.0878162091237	yes	yes	yes	yes
195.492	Campylobacter coli strain n/a	99.6	99.6	Good	WGS	195	1660792	1737	31.36	Campylobacter coli	195;194;72294;213849;29547;68525;1224;2;131567;1	super kingdom.Bacteria;phylum.Proteobacteria;class.Epsilonproteobacteria;order.Campylobacterales;family.Campylobacteraceae;genus.Campylobacter;species.Campylobacter_coli	99.44	0.11	1668299	1745	1045.9755715252481	yes	yes	yes	yes
195.493	Campylobacter coli strain n/a	99.4	99.3	Good	WGS	195	1795140	1925	31.01	Campylobacter coli	195;194;72294;213849;29547;68525;1224;2;131567;1	super kingdom.Bacteria;phylum.Proteobacteria;class.Epsilonproteobacteria;order.Campylobacterales;family.Campylobacteraceae;genus.Campylobacter;species.Campylobacter_coli	99.44	0.11	1803255	1934	1072.5049979065634	yes	yes	yes	yes
195.494	Campylobacter coli strain n/a	99.8	99.7	Good	WGS	195	1660598	1751	31.36	Campylobacter coli	195;194;72294;213849;29547;68525;1224;2;131567;1	super kingdom.Bacteria;phylum.Proteobacteria;class.Epsilonproteobacteria;order.Campylobacterales;family.Campylobacteraceae;genus.Campylobacter;species.Campylobacter_coli	99.44	0.11	1668104	1759	1054.4906073002642	yes	yes	yes	yes
195.495	Campylobacter coli strain n/a	99.6	99.6	Good	WGS	195	1750600	1868	31.2	Campylobacter coli	195;194;72294;213849;29547;68525;1224;2;131567;1	super kingdom.Bacteria;phylum.Proteobacteria;class.Epsilonproteobacteria;order.Campylobacterales;family.Campylobacteraceae;genus.Campylobacter;species.Campylobacter_coli	99.44	0.11	1758513	1876	1066.810424489327	yes	yes	yes	yes
195.496	Campylobacter coli strain n/a	99.6	99.6	Good	WGS	195	1750978	1868	31.2	Campylobacter coli	195;194;72294;213849;29547;68525;1224;2;131567;1	super kingdom.Bacteria;phylum.Proteobacteria;class.Epsilonproteobacteria;order.Campylobacterales;family.Campylobacteraceae;genus.Campylobacter;species.Campylobacter_coli	99.44	0.11	1758893	1876	1066.5799454543283	yes	yes	yes	yes
195.497	Campylobacter coli strain n/a	99.6	99.6	Good	WGS	195	1732905	1845	31.23	Campylobacter coli	195;194;72294;213849;29547;68525;1224;2;131567;1	super kingdom.Bacteria;phylum.Proteobacteria;class.Epsilonproteobacteria;order.Campylobacterales;family.Campylobacteraceae;genus.Campylobacter;species.Campylobacter_coli	99.44	0.11	1740738	1853	1064.4910377092936	yes	yes	yes	yes
195.498	Campylobacter coli strain H092560131	99.4	99.3	Good	WGS	195	1749828	1827	31.12	Campylobacter coli	195;194;72294;213849;29547;68525;1224;2;131567;1	super kingdom.Bacteria;phylum.Proteobacteria;class.Epsilonproteobacteria;order.Campylobacterales;family.Campylobacteraceae;genus.Campylobacter;species.Campylobacter_coli	98.8	0.34	1765007	1843	1044.188493303426	yes	yes	yes	yes
195.499	Campylobacter coli strain n/a	99.7	99.6	Good	WGS	195	1587685	1582	31.77	Campylobacter coli	195;194;72294;213849;29547;68525;1224;2;131567;1	super kingdom.Bacteria;phylum.Proteobacteria;class.Epsilonproteobacteria;order.Campylobacterales;family.Campylobacteraceae;genus.Campylobacter;species.Campylobacter_coli	98.54	0.5	1603075	1597	996.2104081218906	yes	yes	yes	yes
195.500	Campylobacter coli strain n/a	99.7	99.7	Good	WGS	195	1732249	1806	31.29	Campylobacter coli	195;194;72294;213849;29547;68525;1224;2;131567;1	super kingdom.Bacteria;phylum.Proteobacteria;class.Epsilonproteobacteria;order.Campylobacterales;family.Campylobacteraceae;genus.Campylobacter;species.Campylobacter_coli	98.52	0.23	1754176	1829	1042.65478492466	yes	yes	yes	yes
195.501	Campylobacter coli strain n/a	99.6	99.6	Good	WGS	195	1643018	1729	31.38	Campylobacter coli	195;194;72294;213849;29547;68525;1224;2;131567;1	super kingdom.Bacteria;phylum.Proteobacteria;class.Epsilonproteobacteria;order.Campylobacterales;family.Campylobacteraceae;genus.Campylobacter;species.Campylobacter_coli	99.44	0.11	1650445	1737	1052.4434319229056	yes	yes	yes	yes
195.502	Campylobacter coli strain n/a	99.6	99.6	Good	WGS	195	1750729	1861	31.2	Campylobacter coli	195;194;72294;213849;29547;68525;1224;2;131567;1	super kingdom.Bacteria;phylum.Proteobacteria;class.Epsilonproteobacteria;order.Campylobacterales;family.Campylobacteraceae;genus.Campylobacter;species.Campylobacter_coli	99.44	0.11	1758643	1869	1062.7512235285956	yes	yes	yes	yes
195.503	Campylobacter coli strain n/a	99.6	99.6	Good	WGS	195	1654733	1723	31.38	Campylobacter coli	195;194;72294;213849;29547;68525;1224;2;131567;1	super kingdom.Bacteria;phylum.Proteobacteria;class.Epsilonproteobacteria;order.Campylobacterales;family.Campylobacteraceae;genus.Campylobacter;species.Campylobacter_coli	99.44	0.19	1660878	1729	1041.015655574943	yes	yes	yes	yes
195.504	Campylobacter coli strain n/a	99.3	99.3	Good	WGS	195	1802456	1875	31.03	Campylobacter coli	195;194;72294;213849;29547;68525;1224;2;131567;1	super kingdom.Bacteria;phylum.Proteobacteria;class.Epsilonproteobacteria;order.Campylobacterales;family.Campylobacteraceae;genus.Campylobacter;species.Campylobacter_coli	99.15	0.52	1808424	1881	1040.1321813910897	yes	yes	yes	yes
195.505	Campylobacter coli strain n/a	99.6	99.5	Good	WGS	195	1864346	2031	30.82	Campylobacter coli	195;194;72294;213849;29547;68525;1224;2;131567;1	super kingdom.Bacteria;phylum.Proteobacteria;class.Epsilonproteobacteria;order.Campylobacterales;family.Campylobacteraceae;genus.Campylobacter;species.Campylobacter_coli	99.44	0.2	1871082	2038	1089.2093451810235	yes	yes	yes	yes
195.506	Campylobacter coli strain p568A	99.6	99.5	Good	WGS	195	1635557	1668	31.63	Campylobacter coli	195;194;72294;213849;29547;68525;1224;2;131567;1	super kingdom.Bacteria;phylum.Proteobacteria;class.Epsilonproteobacteria;order.Campylobacterales;family.Campylobacteraceae;genus.Campylobacter;species.Campylobacter_coli	98.73	0.38	1650244	1683	1019.8491859385642	yes	yes	yes	yes
195.507	Campylobacter coli strain n/a	99.6	99.6	Good	WGS	195	1658081	1732	31.38	Campylobacter coli	195;194;72294;213849;29547;68525;1224;2;131567;1	super kingdom.Bacteria;phylum.Proteobacteria;class.Epsilonproteobacteria;order.Campylobacterales;family.Campylobacteraceae;genus.Campylobacter;species.Campylobacter_coli	99.44	0.11	1665576	1740	1044.6836409746538	yes	yes	yes	yes
195.508	Campylobacter coli strain n/a	99.6	99.5	Good	WGS	195	1776371	1909	31.24	Campylobacter coli	195;194;72294;213849;29547;68525;1224;2;131567;1	super kingdom.Bacteria;phylum.Proteobacteria;class.Epsilonproteobacteria;order.Campylobacterales;family.Campylobacteraceae;genus.Campylobacter;species.Campylobacter_coli	99.44	0.11	1784401	1918	1074.8705027625517	yes	yes	yes	yes
195.509	Campylobacter coli strain n/a	99.6	99.6	Good	WGS	195	1639700	1712	31.41	Campylobacter coli	195;194;72294;213849;29547;68525;1224;2;131567;1	super kingdom.Bacteria;phylum.Proteobacteria;class.Epsilonproteobacteria;order.Campylobacterales;family.Campylobacteraceae;genus.Campylobacter;species.Campylobacter_coli	99.37	0.19	1646947	1720	1044.3566186404298	yes	yes	yes	yes
195.510	Campylobacter coli strain n/a	99.6	99.6	Good	WGS	195	1660174	1738	31.35	Campylobacter coli	195;194;72294;213849;29547;68525;1224;2;131567;1	super kingdom.Bacteria;phylum.Proteobacteria;class.Epsilonproteobacteria;order.Campylobacterales;family.Campylobacteraceae;genus.Campylobacter;species.Campylobacter_coli	99.44	0.11	1667679	1746	1046.9640740214395	yes	yes	yes	yes
195.511	Campylobacter coli strain n/a	99.5	99.5	Good	WGS	195	1838062	1946	31.08	Campylobacter coli	195;194;72294;213849;29547;68525;1224;2;131567;1	super kingdom.Bacteria;phylum.Proteobacteria;class.Epsilonproteobacteria;order.Campylobacterales;family.Campylobacteraceae;genus.Campylobacter;species.Campylobacter_coli	99.15	0.4	1846371	1955	1058.833788009019	yes	yes	yes	yes
195.512	Campylobacter coli strain n/a	99.6	99.6	Good	WGS	195	1748697	1865	31.2	Campylobacter coli	195;194;72294;213849;29547;68525;1224;2;131567;1	super kingdom.Bacteria;phylum.Proteobacteria;class.Epsilonproteobacteria;order.Campylobacterales;family.Campylobacteraceae;genus.Campylobacter;species.Campylobacter_coli	99.44	0.11	1756602	1873	1066.2631603516334	yes	yes	yes	yes
195.514	Campylobacter coli strain n/a	99.6	99.6	Good	WGS	195	1702576	1798	31.33	Campylobacter coli	195;194;72294;213849;29547;68525;1224;2;131567;1	super kingdom.Bacteria;phylum.Proteobacteria;class.Epsilonproteobacteria;order.Campylobacterales;family.Campylobacteraceae;genus.Campylobacter;species.Campylobacter_coli	99.44	0.11	1710272	1806	1055.9723833401938	yes	yes	yes	yes
195.515	Campylobacter coli strain n/a	99.4	99.3	Good	WGS	195	1818680	1942	31.03	Campylobacter coli	195;194;72294;213849;29547;68525;1224;2;131567;1	super kingdom.Bacteria;phylum.Proteobacteria;class.Epsilonproteobacteria;order.Campylobacterales;family.Campylobacteraceae;genus.Campylobacter;species.Campylobacter_coli	99.44	0.11	1826901	1951	1067.9286945488564	yes	yes	yes	yes
195.516	Campylobacter coli strain n/a	99.6	99.6	Good	WGS	195	1659174	1736	31.36	Campylobacter coli	195;194;72294;213849;29547;68525;1224;2;131567;1	super kingdom.Bacteria;phylum.Proteobacteria;class.Epsilonproteobacteria;order.Campylobacterales;family.Campylobacteraceae;genus.Campylobacter;species.Campylobacter_coli	99.44	0.11	1666674	1744	1046.3953958602583	yes	yes	yes	yes
195.517	Campylobacter coli strain n/a	99.6	99.5	Good	WGS	195	1777055	1903	31.24	Campylobacter coli	195;194;72294;213849;29547;68525;1224;2;131567;1	super kingdom.Bacteria;phylum.Proteobacteria;class.Epsilonproteobacteria;order.Campylobacterales;family.Campylobacteraceae;genus.Campylobacter;species.Campylobacter_coli	99.44	0.11	1785088	1912	1071.0956546680052	yes	yes	yes	yes
195.519	Campylobacter coli strain n/a	99.6	99.6	Good	WGS	195	1647777	1732	31.39	Campylobacter coli	195;194;72294;213849;29547;68525;1224;2;131567;1	super kingdom.Bacteria;phylum.Proteobacteria;class.Epsilonproteobacteria;order.Campylobacterales;family.Campylobacteraceae;genus.Campylobacter;species.Campylobacter_coli	99.09	0.11	1661066	1746	1051.1322247279759	yes	yes	yes	yes
195.520	Campylobacter coli strain n/a	99.6	99.6	Good	WGS	195	1664756	1730	31.35	Campylobacter coli	195;194;72294;213849;29547;68525;1224;2;131567;1	super kingdom.Bacteria;phylum.Proteobacteria;class.Epsilonproteobacteria;order.Campylobacterales;family.Campylobacteraceae;genus.Campylobacter;species.Campylobacter_coli	99.44	0.11	1672281	1738	1039.2990173302214	yes	yes	yes	yes
195.522	Campylobacter coli strain n/a	99.6	99.6	Good	WGS	195	1659623	1742	31.38	Campylobacter coli	195;194;72294;213849;29547;68525;1224;2;131567;1	super kingdom.Bacteria;phylum.Proteobacteria;class.Epsilonproteobacteria;order.Campylobacterales;family.Campylobacteraceae;genus.Campylobacter;species.Campylobacter_coli	99.44	0.11	1667125	1750	1049.7113293844193	yes	yes	yes	yes
195.524	Campylobacter coli strain n/a	99.6	99.6	Good	WGS	195	1657649	1734	31.37	Campylobacter coli	195;194;72294;213849;29547;68525;1224;2;131567;1	super kingdom.Bacteria;phylum.Proteobacteria;class.Epsilonproteobacteria;order.Campylobacterales;family.Campylobacteraceae;genus.Campylobacter;species.Campylobacter_coli	99.44	0.11	1665142	1742	1046.157024445963	yes	yes	yes	yes
195.525	Campylobacter coli strain n/a	99.6	99.6	Good	WGS	195	1563989	1562	31.75	Campylobacter coli	195;194;72294;213849;29547;68525;1224;2;131567;1	super kingdom.Bacteria;phylum.Proteobacteria;class.Epsilonproteobacteria;order.Campylobacterales;family.Campylobacteraceae;genus.Campylobacter;species.Campylobacter_coli	98.54	0.4	1580745	1579	998.896090134715	yes	yes	yes	yes
195.526	Campylobacter coli strain H075140555	99.5	99.4	Good	WGS	195	1586266	1583	31.75	Campylobacter coli	195;194;72294;213849;29547;68525;1224;2;131567;1	super kingdom.Bacteria;phylum.Proteobacteria;class.Epsilonproteobacteria;order.Campylobacterales;family.Campylobacteraceae;genus.Campylobacter;species.Campylobacter_coli	99.11	0.11	1598736	1595	997.6631538915743	yes	yes	yes	yes
195.527	Campylobacter coli strain CCN289	99.6	99.6	Good	WGS	195	1639216	1712	31.41	Campylobacter coli	195;194;72294;213849;29547;68525;1224;2;131567;1	super kingdom.Bacteria;phylum.Proteobacteria;class.Epsilonproteobacteria;order.Campylobacterales;family.Campylobacteraceae;genus.Campylobacter;species.Campylobacter_coli	99.37	0.19	1646460	1720	1044.6655248229536	yes	yes	yes	yes
195.528	Campylobacter coli strain n/a	99.6	99.6	Good	WGS	195	1660231	1737	31.36	Campylobacter coli	195;194;72294;213849;29547;68525;1224;2;131567;1	super kingdom.Bacteria;phylum.Proteobacteria;class.Epsilonproteobacteria;order.Campylobacterales;family.Campylobacteraceae;genus.Campylobacter;species.Campylobacter_coli	99.44	0.11	1667736	1745	1046.3286755217853	yes	yes	yes	yes
195.529	Campylobacter coli strain p474A	99.6	99.5	Good	WGS	195	1700429	1803	31.33	Campylobacter coli	195;194;72294;213849;29547;68525;1224;2;131567;1	super kingdom.Bacteria;phylum.Proteobacteria;class.Epsilonproteobacteria;order.Campylobacterales;family.Campylobacteraceae;genus.Campylobacter;species.Campylobacter_coli	99.44	0.11	1708116	1811	1060.232443229851	yes	yes	yes	yes
195.530	Campylobacter coli strain n/a	99.8	99.6	Good	WGS	195	1776849	1902	31.24	Campylobacter coli	195;194;72294;213849;29547;68525;1224;2;131567;1	super kingdom.Bacteria;phylum.Proteobacteria;class.Epsilonproteobacteria;order.Campylobacterales;family.Campylobacteraceae;genus.Campylobacter;species.Campylobacter_coli	99.44	0.11	1784881	1911	1070.6596126016245	yes	yes	yes	yes
195.531	Campylobacter coli strain n/a	99.6	99.6	Good	WGS	195	1656238	1741	31.38	Campylobacter coli	195;194;72294;213849;29547;68525;1224;2;131567;1	super kingdom.Bacteria;phylum.Proteobacteria;class.Epsilonproteobacteria;order.Campylobacterales;family.Campylobacteraceae;genus.Campylobacter;species.Campylobacter_coli	99.44	0.11	1663725	1749	1051.2554658973086	yes	yes	yes	yes
195.533	Campylobacter coli strain n/a	99.6	99.5	Good	WGS	195	1693722	1813	31.3	Campylobacter coli	195;194;72294;213849;29547;68525;1224;2;131567;1	super kingdom.Bacteria;phylum.Proteobacteria;class.Epsilonproteobacteria;order.Campylobacterales;family.Campylobacteraceae;genus.Campylobacter;species.Campylobacter_coli	99.44	0.64	1692368	1812	1070.6891172605485	yes	yes	yes	yes
195.534	Campylobacter coli strain SS_2249	99.6	99.5	Good	WGS	195	1777872	1892	31.24	Campylobacter coli	195;194;72294;213849;29547;68525;1224;2;131567;1	super kingdom.Bacteria;phylum.Proteobacteria;class.Epsilonproteobacteria;order.Campylobacterales;family.Campylobacteraceae;genus.Campylobacter;species.Campylobacter_coli	99.44	0.11	1785909	1901	1064.4439330335422	yes	yes	yes	yes
195.536	Campylobacter coli strain n/a	99.6	99.6	Good	WGS	195	1571203	1575	31.79	Campylobacter coli	195;194;72294;213849;29547;68525;1224;2;131567;1	super kingdom.Bacteria;phylum.Proteobacteria;class.Epsilonproteobacteria;order.Campylobacterales;family.Campylobacteraceae;genus.Campylobacter;species.Campylobacter_coli	98.73	0.15	1589000	1593	1002.5173064820642	yes	yes	yes	yes
195.537	Campylobacter coli strain n/a	99.6	99.6	Good	WGS	195	1657356	1718	31.36	Campylobacter coli	195;194;72294;213849;29547;68525;1224;2;131567;1	super kingdom.Bacteria;phylum.Proteobacteria;class.Epsilonproteobacteria;order.Campylobacterales;family.Campylobacteraceae;genus.Campylobacter;species.Campylobacter_coli	99.44	0.19	1663511	1724	1036.362248280895	yes	yes	yes	yes
195.538	Campylobacter coli strain n/a	99.6	99.6	Good	WGS	195	1789323	1936	31.16	Campylobacter coli	195;194;72294;213849;29547;68525;1224;2;131567;1	super kingdom.Bacteria;phylum.Proteobacteria;class.Epsilonproteobacteria;order.Campylobacterales;family.Campylobacteraceae;genus.Campylobacter;species.Campylobacter_coli	99.38	0.11	1798495	1946	1082.0157965409967	yes	yes	yes	yes
195.539	Campylobacter coli strain n/a	99.6	99.5	Good	WGS	195	1776703	1907	31.24	Campylobacter coli	195;194;72294;213849;29547;68525;1224;2;131567;1	super kingdom.Bacteria;phylum.Proteobacteria;class.Epsilonproteobacteria;order.Campylobacterales;family.Campylobacteraceae;genus.Campylobacter;species.Campylobacter_coli	99.44	0.11	1784734	1916	1073.5493356432946	yes	yes	yes	yes
195.541	Campylobacter coli strain n/a	99.5	99.5	Good	WGS	195	1565587	1548	31.85	Campylobacter coli	195;194;72294;213849;29547;68525;1224;2;131567;1	super kingdom.Bacteria;phylum.Proteobacteria;class.Epsilonproteobacteria;order.Campylobacterales;family.Campylobacteraceae;genus.Campylobacter;species.Campylobacter_coli	98.54	0.11	1587012	1569	988.6503693733885	yes	yes	yes	yes
195.543	Campylobacter coli strain n/a	99.6	99.6	Good	WGS	195	1637520	1707	31.36	Campylobacter coli	195;194;72294;213849;29547;68525;1224;2;131567;1	super kingdom.Bacteria;phylum.Proteobacteria;class.Epsilonproteobacteria;order.Campylobacterales;family.Campylobacteraceae;genus.Campylobacter;species.Campylobacter_coli	99.44	0.11	1644922	1715	1042.602627966554	yes	yes	yes	yes
195.544	Campylobacter coli strain n/a	99.6	99.6	Good	WGS	195	1660276	1741	31.38	Campylobacter coli	195;194;72294;213849;29547;68525;1224;2;131567;1	super kingdom.Bacteria;phylum.Proteobacteria;class.Epsilonproteobacteria;order.Campylobacterales;family.Campylobacteraceae;genus.Campylobacter;species.Campylobacter_coli	99.44	0.11	1667781	1749	1048.6988399556058	yes	yes	yes	yes
195.545	Campylobacter coli strain n/a	99.6	99.5	Good	WGS	195	1868983	2035	30.92	Campylobacter coli	195;194;72294;213849;29547;68525;1224;2;131567;1	super kingdom.Bacteria;phylum.Proteobacteria;class.Epsilonproteobacteria;order.Campylobacterales;family.Campylobacteraceae;genus.Campylobacter;species.Campylobacter_coli	99.44	0.2	1875736	2042	1088.6393394379593	yes	yes	yes	yes
195.546	Campylobacter coli strain EC3511	99.6	99.6	Good	WGS	195	1750054	1865	31.2	Campylobacter coli	195;194;72294;213849;29547;68525;1224;2;131567;1	super kingdom.Bacteria;phylum.Proteobacteria;class.Epsilonproteobacteria;order.Campylobacterales;family.Campylobacteraceae;genus.Campylobacter;species.Campylobacter_coli	99.44	0.11	1757965	1873	1065.4364563572085	yes	yes	yes	yes
195.547	Campylobacter coli strain n/a	99.6	99.6	Good	WGS	195	1658785	1733	31.35	Campylobacter coli	195;194;72294;213849;29547;68525;1224;2;131567;1	super kingdom.Bacteria;phylum.Proteobacteria;class.Epsilonproteobacteria;order.Campylobacterales;family.Campylobacteraceae;genus.Campylobacter;species.Campylobacter_coli	99.44	0.11	1666283	1741	1044.8405222882307	yes	yes	yes	yes
195.548	Campylobacter coli strain n/a	99.6	99.4	Good	WGS	195	1760909	1877	31.2	Campylobacter coli	195;194;72294;213849;29547;68525;1224;2;131567;1	super kingdom.Bacteria;phylum.Proteobacteria;class.Epsilonproteobacteria;order.Campylobacterales;family.Campylobacteraceae;genus.Campylobacter;species.Campylobacter_coli	99.4	0.21	1767803	1884	1065.7296090118639	yes	yes	yes	yes
195.549	Campylobacter coli strain n/a	99.6	99.6	Good	WGS	195	1659822	1735	31.35	Campylobacter coli	195;194;72294;213849;29547;68525;1224;2;131567;1	super kingdom.Bacteria;phylum.Proteobacteria;class.Epsilonproteobacteria;order.Campylobacterales;family.Campylobacteraceae;genus.Campylobacter;species.Campylobacter_coli	99.44	0.11	1667325	1743	1045.387072106518	yes	yes	yes	yes
195.550	Campylobacter coli strain n/a	99.6	99.6	Good	WGS	195	1664939	1733	31.35	Campylobacter coli	195;194;72294;213849;29547;68525;1224;2;131567;1	super kingdom.Bacteria;phylum.Proteobacteria;class.Epsilonproteobacteria;order.Campylobacterales;family.Campylobacteraceae;genus.Campylobacter;species.Campylobacter_coli	99.44	0.11	1672465	1741	1040.9784360210826	yes	yes	yes	yes
195.553	Campylobacter coli strain n/a	99.6	99.6	Good	WGS	195	1715738	1828	31.27	Campylobacter coli	195;194;72294;213849;29547;68525;1224;2;131567;1	super kingdom.Bacteria;phylum.Proteobacteria;class.Epsilonproteobacteria;order.Campylobacterales;family.Campylobacteraceae;genus.Campylobacter;species.Campylobacter_coli	99.44	0.11	1723494	1836	1065.2778599751434	yes	yes	yes	yes
195.554	Campylobacter coli strain SS_2234	99.6	99.6	Good	WGS	195	1740194	1891	31.12	Campylobacter coli	195;194;72294;213849;29547;68525;1224;2;131567;1	super kingdom.Bacteria;phylum.Proteobacteria;class.Epsilonproteobacteria;order.Campylobacterales;family.Campylobacteraceae;genus.Campylobacter;species.Campylobacter_coli	99.44	0.44	1742285	1893	1086.5042171630932	yes	yes	yes	yes
195.555	Campylobacter coli strain n/a	99.6	99.6	Good	WGS	195	1729737	1829	31.29	Campylobacter coli	195;194;72294;213849;29547;68525;1224;2;131567;1	super kingdom.Bacteria;phylum.Proteobacteria;class.Epsilonproteobacteria;order.Campylobacterales;family.Campylobacteraceae;genus.Campylobacter;species.Campylobacter_coli	99.38	0.19	1737207	1837	1057.444507188838	yes	yes	yes	yes
195.556	Campylobacter coli strain n/a	99.5	99.5	Good	WGS	195	1538383	1533	31.83	Campylobacter coli	195;194;72294;213849;29547;68525;1224;2;131567;1	super kingdom.Bacteria;phylum.Proteobacteria;class.Epsilonproteobacteria;order.Campylobacterales;family.Campylobacteraceae;genus.Campylobacter;species.Campylobacter_coli	98.19	0.11	1564988	1560	996.8127551137771	yes	yes	yes	yes
195.557	Campylobacter coli strain n/a	99.6	99.6	Good	WGS	195	1660061	1736	31.36	Campylobacter coli	195;194;72294;213849;29547;68525;1224;2;131567;1	super kingdom.Bacteria;phylum.Proteobacteria;class.Epsilonproteobacteria;order.Campylobacterales;family.Campylobacteraceae;genus.Campylobacter;species.Campylobacter_coli	99.44	0.11	1667565	1744	1045.836294237406	yes	yes	yes	yes
195.558	Campylobacter coli strain H110420358	99.6	99.5	Good	WGS	195	1715937	1843	31.32	Campylobacter coli	195;194;72294;213849;29547;68525;1224;2;131567;1	super kingdom.Bacteria;phylum.Proteobacteria;class.Epsilonproteobacteria;order.Campylobacterales;family.Campylobacteraceae;genus.Campylobacter;species.Campylobacter_coli	99.44	0.11	1723694	1851	1073.856496570737	yes	yes	yes	yes
195.559	Campylobacter coli strain n/a	99.6	99.6	Good	WGS	195	1641357	1713	31.42	Campylobacter coli	195;194;72294;213849;29547;68525;1224;2;131567;1	super kingdom.Bacteria;phylum.Proteobacteria;class.Epsilonproteobacteria;order.Campylobacterales;family.Campylobacteraceae;genus.Campylobacter;species.Campylobacter_coli	99.37	0.19	1648611	1721	1043.9090846779502	yes	yes	yes	yes
195.560	Campylobacter coli strain n/a	99.5	99.5	Good	WGS	195	1589465	1589	31.69	Campylobacter coli	195;194;72294;213849;29547;68525;1224;2;131567;1	super kingdom.Bacteria;phylum.Proteobacteria;class.Epsilonproteobacteria;order.Campylobacterales;family.Campylobacteraceae;genus.Campylobacter;species.Campylobacter_coli	98.54	0.11	1611216	1611	999.8659397622664	yes	yes	yes	yes
195.561	Campylobacter coli strain n/a	99.5	99.4	Good	WGS	195	1903602	2067	30.9	Campylobacter coli	195;194;72294;213849;29547;68525;1224;2;131567;1	super kingdom.Bacteria;phylum.Proteobacteria;class.Epsilonproteobacteria;order.Campylobacterales;family.Campylobacteraceae;genus.Campylobacter;species.Campylobacter_coli	99.44	0.33	1907990	2072	1085.9595700187108	yes	yes	yes	yes
195.562	Campylobacter coli strain n/a	99.6	99.6	Good	WGS	195	1660297	1736	31.35	Campylobacter coli	195;194;72294;213849;29547;68525;1224;2;131567;1	super kingdom.Bacteria;phylum.Proteobacteria;class.Epsilonproteobacteria;order.Campylobacterales;family.Campylobacteraceae;genus.Campylobacter;species.Campylobacter_coli	99.44	0.11	1667802	1744	1045.6876775540502	yes	yes	yes	yes
195.564	Campylobacter coli strain n/a	99.6	99.6	Good	WGS	195	1659599	1733	31.38	Campylobacter coli	195;194;72294;213849;29547;68525;1224;2;131567;1	super kingdom.Bacteria;phylum.Proteobacteria;class.Epsilonproteobacteria;order.Campylobacterales;family.Campylobacteraceae;genus.Campylobacter;species.Campylobacter_coli	99.38	0.11	1668106	1742	1044.2981441227355	yes	yes	yes	yes
195.565	Campylobacter coli strain n/a	99.6	99.6	Good	WGS	195	1749348	1802	31.27	Campylobacter coli	195;194;72294;213849;29547;68525;1224;2;131567;1	super kingdom.Bacteria;phylum.Proteobacteria;class.Epsilonproteobacteria;order.Campylobacterales;family.Campylobacteraceae;genus.Campylobacter;species.Campylobacter_coli	98.23	0.11	1778877	1832	1029.8632226961167	yes	yes	yes	yes
195.567	Campylobacter coli strain n/a	99.6	99.6	Good	WGS	195	1655847	1726	31.37	Campylobacter coli	195;194;72294;213849;29547;68525;1224;2;131567;1	super kingdom.Bacteria;phylum.Proteobacteria;class.Epsilonproteobacteria;order.Campylobacterales;family.Campylobacteraceae;genus.Campylobacter;species.Campylobacter_coli	99.33	0.19	1663833	1734	1042.1719006655114	yes	yes	yes	yes
195.569	Campylobacter coli strain n/a	99.6	99.6	Good	WGS	195	1685228	1767	31.37	Campylobacter coli	195;194;72294;213849;29547;68525;1224;2;131567;1	super kingdom.Bacteria;phylum.Proteobacteria;class.Epsilonproteobacteria;order.Campylobacterales;family.Campylobacteraceae;genus.Campylobacter;species.Campylobacter_coli	99.38	0.19	1692506	1775	1048.7407430165683	yes	yes	yes	yes
195.570	Campylobacter coli strain n/a	99.8	99.8	Good	WGS	195	1635130	1712	31.4	Campylobacter coli	195;194;72294;213849;29547;68525;1224;2;131567;1	super kingdom.Bacteria;phylum.Proteobacteria;class.Epsilonproteobacteria;order.Campylobacterales;family.Campylobacteraceae;genus.Campylobacter;species.Campylobacter_coli	99.37	0.11	1643677	1721	1047.0426975616256	yes	yes	yes	yes
195.571	Campylobacter coli strain CCN19	99.5	99.5	Good	WGS	195	1678565	1749	31.36	Campylobacter coli	195;194;72294;213849;29547;68525;1224;2;131567;1	super kingdom.Bacteria;phylum.Proteobacteria;class.Epsilonproteobacteria;order.Campylobacterales;family.Campylobacteraceae;genus.Campylobacter;species.Campylobacter_coli	99.37	0.19	1685983	1757	1042.1220142789102	yes	yes	yes	yes
195.572	Campylobacter coli strain SS_2357	99.6	99.6	Good	WGS	195	1745492	1866	31.27	Campylobacter coli	195;194;72294;213849;29547;68525;1224;2;131567;1	super kingdom.Bacteria;phylum.Proteobacteria;class.Epsilonproteobacteria;order.Campylobacterales;family.Campylobacteraceae;genus.Campylobacter;species.Campylobacter_coli	99.4	0.14	1753558	1875	1069.2546240272634	yes	yes	yes	yes
195.574	Campylobacter coli strain n/a	99.6	99.6	Good	WGS	195	1660544	1737	31.35	Campylobacter coli	195;194;72294;213849;29547;68525;1224;2;131567;1	super kingdom.Bacteria;phylum.Proteobacteria;class.Epsilonproteobacteria;order.Campylobacterales;family.Campylobacteraceae;genus.Campylobacter;species.Campylobacter_coli	99.44	0.11	1668050	1745	1046.1317106801355	yes	yes	yes	yes
195.575	Campylobacter coli strain SS_2268	99.7	99.6	Good	WGS	195	1719133	1774	31.31	Campylobacter coli	195;194;72294;213849;29547;68525;1224;2;131567;1	super kingdom.Bacteria;phylum.Proteobacteria;class.Epsilonproteobacteria;order.Campylobacterales;family.Campylobacteraceae;genus.Campylobacter;species.Campylobacter_coli	99.09	0.23	1730903	1786	1031.8313620116205	yes	yes	yes	yes
195.576	Campylobacter coli strain n/a	99.4	99.3	Good	WGS	195	1798967	1924	31.03	Campylobacter coli	195;194;72294;213849;29547;68525;1224;2;131567;1	super kingdom.Bacteria;phylum.Proteobacteria;class.Epsilonproteobacteria;order.Campylobacterales;family.Campylobacteraceae;genus.Campylobacter;species.Campylobacter_coli	99.44	0.11	1807099	1933	1069.6702283604827	yes	yes	yes	yes
195.577	Campylobacter coli strain n/a	99.6	99.6	Good	WGS	195	1659746	1738	31.36	Campylobacter coli	195;194;72294;213849;29547;68525;1224;2;131567;1	super kingdom.Bacteria;phylum.Proteobacteria;class.Epsilonproteobacteria;order.Campylobacterales;family.Campylobacteraceae;genus.Campylobacter;species.Campylobacter_coli	99.44	0.11	1667249	1746	1047.2340964067155	yes	yes	yes	yes
195.578	Campylobacter coli strain n/a	99.6	99.6	Good	WGS	195	1730135	1844	31.32	Campylobacter coli	195;194;72294;213849;29547;68525;1224;2;131567;1	super kingdom.Bacteria;phylum.Proteobacteria;class.Epsilonproteobacteria;order.Campylobacterales;family.Campylobacteraceae;genus.Campylobacter;species.Campylobacter_coli	99.44	0.11	1737956	1852	1065.619612924608	yes	yes	yes	yes
195.579	Campylobacter coli strain n/a	99.6	99.6	Good	WGS	195	1660501	1744	31.35	Campylobacter coli	195;194;72294;213849;29547;68525;1224;2;131567;1	super kingdom.Bacteria;phylum.Proteobacteria;class.Epsilonproteobacteria;order.Campylobacterales;family.Campylobacteraceae;genus.Campylobacter;species.Campylobacter_coli	99.15	0.11	1672880	1757	1050.284539237722	yes	yes	yes	yes
195.580	Campylobacter coli strain n/a	99.5	99.4	Good	WGS	195	1795684	1887	31.02	Campylobacter coli	195;194;72294;213849;29547;68525;1224;2;131567;1	super kingdom.Bacteria;phylum.Proteobacteria;class.Epsilonproteobacteria;order.Campylobacterales;family.Campylobacteraceae;genus.Campylobacter;species.Campylobacter_coli	99.15	0.4	1803801	1896	1051.1137315036415	yes	yes	yes	yes
195.581	Campylobacter coli strain n/a	99.8	99.6	Good	WGS	195	1720545	1771	31.28	Campylobacter coli	195;194;72294;213849;29547;68525;1224;2;131567;1	super kingdom.Bacteria;phylum.Proteobacteria;class.Epsilonproteobacteria;order.Campylobacterales;family.Campylobacteraceae;genus.Campylobacter;species.Campylobacter_coli	99.03	0.19	1734071	1785	1029.3696163536556	yes	yes	yes	yes
195.582	Campylobacter coli strain n/a	99.6	99.5	Good	WGS	195	1590006	1594	31.65	Campylobacter coli	195;194;72294;213849;29547;68525;1224;2;131567;1	super kingdom.Bacteria;phylum.Proteobacteria;class.Epsilonproteobacteria;order.Campylobacterales;family.Campylobacteraceae;genus.Campylobacter;species.Campylobacter_coli	98.54	0.2	1610296	1614	1002.3001982244258	yes	yes	yes	yes
195.583	Campylobacter coli strain n/a	99.6	99.6	Good	WGS	195	1810952	1926	31.16	Campylobacter coli	195;194;72294;213849;29547;68525;1224;2;131567;1	super kingdom.Bacteria;phylum.Proteobacteria;class.Epsilonproteobacteria;order.Campylobacterales;family.Campylobacteraceae;genus.Campylobacter;species.Campylobacter_coli	99.37	0.23	1818225	1934	1063.6747377249792	yes	yes	yes	yes
195.584	Campylobacter coli strain n/a	99.6	99.6	Good	WGS	195	1659610	1732	31.35	Campylobacter coli	195;194;72294;213849;29547;68525;1224;2;131567;1	super kingdom.Bacteria;phylum.Proteobacteria;class.Epsilonproteobacteria;order.Campylobacterales;family.Campylobacteraceae;genus.Campylobacter;species.Campylobacter_coli	99.44	0.11	1667112	1740	1043.7211177173458	yes	yes	yes	yes
195.585	Campylobacter coli strain n/a	99.5	99.4	Good	WGS	195	1845805	1946	31.11	Campylobacter coli	195;194;72294;213849;29547;68525;1224;2;131567;1	super kingdom.Bacteria;phylum.Proteobacteria;class.Epsilonproteobacteria;order.Campylobacterales;family.Campylobacteraceae;genus.Campylobacter;species.Campylobacter_coli	98.23	0.2	1875246	1977	1054.2616808674702	yes	yes	yes	yes
195.586	Campylobacter coli strain n/a	99.6	99.6	Good	WGS	195	1690735	1793	31.36	Campylobacter coli	195;194;72294;213849;29547;68525;1224;2;131567;1	super kingdom.Bacteria;phylum.Proteobacteria;class.Epsilonproteobacteria;order.Campylobacterales;family.Campylobacteraceae;genus.Campylobacter;species.Campylobacter_coli	99.44	0.19	1697014	1800	1060.686594217844	yes	yes	yes	yes
195.587	Campylobacter coli strain n/a	99.6	99.6	Good	WGS	195	1734139	1829	31.28	Campylobacter coli	195;194;72294;213849;29547;68525;1224;2;131567;1	super kingdom.Bacteria;phylum.Proteobacteria;class.Epsilonproteobacteria;order.Campylobacterales;family.Campylobacteraceae;genus.Campylobacter;species.Campylobacter_coli	99.29	0.11	1744607	1840	1054.6787901229332	yes	yes	yes	yes
195.588	Campylobacter coli strain n/a	99.6	99.6	Good	WGS	195	1659965	1737	31.36	Campylobacter coli	195;194;72294;213849;29547;68525;1224;2;131567;1	super kingdom.Bacteria;phylum.Proteobacteria;class.Epsilonproteobacteria;order.Campylobacterales;family.Campylobacteraceae;genus.Campylobacter;species.Campylobacter_coli	99.44	0.11	1667469	1745	1046.4962167212702	yes	yes	yes	yes
195.589	Campylobacter coli strain n/a	99.6	99.6	Good	WGS	195	1750329	1864	31.21	Campylobacter coli	195;194;72294;213849;29547;68525;1224;2;131567;1	super kingdom.Bacteria;phylum.Proteobacteria;class.Epsilonproteobacteria;order.Campylobacterales;family.Campylobacteraceae;genus.Campylobacter;species.Campylobacter_coli	99.44	0.11	1758241	1872	1064.7004591520729	yes	yes	yes	yes
195.591	Campylobacter coli strain n/a	99.4	99.3	Good	WGS	195	1770918	1869	31.23	Campylobacter coli	195;194;72294;213849;29547;68525;1224;2;131567;1	super kingdom.Bacteria;phylum.Proteobacteria;class.Epsilonproteobacteria;order.Campylobacterales;family.Campylobacteraceae;genus.Campylobacter;species.Campylobacter_coli	99.25	0.23	1780175	1879	1055.5142050641089	yes	yes	yes	yes
195.592	Campylobacter coli strain n/a	99.6	99.4	Good	WGS	195	1668965	1756	31.34	Campylobacter coli	195;194;72294;213849;29547;68525;1224;2;131567;1	super kingdom.Bacteria;phylum.Proteobacteria;class.Epsilonproteobacteria;order.Campylobacterales;family.Campylobacteraceae;genus.Campylobacter;species.Campylobacter_coli	99.15	0.2	1679884	1767	1051.858342599846	yes	yes	yes	yes
195.593	Campylobacter coli strain EC5496	99.3	99.3	Good	WGS	195	1844909	1951	31.08	Campylobacter coli	195;194;72294;213849;29547;68525;1224;2;131567;1	super kingdom.Bacteria;phylum.Proteobacteria;class.Epsilonproteobacteria;order.Campylobacterales;family.Campylobacteraceae;genus.Campylobacter;species.Campylobacter_coli	99.15	0.52	1851017	1957	1057.2566324350344	yes	yes	yes	yes
195.594	Campylobacter coli strain n/a	99.6	99.6	Good	WGS	195	1755825	1866	31.2	Campylobacter coli	195;194;72294;213849;29547;68525;1224;2;131567;1	super kingdom.Bacteria;phylum.Proteobacteria;class.Epsilonproteobacteria;order.Campylobacterales;family.Campylobacteraceae;genus.Campylobacter;species.Campylobacter_coli	99.44	0.11	1763762	1874	1062.50163003852	yes	yes	yes	yes
195.595	Campylobacter coli strain n/a	99.3	99.2	Good	WGS	195	1754041	1854	31.14	Campylobacter coli	195;194;72294;213849;29547;68525;1224;2;131567;1	super kingdom.Bacteria;phylum.Proteobacteria;class.Epsilonproteobacteria;order.Campylobacterales;family.Campylobacteraceae;genus.Campylobacter;species.Campylobacter_coli	99.44	0.33	1758085	1858	1056.8317231533174	yes	yes	yes	yes
195.596	Campylobacter coli strain n/a	99.6	99.6	Good	WGS	195	1658623	1721	31.38	Campylobacter coli	195;194;72294;213849;29547;68525;1224;2;131567;1	super kingdom.Bacteria;phylum.Proteobacteria;class.Epsilonproteobacteria;order.Campylobacterales;family.Campylobacteraceae;genus.Campylobacter;species.Campylobacter_coli	99.38	0.19	1665786	1728	1037.3481347544043	yes	yes	yes	yes
195.597	Campylobacter coli strain n/a	99.6	99.5	Good	WGS	195	1700920	1794	31.34	Campylobacter coli	195;194;72294;213849;29547;68525;1224;2;131567;1	super kingdom.Bacteria;phylum.Proteobacteria;class.Epsilonproteobacteria;order.Campylobacterales;family.Campylobacteraceae;genus.Campylobacter;species.Campylobacter_coli	99.44	0.11	1708609	1802	1054.6590823295442	yes	yes	yes	yes
195.598	Campylobacter coli strain H105160209	99.6	99.6	Good	WGS	195	1726767	1817	31.25	Campylobacter coli	195;194;72294;213849;29547;68525;1224;2;131567;1	super kingdom.Bacteria;phylum.Proteobacteria;class.Epsilonproteobacteria;order.Campylobacterales;family.Campylobacteraceae;genus.Campylobacter;species.Campylobacter_coli	99.25	0.23	1735793	1826	1051.968754338795	yes	yes	yes	yes
195.599	Campylobacter coli strain n/a	99.3	99.2	Good	WGS	195	1710375	1786	31.23	Campylobacter coli	195;194;72294;213849;29547;68525;1224;2;131567;1	super kingdom.Bacteria;phylum.Proteobacteria;class.Epsilonproteobacteria;order.Campylobacterales;family.Campylobacteraceae;genus.Campylobacter;species.Campylobacter_coli	99.44	0.33	1714318	1790	1044.147001898131	yes	yes	yes	yes
195.600	Campylobacter coli strain n/a	99.6	99.6	Good	WGS	195	1660658	1734	31.35	Campylobacter coli	195;194;72294;213849;29547;68525;1224;2;131567;1	super kingdom.Bacteria;phylum.Proteobacteria;class.Epsilonproteobacteria;order.Campylobacterales;family.Campylobacteraceae;genus.Campylobacter;species.Campylobacter_coli	99.44	0.11	1668165	1742	1044.2612091729536	yes	yes	yes	yes
195.601	Campylobacter coli strain n/a	99.8	99.6	Good	WGS	195	1781464	1908	31.23	Campylobacter coli	195;194;72294;213849;29547;68525;1224;2;131567;1	super kingdom.Bacteria;phylum.Proteobacteria;class.Epsilonproteobacteria;order.Campylobacterales;family.Campylobacteraceae;genus.Campylobacter;species.Campylobacter_coli	99.44	0.11	1789517	1917	1071.238775602579	yes	yes	yes	yes
195.602	Campylobacter coli strain n/a	99.6	99.6	Good	WGS	195	1687489	1773	31.33	Campylobacter coli	195;194;72294;213849;29547;68525;1224;2;131567;1	super kingdom.Bacteria;phylum.Proteobacteria;class.Epsilonproteobacteria;order.Campylobacterales;family.Campylobacteraceae;genus.Campylobacter;species.Campylobacter_coli	99.44	0.11	1695117	1781	1050.664939352269	yes	yes	yes	yes
195.603	Campylobacter coli strain n/a	99.8	99.8	Good	WGS	195	1739559	1891	31.11	Campylobacter coli	195;194;72294;213849;29547;68525;1224;2;131567;1	super kingdom.Bacteria;phylum.Proteobacteria;class.Epsilonproteobacteria;order.Campylobacterales;family.Campylobacteraceae;genus.Campylobacter;species.Campylobacter_coli	99.44	0.44	1741649	1893	1086.900977177376	yes	yes	yes	yes
195.605	Campylobacter coli strain n/a	99.6	99.6	Good	WGS	195	1689582	1777	31.31	Campylobacter coli	195;194;72294;213849;29547;68525;1224;2;131567;1	super kingdom.Bacteria;phylum.Proteobacteria;class.Epsilonproteobacteria;order.Campylobacterales;family.Campylobacteraceae;genus.Campylobacter;species.Campylobacter_coli	99.44	0.11	1697219	1785	1051.7204909914394	yes	yes	yes	yes
195.607	Campylobacter coli strain n/a	99.7	99.6	Good	WGS	195	1741198	1827	31.13	Campylobacter coli	195;194;72294;213849;29547;68525;1224;2;131567;1	super kingdom.Bacteria;phylum.Proteobacteria;class.Epsilonproteobacteria;order.Campylobacterales;family.Campylobacteraceae;genus.Campylobacter;species.Campylobacter_coli	99.25	0.34	1748366	1835	1049.5514097162722	yes	yes	yes	yes
195.608	Campylobacter coli strain n/a	99.6	99.6	Good	WGS	195	1751097	1861	31.2	Campylobacter coli	195;194;72294;213849;29547;68525;1224;2;131567;1	super kingdom.Bacteria;phylum.Proteobacteria;class.Epsilonproteobacteria;order.Campylobacterales;family.Campylobacteraceae;genus.Campylobacter;species.Campylobacter_coli	99.44	0.11	1759013	1869	1062.5276788744598	yes	yes	yes	yes
195.609	Campylobacter coli strain n/a	99.6	99.6	Good	WGS	195	1681553	1766	31.32	Campylobacter coli	195;194;72294;213849;29547;68525;1224;2;131567;1	super kingdom.Bacteria;phylum.Proteobacteria;class.Epsilonproteobacteria;order.Campylobacterales;family.Campylobacteraceae;genus.Campylobacter;species.Campylobacter_coli	99.44	0.19	1687798	1773	1050.4811594752452	yes	yes	yes	yes
195.610	Campylobacter coli strain n/a	99.6	99.6	Good	WGS	195	1688648	1786	31.29	Campylobacter coli	195;194;72294;213849;29547;68525;1224;2;131567;1	super kingdom.Bacteria;phylum.Proteobacteria;class.Epsilonproteobacteria;order.Campylobacterales;family.Campylobacteraceae;genus.Campylobacter;species.Campylobacter_coli	99.34	0.11	1697987	1796	1057.7230567725194	yes	yes	yes	yes
195.611	Campylobacter coli strain n/a	99.6	99.6	Good	WGS	195	1687029	1771	31.32	Campylobacter coli	195;194;72294;213849;29547;68525;1224;2;131567;1	super kingdom.Bacteria;phylum.Proteobacteria;class.Epsilonproteobacteria;order.Campylobacterales;family.Campylobacteraceae;genus.Campylobacter;species.Campylobacter_coli	99.44	0.11	1694655	1779	1049.771192366588	yes	yes	yes	yes
195.612	Campylobacter coli strain n/a	99.6	99.6	Good	WGS	195	1692942	1815	31.34	Campylobacter coli	195;194;72294;213849;29547;68525;1224;2;131567;1	super kingdom.Bacteria;phylum.Proteobacteria;class.Epsilonproteobacteria;order.Campylobacterales;family.Campylobacteraceae;genus.Campylobacter;species.Campylobacter_coli	99.44	0.11	1700595	1823	1071.977748964333	yes	yes	yes	yes
195.613	Campylobacter coli strain n/a	99.6	99.6	Good	WGS	195	1733792	1843	31.24	Campylobacter coli	195;194;72294;213849;29547;68525;1224;2;131567;1	super kingdom.Bacteria;phylum.Proteobacteria;class.Epsilonproteobacteria;order.Campylobacterales;family.Campylobacteraceae;genus.Campylobacter;species.Campylobacter_coli	99.44	0.11	1741629	1851	1062.7981045331699	yes	yes	yes	yes
195.614	Campylobacter coli strain n/a	99.8	99.8	Good	WGS	195	1660861	1750	31.37	Campylobacter coli	195;194;72294;213849;29547;68525;1224;2;131567;1	super kingdom.Bacteria;phylum.Proteobacteria;class.Epsilonproteobacteria;order.Campylobacterales;family.Campylobacteraceae;genus.Campylobacter;species.Campylobacter_coli	99.37	0.11	1669543	1759	1053.5817286526913	yes	yes	yes	yes
195.615	Campylobacter coli strain n/a	99.6	99.6	Good	WGS	195	1686231	1774	31.33	Campylobacter coli	195;194;72294;213849;29547;68525;1224;2;131567;1	super kingdom.Bacteria;phylum.Proteobacteria;class.Epsilonproteobacteria;order.Campylobacterales;family.Campylobacteraceae;genus.Campylobacter;species.Campylobacter_coli	99.44	0.11	1693853	1782	1052.0393446184528	yes	yes	yes	yes
195.616	Campylobacter coli strain n/a	99.6	99.6	Good	WGS	195	1659835	1734	31.36	Campylobacter coli	195;194;72294;213849;29547;68525;1224;2;131567;1	super kingdom.Bacteria;phylum.Proteobacteria;class.Epsilonproteobacteria;order.Campylobacterales;family.Campylobacteraceae;genus.Campylobacter;species.Campylobacter_coli	99.44	0.11	1667338	1742	1044.7791629531625	yes	yes	yes	yes
195.617	Campylobacter coli strain n/a	99.6	99.6	Good	WGS	195	1659934	1739	31.35	Campylobacter coli	195;194;72294;213849;29547;68525;1224;2;131567;1	super kingdom.Bacteria;phylum.Proteobacteria;class.Epsilonproteobacteria;order.Campylobacterales;family.Campylobacteraceae;genus.Campylobacter;species.Campylobacter_coli	99.44	0.11	1667437	1747	1047.7157457822996	yes	yes	yes	yes
195.618	Campylobacter coli strain n/a	99.6	99.6	Good	WGS	195	1638114	1702	31.42	Campylobacter coli	195;194;72294;213849;29547;68525;1224;2;131567;1	super kingdom.Bacteria;phylum.Proteobacteria;class.Epsilonproteobacteria;order.Campylobacterales;family.Campylobacteraceae;genus.Campylobacter;species.Campylobacter_coli	99.37	0.19	1645354	1710	1039.2900251252922	yes	yes	yes	yes
195.620	Campylobacter coli strain n/a	99.6	99.6	Good	WGS	195	1690982	1822	31.2	Campylobacter coli	195;194;72294;213849;29547;68525;1224;2;131567;1	super kingdom.Bacteria;phylum.Proteobacteria;class.Epsilonproteobacteria;order.Campylobacterales;family.Campylobacteraceae;genus.Campylobacter;species.Campylobacter_coli	99.29	0.32	1697603	1829	1077.4014890407238	yes	yes	yes	yes
195.621	Campylobacter coli strain n/a	99.6	99.6	Good	WGS	195	1750216	1865	31.2	Campylobacter coli	195;194;72294;213849;29547;68525;1224;2;131567;1	super kingdom.Bacteria;phylum.Proteobacteria;class.Epsilonproteobacteria;order.Campylobacterales;family.Campylobacteraceae;genus.Campylobacter;species.Campylobacter_coli	99.44	0.11	1758128	1873	1065.3376773477244	yes	yes	yes	yes
195.622	Campylobacter coli strain n/a	99.6	99.6	Good	WGS	195	1660055	1738	31.35	Campylobacter coli	195;194;72294;213849;29547;68525;1224;2;131567;1	super kingdom.Bacteria;phylum.Proteobacteria;class.Epsilonproteobacteria;order.Campylobacterales;family.Campylobacteraceae;genus.Campylobacter;species.Campylobacter_coli	99.44	0.11	1667559	1746	1047.039415097157	yes	yes	yes	yes
195.624	Campylobacter coli strain n/a	99.6	99.6	Good	WGS	195	1660806	1741	31.35	Campylobacter coli	195;194;72294;213849;29547;68525;1224;2;131567;1	super kingdom.Bacteria;phylum.Proteobacteria;class.Epsilonproteobacteria;order.Campylobacterales;family.Campylobacteraceae;genus.Campylobacter;species.Campylobacter_coli	99.44	0.11	1668313	1749	1048.3644256203722	yes	yes	yes	yes
195.626	Campylobacter coli strain n/a	99.4	99.2	Good	WGS	195	1828206	1971	31.12	Campylobacter coli	195;194;72294;213849;29547;68525;1224;2;131567;1	super kingdom.Bacteria;phylum.Proteobacteria;class.Epsilonproteobacteria;order.Campylobacterales;family.Campylobacteraceae;genus.Campylobacter;species.Campylobacter_coli	99.37	0.31	1834075	1977	1077.9275656666166	yes	yes	yes	yes
195.628	Campylobacter coli strain n/a	99.6	99.6	Good	WGS	195	1660178	1731	31.36	Campylobacter coli	195;194;72294;213849;29547;68525;1224;2;131567;1	super kingdom.Bacteria;phylum.Proteobacteria;class.Epsilonproteobacteria;order.Campylobacterales;family.Campylobacteraceae;genus.Campylobacter;species.Campylobacter_coli	99.44	0.11	1667683	1739	1042.764122438137	yes	yes	yes	yes
195.630	Campylobacter coli strain n/a	99.5	99.4	Good	WGS	195	1588712	1586	31.68	Campylobacter coli	195;194;72294;213849;29547;68525;1224;2;131567;1	super kingdom.Bacteria;phylum.Proteobacteria;class.Epsilonproteobacteria;order.Campylobacterales;family.Campylobacteraceae;genus.Campylobacter;species.Campylobacter_coli	98.54	0.26	1608008	1605	998.1293625404847	yes	yes	yes	yes
195.631	Campylobacter coli strain n/a	99.6	99.5	Good	WGS	195	1911695	2054	30.92	Campylobacter coli	195;194;72294;213849;29547;68525;1224;2;131567;1	super kingdom.Bacteria;phylum.Proteobacteria;class.Epsilonproteobacteria;order.Campylobacterales;family.Campylobacteraceae;genus.Campylobacter;species.Campylobacter_coli	99.25	0.23	1921688	2065	1074.5761018437956	yes	yes	yes	yes
195.633	Campylobacter coli strain n/a	99.6	99.6	Good	WGS	195	1637701	1708	31.42	Campylobacter coli	195;194;72294;213849;29547;68525;1224;2;131567;1	super kingdom.Bacteria;phylum.Proteobacteria;class.Epsilonproteobacteria;order.Campylobacterales;family.Campylobacteraceae;genus.Campylobacter;species.Campylobacter_coli	99.37	0.19	1644939	1716	1043.1997782288583	yes	yes	yes	yes
195.634	Campylobacter coli strain n/a	99.6	99.6	Good	WGS	195	1638295	1708	31.42	Campylobacter coli	195;194;72294;213849;29547;68525;1224;2;131567;1	super kingdom.Bacteria;phylum.Proteobacteria;class.Epsilonproteobacteria;order.Campylobacterales;family.Campylobacteraceae;genus.Campylobacter;species.Campylobacter_coli	99.37	0.19	1645535	1716	1042.821939369263	yes	yes	yes	yes
195.636	Campylobacter coli strain n/a	99.5	99.4	Good	WGS	195	1847767	2020	30.95	Campylobacter coli	195;194;72294;213849;29547;68525;1224;2;131567;1	super kingdom.Bacteria;phylum.Proteobacteria;class.Epsilonproteobacteria;order.Campylobacterales;family.Campylobacteraceae;genus.Campylobacter;species.Campylobacter_coli	99.44	0.2	1854443	2027	1093.050581764983	yes	yes	yes	yes
195.637	Campylobacter coli strain n/a	99.6	99.6	Good	WGS	195	1664911	1729	31.35	Campylobacter coli	195;194;72294;213849;29547;68525;1224;2;131567;1	super kingdom.Bacteria;phylum.Proteobacteria;class.Epsilonproteobacteria;order.Campylobacterales;family.Campylobacteraceae;genus.Campylobacter;species.Campylobacter_coli	99.44	0.11	1672437	1737	1038.6041447301154	yes	yes	yes	yes
195.638	Campylobacter coli strain n/a	99.4	99.4	Good	WGS	195	1517604	1566	32.09	Campylobacter coli	195;194;72294;213849;29547;68525;1224;2;131567;1	super kingdom.Bacteria;phylum.Proteobacteria;class.Epsilonproteobacteria;order.Campylobacterales;family.Campylobacteraceae;genus.Campylobacter;species.Campylobacter_coli	97.75	0.16	1549999	1599	1031.6135687829476	yes	yes	yes	yes
195.639	Campylobacter coli strain n/a	99.6	99.6	Good	WGS	195	1854051	1928	31.23	Campylobacter coli	195;194;72294;213849;29547;68525;1224;2;131567;1	super kingdom.Bacteria;phylum.Proteobacteria;class.Epsilonproteobacteria;order.Campylobacterales;family.Campylobacteraceae;genus.Campylobacter;species.Campylobacter_coli	98.9	0.11	1872590	1947	1039.7364078629066	yes	yes	yes	yes
195.641	Campylobacter coli strain n/a	99.3	99.1	Good	WGS	195	1729616	1820	31.17	Campylobacter coli	195;194;72294;213849;29547;68525;1224;2;131567;1	super kingdom.Bacteria;phylum.Proteobacteria;class.Epsilonproteobacteria;order.Campylobacterales;family.Campylobacteraceae;genus.Campylobacter;species.Campylobacter_coli	99.44	0.45	1731521	1822	1052.2540587148526	yes	yes	yes	yes
195.642	Campylobacter coli strain n/a	99.7	99.6	Good	WGS	195	1585290	1586	31.69	Campylobacter coli	195;194;72294;213849;29547;68525;1224;2;131567;1	super kingdom.Bacteria;phylum.Proteobacteria;class.Epsilonproteobacteria;order.Campylobacterales;family.Campylobacteraceae;genus.Campylobacter;species.Campylobacter_coli	98.54	0.17	1606007	1607	1000.6183036562106	yes	yes	yes	yes
195.643	Campylobacter coli strain n/a	99.5	99.3	Good	WGS	195	1599159	1603	31.71	Campylobacter coli	195;194;72294;213849;29547;68525;1224;2;131567;1	super kingdom.Bacteria;phylum.Proteobacteria;class.Epsilonproteobacteria;order.Campylobacterales;family.Campylobacteraceae;genus.Campylobacter;species.Campylobacter_coli	99.11	0.4	1607033	1611	1002.4685242929049	yes	yes	yes	yes
195.644	Campylobacter coli strain n/a	99.6	99.6	Good	WGS	195	1686361	1774	31.33	Campylobacter coli	195;194;72294;213849;29547;68525;1224;2;131567;1	super kingdom.Bacteria;phylum.Proteobacteria;class.Epsilonproteobacteria;order.Campylobacterales;family.Campylobacteraceae;genus.Campylobacter;species.Campylobacter_coli	99.44	0.11	1693984	1782	1051.9579877968151	yes	yes	yes	yes
195.645	Campylobacter coli strain n/a	99.3	99.2	Good	WGS	195	1754257	1856	31.14	Campylobacter coli	195;194;72294;213849;29547;68525;1224;2;131567;1	super kingdom.Bacteria;phylum.Proteobacteria;class.Epsilonproteobacteria;order.Campylobacterales;family.Campylobacteraceae;genus.Campylobacter;species.Campylobacter_coli	99.44	0.33	1758301	1860	1057.8393574251509	yes	yes	yes	yes
195.646	Campylobacter coli strain n/a	99.6	99.6	Good	WGS	195	1660413	1736	31.35	Campylobacter coli	195;194;72294;213849;29547;68525;1224;2;131567;1	super kingdom.Bacteria;phylum.Proteobacteria;class.Epsilonproteobacteria;order.Campylobacterales;family.Campylobacteraceae;genus.Campylobacter;species.Campylobacter_coli	99.44	0.11	1667919	1744	1045.6143253958976	yes	yes	yes	yes
195.647	Campylobacter coli strain n/a	99.6	99.6	Good	WGS	195	1640054	1713	31.42	Campylobacter coli	195;194;72294;213849;29547;68525;1224;2;131567;1	super kingdom.Bacteria;phylum.Proteobacteria;class.Epsilonproteobacteria;order.Campylobacterales;family.Campylobacteraceae;genus.Campylobacter;species.Campylobacter_coli	99.37	0.19	1647302	1721	1044.7386089496642	yes	yes	yes	yes
195.649	Campylobacter coli strain n/a	99.6	99.6	Good	WGS	195	1750074	1862	31.2	Campylobacter coli	195;194;72294;213849;29547;68525;1224;2;131567;1	super kingdom.Bacteria;phylum.Proteobacteria;class.Epsilonproteobacteria;order.Campylobacterales;family.Campylobacteraceae;genus.Campylobacter;species.Campylobacter_coli	99.44	0.11	1757985	1870	1063.7178360452451	yes	yes	yes	yes
195.650	Campylobacter coli strain n/a	99.6	99.6	Good	WGS	195	1658173	1739	31.34	Campylobacter coli	195;194;72294;213849;29547;68525;1224;2;131567;1	super kingdom.Bacteria;phylum.Proteobacteria;class.Epsilonproteobacteria;order.Campylobacterales;family.Campylobacteraceae;genus.Campylobacter;species.Campylobacter_coli	99.44	0.11	1665669	1747	1048.8278283380432	yes	yes	yes	yes
195.652	Campylobacter coli strain n/a	99.6	99.6	Good	WGS	195	1659947	1738	31.35	Campylobacter coli	195;194;72294;213849;29547;68525;1224;2;131567;1	super kingdom.Bacteria;phylum.Proteobacteria;class.Epsilonproteobacteria;order.Campylobacterales;family.Campylobacteraceae;genus.Campylobacter;species.Campylobacter_coli	99.44	0.11	1667451	1746	1047.107231336933	yes	yes	yes	yes
195.653	Campylobacter coli strain n/a	99.6	99.6	Good	WGS	195	1702368	1800	31.32	Campylobacter coli	195;194;72294;213849;29547;68525;1224;2;131567;1	super kingdom.Bacteria;phylum.Proteobacteria;class.Epsilonproteobacteria;order.Campylobacterales;family.Campylobacteraceae;genus.Campylobacter;species.Campylobacter_coli	99.44	0.11	1710063	1808	1057.2709894313834	yes	yes	yes	yes
195.654	Campylobacter coli strain n/a	99.6	99.6	Good	WGS	195	1662414	1738	31.37	Campylobacter coli	195;194;72294;213849;29547;68525;1224;2;131567;1	super kingdom.Bacteria;phylum.Proteobacteria;class.Epsilonproteobacteria;order.Campylobacterales;family.Campylobacteraceae;genus.Campylobacter;species.Campylobacter_coli	99.38	0.11	1670936	1747	1045.521791379203	yes	yes	yes	yes
195.655	Campylobacter coli strain W17C	99.6	99.5	Good	WGS	195	1814610	1931	31.13	Campylobacter coli	195;194;72294;213849;29547;68525;1224;2;131567;1	super kingdom.Bacteria;phylum.Proteobacteria;class.Epsilonproteobacteria;order.Campylobacterales;family.Campylobacteraceae;genus.Campylobacter;species.Campylobacter_coli	98.8	0.23	1832384	1950	1064.1874192309035	yes	yes	yes	yes
195.657	Campylobacter coli strain EC5520	99.6	99.6	Good	WGS	195	1660574	1738	31.36	Campylobacter coli	195;194;72294;213849;29547;68525;1224;2;131567;1	super kingdom.Bacteria;phylum.Proteobacteria;class.Epsilonproteobacteria;order.Campylobacterales;family.Campylobacteraceae;genus.Campylobacter;species.Campylobacter_coli	99.44	0.11	1668080	1746	1046.712387895065	yes	yes	yes	yes
195.658	Campylobacter coli strain n/a	99.6	99.6	Good	WGS	195	1660976	1740	31.35	Campylobacter coli	195;194;72294;213849;29547;68525;1224;2;131567;1	super kingdom.Bacteria;phylum.Proteobacteria;class.Epsilonproteobacteria;order.Campylobacterales;family.Campylobacteraceae;genus.Campylobacter;species.Campylobacter_coli	99.44	0.11	1668484	1748	1047.6576341157602	yes	yes	yes	yes
195.660	Campylobacter coli strain n/a	99.6	99.5	Good	WGS	195	1749705	1864	31.2	Campylobacter coli	195;194;72294;213849;29547;68525;1224;2;131567;1	super kingdom.Bacteria;phylum.Proteobacteria;class.Epsilonproteobacteria;order.Campylobacterales;family.Campylobacteraceae;genus.Campylobacter;species.Campylobacter_coli	99.44	0.15	1756908	1872	1065.5082679343482	yes	yes	yes	yes
195.661	Campylobacter coli strain n/a	99.4	99.4	Good	WGS	195	1781294	1897	31.05	Campylobacter coli	195;194;72294;213849;29547;68525;1224;2;131567;1	super kingdom.Bacteria;phylum.Proteobacteria;class.Epsilonproteobacteria;order.Campylobacterales;family.Campylobacteraceae;genus.Campylobacter;species.Campylobacter_coli	99.32	0.11	1791506	1908	1065.0257381220044	yes	yes	yes	yes
195.662	Campylobacter coli strain H044220458	99.4	99.3	Good	WGS	195	1798551	1940	31.02	Campylobacter coli	195;194;72294;213849;29547;68525;1224;2;131567;1	super kingdom.Bacteria;phylum.Proteobacteria;class.Epsilonproteobacteria;order.Campylobacterales;family.Campylobacteraceae;genus.Campylobacter;species.Campylobacter_coli	99.72	0.11	1801614	1943	1078.477409700413	yes	yes	yes	yes
195.663	Campylobacter coli strain n/a	99.2	99	Good	WGS	195	1809049	1910	31.08	Campylobacter coli	195;194;72294;213849;29547;68525;1224;2;131567;1	super kingdom.Bacteria;phylum.Proteobacteria;class.Epsilonproteobacteria;order.Campylobacterales;family.Campylobacteraceae;genus.Campylobacter;species.Campylobacter_coli	98.9	0.35	1822719	1924	1055.5658881045297	yes	yes	yes	yes
195.665	Campylobacter coli strain n/a	99.6	99.6	Good	WGS	195	1813985	1965	31.01	Campylobacter coli	195;194;72294;213849;29547;68525;1224;2;131567;1	super kingdom.Bacteria;phylum.Proteobacteria;class.Epsilonproteobacteria;order.Campylobacterales;family.Campylobacteraceae;genus.Campylobacter;species.Campylobacter_coli	99.44	0.2	1820539	1972	1083.1956909464725	yes	yes	yes	yes
195.666	Campylobacter coli strain n/a	99.6	99.6	Good	WGS	195	1699634	1800	31.34	Campylobacter coli	195;194;72294;213849;29547;68525;1224;2;131567;1	super kingdom.Bacteria;phylum.Proteobacteria;class.Epsilonproteobacteria;order.Campylobacterales;family.Campylobacteraceae;genus.Campylobacter;species.Campylobacter_coli	99.44	0.11	1707317	1808	1058.9714739559201	yes	yes	yes	yes
195.667	Campylobacter coli strain n/a	99.8	99.6	Good	WGS	195	1764053	1892	31.1	Campylobacter coli	195;194;72294;213849;29547;68525;1224;2;131567;1	super kingdom.Bacteria;phylum.Proteobacteria;class.Epsilonproteobacteria;order.Campylobacterales;family.Campylobacteraceae;genus.Campylobacter;species.Campylobacter_coli	99.44	0.11	1772027	1901	1072.7827510528903	yes	yes	yes	yes
195.668	Campylobacter coli strain n/a	99.6	99.6	Good	WGS	195	1750655	1860	31.2	Campylobacter coli	195;194;72294;213849;29547;68525;1224;2;131567;1	super kingdom.Bacteria;phylum.Proteobacteria;class.Epsilonproteobacteria;order.Campylobacterales;family.Campylobacteraceae;genus.Campylobacter;species.Campylobacter_coli	99.44	0.11	1758569	1868	1062.2272995827857	yes	yes	yes	yes
195.669	Campylobacter coli strain EC5992	99.6	99.3	Good	WGS	195	1754939	1871	31.2	Campylobacter coli	195;194;72294;213849;29547;68525;1224;2;131567;1	super kingdom.Bacteria;phylum.Proteobacteria;class.Epsilonproteobacteria;order.Campylobacterales;family.Campylobacteraceae;genus.Campylobacter;species.Campylobacter_coli	99.44	0.14	1762341	1879	1066.195475223013	yes	yes	yes	yes
195.671	Campylobacter coli strain n/a	99.6	99.5	Good	WGS	195	1858144	2031	30.95	Campylobacter coli	195;194;72294;213849;29547;68525;1224;2;131567;1	super kingdom.Bacteria;phylum.Proteobacteria;class.Epsilonproteobacteria;order.Campylobacterales;family.Campylobacteraceae;genus.Campylobacter;species.Campylobacter_coli	99.44	0.2	1864857	2038	1092.8451886659407	yes	yes	yes	yes
195.672	Campylobacter coli strain n/a	99.6	99.6	Good	WGS	195	1657632	1729	31.37	Campylobacter coli	195;194;72294;213849;29547;68525;1224;2;131567;1	super kingdom.Bacteria;phylum.Proteobacteria;class.Epsilonproteobacteria;order.Campylobacterales;family.Campylobacteraceae;genus.Campylobacter;species.Campylobacter_coli	99.44	0.11	1665125	1737	1043.1649275579912	yes	yes	yes	yes
195.673	Campylobacter coli strain n/a	99.6	99.6	Good	WGS	195	1688895	1779	31.33	Campylobacter coli	195;194;72294;213849;29547;68525;1224;2;131567;1	super kingdom.Bacteria;phylum.Proteobacteria;class.Epsilonproteobacteria;order.Campylobacterales;family.Campylobacteraceae;genus.Campylobacter;species.Campylobacter_coli	99.44	0.11	1696529	1787	1053.3271167189007	yes	yes	yes	yes
195.674	Campylobacter coli strain n/a	99.6	99.6	Good	WGS	195	1660051	1735	31.35	Campylobacter coli	195;194;72294;213849;29547;68525;1224;2;131567;1	super kingdom.Bacteria;phylum.Proteobacteria;class.Epsilonproteobacteria;order.Campylobacterales;family.Campylobacteraceae;genus.Campylobacter;species.Campylobacter_coli	99.44	0.11	1667555	1743	1045.242885542006	yes	yes	yes	yes
195.676	Campylobacter coli strain n/a	99.8	99.6	Good	WGS	195	1776844	1905	31.23	Campylobacter coli	195;194;72294;213849;29547;68525;1224;2;131567;1	super kingdom.Bacteria;phylum.Proteobacteria;class.Epsilonproteobacteria;order.Campylobacterales;family.Campylobacteraceae;genus.Campylobacter;species.Campylobacter_coli	99.44	0.11	1784876	1914	1072.343400886112	yes	yes	yes	yes
195.678	Campylobacter coli strain n/a	99.6	99.5	Good	WGS	195	1699801	1829	31.37	Campylobacter coli	195;194;72294;213849;29547;68525;1224;2;131567;1	super kingdom.Bacteria;phylum.Proteobacteria;class.Epsilonproteobacteria;order.Campylobacterales;family.Campylobacteraceae;genus.Campylobacter;species.Campylobacter_coli	99.44	0.45	1701673	1831	1075.9999130267684	yes	yes	yes	yes
195.680	Campylobacter coli strain n/a	99.6	99.6	Good	WGS	195	1687670	1774	31.33	Campylobacter coli	195;194;72294;213849;29547;68525;1224;2;131567;1	super kingdom.Bacteria;phylum.Proteobacteria;class.Epsilonproteobacteria;order.Campylobacterales;family.Campylobacteraceae;genus.Campylobacter;species.Campylobacter_coli	99.44	0.11	1695299	1782	1051.1420109373037	yes	yes	yes	yes
195.681	Campylobacter coli strain n/a	99.6	99.6	Good	WGS	195	1684290	1766	31.33	Campylobacter coli	195;194;72294;213849;29547;68525;1224;2;131567;1	super kingdom.Bacteria;phylum.Proteobacteria;class.Epsilonproteobacteria;order.Campylobacterales;family.Campylobacteraceae;genus.Campylobacter;species.Campylobacter_coli	99.44	0.19	1690545	1773	1048.7742118665874	yes	yes	yes	yes
195.683	Campylobacter coli strain n/a	99.6	99.6	Good	WGS	195	1659391	1737	31.35	Campylobacter coli	195;194;72294;213849;29547;68525;1224;2;131567;1	super kingdom.Bacteria;phylum.Proteobacteria;class.Epsilonproteobacteria;order.Campylobacterales;family.Campylobacteraceae;genus.Campylobacter;species.Campylobacter_coli	99.44	0.11	1666892	1745	1046.8584647355678	yes	yes	yes	yes
195.685	Campylobacter coli strain n/a	99.6	99.5	Good	WGS	195	1578108	1575	31.65	Campylobacter coli	195;194;72294;213849;29547;68525;1224;2;131567;1	super kingdom.Bacteria;phylum.Proteobacteria;class.Epsilonproteobacteria;order.Campylobacterales;family.Campylobacteraceae;genus.Campylobacter;species.Campylobacter_coli	98.73	0.11	1596629	1593	997.7270862548532	yes	yes	yes	yes
195.686	Campylobacter coli strain n/a	99.6	99.6	Good	WGS	195	1639675	1700	31.42	Campylobacter coli	195;194;72294;213849;29547;68525;1224;2;131567;1	super kingdom.Bacteria;phylum.Proteobacteria;class.Epsilonproteobacteria;order.Campylobacterales;family.Campylobacteraceae;genus.Campylobacter;species.Campylobacter_coli	99.37	0.19	1646921	1708	1037.0867819403602	yes	yes	yes	yes
195.688	Campylobacter coli strain n/a	99.6	99.5	Good	WGS	195	1705319	1821	31.34	Campylobacter coli	195;194;72294;213849;29547;68525;1224;2;131567;1	super kingdom.Bacteria;phylum.Proteobacteria;class.Epsilonproteobacteria;order.Campylobacterales;family.Campylobacteraceae;genus.Campylobacter;species.Campylobacter_coli	99.44	0.45	1707197	1823	1067.8322419732463	yes	yes	yes	yes
195.690	Campylobacter coli strain n/a	99.6	99.6	Good	WGS	195	1750790	1867	31.2	Campylobacter coli	195;194;72294;213849;29547;68525;1224;2;131567;1	super kingdom.Bacteria;phylum.Proteobacteria;class.Epsilonproteobacteria;order.Campylobacterales;family.Campylobacteraceae;genus.Campylobacter;species.Campylobacter_coli	99.44	0.11	1758704	1875	1066.1259654836745	yes	yes	yes	yes
195.691	Campylobacter coli strain n/a	99.6	99.6	Good	WGS	195	1659596	1735	31.35	Campylobacter coli	195;194;72294;213849;29547;68525;1224;2;131567;1	super kingdom.Bacteria;phylum.Proteobacteria;class.Epsilonproteobacteria;order.Campylobacterales;family.Campylobacteraceae;genus.Campylobacter;species.Campylobacter_coli	99.44	0.11	1667098	1743	1045.5294169868837	yes	yes	yes	yes
195.692	Campylobacter coli strain n/a	99.6	99.6	Good	WGS	195	1714046	1824	31.33	Campylobacter coli	195;194;72294;213849;29547;68525;1224;2;131567;1	super kingdom.Bacteria;phylum.Proteobacteria;class.Epsilonproteobacteria;order.Campylobacterales;family.Campylobacteraceae;genus.Campylobacter;species.Campylobacter_coli	99.44	0.19	1720412	1831	1064.27995154649	yes	yes	yes	yes
195.693	Campylobacter coli strain H082560569	99.5	99.5	Good	WGS	195	1630577	1653	31.67	Campylobacter coli	195;194;72294;213849;29547;68525;1224;2;131567;1	super kingdom.Bacteria;phylum.Proteobacteria;class.Epsilonproteobacteria;order.Campylobacterales;family.Campylobacteraceae;genus.Campylobacter;species.Campylobacter_coli	98.19	0.17	1657764	1681	1014.0164703781721	yes	yes	yes	yes
195.694	Campylobacter coli strain n/a	99.6	99.6	Good	WGS	195	1750858	1866	31.2	Campylobacter coli	195;194;72294;213849;29547;68525;1224;2;131567;1	super kingdom.Bacteria;phylum.Proteobacteria;class.Epsilonproteobacteria;order.Campylobacterales;family.Campylobacteraceae;genus.Campylobacter;species.Campylobacter_coli	99.44	0.11	1758772	1874	1065.5161669619486	yes	yes	yes	yes
195.695	Campylobacter coli strain n/a	99.6	99.6	Good	WGS	195	1793725	1863	31.19	Campylobacter coli	195;194;72294;213849;29547;68525;1224;2;131567;1	super kingdom.Bacteria;phylum.Proteobacteria;class.Epsilonproteobacteria;order.Campylobacterales;family.Campylobacteraceae;genus.Campylobacter;species.Campylobacter_coli	98.23	0.11	1824003	1894	1038.3754851280398	yes	yes	yes	yes
195.696	Campylobacter coli strain n/a	99.6	99.5	Good	WGS	195	1687029	1775	31.33	Campylobacter coli	195;194;72294;213849;29547;68525;1224;2;131567;1	super kingdom.Bacteria;phylum.Proteobacteria;class.Epsilonproteobacteria;order.Campylobacterales;family.Campylobacteraceae;genus.Campylobacter;species.Campylobacter_coli	99.44	0.11	1694655	1783	1052.1315548002397	yes	yes	yes	yes
195.697	Campylobacter coli strain n/a	99.5	99.4	Good	WGS	195	1797879	1898	31.13	Campylobacter coli	195;194;72294;213849;29547;68525;1224;2;131567;1	super kingdom.Bacteria;phylum.Proteobacteria;class.Epsilonproteobacteria;order.Campylobacterales;family.Campylobacteraceae;genus.Campylobacter;species.Campylobacter_coli	99.15	0.11	1811282	1912	1055.6059189016398	yes	yes	yes	yes
195.699	Campylobacter coli strain n/a	99.6	99.6	Good	WGS	195	1582941	1578	31.74	Campylobacter coli	195;194;72294;213849;29547;68525;1224;2;131567;1	super kingdom.Bacteria;phylum.Proteobacteria;class.Epsilonproteobacteria;order.Campylobacterales;family.Campylobacteraceae;genus.Campylobacter;species.Campylobacter_coli	98.73	0.45	1596028	1591	996.849679328934	yes	yes	yes	yes
195.700	Campylobacter coli strain n/a	99.6	99.6	Good	WGS	195	1790154	1945	31.16	Campylobacter coli	195;194;72294;213849;29547;68525;1224;2;131567;1	super kingdom.Bacteria;phylum.Proteobacteria;class.Epsilonproteobacteria;order.Campylobacterales;family.Campylobacteraceae;genus.Campylobacter;species.Campylobacter_coli	99.38	0.11	1799331	1955	1086.5149324943548	yes	yes	yes	yes
195.701	Campylobacter coli strain n/a	99.6	99.6	Good	WGS	195	1659949	1733	31.37	Campylobacter coli	195;194;72294;213849;29547;68525;1224;2;131567;1	super kingdom.Bacteria;phylum.Proteobacteria;class.Epsilonproteobacteria;order.Campylobacterales;family.Campylobacteraceae;genus.Campylobacter;species.Campylobacter_coli	99.38	0.11	1668458	1742	1044.077825153525	yes	yes	yes	yes
195.702	Campylobacter coli strain n/a	99.6	99.5	Good	WGS	195	1616762	1649	31.64	Campylobacter coli	195;194;72294;213849;29547;68525;1224;2;131567;1	super kingdom.Bacteria;phylum.Proteobacteria;class.Epsilonproteobacteria;order.Campylobacterales;family.Campylobacteraceae;genus.Campylobacter;species.Campylobacter_coli	98.54	0.43	1633588	1666	1019.8409880581884	yes	yes	yes	yes
195.704	Campylobacter coli strain n/a	99.6	99.6	Good	WGS	195	1638233	1709	31.41	Campylobacter coli	195;194;72294;213849;29547;68525;1224;2;131567;1	super kingdom.Bacteria;phylum.Proteobacteria;class.Epsilonproteobacteria;order.Campylobacterales;family.Campylobacteraceae;genus.Campylobacter;species.Campylobacter_coli	99.37	0.19	1645473	1717	1043.468959989012	yes	yes	yes	yes
195.705	Campylobacter coli strain n/a	99.6	99	Good	WGS	195	1739213	1835	31.27	Campylobacter coli	195;194;72294;213849;29547;68525;1224;2;131567;1	super kingdom.Bacteria;phylum.Proteobacteria;class.Epsilonproteobacteria;order.Campylobacterales;family.Campylobacteraceae;genus.Campylobacter;species.Campylobacter_coli	99.44	1.12	1729528	1825	1055.2011878385315	yes	yes	yes	yes
195.707	Campylobacter coli strain n/a	99.6	99.5	Good	WGS	195	1734238	1822	31.22	Campylobacter coli	195;194;72294;213849;29547;68525;1224;2;131567;1	super kingdom.Bacteria;phylum.Proteobacteria;class.Epsilonproteobacteria;order.Campylobacterales;family.Campylobacteraceae;genus.Campylobacter;species.Campylobacter_coli	98.8	0.31	1749811	1838	1050.399157394713	yes	yes	yes	yes
195.708	Campylobacter coli strain n/a	99.5	99.5	Good	WGS	195	1564067	1565	31.78	Campylobacter coli	195;194;72294;213849;29547;68525;1224;2;131567;1	super kingdom.Bacteria;phylum.Proteobacteria;class.Epsilonproteobacteria;order.Campylobacterales;family.Campylobacteraceae;genus.Campylobacter;species.Campylobacter_coli	98.54	0.11	1585471	1586	1000.3336547940644	yes	yes	yes	yes
195.709	Campylobacter coli strain n/a	99.6	99.6	Good	WGS	195	1659301	1732	31.35	Campylobacter coli	195;194;72294;213849;29547;68525;1224;2;131567;1	super kingdom.Bacteria;phylum.Proteobacteria;class.Epsilonproteobacteria;order.Campylobacterales;family.Campylobacteraceae;genus.Campylobacter;species.Campylobacter_coli	99.44	0.11	1666802	1740	1043.9152340829924	yes	yes	yes	yes
195.710	Campylobacter coli strain n/a	99.5	99.1	Good	WGS	195	1573935	1573	31.79	Campylobacter coli	195;194;72294;213849;29547;68525;1224;2;131567;1	super kingdom.Bacteria;phylum.Proteobacteria;class.Epsilonproteobacteria;order.Campylobacterales;family.Campylobacteraceae;genus.Campylobacter;species.Campylobacter_coli	98.54	1.12	1579305	1578	999.1736871598582	yes	yes	yes	yes
195.711	Campylobacter coli strain n/a	99.6	99.6	Good	WGS	195	1638807	1706	31.42	Campylobacter coli	195;194;72294;213849;29547;68525;1224;2;131567;1	super kingdom.Bacteria;phylum.Proteobacteria;class.Epsilonproteobacteria;order.Campylobacterales;family.Campylobacteraceae;genus.Campylobacter;species.Campylobacter_coli	99.37	0.19	1646050	1714	1041.280641535798	yes	yes	yes	yes
195.713	Campylobacter coli strain n/a	99.4	99.3	Good	WGS	195	1824427	1987	30.98	Campylobacter coli	195;194;72294;213849;29547;68525;1224;2;131567;1	super kingdom.Bacteria;phylum.Proteobacteria;class.Epsilonproteobacteria;order.Campylobacterales;family.Campylobacteraceae;genus.Campylobacter;species.Campylobacter_coli	99.44	0.11	1832674	1996	1089.1189595094381	yes	yes	yes	yes
195.714	Campylobacter coli strain n/a	99.6	99.5	Good	WGS	195	1815744	1940	31.12	Campylobacter coli	195;194;72294;213849;29547;68525;1224;2;131567;1	super kingdom.Bacteria;phylum.Proteobacteria;class.Epsilonproteobacteria;order.Campylobacterales;family.Campylobacteraceae;genus.Campylobacter;species.Campylobacter_coli	98.8	0.23	1833529	1959	1068.431423773499	yes	yes	yes	yes
195.715	Campylobacter coli strain n/a	99.8	99.8	Good	WGS	195	1740968	1887	31.14	Campylobacter coli	195;194;72294;213849;29547;68525;1224;2;131567;1	super kingdom.Bacteria;phylum.Proteobacteria;class.Epsilonproteobacteria;order.Campylobacterales;family.Campylobacteraceae;genus.Campylobacter;species.Campylobacter_coli	99.44	0.44	1743060	1889	1083.7263203791033	yes	yes	yes	yes
195.716	Campylobacter coli strain n/a	99.6	99.4	Good	WGS	195	1870320	2042	30.93	Campylobacter coli	195;194;72294;213849;29547;68525;1224;2;131567;1	super kingdom.Bacteria;phylum.Proteobacteria;class.Epsilonproteobacteria;order.Campylobacterales;family.Campylobacteraceae;genus.Campylobacter;species.Campylobacter_coli	99.44	0.2	1877077	2049	1091.590808475092	yes	yes	yes	yes
195.717	Campylobacter coli strain n/a	99.6	99.6	Good	WGS	195	1659886	1741	31.35	Campylobacter coli	195;194;72294;213849;29547;68525;1224;2;131567;1	super kingdom.Bacteria;phylum.Proteobacteria;class.Epsilonproteobacteria;order.Campylobacterales;family.Campylobacteraceae;genus.Campylobacter;species.Campylobacter_coli	99.44	0.11	1667389	1749	1048.9453870692441	yes	yes	yes	yes
195.718	Campylobacter coli strain n/a	99.6	99.6	Good	WGS	195	1641697	1707	31.42	Campylobacter coli	195;194;72294;213849;29547;68525;1224;2;131567;1	super kingdom.Bacteria;phylum.Proteobacteria;class.Epsilonproteobacteria;order.Campylobacterales;family.Campylobacteraceae;genus.Campylobacter;species.Campylobacter_coli	99.37	0.19	1648952	1715	1040.0545316055288	yes	yes	yes	yes
195.719	Campylobacter coli strain n/a	99.5	99.3	Good	WGS	195	1947137	2082	30.81	Campylobacter coli	195;194;72294;213849;29547;68525;1224;2;131567;1	super kingdom.Bacteria;phylum.Proteobacteria;class.Epsilonproteobacteria;order.Campylobacterales;family.Campylobacteraceae;genus.Campylobacter;species.Campylobacter_coli	98.9	0.6	1956922	2092	1069.0257455330361	yes	yes	yes	yes
195.720	Campylobacter coli strain n/a	99.5	99.5	Good	WGS	195	1590415	1587	31.75	Campylobacter coli	195;194;72294;213849;29547;68525;1224;2;131567;1	super kingdom.Bacteria;phylum.Proteobacteria;class.Epsilonproteobacteria;order.Campylobacterales;family.Campylobacteraceae;genus.Campylobacter;species.Campylobacter_coli	98.54	0.15	1611526	1608	997.812011720568	yes	yes	yes	yes
195.721	Campylobacter coli strain n/a	99.6	99.6	Good	WGS	195	1685894	1764	31.33	Campylobacter coli	195;194;72294;213849;29547;68525;1224;2;131567;1	super kingdom.Bacteria;phylum.Proteobacteria;class.Epsilonproteobacteria;order.Campylobacterales;family.Campylobacteraceae;genus.Campylobacter;species.Campylobacter_coli	99.44	0.11	1693515	1772	1046.3444374570051	yes	yes	yes	yes
195.722	Campylobacter coli strain n/a	99.8	99.7	Good	WGS	195	1696497	1768	31.31	Campylobacter coli	195;194;72294;213849;29547;68525;1224;2;131567;1	super kingdom.Bacteria;phylum.Proteobacteria;class.Epsilonproteobacteria;order.Campylobacterales;family.Campylobacteraceae;genus.Campylobacter;species.Campylobacter_coli	99.44	0.19	1702797	1775	1042.4025882122178	yes	yes	yes	yes
195.723	Campylobacter coli strain n/a	99.6	99.5	Good	WGS	195	1661519	1737	31.38	Campylobacter coli	195;194;72294;213849;29547;68525;1224;2;131567;1	super kingdom.Bacteria;phylum.Proteobacteria;class.Epsilonproteobacteria;order.Campylobacterales;family.Campylobacteraceae;genus.Campylobacter;species.Campylobacter_coli	99.44	0.11	1669030	1745	1045.5174562470415	yes	yes	yes	yes
195.724	Campylobacter coli strain n/a	99.6	99.6	Good	WGS	195	1637790	1708	31.41	Campylobacter coli	195;194;72294;213849;29547;68525;1224;2;131567;1	super kingdom.Bacteria;phylum.Proteobacteria;class.Epsilonproteobacteria;order.Campylobacterales;family.Campylobacteraceae;genus.Campylobacter;species.Campylobacter_coli	99.37	0.19	1645028	1716	1043.1433385936289	yes	yes	yes	yes
195.725	Campylobacter coli strain n/a	99.8	99.7	Good	WGS	195	1719668	1786	31.21	Campylobacter coli	195;194;72294;213849;29547;68525;1224;2;131567;1	super kingdom.Bacteria;phylum.Proteobacteria;class.Epsilonproteobacteria;order.Campylobacterales;family.Campylobacteraceae;genus.Campylobacter;species.Campylobacter_coli	98.8	0.6	1730048	1797	1038.6995042912106	yes	yes	yes	yes
195.726	Campylobacter coli strain n/a	99.6	99.6	Good	WGS	195	1658055	1727	31.38	Campylobacter coli	195;194;72294;213849;29547;68525;1224;2;131567;1	super kingdom.Bacteria;phylum.Proteobacteria;class.Epsilonproteobacteria;order.Campylobacterales;family.Campylobacteraceae;genus.Campylobacter;species.Campylobacter_coli	99.44	0.11	1665550	1735	1041.6979376182044	yes	yes	yes	yes
195.727	Campylobacter coli strain n/a	99.7	99.6	Good	WGS	195	1609089	1623	31.61	Campylobacter coli	195;194;72294;213849;29547;68525;1224;2;131567;1	super kingdom.Bacteria;phylum.Proteobacteria;class.Epsilonproteobacteria;order.Campylobacterales;family.Campylobacteraceae;genus.Campylobacter;species.Campylobacter_coli	98.54	0.5	1624686	1639	1008.8103178091028	yes	yes	yes	yes
195.728	Campylobacter coli strain CCN59	99.6	99.6	Good	WGS	195	1688543	1777	31.33	Campylobacter coli	195;194;72294;213849;29547;68525;1224;2;131567;1	super kingdom.Bacteria;phylum.Proteobacteria;class.Epsilonproteobacteria;order.Campylobacterales;family.Campylobacteraceae;genus.Campylobacter;species.Campylobacter_coli	99.44	0.11	1696176	1785	1052.3672071766139	yes	yes	yes	yes
195.729	Campylobacter coli strain n/a	99.6	99.6	Good	WGS	195	1642937	1720	31.38	Campylobacter coli	195;194;72294;213849;29547;68525;1224;2;131567;1	super kingdom.Bacteria;phylum.Proteobacteria;class.Epsilonproteobacteria;order.Campylobacterales;family.Campylobacteraceae;genus.Campylobacter;species.Campylobacter_coli	99.44	0.11	1650364	1728	1047.0417435183995	yes	yes	yes	yes
195.730	Campylobacter coli strain n/a	99.5	99.4	Good	WGS	195	1565295	1573	31.79	Campylobacter coli	195;194;72294;213849;29547;68525;1224;2;131567;1	super kingdom.Bacteria;phylum.Proteobacteria;class.Epsilonproteobacteria;order.Campylobacterales;family.Campylobacteraceae;genus.Campylobacter;species.Campylobacter_coli	98.39	0.14	1588648	1596	1004.6278344856757	yes	yes	yes	yes
195.732	Campylobacter coli strain n/a	99.6	99.5	Good	WGS	195	1702546	1822	31.34	Campylobacter coli	195;194;72294;213849;29547;68525;1224;2;131567;1	super kingdom.Bacteria;phylum.Proteobacteria;class.Epsilonproteobacteria;order.Campylobacterales;family.Campylobacteraceae;genus.Campylobacter;species.Campylobacter_coli	99.44	0.45	1704421	1824	1070.1581358126896	yes	yes	yes	yes
195.733	Campylobacter coli strain n/a	99.6	99.6	Good	WGS	195	1660571	1735	31.35	Campylobacter coli	195;194;72294;213849;29547;68525;1224;2;131567;1	super kingdom.Bacteria;phylum.Proteobacteria;class.Epsilonproteobacteria;order.Campylobacterales;family.Campylobacteraceae;genus.Campylobacter;species.Campylobacter_coli	99.44	0.11	1668077	1743	1044.9157922565926	yes	yes	yes	yes
195.734	Campylobacter coli strain n/a	99.5	99.4	Good	WGS	195	1778247	1881	31.09	Campylobacter coli	195;194;72294;213849;29547;68525;1224;2;131567;1	super kingdom.Bacteria;phylum.Proteobacteria;class.Epsilonproteobacteria;order.Campylobacterales;family.Campylobacteraceae;genus.Campylobacter;species.Campylobacter_coli	99.09	0.42	1787003	1890	1057.636724728498	yes	yes	yes	yes
195.735	Campylobacter coli strain n/a	99.6	99.6	Good	WGS	195	1660630	1741	31.35	Campylobacter coli	195;194;72294;213849;29547;68525;1224;2;131567;1	super kingdom.Bacteria;phylum.Proteobacteria;class.Epsilonproteobacteria;order.Campylobacterales;family.Campylobacteraceae;genus.Campylobacter;species.Campylobacter_coli	99.44	0.11	1668137	1749	1048.4750353238373	yes	yes	yes	yes
195.737	Campylobacter coli strain n/a	99.6	99.6	Good	WGS	195	1671622	1793	31.38	Campylobacter coli	195;194;72294;213849;29547;68525;1224;2;131567;1	super kingdom.Bacteria;phylum.Proteobacteria;class.Epsilonproteobacteria;order.Campylobacterales;family.Campylobacteraceae;genus.Campylobacter;species.Campylobacter_coli	99.15	0.11	1684084	1806	1072.3930635288978	yes	yes	yes	yes
195.738	Campylobacter coli strain n/a	99.6	99.6	Good	WGS	195	1659602	1738	31.35	Campylobacter coli	195;194;72294;213849;29547;68525;1224;2;131567;1	super kingdom.Bacteria;phylum.Proteobacteria;class.Epsilonproteobacteria;order.Campylobacterales;family.Campylobacteraceae;genus.Campylobacter;species.Campylobacter_coli	99.44	0.11	1667104	1746	1047.3251818722767	yes	yes	yes	yes
195.739	Campylobacter coli strain n/a	99.6	99.6	Good	WGS	195	1637844	1704	31.42	Campylobacter coli	195;194;72294;213849;29547;68525;1224;2;131567;1	super kingdom.Bacteria;phylum.Proteobacteria;class.Epsilonproteobacteria;order.Campylobacterales;family.Campylobacteraceae;genus.Campylobacter;species.Campylobacter_coli	99.37	0.19	1645082	1712	1040.6776075599878	yes	yes	yes	yes
195.741	Campylobacter coli strain n/a	99.8	99.6	Good	WGS	195	1774711	1901	31.25	Campylobacter coli	195;194;72294;213849;29547;68525;1224;2;131567;1	super kingdom.Bacteria;phylum.Proteobacteria;class.Epsilonproteobacteria;order.Campylobacterales;family.Campylobacteraceae;genus.Campylobacter;species.Campylobacter_coli	99.44	0.11	1782733	1910	1071.3887048705556	yes	yes	yes	yes
195.742	Campylobacter coli strain H124620276a	99.5	99.4	Good	WGS	195	1582370	1596	31.66	Campylobacter coli	195;194;72294;213849;29547;68525;1224;2;131567;1	super kingdom.Bacteria;phylum.Proteobacteria;class.Epsilonproteobacteria;order.Campylobacterales;family.Campylobacteraceae;genus.Campylobacter;species.Campylobacter_coli	98.54	0.11	1604024	1618	1008.7130865872331	yes	yes	yes	yes
195.743	Campylobacter coli strain n/a	99.6	99.6	Good	WGS	195	1685714	1783	31.35	Campylobacter coli	195;194;72294;213849;29547;68525;1224;2;131567;1	super kingdom.Bacteria;phylum.Proteobacteria;class.Epsilonproteobacteria;order.Campylobacterales;family.Campylobacteraceae;genus.Campylobacter;species.Campylobacter_coli	99.44	0.11	1693334	1791	1057.6767489461618	yes	yes	yes	yes
195.744	Campylobacter coli strain n/a	99.8	99.7	Good	WGS	195	1741253	1894	31.12	Campylobacter coli	195;194;72294;213849;29547;68525;1224;2;131567;1	super kingdom.Bacteria;phylum.Proteobacteria;class.Epsilonproteobacteria;order.Campylobacterales;family.Campylobacteraceae;genus.Campylobacter;species.Campylobacter_coli	99.44	0.44	1743345	1896	1087.5644235650432	yes	yes	yes	yes
195.745	Campylobacter coli strain H094560713	99.5	99.5	Good	WGS	195	1571211	1569	31.71	Campylobacter coli	195;194;72294;213849;29547;68525;1224;2;131567;1	super kingdom.Bacteria;phylum.Proteobacteria;class.Epsilonproteobacteria;order.Campylobacterales;family.Campylobacteraceae;genus.Campylobacter;species.Campylobacter_coli	98.54	0.11	1592713	1590	998.2966171557587	yes	yes	yes	yes
195.746	Campylobacter coli strain n/a	99.6	99.6	Good	WGS	195	1661031	1742	31.35	Campylobacter coli	195;194;72294;213849;29547;68525;1224;2;131567;1	super kingdom.Bacteria;phylum.Proteobacteria;class.Epsilonproteobacteria;order.Campylobacterales;family.Campylobacteraceae;genus.Campylobacter;species.Campylobacter_coli	99.44	0.11	1668539	1750	1048.8217536419586	yes	yes	yes	yes
195.747	Campylobacter coli strain n/a	99.6	99.5	Good	WGS	195	1748769	1879	31.22	Campylobacter coli	195;194;72294;213849;29547;68525;1224;2;131567;1	super kingdom.Bacteria;phylum.Proteobacteria;class.Epsilonproteobacteria;order.Campylobacterales;family.Campylobacteraceae;genus.Campylobacter;species.Campylobacter_coli	99.44	0.11	1756674	1887	1074.1890641063737	yes	yes	yes	yes
195.748	Campylobacter coli strain n/a	99.3	99.3	Good	WGS	195	1847436	1948	31.02	Campylobacter coli	195;194;72294;213849;29547;68525;1224;2;131567;1	super kingdom.Bacteria;phylum.Proteobacteria;class.Epsilonproteobacteria;order.Campylobacterales;family.Campylobacteraceae;genus.Campylobacter;species.Campylobacter_coli	99.15	0.64	1851324	1952	1054.380540629301	yes	yes	yes	yes
195.749	Campylobacter coli strain n/a	99.6	99.6	Good	WGS	195	1660671	1742	31.35	Campylobacter coli	195;194;72294;213849;29547;68525;1224;2;131567;1	super kingdom.Bacteria;phylum.Proteobacteria;class.Epsilonproteobacteria;order.Campylobacterales;family.Campylobacteraceae;genus.Campylobacter;species.Campylobacter_coli	99.44	0.11	1668178	1750	1049.0487226183297	yes	yes	yes	yes
195.750	Campylobacter coli strain n/a	99.6	99.6	Good	WGS	195	1763872	1885	31.23	Campylobacter coli	195;194;72294;213849;29547;68525;1224;2;131567;1	super kingdom.Bacteria;phylum.Proteobacteria;class.Epsilonproteobacteria;order.Campylobacterales;family.Campylobacteraceae;genus.Campylobacter;species.Campylobacter_coli	99.44	0.22	1769890	1891	1068.427981399974	yes	yes	yes	yes
195.751	Campylobacter coli strain n/a	99.5	99.5	Good	WGS	195	1573366	1567	31.76	Campylobacter coli	195;194;72294;213849;29547;68525;1224;2;131567;1	super kingdom.Bacteria;phylum.Proteobacteria;class.Epsilonproteobacteria;order.Campylobacterales;family.Campylobacteraceae;genus.Campylobacter;species.Campylobacter_coli	98.54	0.11	1594897	1588	995.6755828119308	yes	yes	yes	yes
195.752	Campylobacter coli strain NCTC11353	99.6	99.4	Good	WGS	195	1748001	1848	31.15	Campylobacter coli	195;194;72294;213849;29547;68525;1224;2;131567;1	super kingdom.Bacteria;phylum.Proteobacteria;class.Epsilonproteobacteria;order.Campylobacterales;family.Campylobacteraceae;genus.Campylobacter;species.Campylobacter_coli	99.44	0.33	1752031	1852	1057.0589219026376	yes	yes	yes	yes
195.754	Campylobacter coli strain n/a	99.6	99.3	Good	WGS	195	1704801	1808	31.18	Campylobacter coli	195;194;72294;213849;29547;68525;1224;2;131567;1	super kingdom.Bacteria;phylum.Proteobacteria;class.Epsilonproteobacteria;order.Campylobacterales;family.Campylobacteraceae;genus.Campylobacter;species.Campylobacter_coli	99.44	0.23	1710445	1814	1060.5427242618148	yes	yes	yes	yes
195.756	Campylobacter coli strain n/a	99.6	99.6	Good	WGS	195	1811764	1960	31.08	Campylobacter coli	195;194;72294;213849;29547;68525;1224;2;131567;1	super kingdom.Bacteria;phylum.Proteobacteria;class.Epsilonproteobacteria;order.Campylobacterales;family.Campylobacteraceae;genus.Campylobacter;species.Campylobacter_coli	99.44	0.22	1817945	1967	1081.9909293185437	yes	yes	yes	yes
195.757	Campylobacter coli strain n/a	99.6	99.6	Good	WGS	195	1701740	1796	31.33	Campylobacter coli	195;194;72294;213849;29547;68525;1224;2;131567;1	super kingdom.Bacteria;phylum.Proteobacteria;class.Epsilonproteobacteria;order.Campylobacterales;family.Campylobacteraceae;genus.Campylobacter;species.Campylobacter_coli	99.44	0.11	1709432	1804	1055.321299706569	yes	yes	yes	yes
195.758	Campylobacter coli strain n/a	99.6	99.6	Good	WGS	195	1660714	1738	31.36	Campylobacter coli	195;194;72294;213849;29547;68525;1224;2;131567;1	super kingdom.Bacteria;phylum.Proteobacteria;class.Epsilonproteobacteria;order.Campylobacterales;family.Campylobacteraceae;genus.Campylobacter;species.Campylobacter_coli	99.44	0.11	1668221	1746	1046.6239185335755	yes	yes	yes	yes
195.759	Campylobacter coli strain H063800423	99.5	99.3	Good	WGS	195	1870547	2038	30.91	Campylobacter coli	195;194;72294;213849;29547;68525;1224;2;131567;1	super kingdom.Bacteria;phylum.Proteobacteria;class.Epsilonproteobacteria;order.Campylobacterales;family.Campylobacteraceae;genus.Campylobacter;species.Campylobacter_coli	99.44	0.2	1877305	2045	1089.3275200353698	yes	yes	yes	yes
195.760	Campylobacter coli strain n/a	99.6	99.6	Good	WGS	195	1585583	1588	31.72	Campylobacter coli	195;194;72294;213849;29547;68525;1224;2;131567;1	super kingdom.Bacteria;phylum.Proteobacteria;class.Epsilonproteobacteria;order.Campylobacterales;family.Campylobacteraceae;genus.Campylobacter;species.Campylobacter_coli	98.54	0.5	1600952	1603	1001.2792388528825	yes	yes	yes	yes
195.761	Campylobacter coli strain n/a	99.6	99.5	Good	WGS	195	1659106	1736	31.38	Campylobacter coli	195;194;72294;213849;29547;68525;1224;2;131567;1	super kingdom.Bacteria;phylum.Proteobacteria;class.Epsilonproteobacteria;order.Campylobacterales;family.Campylobacteraceae;genus.Campylobacter;species.Campylobacter_coli	99.44	0.11	1666606	1744	1046.4380903464885	yes	yes	yes	yes
195.762	Campylobacter coli strain n/a	99.6	99.6	Good	WGS	195	1659868	1733	31.35	Campylobacter coli	195;194;72294;213849;29547;68525;1224;2;131567;1	super kingdom.Bacteria;phylum.Proteobacteria;class.Epsilonproteobacteria;order.Campylobacterales;family.Campylobacteraceae;genus.Campylobacter;species.Campylobacter_coli	99.44	0.11	1667371	1741	1044.1587385171026	yes	yes	yes	yes
195.763	Campylobacter coli strain n/a	99.8	99.6	Good	WGS	195	1777015	1901	31.24	Campylobacter coli	195;194;72294;213849;29547;68525;1224;2;131567;1	super kingdom.Bacteria;phylum.Proteobacteria;class.Epsilonproteobacteria;order.Campylobacterales;family.Campylobacteraceae;genus.Campylobacter;species.Campylobacter_coli	99.44	0.11	1785048	1910	1069.9992381157258	yes	yes	yes	yes
195.764	Campylobacter coli strain p515D	99.6	99.6	Good	WGS	195	1637780	1707	31.41	Campylobacter coli	195;194;72294;213849;29547;68525;1224;2;131567;1	super kingdom.Bacteria;phylum.Proteobacteria;class.Epsilonproteobacteria;order.Campylobacterales;family.Campylobacteraceae;genus.Campylobacter;species.Campylobacter_coli	99.37	0.19	1645018	1715	1042.5417837373209	yes	yes	yes	yes
195.765	Campylobacter coli strain n/a	99.6	99.3	Good	WGS	195	1908864	2083	30.9	Campylobacter coli	195;194;72294;213849;29547;68525;1224;2;131567;1	super kingdom.Bacteria;phylum.Proteobacteria;class.Epsilonproteobacteria;order.Campylobacterales;family.Campylobacteraceae;genus.Campylobacter;species.Campylobacter_coli	99.44	0.33	1913265	2088	1091.328174612508	yes	yes	yes	yes
195.766	Campylobacter coli strain n/a	99.6	99.6	Good	WGS	195	1659802	1742	31.38	Campylobacter coli	195;194;72294;213849;29547;68525;1224;2;131567;1	super kingdom.Bacteria;phylum.Proteobacteria;class.Epsilonproteobacteria;order.Campylobacterales;family.Campylobacteraceae;genus.Campylobacter;species.Campylobacter_coli	99.44	0.11	1667305	1750	1049.5980039644817	yes	yes	yes	yes
195.768	Campylobacter coli strain n/a	99.6	99.6	Good	WGS	195	1660589	1736	31.36	Campylobacter coli	195;194;72294;213849;29547;68525;1224;2;131567;1	super kingdom.Bacteria;phylum.Proteobacteria;class.Epsilonproteobacteria;order.Campylobacterales;family.Campylobacteraceae;genus.Campylobacter;species.Campylobacter_coli	99.44	0.11	1668095	1744	1045.5040030693694	yes	yes	yes	yes
195.769	Campylobacter coli strain H060280132	99.8	99.6	Good	WGS	195	1726223	1842	31.3	Campylobacter coli	195;194;72294;213849;29547;68525;1224;2;131567;1	super kingdom.Bacteria;phylum.Proteobacteria;class.Epsilonproteobacteria;order.Campylobacterales;family.Campylobacteraceae;genus.Campylobacter;species.Campylobacter_coli	99.44	0.11	1734026	1850	1066.8813501066306	yes	yes	yes	yes
195.770	Campylobacter coli strain UNOR383B	99.6	99.6	Good	WGS	195	1657110	1740	31.35	Campylobacter coli	195;194;72294;213849;29547;68525;1224;2;131567;1	super kingdom.Bacteria;phylum.Proteobacteria;class.Epsilonproteobacteria;order.Campylobacterales;family.Campylobacteraceae;genus.Campylobacter;species.Campylobacter_coli	99.44	0.11	1664601	1748	1050.101495793887	yes	yes	yes	yes
195.771	Campylobacter coli strain n/a	99.6	99.6	Good	WGS	195	1700875	1800	31.33	Campylobacter coli	195;194;72294;213849;29547;68525;1224;2;131567;1	super kingdom.Bacteria;phylum.Proteobacteria;class.Epsilonproteobacteria;order.Campylobacterales;family.Campylobacteraceae;genus.Campylobacter;species.Campylobacter_coli	99.44	0.11	1708564	1808	1058.198580796505	yes	yes	yes	yes
195.772	Campylobacter coli strain n/a	99.6	99.5	Good	WGS	195	1776368	1901	31.24	Campylobacter coli	195;194;72294;213849;29547;68525;1224;2;131567;1	super kingdom.Bacteria;phylum.Proteobacteria;class.Epsilonproteobacteria;order.Campylobacterales;family.Campylobacteraceae;genus.Campylobacter;species.Campylobacter_coli	99.44	0.11	1784398	1910	1070.3890051434712	yes	yes	yes	yes
195.773	Campylobacter coli strain n/a	99.6	99.6	Good	WGS	195	1659960	1739	31.38	Campylobacter coli	195;194;72294;213849;29547;68525;1224;2;131567;1	super kingdom.Bacteria;phylum.Proteobacteria;class.Epsilonproteobacteria;order.Campylobacterales;family.Campylobacteraceae;genus.Campylobacter;species.Campylobacter_coli	99.44	0.11	1667464	1747	1047.698780903216	yes	yes	yes	yes
195.774	Campylobacter coli strain n/a	99.6	99.6	Good	WGS	195	1659420	1741	31.35	Campylobacter coli	195;194;72294;213849;29547;68525;1224;2;131567;1	super kingdom.Bacteria;phylum.Proteobacteria;class.Epsilonproteobacteria;order.Campylobacterales;family.Campylobacteraceae;genus.Campylobacter;species.Campylobacter_coli	99.44	0.11	1666921	1749	1049.2398859933974	yes	yes	yes	yes
195.775	Campylobacter coli strain n/a	99.6	99.6	Good	WGS	195	1639346	1706	31.42	Campylobacter coli	195;194;72294;213849;29547;68525;1224;2;131567;1	super kingdom.Bacteria;phylum.Proteobacteria;class.Epsilonproteobacteria;order.Campylobacterales;family.Campylobacteraceae;genus.Campylobacter;species.Campylobacter_coli	99.37	0.19	1646591	1714	1040.938520859157	yes	yes	yes	yes
195.776	Campylobacter coli strain n/a	99.6	99.6	Good	WGS	195	1724673	1835	31.24	Campylobacter coli	195;194;72294;213849;29547;68525;1224;2;131567;1	super kingdom.Bacteria;phylum.Proteobacteria;class.Epsilonproteobacteria;order.Campylobacterales;family.Campylobacteraceae;genus.Campylobacter;species.Campylobacter_coli	99.37	0.19	1732295	1843	1063.9065517131899	yes	yes	yes	yes
195.777	Campylobacter coli strain n/a	99.6	99.6	Good	WGS	195	1659503	1745	31.37	Campylobacter coli	195;194;72294;213849;29547;68525;1224;2;131567;1	super kingdom.Bacteria;phylum.Proteobacteria;class.Epsilonproteobacteria;order.Campylobacterales;family.Campylobacteraceae;genus.Campylobacter;species.Campylobacter_coli	99.44	0.11	1667005	1753	1051.5865279348293	yes	yes	yes	yes
195.778	Campylobacter coli strain n/a	99.3	99.2	Good	WGS	195	1728772	1784	31.14	Campylobacter coli	195;194;72294;213849;29547;68525;1224;2;131567;1	super kingdom.Bacteria;phylum.Proteobacteria;class.Epsilonproteobacteria;order.Campylobacterales;family.Campylobacteraceae;genus.Campylobacter;species.Campylobacter_coli	98.8	0.4	1742714	1798	1031.7240809450088	yes	yes	yes	yes
195.779	Campylobacter coli strain n/a	99.6	99.6	Good	WGS	195	1575536	1571	31.7	Campylobacter coli	195;194;72294;213849;29547;68525;1224;2;131567;1	super kingdom.Bacteria;phylum.Proteobacteria;class.Epsilonproteobacteria;order.Campylobacterales;family.Campylobacteraceae;genus.Campylobacter;species.Campylobacter_coli	98.54	0.45	1591611	1587	997.1029353277906	yes	yes	yes	yes
195.781	Campylobacter coli strain n/a	99.6	99.6	Good	WGS	195	1684171	1758	31.33	Campylobacter coli	195;194;72294;213849;29547;68525;1224;2;131567;1	super kingdom.Bacteria;phylum.Proteobacteria;class.Epsilonproteobacteria;order.Campylobacterales;family.Campylobacteraceae;genus.Campylobacter;species.Campylobacter_coli	99.44	0.19	1690426	1765	1044.1155069787142	yes	yes	yes	yes
195.782	Campylobacter coli strain n/a	99.6	99.6	Good	WGS	195	1660644	1739	31.35	Campylobacter coli	195;194;72294;213849;29547;68525;1224;2;131567;1	super kingdom.Bacteria;phylum.Proteobacteria;class.Epsilonproteobacteria;order.Campylobacterales;family.Campylobacteraceae;genus.Campylobacter;species.Campylobacter_coli	99.44	0.11	1668151	1747	1047.2673037392897	yes	yes	yes	yes
195.783	Campylobacter coli strain n/a	99.6	99.6	Good	WGS	195	1660251	1734	31.36	Campylobacter coli	195;194;72294;213849;29547;68525;1224;2;131567;1	super kingdom.Bacteria;phylum.Proteobacteria;class.Epsilonproteobacteria;order.Campylobacterales;family.Campylobacteraceae;genus.Campylobacter;species.Campylobacter_coli	99.44	0.11	1667756	1742	1044.5173034904387	yes	yes	yes	yes
195.784	Campylobacter coli strain n/a	99.6	99.6	Good	WGS	195	1660675	1740	31.35	Campylobacter coli	195;194;72294;213849;29547;68525;1224;2;131567;1	super kingdom.Bacteria;phylum.Proteobacteria;class.Epsilonproteobacteria;order.Campylobacterales;family.Campylobacteraceae;genus.Campylobacter;species.Campylobacter_coli	99.44	0.11	1668182	1748	1047.847297237352	yes	yes	yes	yes
195.785	Campylobacter coli strain n/a	99.6	99.6	Good	WGS	195	1609785	1624	31.53	Campylobacter coli	195;194;72294;213849;29547;68525;1224;2;131567;1	super kingdom.Bacteria;phylum.Proteobacteria;class.Epsilonproteobacteria;order.Campylobacterales;family.Campylobacteraceae;genus.Campylobacter;species.Campylobacter_coli	98.73	0.4	1623913	1638	1008.6747258011976	yes	yes	yes	yes
195.786	Campylobacter coli strain n/a	99.6	99.6	Good	WGS	195	1663401	1725	31.35	Campylobacter coli	195;194;72294;213849;29547;68525;1224;2;131567;1	super kingdom.Bacteria;phylum.Proteobacteria;class.Epsilonproteobacteria;order.Campylobacterales;family.Campylobacteraceae;genus.Campylobacter;species.Campylobacter_coli	99.44	0.11	1670920	1733	1037.153185071697	yes	yes	yes	yes
195.787	Campylobacter coli strain n/a	99.6	99.6	Good	WGS	195	1655418	1741	31.43	Campylobacter coli	195;194;72294;213849;29547;68525;1224;2;131567;1	super kingdom.Bacteria;phylum.Proteobacteria;class.Epsilonproteobacteria;order.Campylobacterales;family.Campylobacteraceae;genus.Campylobacter;species.Campylobacter_coli	99.44	0.11	1662901	1749	1051.7763835610178	yes	yes	yes	yes
195.788	Campylobacter coli strain n/a	99.6	99.4	Good	WGS	195	1840731	2022	30.94	Campylobacter coli	195;194;72294;213849;29547;68525;1224;2;131567;1	super kingdom.Bacteria;phylum.Proteobacteria;class.Epsilonproteobacteria;order.Campylobacterales;family.Campylobacteraceae;genus.Campylobacter;species.Campylobacter_coli	99.44	0.2	1847382	2029	1098.3110152637626	yes	yes	yes	yes
195.789	Campylobacter coli strain n/a	99.8	99.6	Good	WGS	195	1765225	1895	31.09	Campylobacter coli	195;194;72294;213849;29547;68525;1224;2;131567;1	super kingdom.Bacteria;phylum.Proteobacteria;class.Epsilonproteobacteria;order.Campylobacterales;family.Campylobacteraceae;genus.Campylobacter;species.Campylobacter_coli	99.44	0.11	1773204	1904	1073.7625225298386	yes	yes	yes	yes
195.791	Campylobacter coli strain n/a	99.6	99.6	Good	WGS	195	1713055	1802	31.33	Campylobacter coli	195;194;72294;213849;29547;68525;1224;2;131567;1	super kingdom.Bacteria;phylum.Proteobacteria;class.Epsilonproteobacteria;order.Campylobacterales;family.Campylobacteraceae;genus.Campylobacter;species.Campylobacter_coli	99.37	0.11	1722009	1811	1051.6785916914487	yes	yes	yes	yes
195.792	Campylobacter coli strain SS_2230	99.6	99.5	Good	WGS	195	1772480	1896	31.24	Campylobacter coli	195;194;72294;213849;29547;68525;1224;2;131567;1	super kingdom.Bacteria;phylum.Proteobacteria;class.Epsilonproteobacteria;order.Campylobacterales;family.Campylobacteraceae;genus.Campylobacter;species.Campylobacter_coli	99.44	0.11	1780492	1905	1069.9289859207456	yes	yes	yes	yes
195.793	Campylobacter coli strain n/a	99.6	99.6	Good	WGS	195	1640934	1709	31.42	Campylobacter coli	195;194;72294;213849;29547;68525;1224;2;131567;1	super kingdom.Bacteria;phylum.Proteobacteria;class.Epsilonproteobacteria;order.Campylobacterales;family.Campylobacteraceae;genus.Campylobacter;species.Campylobacter_coli	99.37	0.19	1648186	1717	1041.751355732909	yes	yes	yes	yes
195.794	Campylobacter coli strain n/a	99.6	99.5	Good	WGS	195	1777982	1906	31.23	Campylobacter coli	195;194;72294;213849;29547;68525;1224;2;131567;1	super kingdom.Bacteria;phylum.Proteobacteria;class.Epsilonproteobacteria;order.Campylobacterales;family.Campylobacteraceae;genus.Campylobacter;species.Campylobacter_coli	99.44	0.11	1786019	1915	1072.217036884826	yes	yes	yes	yes
195.795	Campylobacter coli strain n/a	99.6	99.6	Good	WGS	195	1863894	2047	30.92	Campylobacter coli	195;194;72294;213849;29547;68525;1224;2;131567;1	super kingdom.Bacteria;phylum.Proteobacteria;class.Epsilonproteobacteria;order.Campylobacterales;family.Campylobacteraceae;genus.Campylobacter;species.Campylobacter_coli	99.44	0.2	1870628	2054	1098.02697275995	yes	yes	yes	yes
195.797	Campylobacter coli strain n/a	99.6	99.5	Good	WGS	195	1772344	1894	31.24	Campylobacter coli	195;194;72294;213849;29547;68525;1224;2;131567;1	super kingdom.Bacteria;phylum.Proteobacteria;class.Epsilonproteobacteria;order.Campylobacterales;family.Campylobacteraceae;genus.Campylobacter;species.Campylobacter_coli	99.44	0.11	1780356	1903	1068.8873461262804	yes	yes	yes	yes
195.798	Campylobacter coli strain n/a	99.6	99.6	Good	WGS	195	1659394	1733	31.38	Campylobacter coli	195;194;72294;213849;29547;68525;1224;2;131567;1	super kingdom.Bacteria;phylum.Proteobacteria;class.Epsilonproteobacteria;order.Campylobacterales;family.Campylobacteraceae;genus.Campylobacter;species.Campylobacter_coli	99.44	0.11	1666895	1741	1044.4569094034118	yes	yes	yes	yes
195.799	Campylobacter coli strain n/a	99.6	99.6	Good	WGS	195	1814929	1949	30.99	Campylobacter coli	195;194;72294;213849;29547;68525;1224;2;131567;1	super kingdom.Bacteria;phylum.Proteobacteria;class.Epsilonproteobacteria;order.Campylobacterales;family.Campylobacteraceae;genus.Campylobacter;species.Campylobacter_coli	99.44	0.2	1821486	1956	1073.8484951298005	yes	yes	yes	yes
195.800	Campylobacter coli strain n/a	99.5	99.5	Good	WGS	195	1547954	1543	31.8	Campylobacter coli	195;194;72294;213849;29547;68525;1224;2;131567;1	super kingdom.Bacteria;phylum.Proteobacteria;class.Epsilonproteobacteria;order.Campylobacterales;family.Campylobacteraceae;genus.Campylobacter;species.Campylobacter_coli	98.54	0.45	1563748	1559	996.963705149423	yes	yes	yes	yes
195.801	Campylobacter coli strain n/a	99.6	99.6	Good	WGS	195	1660700	1737	31.35	Campylobacter coli	195;194;72294;213849;29547;68525;1224;2;131567;1	super kingdom.Bacteria;phylum.Proteobacteria;class.Epsilonproteobacteria;order.Campylobacterales;family.Campylobacteraceae;genus.Campylobacter;species.Campylobacter_coli	99.44	0.11	1668207	1745	1046.033256064745	yes	yes	yes	yes
195.802	Campylobacter coli strain n/a	99.6	99.4	Good	WGS	195	1852521	2017	30.96	Campylobacter coli	195;194;72294;213849;29547;68525;1224;2;131567;1	super kingdom.Bacteria;phylum.Proteobacteria;class.Epsilonproteobacteria;order.Campylobacterales;family.Campylobacteraceae;genus.Campylobacter;species.Campylobacter_coli	99.44	0.53	1853077	2018	1088.9995396845356	yes	yes	yes	yes
195.803	Campylobacter coli strain n/a	99.6	99.6	Good	WGS	195	1686175	1763	31.35	Campylobacter coli	195;194;72294;213849;29547;68525;1224;2;131567;1	super kingdom.Bacteria;phylum.Proteobacteria;class.Epsilonproteobacteria;order.Campylobacterales;family.Campylobacteraceae;genus.Campylobacter;species.Campylobacter_coli	99.44	0.11	1693797	1771	1045.5798422124967	yes	yes	yes	yes
195.804	Campylobacter coli strain n/a	99.5	99.5	Good	WGS	195	1563534	1562	31.77	Campylobacter coli	195;194;72294;213849;29547;68525;1224;2;131567;1	super kingdom.Bacteria;phylum.Proteobacteria;class.Epsilonproteobacteria;order.Campylobacterales;family.Campylobacteraceae;genus.Campylobacter;species.Campylobacter_coli	98.54	0.11	1584931	1583	998.78165043147	yes	yes	yes	yes
195.805	Campylobacter coli strain n/a	99.8	99.8	Good	WGS	195	1755301	1868	31.22	Campylobacter coli	195;194;72294;213849;29547;68525;1224;2;131567;1	super kingdom.Bacteria;phylum.Proteobacteria;class.Epsilonproteobacteria;order.Campylobacterales;family.Campylobacteraceae;genus.Campylobacter;species.Campylobacter_coli	99.44	0.19	1761820	1875	1064.2403877808176	yes	yes	yes	yes
195.806	Campylobacter coli strain n/a	99.6	99.5	Good	WGS	195	1701180	1804	31.33	Campylobacter coli	195;194;72294;213849;29547;68525;1224;2;131567;1	super kingdom.Bacteria;phylum.Proteobacteria;class.Epsilonproteobacteria;order.Campylobacterales;family.Campylobacteraceae;genus.Campylobacter;species.Campylobacter_coli	99.44	0.11	1708870	1812	1060.3498218120747	yes	yes	yes	yes
195.807	Campylobacter coli strain n/a	99.4	99.3	Good	WGS	195	1779718	1917	31.02	Campylobacter coli	195;194;72294;213849;29547;68525;1224;2;131567;1	super kingdom.Bacteria;phylum.Proteobacteria;class.Epsilonproteobacteria;order.Campylobacterales;family.Campylobacteraceae;genus.Campylobacter;species.Campylobacter_coli	99.44	0.11	1787763	1926	1077.3240077124317	yes	yes	yes	yes
195.808	Campylobacter coli strain n/a	99.6	99.6	Good	WGS	195	1724286	1832	31.25	Campylobacter coli	195;194;72294;213849;29547;68525;1224;2;131567;1	super kingdom.Bacteria;phylum.Proteobacteria;class.Epsilonproteobacteria;order.Campylobacterales;family.Campylobacteraceae;genus.Campylobacter;species.Campylobacter_coli	99.37	0.19	1731906	1840	1062.4133180438198	yes	yes	yes	yes
195.810	Campylobacter coli strain EC3705	99.6	99.6	Good	WGS	195	1660528	1740	31.35	Campylobacter coli	195;194;72294;213849;29547;68525;1224;2;131567;1	super kingdom.Bacteria;phylum.Proteobacteria;class.Epsilonproteobacteria;order.Campylobacterales;family.Campylobacteraceae;genus.Campylobacter;species.Campylobacter_coli	99.44	0.11	1668034	1748	1047.940269802654	yes	yes	yes	yes
195.811	Campylobacter coli strain n/a	99.6	99.6	Good	WGS	195	1788603	1860	31.21	Campylobacter coli	195;194;72294;213849;29547;68525;1224;2;131567;1	super kingdom.Bacteria;phylum.Proteobacteria;class.Epsilonproteobacteria;order.Campylobacterales;family.Campylobacteraceae;genus.Campylobacter;species.Campylobacter_coli	98.23	0.11	1818795	1891	1039.699361390371	yes	yes	yes	yes
195.812	Campylobacter coli strain H072820536	99.6	99.4	Good	WGS	195	1760588	1885	31.2	Campylobacter coli	195;194;72294;213849;29547;68525;1224;2;131567;1	super kingdom.Bacteria;phylum.Proteobacteria;class.Epsilonproteobacteria;order.Campylobacterales;family.Campylobacteraceae;genus.Campylobacter;species.Campylobacter_coli	99.4	0.21	1767481	1892	1070.4499793774303	yes	yes	yes	yes
195.813	Campylobacter coli strain n/a	99.6	99.6	Good	WGS	195	1663371	1731	31.35	Campylobacter coli	195;194;72294;213849;29547;68525;1224;2;131567;1	super kingdom.Bacteria;phylum.Proteobacteria;class.Epsilonproteobacteria;order.Campylobacterales;family.Campylobacteraceae;genus.Campylobacter;species.Campylobacter_coli	99.44	0.11	1670890	1739	1040.7627072997025	yes	yes	yes	yes
195.814	Campylobacter coli strain n/a	99.6	99.6	Good	WGS	195	1688271	1779	31.33	Campylobacter coli	195;194;72294;213849;29547;68525;1224;2;131567;1	super kingdom.Bacteria;phylum.Proteobacteria;class.Epsilonproteobacteria;order.Campylobacterales;family.Campylobacteraceae;genus.Campylobacter;species.Campylobacter_coli	99.44	0.11	1695903	1787	1053.7159259698226	yes	yes	yes	yes
195.816	Campylobacter coli strain n/a	99.6	99.6	Good	WGS	195	1659657	1732	31.38	Campylobacter coli	195;194;72294;213849;29547;68525;1224;2;131567;1	super kingdom.Bacteria;phylum.Proteobacteria;class.Epsilonproteobacteria;order.Campylobacterales;family.Campylobacteraceae;genus.Campylobacter;species.Campylobacter_coli	99.44	0.11	1667159	1740	1043.6916934737478	yes	yes	yes	yes
195.818	Campylobacter coli strain H132600169	99.6	99.6	Good	WGS	195	1846111	1989	30.96	Campylobacter coli	195;194;72294;213849;29547;68525;1224;2;131567;1	super kingdom.Bacteria;phylum.Proteobacteria;class.Epsilonproteobacteria;order.Campylobacterales;family.Campylobacteraceae;genus.Campylobacter;species.Campylobacter_coli	99.44	0.11	1854456	1998	1077.4049101191938	yes	yes	yes	yes
195.819	Campylobacter coli strain n/a	99.6	99.6	Good	WGS	195	1659710	1738	31.36	Campylobacter coli	195;194;72294;213849;29547;68525;1224;2;131567;1	super kingdom.Bacteria;phylum.Proteobacteria;class.Epsilonproteobacteria;order.Campylobacterales;family.Campylobacteraceae;genus.Campylobacter;species.Campylobacter_coli	99.15	0.11	1672083	1751	1047.1968197750948	yes	yes	yes	yes
195.820	Campylobacter coli strain SWAN325	99.4	99.4	Good	WGS	195	1736488	1843	31.14	Campylobacter coli	195;194;72294;213849;29547;68525;1224;2;131567;1	super kingdom.Bacteria;phylum.Proteobacteria;class.Epsilonproteobacteria;order.Campylobacterales;family.Campylobacteraceae;genus.Campylobacter;species.Campylobacter_coli	99.15	0.52	1742237	1849	1061.2792633837992	yes	yes	yes	yes
195.821	Campylobacter coli strain n/a	99.6	99.6	Good	WGS	195	1750430	1864	31.2	Campylobacter coli	195;194;72294;213849;29547;68525;1224;2;131567;1	super kingdom.Bacteria;phylum.Proteobacteria;class.Epsilonproteobacteria;order.Campylobacterales;family.Campylobacteraceae;genus.Campylobacter;species.Campylobacter_coli	99.44	0.11	1758343	1872	1064.6386967730416	yes	yes	yes	yes
195.822	Campylobacter coli strain n/a	99.6	99.6	Good	WGS	195	1660613	1740	31.35	Campylobacter coli	195;194;72294;213849;29547;68525;1224;2;131567;1	super kingdom.Bacteria;phylum.Proteobacteria;class.Epsilonproteobacteria;order.Campylobacterales;family.Campylobacteraceae;genus.Campylobacter;species.Campylobacter_coli	99.44	0.11	1668120	1748	1047.886243195933	yes	yes	yes	yes
195.823	Campylobacter coli strain n/a	99.6	99.6	Good	WGS	195	1684780	1764	31.34	Campylobacter coli	195;194;72294;213849;29547;68525;1224;2;131567;1	super kingdom.Bacteria;phylum.Proteobacteria;class.Epsilonproteobacteria;order.Campylobacterales;family.Campylobacteraceae;genus.Campylobacter;species.Campylobacter_coli	99.44	0.11	1692396	1772	1047.0362728344903	yes	yes	yes	yes
195.825	Campylobacter coli strain n/a	99.6	99.6	Good	WGS	195	1660479	1741	31.38	Campylobacter coli	195;194;72294;213849;29547;68525;1224;2;131567;1	super kingdom.Bacteria;phylum.Proteobacteria;class.Epsilonproteobacteria;order.Campylobacterales;family.Campylobacteraceae;genus.Campylobacter;species.Campylobacter_coli	99.44	0.11	1667985	1749	1048.5705806706894	yes	yes	yes	yes
195.826	Campylobacter coli strain n/a	99.6	99.6	Good	WGS	195	1728430	1817	31.25	Campylobacter coli	195;194;72294;213849;29547;68525;1224;2;131567;1	super kingdom.Bacteria;phylum.Proteobacteria;class.Epsilonproteobacteria;order.Campylobacterales;family.Campylobacteraceae;genus.Campylobacter;species.Campylobacter_coli	99.25	0.23	1737465	1826	1050.9564221437554	yes	yes	yes	yes
195.827	Campylobacter coli strain n/a	99.4	99.3	Good	WGS	195	1783509	1870	31.14	Campylobacter coli	195;194;72294;213849;29547;68525;1224;2;131567;1	super kingdom.Bacteria;phylum.Proteobacteria;class.Epsilonproteobacteria;order.Campylobacterales;family.Campylobacteraceae;genus.Campylobacter;species.Campylobacter_coli	98.52	0.23	1806085	1894	1048.6771109886854	yes	yes	yes	yes
195.828	Campylobacter coli strain n/a	99.6	99.6	Good	WGS	195	1688081	1779	31.33	Campylobacter coli	195;194;72294;213849;29547;68525;1224;2;131567;1	super kingdom.Bacteria;phylum.Proteobacteria;class.Epsilonproteobacteria;order.Campylobacterales;family.Campylobacteraceae;genus.Campylobacter;species.Campylobacter_coli	99.44	0.11	1695712	1787	1053.8346134249211	yes	yes	yes	yes
195.829	Campylobacter coli strain H081380695a	99.5	99.3	Good	WGS	195	1585016	1596	31.68	Campylobacter coli	195;194;72294;213849;29547;68525;1224;2;131567;1	super kingdom.Bacteria;phylum.Proteobacteria;class.Epsilonproteobacteria;order.Campylobacterales;family.Campylobacteraceae;genus.Campylobacter;species.Campylobacter_coli	98.54	0.11	1606707	1618	1007.0286617286164	yes	yes	yes	yes
195.830	Campylobacter coli strain n/a	99.5	99.5	Good	WGS	195	1576067	1566	31.76	Campylobacter coli	195;194;72294;213849;29547;68525;1224;2;131567;1	super kingdom.Bacteria;phylum.Proteobacteria;class.Epsilonproteobacteria;order.Campylobacterales;family.Campylobacteraceae;genus.Campylobacter;species.Campylobacter_coli	98.54	0.11	1597635	1587	993.3432855439446	yes	yes	yes	yes
195.831	Campylobacter coli strain SWAN408	99.3	99.1	Good	WGS	195	1729449	1782	31.13	Campylobacter coli	195;194;72294;213849;29547;68525;1224;2;131567;1	super kingdom.Bacteria;phylum.Proteobacteria;class.Epsilonproteobacteria;order.Campylobacterales;family.Campylobacteraceae;genus.Campylobacter;species.Campylobacter_coli	98.9	0.4	1741640	1795	1030.637789669507	yes	yes	yes	yes
195.833	Campylobacter coli strain n/a	99.6	99.6	Good	WGS	195	1750126	1864	31.2	Campylobacter coli	195;194;72294;213849;29547;68525;1224;2;131567;1	super kingdom.Bacteria;phylum.Proteobacteria;class.Epsilonproteobacteria;order.Campylobacterales;family.Campylobacteraceae;genus.Campylobacter;species.Campylobacter_coli	99.44	0.11	1758037	1872	1064.82400541058	yes	yes	yes	yes
195.834	Campylobacter coli strain n/a	99.6	99.6	Good	WGS	195	1580343	1596	31.7	Campylobacter coli	195;194;72294;213849;29547;68525;1224;2;131567;1	super kingdom.Bacteria;phylum.Proteobacteria;class.Epsilonproteobacteria;order.Campylobacterales;family.Campylobacteraceae;genus.Campylobacter;species.Campylobacter_coli	98.73	0.11	1598890	1615	1010.0757400446561	yes	yes	yes	yes
195.835	Campylobacter coli strain n/a	99.5	99.4	Good	WGS	195	1845876	1945	31.11	Campylobacter coli	195;194;72294;213849;29547;68525;1224;2;131567;1	super kingdom.Bacteria;phylum.Proteobacteria;class.Epsilonproteobacteria;order.Campylobacterales;family.Campylobacteraceae;genus.Campylobacter;species.Campylobacter_coli	97.66	0.2	1886242	1988	1053.9474786374176	yes	yes	yes	yes
195.837	Campylobacter coli strain n/a	99.7	99.6	Good	WGS	195	1730708	1792	31.34	Campylobacter coli	195;194;72294;213849;29547;68525;1224;2;131567;1	super kingdom.Bacteria;phylum.Proteobacteria;class.Epsilonproteobacteria;order.Campylobacterales;family.Campylobacteraceae;genus.Campylobacter;species.Campylobacter_coli	98.52	0.23	1752616	1815	1035.5947908726155	yes	yes	yes	yes
195.839	Campylobacter coli strain n/a	99.6	99.6	Good	WGS	195	1659543	1736	31.35	Campylobacter coli	195;194;72294;213849;29547;68525;1224;2;131567;1	super kingdom.Bacteria;phylum.Proteobacteria;class.Epsilonproteobacteria;order.Campylobacterales;family.Campylobacteraceae;genus.Campylobacter;species.Campylobacter_coli	99.44	0.11	1667045	1744	1046.1625211077087	yes	yes	yes	yes
195.840	Campylobacter coli strain n/a	99.6	99.6	Good	WGS	195	1751164	1856	31.2	Campylobacter coli	195;194;72294;213849;29547;68525;1224;2;131567;1	super kingdom.Bacteria;phylum.Proteobacteria;class.Epsilonproteobacteria;order.Campylobacterales;family.Campylobacteraceae;genus.Campylobacter;species.Campylobacter_coli	99.44	0.11	1759080	1864	1059.644814334766	yes	yes	yes	yes
195.841	Campylobacter coli strain n/a	99.4	99.3	Good	WGS	195	1798546	1927	31.02	Campylobacter coli	195;194;72294;213849;29547;68525;1224;2;131567;1	super kingdom.Bacteria;phylum.Proteobacteria;class.Epsilonproteobacteria;order.Campylobacterales;family.Campylobacteraceae;genus.Campylobacter;species.Campylobacter_coli	99.44	0.11	1806676	1936	1071.5811800234242	yes	yes	yes	yes
195.842	Campylobacter coli strain H054000444	99.6	99.3	Good	WGS	195	1787601	1912	31.22	Campylobacter coli	195;194;72294;213849;29547;68525;1224;2;131567;1	super kingdom.Bacteria;phylum.Proteobacteria;class.Epsilonproteobacteria;order.Campylobacterales;family.Campylobacteraceae;genus.Campylobacter;species.Campylobacter_coli	99.72	0.28	1787601	1912	1069.5899140803792	yes	yes	yes	yes
195.843	Campylobacter coli strain EC6016	99.6	99.6	Good	WGS	195	1750548	1863	31.2	Campylobacter coli	195;194;72294;213849;29547;68525;1224;2;131567;1	super kingdom.Bacteria;phylum.Proteobacteria;class.Epsilonproteobacteria;order.Campylobacterales;family.Campylobacteraceae;genus.Campylobacter;species.Campylobacter_coli	99.44	0.11	1758461	1871	1063.9985760275606	yes	yes	yes	yes
195.845	Campylobacter coli strain n/a	99.6	99.6	Good	WGS	195	1638430	1706	31.41	Campylobacter coli	195;194;72294;213849;29547;68525;1224;2;131567;1	super kingdom.Bacteria;phylum.Proteobacteria;class.Epsilonproteobacteria;order.Campylobacterales;family.Campylobacteraceae;genus.Campylobacter;species.Campylobacter_coli	99.37	0.19	1645671	1714	1041.5204497132172	yes	yes	yes	yes
195.846	Campylobacter coli strain n/a	99.3	99.2	Good	WGS	195	1754022	1860	31.14	Campylobacter coli	195;194;72294;213849;29547;68525;1224;2;131567;1	super kingdom.Bacteria;phylum.Proteobacteria;class.Epsilonproteobacteria;order.Campylobacterales;family.Campylobacteraceae;genus.Campylobacter;species.Campylobacter_coli	99.44	0.33	1758066	1864	1060.2559858389843	yes	yes	yes	yes
195.848	Campylobacter coli strain n/a	99.6	99.6	Good	WGS	195	1684109	1767	31.32	Campylobacter coli	195;194;72294;213849;29547;68525;1224;2;131567;1	super kingdom.Bacteria;phylum.Proteobacteria;class.Epsilonproteobacteria;order.Campylobacterales;family.Campylobacteraceae;genus.Campylobacter;species.Campylobacter_coli	99.44	0.19	1690363	1774	1049.47872143439	yes	yes	yes	yes
195.849	Campylobacter coli strain n/a	99.5	99.4	Good	WGS	195	1838123	2003	31.0	Campylobacter coli	195;194;72294;213849;29547;68525;1224;2;131567;1	super kingdom.Bacteria;phylum.Proteobacteria;class.Epsilonproteobacteria;order.Campylobacterales;family.Campylobacteraceae;genus.Campylobacter;species.Campylobacter_coli	99.44	0.11	1846432	2012	1089.669156513752	yes	yes	yes	yes
195.850	Campylobacter coli strain n/a	99.3	99.1	Good	WGS	195	1763710	1856	31.1	Campylobacter coli	195;194;72294;213849;29547;68525;1224;2;131567;1	super kingdom.Bacteria;phylum.Proteobacteria;class.Epsilonproteobacteria;order.Campylobacterales;family.Campylobacteraceae;genus.Campylobacter;species.Campylobacter_coli	99.44	0.33	1767776	1860	1052.1695056387234	yes	yes	yes	yes
195.851	Campylobacter coli strain n/a	99.6	99.3	Good	WGS	195	1873303	2055	30.9	Campylobacter coli	195;194;72294;213849;29547;68525;1224;2;131567;1	super kingdom.Bacteria;phylum.Proteobacteria;class.Epsilonproteobacteria;order.Campylobacterales;family.Campylobacteraceae;genus.Campylobacter;species.Campylobacter_coli	99.44	0.11	1881771	2064	1096.8390946613588	yes	yes	yes	yes
195.852	Campylobacter coli strain n/a	99.6	99.6	Good	WGS	195	1661419	1738	31.36	Campylobacter coli	195;194;72294;213849;29547;68525;1224;2;131567;1	super kingdom.Bacteria;phylum.Proteobacteria;class.Epsilonproteobacteria;order.Campylobacterales;family.Campylobacteraceae;genus.Campylobacter;species.Campylobacter_coli	99.44	0.23	1666920	1744	1046.2409713723514	yes	yes	yes	yes
195.853	Campylobacter coli strain n/a	99.6	99.3	Good	WGS	195	1625819	1633	31.64	Campylobacter coli	195;194;72294;213849;29547;68525;1224;2;131567;1	super kingdom.Bacteria;phylum.Proteobacteria;class.Epsilonproteobacteria;order.Campylobacterales;family.Campylobacteraceae;genus.Campylobacter;species.Campylobacter_coli	98.54	1.16	1630711	1638	1004.4698294179656	yes	yes	yes	yes
195.854	Campylobacter coli strain n/a	99.6	99.5	Good	WGS	195	1700229	1806	31.28	Campylobacter coli	195;194;72294;213849;29547;68525;1224;2;131567;1	super kingdom.Bacteria;phylum.Proteobacteria;class.Epsilonproteobacteria;order.Campylobacterales;family.Campylobacteraceae;genus.Campylobacter;species.Campylobacter_coli	99.44	0.11	1707915	1814	1062.113746878504	yes	yes	yes	yes
195.855	Campylobacter coli strain n/a	99.6	99.5	Good	WGS	195	1573434	1578	31.79	Campylobacter coli	195;194;72294;213849;29547;68525;1224;2;131567;1	super kingdom.Bacteria;phylum.Proteobacteria;class.Epsilonproteobacteria;order.Campylobacterales;family.Campylobacteraceae;genus.Campylobacter;species.Campylobacter_coli	98.19	0.11	1600645	1605	1002.7207781862937	yes	yes	yes	yes
195.856	Campylobacter coli strain n/a	99.6	99.6	Good	WGS	195	1659932	1736	31.36	Campylobacter coli	195;194;72294;213849;29547;68525;1224;2;131567;1	super kingdom.Bacteria;phylum.Proteobacteria;class.Epsilonproteobacteria;order.Campylobacterales;family.Campylobacteraceae;genus.Campylobacter;species.Campylobacter_coli	99.44	0.11	1667435	1744	1045.9178318795036	yes	yes	yes	yes
195.858	Campylobacter coli strain n/a	99.5	99.4	Good	WGS	195	1909982	2115	30.78	Campylobacter coli	195;194;72294;213849;29547;68525;1224;2;131567;1	super kingdom.Bacteria;phylum.Proteobacteria;class.Epsilonproteobacteria;order.Campylobacterales;family.Campylobacteraceae;genus.Campylobacter;species.Campylobacter_coli	99.39	0.11	1919580	2126	1107.5339397159794	yes	yes	yes	yes
195.859	Campylobacter coli strain n/a	99.6	99.6	Good	WGS	195	1640030	1715	31.42	Campylobacter coli	195;194;72294;213849;29547;68525;1224;2;131567;1	super kingdom.Bacteria;phylum.Proteobacteria;class.Epsilonproteobacteria;order.Campylobacterales;family.Campylobacteraceae;genus.Campylobacter;species.Campylobacter_coli	99.37	0.19	1647278	1723	1045.96795440721	yes	yes	yes	yes
195.860	Campylobacter coli strain n/a	99.6	99.6	Good	WGS	195	1660687	1739	31.35	Campylobacter coli	195;194;72294;213849;29547;68525;1224;2;131567;1	super kingdom.Bacteria;phylum.Proteobacteria;class.Epsilonproteobacteria;order.Campylobacterales;family.Campylobacteraceae;genus.Campylobacter;species.Campylobacter_coli	99.44	0.11	1668194	1747	1047.24030898085	yes	yes	yes	yes
195.861	Campylobacter coli strain n/a	99.3	99.2	Good	WGS	195	1729499	1780	31.14	Campylobacter coli	195;194;72294;213849;29547;68525;1224;2;131567;1	super kingdom.Bacteria;phylum.Proteobacteria;class.Epsilonproteobacteria;order.Campylobacterales;family.Campylobacteraceae;genus.Campylobacter;species.Campylobacter_coli	98.9	0.4	1741691	1793	1029.4593013341632	yes	yes	yes	yes
195.862	Campylobacter coli strain n/a	99.6	99.6	Good	WGS	195	1648168	1724	31.37	Campylobacter coli	195;194;72294;213849;29547;68525;1224;2;131567;1	super kingdom.Bacteria;phylum.Proteobacteria;class.Epsilonproteobacteria;order.Campylobacterales;family.Campylobacteraceae;genus.Campylobacter;species.Campylobacter_coli	99.37	0.11	1656783	1733	1046.003007032303	yes	yes	yes	yes
195.863	Campylobacter coli strain n/a	99.6	99.6	Good	WGS	195	1641480	1716	31.38	Campylobacter coli	195;194;72294;213849;29547;68525;1224;2;131567;1	super kingdom.Bacteria;phylum.Proteobacteria;class.Epsilonproteobacteria;order.Campylobacterales;family.Campylobacteraceae;genus.Campylobacter;species.Campylobacter_coli	99.44	0.11	1648900	1724	1045.5455151919462	yes	yes	yes	yes
195.864	Campylobacter coli strain H124620276b	99.6	99.6	Good	WGS	195	1679191	1786	31.35	Campylobacter coli	195;194;72294;213849;29547;68525;1224;2;131567;1	super kingdom.Bacteria;phylum.Proteobacteria;class.Epsilonproteobacteria;order.Campylobacterales;family.Campylobacteraceae;genus.Campylobacter;species.Campylobacter_coli	99.38	0.11	1687799	1795	1063.5152645546063	yes	yes	yes	yes
195.867	Campylobacter coli strain n/a	99.6	99.6	Good	WGS	195	1660424	1742	31.35	Campylobacter coli	195;194;72294;213849;29547;68525;1224;2;131567;1	super kingdom.Bacteria;phylum.Proteobacteria;class.Epsilonproteobacteria;order.Campylobacterales;family.Campylobacteraceae;genus.Campylobacter;species.Campylobacter_coli	99.44	0.11	1667930	1750	1049.2047028352508	yes	yes	yes	yes
195.868	Campylobacter coli strain n/a	99.6	99.6	Good	WGS	195	1686692	1791	31.34	Campylobacter coli	195;194;72294;213849;29547;68525;1224;2;131567;1	super kingdom.Bacteria;phylum.Proteobacteria;class.Epsilonproteobacteria;order.Campylobacterales;family.Campylobacteraceae;genus.Campylobacter;species.Campylobacter_coli	99.44	0.11	1694316	1799	1061.785404847738	yes	yes	yes	yes
195.869	Campylobacter coli strain n/a	99.6	99.5	Good	WGS	195	1654912	1736	31.39	Campylobacter coli	195;194;72294;213849;29547;68525;1224;2;131567;1	super kingdom.Bacteria;phylum.Proteobacteria;class.Epsilonproteobacteria;order.Campylobacterales;family.Campylobacteraceae;genus.Campylobacter;species.Campylobacter_coli	99.44	0.19	1661058	1742	1048.7291834481398	yes	yes	yes	yes
195.871	Campylobacter coli strain n/a	99.6	99.6	Good	WGS	195	1660274	1738	31.36	Campylobacter coli	195;194;72294;213849;29547;68525;1224;2;131567;1	super kingdom.Bacteria;phylum.Proteobacteria;class.Epsilonproteobacteria;order.Campylobacterales;family.Campylobacteraceae;genus.Campylobacter;species.Campylobacter_coli	99.44	0.11	1667779	1746	1046.9012980736657	yes	yes	yes	yes
195.872	Campylobacter coli strain n/a	99.6	99.6	Good	WGS	195	1696928	1807	31.32	Campylobacter coli	195;194;72294;213849;29547;68525;1224;2;131567;1	super kingdom.Bacteria;phylum.Proteobacteria;class.Epsilonproteobacteria;order.Campylobacterales;family.Campylobacteraceae;genus.Campylobacter;species.Campylobacter_coli	99.44	0.11	1704599	1815	1064.7665521333756	yes	yes	yes	yes
195.873	Campylobacter coli strain n/a	99.5	99.5	Good	WGS	195	1604877	1597	31.7	Campylobacter coli	195;194;72294;213849;29547;68525;1224;2;131567;1	super kingdom.Bacteria;phylum.Proteobacteria;class.Epsilonproteobacteria;order.Campylobacterales;family.Campylobacteraceae;genus.Campylobacter;species.Campylobacter_coli	98.54	0.4	1622071	1614	995.0242621932085	yes	yes	yes	yes
195.875	Campylobacter coli strain n/a	99.8	99.6	Good	WGS	195	1721678	1777	31.28	Campylobacter coli	195;194;72294;213849;29547;68525;1224;2;131567;1	super kingdom.Bacteria;phylum.Proteobacteria;class.Epsilonproteobacteria;order.Campylobacterales;family.Campylobacteraceae;genus.Campylobacter;species.Campylobacter_coli	99.03	0.19	1735213	1791	1032.1499435515987	yes	yes	yes	yes
195.877	Campylobacter coli strain n/a	99.6	99.6	Good	WGS	195	1657660	1725	31.38	Campylobacter coli	195;194;72294;213849;29547;68525;1224;2;131567;1	super kingdom.Bacteria;phylum.Proteobacteria;class.Epsilonproteobacteria;order.Campylobacterales;family.Campylobacteraceae;genus.Campylobacter;species.Campylobacter_coli	99.44	0.11	1665153	1733	1040.7452047949948	yes	yes	yes	yes
195.879	Campylobacter coli strain n/a	99.4	99.3	Good	WGS	195	1753960	1877	31.21	Campylobacter coli	195;194;72294;213849;29547;68525;1224;2;131567;1	super kingdom.Bacteria;phylum.Proteobacteria;class.Epsilonproteobacteria;order.Campylobacterales;family.Campylobacteraceae;genus.Campylobacter;species.Campylobacter_coli	99.44	0.11	1761888	1885	1069.8750431355456	yes	yes	yes	yes
195.880	Campylobacter coli strain n/a	99.5	99.4	Good	WGS	195	1595980	1611	31.72	Campylobacter coli	195;194;72294;213849;29547;68525;1224;2;131567;1	super kingdom.Bacteria;phylum.Proteobacteria;class.Epsilonproteobacteria;order.Campylobacterales;family.Campylobacteraceae;genus.Campylobacter;species.Campylobacter_coli	98.54	0.44	1612427	1628	1009.6581116540469	yes	yes	yes	yes
195.881	Campylobacter coli strain n/a	99.6	99.6	Good	WGS	195	1639633	1710	31.42	Campylobacter coli	195;194;72294;213849;29547;68525;1224;2;131567;1	super kingdom.Bacteria;phylum.Proteobacteria;class.Epsilonproteobacteria;order.Campylobacterales;family.Campylobacteraceae;genus.Campylobacter;species.Campylobacter_coli	99.37	0.19	1646879	1718	1043.1853220546257	yes	yes	yes	yes
195.884	Campylobacter coli strain n/a	99.6	99.4	Good	WGS	195	1721076	1830	31.27	Campylobacter coli	195;194;72294;213849;29547;68525;1224;2;131567;1	super kingdom.Bacteria;phylum.Proteobacteria;class.Epsilonproteobacteria;order.Campylobacterales;family.Campylobacteraceae;genus.Campylobacter;species.Campylobacter_coli	99.44	0.23	1726774	1836	1063.25436912995	yes	yes	yes	yes
195.885	Campylobacter coli strain n/a	99.6	99.6	Good	WGS	195	1649586	1684	31.59	Campylobacter coli	195;194;72294;213849;29547;68525;1224;2;131567;1	super kingdom.Bacteria;phylum.Proteobacteria;class.Epsilonproteobacteria;order.Campylobacterales;family.Campylobacteraceae;genus.Campylobacter;species.Campylobacter_coli	98.48	0.11	1673178	1708	1020.811892099944	yes	yes	yes	yes
195.886	Campylobacter coli strain n/a	99.6	99.6	Good	WGS	195	1664151	1736	31.35	Campylobacter coli	195;194;72294;213849;29547;68525;1224;2;131567;1	super kingdom.Bacteria;phylum.Proteobacteria;class.Epsilonproteobacteria;order.Campylobacterales;family.Campylobacteraceae;genus.Campylobacter;species.Campylobacter_coli	99.44	0.11	1671674	1744	1043.265612792925	yes	yes	yes	yes
195.888	Campylobacter coli strain n/a	99.6	99.6	Good	WGS	195	1664471	1730	31.35	Campylobacter coli	195;194;72294;213849;29547;68525;1224;2;131567;1	super kingdom.Bacteria;phylum.Proteobacteria;class.Epsilonproteobacteria;order.Campylobacterales;family.Campylobacteraceae;genus.Campylobacter;species.Campylobacter_coli	99.32	0.11	1674013	1740	1039.4184513501389	yes	yes	yes	yes
195.890	Campylobacter coli strain n/a	99.6	99.6	Good	WGS	195	1660060	1737	31.35	Campylobacter coli	195;194;72294;213849;29547;68525;1224;2;131567;1	super kingdom.Bacteria;phylum.Proteobacteria;class.Epsilonproteobacteria;order.Campylobacterales;family.Campylobacteraceae;genus.Campylobacter;species.Campylobacter_coli	99.44	0.11	1667564	1745	1046.4365985353486	yes	yes	yes	yes
195.891	Campylobacter coli strain n/a	99.6	99.5	Good	WGS	195	1776122	1903	31.24	Campylobacter coli	195;194;72294;213849;29547;68525;1224;2;131567;1	super kingdom.Bacteria;phylum.Proteobacteria;class.Epsilonproteobacteria;order.Campylobacterales;family.Campylobacteraceae;genus.Campylobacter;species.Campylobacter_coli	99.44	0.11	1784151	1912	1071.6581724304726	yes	yes	yes	yes
195.893	Campylobacter coli strain n/a	99.6	99.6	Good	WGS	195	1664277	1728	31.35	Campylobacter coli	195;194;72294;213849;29547;68525;1224;2;131567;1	super kingdom.Bacteria;phylum.Proteobacteria;class.Epsilonproteobacteria;order.Campylobacterales;family.Campylobacteraceae;genus.Campylobacter;species.Campylobacter_coli	99.44	0.11	1671800	1736	1038.4017226941023	yes	yes	yes	yes
195.894	Campylobacter coli strain n/a	99.6	99.6	Good	WGS	195	1729117	1834	31.32	Campylobacter coli	195;194;72294;213849;29547;68525;1224;2;131567;1	super kingdom.Bacteria;phylum.Proteobacteria;class.Epsilonproteobacteria;order.Campylobacterales;family.Campylobacteraceae;genus.Campylobacter;species.Campylobacter_coli	99.44	0.11	1736933	1842	1060.4899555711131	yes	yes	yes	yes
195.895	Campylobacter coli strain n/a	99.6	99.6	Good	WGS	195	1660064	1740	31.36	Campylobacter coli	195;194;72294;213849;29547;68525;1224;2;131567;1	super kingdom.Bacteria;phylum.Proteobacteria;class.Epsilonproteobacteria;order.Campylobacterales;family.Campylobacteraceae;genus.Campylobacter;species.Campylobacter_coli	99.44	0.11	1667568	1748	1048.2331155311206	yes	yes	yes	yes
195.896	Campylobacter coli strain n/a	99.6	99.6	Good	WGS	195	1750865	1866	31.2	Campylobacter coli	195;194;72294;213849;29547;68525;1224;2;131567;1	super kingdom.Bacteria;phylum.Proteobacteria;class.Epsilonproteobacteria;order.Campylobacterales;family.Campylobacteraceae;genus.Campylobacter;species.Campylobacter_coli	99.44	0.11	1758780	1874	1065.5113203470587	yes	yes	yes	yes
195.897	Campylobacter coli strain n/a	99.6	99.5	Good	WGS	195	1747114	1838	31.22	Campylobacter coli	195;194;72294;213849;29547;68525;1224;2;131567;1	super kingdom.Bacteria;phylum.Proteobacteria;class.Epsilonproteobacteria;order.Campylobacterales;family.Campylobacteraceae;genus.Campylobacter;species.Campylobacter_coli	99.44	0.19	1753602	1845	1052.1201504104124	yes	yes	yes	yes
195.898	Campylobacter coli strain F15D2	99.5	99.5	Good	WGS	195	1793472	1889	31.15	Campylobacter coli	195;194;72294;213849;29547;68525;1224;2;131567;1	super kingdom.Bacteria;phylum.Proteobacteria;class.Epsilonproteobacteria;order.Campylobacterales;family.Campylobacteraceae;genus.Campylobacter;species.Campylobacter_coli	98.61	0.43	1810856	1907	1053.0931228104278	yes	yes	yes	yes
195.899	Campylobacter coli strain n/a	99.3	99.3	Good	Complete	195	1825871	1841	31.08	Campylobacter coli	195;194;72294;213849;29547;68525;1224;2;131567;1	super kingdom.Bacteria;phylum.Proteobacteria;class.Epsilonproteobacteria;order.Campylobacterales;family.Campylobacteraceae;genus.Campylobacter;species.Campylobacter_coli	99.15	0.52	1831916	1847	1008.2340019957247	yes	yes	yes	yes
195.900	Campylobacter coli strain n/a	99.6	99.6	Good	WGS	195	1750651	1865	31.2	Campylobacter coli	195;194;72294;213849;29547;68525;1224;2;131567;1	super kingdom.Bacteria;phylum.Proteobacteria;class.Epsilonproteobacteria;order.Campylobacterales;family.Campylobacteraceae;genus.Campylobacter;species.Campylobacter_coli	99.44	0.11	1758565	1873	1065.0729429961361	yes	yes	yes	yes
195.901	Campylobacter coli strain n/a	99.6	99.5	Good	WGS	195	1864599	2020	30.91	Campylobacter coli	195;194;72294;213849;29547;68525;1224;2;131567;1	super kingdom.Bacteria;phylum.Proteobacteria;class.Epsilonproteobacteria;order.Campylobacterales;family.Campylobacteraceae;genus.Campylobacter;species.Campylobacter_coli	99.44	0.2	1871336	2027	1083.1833513596703	yes	yes	yes	yes
195.903	Campylobacter coli strain n/a	99.8	99.6	Good	WGS	195	1776048	1904	31.24	Campylobacter coli	195;194;72294;213849;29547;68525;1224;2;131567;1	super kingdom.Bacteria;phylum.Proteobacteria;class.Epsilonproteobacteria;order.Campylobacterales;family.Campylobacteraceae;genus.Campylobacter;species.Campylobacter_coli	99.44	0.11	1784076	1913	1072.2637376434636	yes	yes	yes	yes
195.904	Campylobacter coli strain n/a	99.6	99.6	Good	WGS	195	1650601	1728	31.38	Campylobacter coli	195;194;72294;213849;29547;68525;1224;2;131567;1	super kingdom.Bacteria;phylum.Proteobacteria;class.Epsilonproteobacteria;order.Campylobacterales;family.Campylobacteraceae;genus.Campylobacter;species.Campylobacter_coli	99.44	0.11	1658062	1736	1047.0054798915844	yes	yes	yes	yes
195.905	Campylobacter coli strain n/a	99.5	99.5	Good	WGS	195	1562208	1551	31.82	Campylobacter coli	195;194;72294;213849;29547;68525;1224;2;131567;1	super kingdom.Bacteria;phylum.Proteobacteria;class.Epsilonproteobacteria;order.Campylobacterales;family.Campylobacteraceae;genus.Campylobacter;species.Campylobacter_coli	98.54	0.14	1583105	1572	992.9853041964999	yes	yes	yes	yes
195.906	Campylobacter coli strain n/a	99.6	99.6	Good	WGS	195	1683277	1773	31.34	Campylobacter coli	195;194;72294;213849;29547;68525;1224;2;131567;1	super kingdom.Bacteria;phylum.Proteobacteria;class.Epsilonproteobacteria;order.Campylobacterales;family.Campylobacteraceae;genus.Campylobacter;species.Campylobacter_coli	99.44	0.19	1689528	1780	1053.5486834192745	yes	yes	yes	yes
195.908	Campylobacter coli strain n/a	99.6	99.6	Good	WGS	195	1755078	1866	31.2	Campylobacter coli	195;194;72294;213849;29547;68525;1224;2;131567;1	super kingdom.Bacteria;phylum.Proteobacteria;class.Epsilonproteobacteria;order.Campylobacterales;family.Campylobacteraceae;genus.Campylobacter;species.Campylobacter_coli	99.44	0.11	1763012	1874	1062.9536270881877	yes	yes	yes	yes
195.909	Campylobacter coli strain CCN55	99.6	99.6	Good	WGS	195	1660609	1741	31.35	Campylobacter coli	195;194;72294;213849;29547;68525;1224;2;131567;1	super kingdom.Bacteria;phylum.Proteobacteria;class.Epsilonproteobacteria;order.Campylobacterales;family.Campylobacteraceae;genus.Campylobacter;species.Campylobacter_coli	99.44	0.11	1668116	1749	1048.4882346311647	yes	yes	yes	yes
195.910	Campylobacter coli strain n/a	99.6	99.6	Good	WGS	195	1751154	1865	31.2	Campylobacter coli	195;194;72294;213849;29547;68525;1224;2;131567;1	super kingdom.Bacteria;phylum.Proteobacteria;class.Epsilonproteobacteria;order.Campylobacterales;family.Campylobacteraceae;genus.Campylobacter;species.Campylobacter_coli	99.44	0.11	1759070	1873	1064.767178111161	yes	yes	yes	yes
195.911	Campylobacter coli strain n/a	99.5	99.3	Good	WGS	195	1725229	1780	31.21	Campylobacter coli	195;194;72294;213849;29547;68525;1224;2;131567;1	super kingdom.Bacteria;phylum.Proteobacteria;class.Epsilonproteobacteria;order.Campylobacterales;family.Campylobacteraceae;genus.Campylobacter;species.Campylobacter_coli	99.44	0.6	1724539	1779	1031.5800338525253	yes	yes	yes	yes
195.912	Campylobacter coli strain n/a	99.6	99.6	Good	WGS	195	1663314	1731	31.35	Campylobacter coli	195;194;72294;213849;29547;68525;1224;2;131567;1	super kingdom.Bacteria;phylum.Proteobacteria;class.Epsilonproteobacteria;order.Campylobacterales;family.Campylobacteraceae;genus.Campylobacter;species.Campylobacter_coli	99.44	0.11	1670833	1739	1040.7982126280724	yes	yes	yes	yes
195.914	Campylobacter coli strain n/a	99.7	99.6	Good	WGS	195	1584734	1575	31.65	Campylobacter coli	195;194;72294;213849;29547;68525;1224;2;131567;1	super kingdom.Bacteria;phylum.Proteobacteria;class.Epsilonproteobacteria;order.Campylobacterales;family.Campylobacteraceae;genus.Campylobacter;species.Campylobacter_coli	98.54	0.4	1601712	1592	993.936487957885	yes	yes	yes	yes
195.915	Campylobacter coli strain n/a	99.6	99.6	Good	WGS	195	1660844	1738	31.36	Campylobacter coli	195;194;72294;213849;29547;68525;1224;2;131567;1	super kingdom.Bacteria;phylum.Proteobacteria;class.Epsilonproteobacteria;order.Campylobacterales;family.Campylobacteraceae;genus.Campylobacter;species.Campylobacter_coli	99.44	0.11	1668352	1746	1046.54173699555	yes	yes	yes	yes
195.916	Campylobacter coli strain n/a	99.5	99.4	Good	WGS	195	1547224	1544	31.82	Campylobacter coli	195;194;72294;213849;29547;68525;1224;2;131567;1	super kingdom.Bacteria;phylum.Proteobacteria;class.Epsilonproteobacteria;order.Campylobacterales;family.Campylobacteraceae;genus.Campylobacter;species.Campylobacter_coli	98.54	0.15	1567762	1564	997.6004010812867	yes	yes	yes	yes
195.917	Campylobacter coli strain n/a	99.6	99.5	Good	WGS	195	1717978	1780	31.21	Campylobacter coli	195;194;72294;213849;29547;68525;1224;2;131567;1	super kingdom.Bacteria;phylum.Proteobacteria;class.Epsilonproteobacteria;order.Campylobacterales;family.Campylobacteraceae;genus.Campylobacter;species.Campylobacter_coli	98.8	0.6	1728348	1791	1036.2496441688827	yes	yes	yes	yes
195.918	Campylobacter coli strain n/a	99.6	99.6	Good	WGS	195	1659793	1731	31.35	Campylobacter coli	195;194;72294;213849;29547;68525;1224;2;131567;1	super kingdom.Bacteria;phylum.Proteobacteria;class.Epsilonproteobacteria;order.Campylobacterales;family.Campylobacteraceae;genus.Campylobacter;species.Campylobacter_coli	99.44	0.11	1667296	1739	1043.0061608736542	yes	yes	yes	yes
195.919	Campylobacter coli strain n/a	99.5	99.5	Good	WGS	195	1686411	1746	31.33	Campylobacter coli	195;194;72294;213849;29547;68525;1224;2;131567;1	super kingdom.Bacteria;phylum.Proteobacteria;class.Epsilonproteobacteria;order.Campylobacterales;family.Campylobacteraceae;genus.Campylobacter;species.Campylobacter_coli	99.37	0.19	1693864	1754	1035.5022599216938	yes	yes	yes	yes
195.921	Campylobacter coli strain n/a	99.4	99.4	Good	WGS	195	1797417	1952	31.02	Campylobacter coli	195;194;72294;213849;29547;68525;1224;2;131567;1	super kingdom.Bacteria;phylum.Proteobacteria;class.Epsilonproteobacteria;order.Campylobacterales;family.Campylobacteraceae;genus.Campylobacter;species.Campylobacter_coli	99.44	0.11	1805542	1961	1086.1004618003901	yes	yes	yes	yes
195.922	Campylobacter coli strain n/a	99.6	99.6	Good	WGS	195	1688974	1760	31.3	Campylobacter coli	195;194;72294;213849;29547;68525;1224;2;131567;1	super kingdom.Bacteria;phylum.Proteobacteria;class.Epsilonproteobacteria;order.Campylobacterales;family.Campylobacteraceae;genus.Campylobacter;species.Campylobacter_coli	99.37	0.19	1696438	1768	1042.1836813370132	yes	yes	yes	yes
195.923	Campylobacter coli strain CCN264	99.6	99.4	Good	WGS	195	1736658	1827	31.17	Campylobacter coli	195;194;72294;213849;29547;68525;1224;2;131567;1	super kingdom.Bacteria;phylum.Proteobacteria;class.Epsilonproteobacteria;order.Campylobacterales;family.Campylobacteraceae;genus.Campylobacter;species.Campylobacter_coli	99.44	0.33	1740662	1831	1051.8986454578776	yes	yes	yes	yes
195.925	Campylobacter coli strain n/a	99.5	99.3	Good	WGS	195	1809457	1947	31.0	Campylobacter coli	195;194;72294;213849;29547;68525;1224;2;131567;1	super kingdom.Bacteria;phylum.Proteobacteria;class.Epsilonproteobacteria;order.Campylobacterales;family.Campylobacteraceae;genus.Campylobacter;species.Campylobacter_coli	99.44	0.2	1815995	1954	1075.9941519662775	yes	yes	yes	yes
195.926	Campylobacter coli strain M1483PM	99.8	99.7	Good	WGS	195	1741439	1862	31.41	Campylobacter coli	195;194;72294;213849;29547;68525;1224;2;131567;1	super kingdom.Bacteria;phylum.Proteobacteria;class.Epsilonproteobacteria;order.Campylobacterales;family.Campylobacteraceae;genus.Campylobacter;species.Campylobacter_coli	99.37	0.11	1750542	1872	1069.3830824967354	yes	yes	yes	yes
195.927	Campylobacter coli strain M1486PM	99.8	99.7	Good	WGS	195	1909287	2135	31.19	Campylobacter coli	195;194;72294;213849;29547;68525;1224;2;131567;1	super kingdom.Bacteria;phylum.Proteobacteria;class.Epsilonproteobacteria;order.Campylobacterales;family.Campylobacteraceae;genus.Campylobacter;species.Campylobacter_coli	99.37	0.11	1919267	2146	1118.1352047422272	yes	yes	yes	yes
195.928	Campylobacter coli strain H131800148	99.6	99.6	Good	WGS	195	1681277	1768	31.32	Campylobacter coli	195;194;72294;213849;29547;68525;1224;2;131567;1	super kingdom.Bacteria;phylum.Proteobacteria;class.Epsilonproteobacteria;order.Campylobacterales;family.Campylobacteraceae;genus.Campylobacter;species.Campylobacter_coli	99.44	0.19	1687521	1775	1051.83876230281	yes	yes	yes	yes
195.929	Campylobacter coli strain UNOR13691b	99.6	99.6	Good	WGS	195	1659318	1730	31.38	Campylobacter coli	195;194;72294;213849;29547;68525;1224;2;131567;1	super kingdom.Bacteria;phylum.Proteobacteria;class.Epsilonproteobacteria;order.Campylobacterales;family.Campylobacteraceae;genus.Campylobacter;species.Campylobacter_coli	99.44	0.11	1666819	1738	1042.7046967907133	yes	yes	yes	yes
195.930	Campylobacter coli strain H092660305	99.6	99.6	Good	WGS	195	1661311	1750	31.34	Campylobacter coli	195;194;72294;213849;29547;68525;1224;2;131567;1	super kingdom.Bacteria;phylum.Proteobacteria;class.Epsilonproteobacteria;order.Campylobacterales;family.Campylobacteraceae;genus.Campylobacter;species.Campylobacter_coli	99.37	0.11	1669995	1759	1053.296566756188	yes	yes	yes	yes
195.931	Campylobacter coli strain CCN349	99.6	99.5	Good	WGS	195	1703214	1823	31.33	Campylobacter coli	195;194;72294;213849;29547;68525;1224;2;131567;1	super kingdom.Bacteria;phylum.Proteobacteria;class.Epsilonproteobacteria;order.Campylobacterales;family.Campylobacteraceae;genus.Campylobacter;species.Campylobacter_coli	99.44	0.45	1705090	1825	1070.3247335917754	yes	yes	yes	yes
195.932	Campylobacter coli strain p568C	99.6	99.6	Good	WGS	195	1716875	1763	31.23	Campylobacter coli	195;194;72294;213849;29547;68525;1224;2;131567;1	super kingdom.Bacteria;phylum.Proteobacteria;class.Epsilonproteobacteria;order.Campylobacterales;family.Campylobacteraceae;genus.Campylobacter;species.Campylobacter_coli	98.8	0.6	1727238	1774	1027.0732811575474	yes	yes	yes	yes
195.933	Campylobacter coli strain EC6304	99.6	99.6	Good	WGS	195	1749786	1862	31.2	Campylobacter coli	195;194;72294;213849;29547;68525;1224;2;131567;1	super kingdom.Bacteria;phylum.Proteobacteria;class.Epsilonproteobacteria;order.Campylobacterales;family.Campylobacteraceae;genus.Campylobacter;species.Campylobacter_coli	99.44	0.11	1757696	1870	1063.8927323041073	yes	yes	yes	yes
195.934	Campylobacter coli strain H044660164	99.6	99.3	Good	WGS	195	1724057	1829	31.27	Campylobacter coli	195;194;72294;213849;29547;68525;1224;2;131567;1	super kingdom.Bacteria;phylum.Proteobacteria;class.Epsilonproteobacteria;order.Campylobacterales;family.Campylobacteraceae;genus.Campylobacter;species.Campylobacter_coli	99.4	0.21	1730807	1836	1060.7768514918184	yes	yes	yes	yes
195.935	Campylobacter coli strain H121240502	99.5	99.3	Good	WGS	195	1781539	1923	31.06	Campylobacter coli	195;194;72294;213849;29547;68525;1224;2;131567;1	super kingdom.Bacteria;phylum.Proteobacteria;class.Epsilonproteobacteria;order.Campylobacterales;family.Campylobacteraceae;genus.Campylobacter;species.Campylobacter_coli	99.44	0.33	1785646	1927	1079.161267126855	yes	yes	yes	yes
195.936	Campylobacter coli strain EC3537	99.6	99.6	Good	WGS	195	1660980	1738	31.35	Campylobacter coli	195;194;72294;213849;29547;68525;1224;2;131567;1	super kingdom.Bacteria;phylum.Proteobacteria;class.Epsilonproteobacteria;order.Campylobacterales;family.Campylobacteraceae;genus.Campylobacter;species.Campylobacter_coli	99.44	0.11	1668488	1746	1046.4564324106616	yes	yes	yes	yes
195.937	Campylobacter coli strain EC3849	99.6	99.6	Good	WGS	195	1659730	1738	31.35	Campylobacter coli	195;194;72294;213849;29547;68525;1224;2;131567;1	super kingdom.Bacteria;phylum.Proteobacteria;class.Epsilonproteobacteria;order.Campylobacterales;family.Campylobacteraceae;genus.Campylobacter;species.Campylobacter_coli	99.44	0.11	1667233	1746	1047.2441464390402	yes	yes	yes	yes
195.938	Campylobacter coli strain EC5721	99.6	99.6	Good	WGS	195	1753831	1853	31.2	Campylobacter coli	195;194;72294;213849;29547;68525;1224;2;131567;1	super kingdom.Bacteria;phylum.Proteobacteria;class.Epsilonproteobacteria;order.Campylobacterales;family.Campylobacteraceae;genus.Campylobacter;species.Campylobacter_coli	99.44	0.11	1761759	1861	1056.3306331910323	yes	yes	yes	yes
195.939	Campylobacter coli strain H125000370	99.6	99.6	Good	WGS	195	1689527	1784	31.36	Campylobacter coli	195;194;72294;213849;29547;68525;1224;2;131567;1	super kingdom.Bacteria;phylum.Proteobacteria;class.Epsilonproteobacteria;order.Campylobacterales;family.Campylobacteraceae;genus.Campylobacter;species.Campylobacter_coli	99.44	0.11	1697164	1792	1055.8791018428392	yes	yes	yes	yes
195.940	Campylobacter coli strain EC3627	99.6	99.6	Good	WGS	195	1660625	1740	31.35	Campylobacter coli	195;194;72294;213849;29547;68525;1224;2;131567;1	super kingdom.Bacteria;phylum.Proteobacteria;class.Epsilonproteobacteria;order.Campylobacterales;family.Campylobacteraceae;genus.Campylobacter;species.Campylobacter_coli	99.44	0.11	1668132	1748	1047.8787050425267	yes	yes	yes	yes
195.941	Campylobacter coli strain CCN257	99.6	99.6	Good	WGS	195	1719828	1830	31.31	Campylobacter coli	195;194;72294;213849;29547;68525;1224;2;131567;1	super kingdom.Bacteria;phylum.Proteobacteria;class.Epsilonproteobacteria;order.Campylobacterales;family.Campylobacteraceae;genus.Campylobacter;species.Campylobacter_coli	99.44	0.19	1726215	1837	1064.1779847817336	yes	yes	yes	yes
195.942	Campylobacter coli strain EC3952	99.6	99.6	Good	WGS	195	1660657	1730	31.37	Campylobacter coli	195;194;72294;213849;29547;68525;1224;2;131567;1	super kingdom.Bacteria;phylum.Proteobacteria;class.Epsilonproteobacteria;order.Campylobacterales;family.Campylobacteraceae;genus.Campylobacter;species.Campylobacter_coli	99.44	0.11	1668164	1738	1041.8639893919303	yes	yes	yes	yes
195.943	Campylobacter coli strain SWAN337	99.6	99.5	Good	WGS	195	1748580	1849	31.24	Campylobacter coli	195;194;72294;213849;29547;68525;1224;2;131567;1	super kingdom.Bacteria;phylum.Proteobacteria;class.Epsilonproteobacteria;order.Campylobacterales;family.Campylobacteraceae;genus.Campylobacter;species.Campylobacter_coli	99.25	0.23	1757720	1859	1057.6200987643083	yes	yes	yes	yes
195.944	Campylobacter coli strain EC4238	99.6	99.4	Good	WGS	195	1664912	1734	31.35	Campylobacter coli	195;194;72294;213849;29547;68525;1224;2;131567;1	super kingdom.Bacteria;phylum.Proteobacteria;class.Epsilonproteobacteria;order.Campylobacterales;family.Campylobacteraceae;genus.Campylobacter;species.Campylobacter_coli	99.44	0.11	1672438	1742	1041.5931711668834	yes	yes	yes	yes
195.945	Campylobacter coli strain p494A	99.6	99.6	Good	WGS	195	1690705	1744	31.28	Campylobacter coli	195;194;72294;213849;29547;68525;1224;2;131567;1	super kingdom.Bacteria;phylum.Proteobacteria;class.Epsilonproteobacteria;order.Campylobacterales;family.Campylobacteraceae;genus.Campylobacter;species.Campylobacter_coli	98.52	0.52	1707093	1761	1031.578244419021	yes	yes	yes	yes
195.946	Campylobacter coli strain CCN288	99.6	99.6	Good	WGS	195	1687325	1776	31.33	Campylobacter coli	195;194;72294;213849;29547;68525;1224;2;131567;1	super kingdom.Bacteria;phylum.Proteobacteria;class.Epsilonproteobacteria;order.Campylobacterales;family.Campylobacteraceae;genus.Campylobacter;species.Campylobacter_coli	99.44	0.11	1694952	1784	1052.537180993916	yes	yes	yes	yes
195.947	Campylobacter coli strain H130600457	99.6	99.3	Good	WGS	195	1720910	1840	31.15	Campylobacter coli	195;194;72294;213849;29547;68525;1224;2;131567;1	super kingdom.Bacteria;phylum.Proteobacteria;class.Epsilonproteobacteria;order.Campylobacterales;family.Campylobacteraceae;genus.Campylobacter;species.Campylobacter_coli	99.44	0.23	1726608	1846	1069.148295386098	yes	yes	yes	yes
195.948	Campylobacter coli strain H055260517	99.5	99.4	Good	WGS	195	1776234	1892	31.08	Campylobacter coli	195;194;72294;213849;29547;68525;1224;2;131567;1	super kingdom.Bacteria;phylum.Proteobacteria;class.Epsilonproteobacteria;order.Campylobacterales;family.Campylobacteraceae;genus.Campylobacter;species.Campylobacter_coli	98.23	0.52	1798718	1916	1065.2031057675522	yes	yes	yes	yes
195.949	Campylobacter coli strain H055260513	99.4	99.4	Good	WGS	195	1732693	1845	31.08	Campylobacter coli	195;194;72294;213849;29547;68525;1224;2;131567;1	super kingdom.Bacteria;phylum.Proteobacteria;class.Epsilonproteobacteria;order.Campylobacterales;family.Campylobacteraceae;genus.Campylobacter;species.Campylobacter_coli	98.33	0.52	1752851	1866	1064.5514079633695	yes	yes	yes	yes
195.950	Campylobacter coli strain H065100499	99.6	99.5	Good	WGS	195	1701202	1805	31.33	Campylobacter coli	195;194;72294;213849;29547;68525;1224;2;131567;1	super kingdom.Bacteria;phylum.Proteobacteria;class.Epsilonproteobacteria;order.Campylobacterales;family.Campylobacteraceae;genus.Campylobacter;species.Campylobacter_coli	99.44	0.11	1708892	1813	1060.9213455268093	yes	yes	yes	yes
195.951	Campylobacter coli strain H132580239	99.6	99.6	Good	WGS	195	1695455	1804	31.34	Campylobacter coli	195;194;72294;213849;29547;68525;1224;2;131567;1	super kingdom.Bacteria;phylum.Proteobacteria;class.Epsilonproteobacteria;order.Campylobacterales;family.Campylobacteraceae;genus.Campylobacter;species.Campylobacter_coli	99.44	0.11	1703119	1812	1063.9303536628975	yes	yes	yes	yes
195.952	Campylobacter coli strain p515B	99.6	99.6	Good	WGS	195	1638196	1711	31.41	Campylobacter coli	195;194;72294;213849;29547;68525;1224;2;131567;1	super kingdom.Bacteria;phylum.Proteobacteria;class.Epsilonproteobacteria;order.Campylobacterales;family.Campylobacteraceae;genus.Campylobacter;species.Campylobacter_coli	99.37	0.19	1645436	1719	1044.707907205142	yes	yes	yes	yes
195.953	Campylobacter coli strain H132580228	99.6	99.5	Good	WGS	195	1835681	2021	30.94	Campylobacter coli	195;194;72294;213849;29547;68525;1224;2;131567;1	super kingdom.Bacteria;phylum.Proteobacteria;class.Epsilonproteobacteria;order.Campylobacterales;family.Campylobacteraceae;genus.Campylobacter;species.Campylobacter_coli	99.44	0.2	1842313	2028	1100.7901480367343	yes	yes	yes	yes
195.954	Campylobacter coli strain EC3348	99.6	99.6	Good	WGS	195	1660214	1737	31.36	Campylobacter coli	195;194;72294;213849;29547;68525;1224;2;131567;1	super kingdom.Bacteria;phylum.Proteobacteria;class.Epsilonproteobacteria;order.Campylobacterales;family.Campylobacteraceae;genus.Campylobacter;species.Campylobacter_coli	99.44	0.11	1667719	1745	1046.339341339878	yes	yes	yes	yes
195.955	Campylobacter coli strain H083420701	99.6	99.5	Good	WGS	195	1573925	1575	31.71	Campylobacter coli	195;194;72294;213849;29547;68525;1224;2;131567;1	super kingdom.Bacteria;phylum.Proteobacteria;class.Epsilonproteobacteria;order.Campylobacterales;family.Campylobacteraceae;genus.Campylobacter;species.Campylobacter_coli	99.02	0.11	1587738	1589	1000.7948414662873	yes	yes	yes	yes
195.956	Campylobacter coli strain EC5183	99.6	99.6	Good	WGS	195	1748140	1857	31.2	Campylobacter coli	195;194;72294;213849;29547;68525;1224;2;131567;1	super kingdom.Bacteria;phylum.Proteobacteria;class.Epsilonproteobacteria;order.Campylobacterales;family.Campylobacteraceae;genus.Campylobacter;species.Campylobacter_coli	99.44	0.11	1756042	1865	1062.047490891448	yes	yes	yes	yes
195.957	Campylobacter coli strain EC5240b	99.6	99.6	Good	WGS	195	1660163	1735	31.36	Campylobacter coli	195;194;72294;213849;29547;68525;1224;2;131567;1	super kingdom.Bacteria;phylum.Proteobacteria;class.Epsilonproteobacteria;order.Campylobacterales;family.Campylobacteraceae;genus.Campylobacter;species.Campylobacter_coli	99.44	0.11	1667668	1743	1045.1720606259757	yes	yes	yes	yes
195.958	Campylobacter coli strain EC5679	99.6	99.6	Good	WGS	195	1750810	1869	31.2	Campylobacter coli	195;194;72294;213849;29547;68525;1224;2;131567;1	super kingdom.Bacteria;phylum.Proteobacteria;class.Epsilonproteobacteria;order.Campylobacterales;family.Campylobacteraceae;genus.Campylobacter;species.Campylobacter_coli	99.44	0.11	1758724	1877	1067.2510297238225	yes	yes	yes	yes
195.959	Campylobacter coli strain EC4250	99.6	99.6	Good	WGS	195	1659515	1732	31.36	Campylobacter coli	195;194;72294;213849;29547;68525;1224;2;131567;1	super kingdom.Bacteria;phylum.Proteobacteria;class.Epsilonproteobacteria;order.Campylobacterales;family.Campylobacteraceae;genus.Campylobacter;species.Campylobacter_coli	99.44	0.11	1667017	1740	1043.7805973184436	yes	yes	yes	yes
195.960	Campylobacter coli strain EC3956	99.6	99.6	Good	WGS	195	1659291	1735	31.36	Campylobacter coli	195;194;72294;213849;29547;68525;1224;2;131567;1	super kingdom.Bacteria;phylum.Proteobacteria;class.Epsilonproteobacteria;order.Campylobacterales;family.Campylobacteraceae;genus.Campylobacter;species.Campylobacter_coli	99.44	0.11	1666792	1743	1045.721361753596	yes	yes	yes	yes
195.961	Campylobacter coli strain p474B	99.6	99.6	Good	WGS	195	1679848	1753	31.35	Campylobacter coli	195;194;72294;213849;29547;68525;1224;2;131567;1	super kingdom.Bacteria;phylum.Proteobacteria;class.Epsilonproteobacteria;order.Campylobacterales;family.Campylobacteraceae;genus.Campylobacter;species.Campylobacter_coli	99.44	0.19	1686087	1760	1043.8370024797061	yes	yes	yes	yes
195.962	Campylobacter coli strain EC5693	99.6	99.6	Good	WGS	195	1752600	1856	31.2	Campylobacter coli	195;194;72294;213849;29547;68525;1224;2;131567;1	super kingdom.Bacteria;phylum.Proteobacteria;class.Epsilonproteobacteria;order.Campylobacterales;family.Campylobacteraceae;genus.Campylobacter;species.Campylobacter_coli	99.44	0.11	1760522	1864	1058.7768854919166	yes	yes	yes	yes
195.963	Campylobacter coli strain H132840800	99.6	99.5	Good	WGS	195	1552400	1535	31.88	Campylobacter coli	195;194;72294;213849;29547;68525;1224;2;131567;1	super kingdom.Bacteria;phylum.Proteobacteria;class.Epsilonproteobacteria;order.Campylobacterales;family.Campylobacteraceae;genus.Campylobacter;species.Campylobacter_coli	98.54	0.11	1573644	1556	988.7878071533332	yes	yes	yes	yes
195.964	Campylobacter coli strain EC4690	99.6	99.6	Good	WGS	195	1750470	1870	31.2	Campylobacter coli	195;194;72294;213849;29547;68525;1224;2;131567;1	super kingdom.Bacteria;phylum.Proteobacteria;class.Epsilonproteobacteria;order.Campylobacterales;family.Campylobacteraceae;genus.Campylobacter;species.Campylobacter_coli	99.44	0.11	1758383	1878	1068.026704079828	yes	yes	yes	yes
195.965	Campylobacter coli strain 1535	99.6	99.3	Good	WGS	195	1787118	1891	31.14	Campylobacter coli	195;194;72294;213849;29547;68525;1224;2;131567;1	super kingdom.Bacteria;phylum.Proteobacteria;class.Epsilonproteobacteria;order.Campylobacterales;family.Campylobacteraceae;genus.Campylobacter;species.Campylobacter_coli	99.4	0.21	1794115	1898	1057.9032001850496	yes	yes	yes	yes
195.966	Campylobacter coli strain EC4287	99.6	99.6	Good	WGS	195	1660959	1739	31.36	Campylobacter coli	195;194;72294;213849;29547;68525;1224;2;131567;1	super kingdom.Bacteria;phylum.Proteobacteria;class.Epsilonproteobacteria;order.Campylobacterales;family.Campylobacteraceae;genus.Campylobacter;species.Campylobacter_coli	99.44	0.11	1668467	1747	1047.068956113606	yes	yes	yes	yes
195.967	Campylobacter coli strain EC5479	99.6	99.6	Good	WGS	195	1660520	1740	31.35	Campylobacter coli	195;194;72294;213849;29547;68525;1224;2;131567;1	super kingdom.Bacteria;phylum.Proteobacteria;class.Epsilonproteobacteria;order.Campylobacterales;family.Campylobacteraceae;genus.Campylobacter;species.Campylobacter_coli	99.44	0.11	1668026	1748	1047.9452958167317	yes	yes	yes	yes
195.968	Campylobacter coli strain W17B	99.6	99.5	Good	WGS	195	1817392	1939	31.12	Campylobacter coli	195;194;72294;213849;29547;68525;1224;2;131567;1	super kingdom.Bacteria;phylum.Proteobacteria;class.Epsilonproteobacteria;order.Campylobacterales;family.Campylobacteraceae;genus.Campylobacter;species.Campylobacter_coli	98.8	0.11	1837420	1960	1066.7131085979254	yes	yes	yes	yes
195.970	Campylobacter coli strain H091320798	99.6	99.6	Good	WGS	195	1726446	1807	31.25	Campylobacter coli	195;194;72294;213849;29547;68525;1224;2;131567;1	super kingdom.Bacteria;phylum.Proteobacteria;class.Epsilonproteobacteria;order.Campylobacterales;family.Campylobacteraceae;genus.Campylobacter;species.Campylobacter_coli	99.25	0.23	1735470	1816	1046.40241548399	yes	yes	yes	yes
195.971	Campylobacter coli strain EC3370	99.6	99.6	Good	WGS	195	1659644	1733	31.36	Campylobacter coli	195;194;72294;213849;29547;68525;1224;2;131567;1	super kingdom.Bacteria;phylum.Proteobacteria;class.Epsilonproteobacteria;order.Campylobacterales;family.Campylobacteraceae;genus.Campylobacter;species.Campylobacter_coli	99.44	0.11	1667146	1741	1044.2996594179515	yes	yes	yes	yes
195.972	Campylobacter coli strain EC5905	99.6	99.5	Good	WGS	195	1748972	1865	31.2	Campylobacter coli	195;194;72294;213849;29547;68525;1224;2;131567;1	super kingdom.Bacteria;phylum.Proteobacteria;class.Epsilonproteobacteria;order.Campylobacterales;family.Campylobacteraceae;genus.Campylobacter;species.Campylobacter_coli	99.44	0.11	1756878	1873	1066.095653767649	yes	yes	yes	yes
195.973	Campylobacter coli strain CCN357	99.6	99.6	Good	WGS	195	1680376	1758	31.33	Campylobacter coli	195;194;72294;213849;29547;68525;1224;2;131567;1	super kingdom.Bacteria;phylum.Proteobacteria;class.Epsilonproteobacteria;order.Campylobacterales;family.Campylobacteraceae;genus.Campylobacter;species.Campylobacter_coli	99.44	0.19	1686616	1765	1046.474123333349	yes	yes	yes	yes
195.974	Campylobacter coli strain H102680185	99.8	99.7	Good	WGS	195	1722374	1788	31.21	Campylobacter coli	195;194;72294;213849;29547;68525;1224;2;131567;1	super kingdom.Bacteria;phylum.Proteobacteria;class.Epsilonproteobacteria;order.Campylobacterales;family.Campylobacteraceae;genus.Campylobacter;species.Campylobacter_coli	99.09	0.6	1727730	1794	1038.356687676894	yes	yes	yes	yes
195.975	Campylobacter coli strain H092260569b	99.6	99.5	Good	WGS	195	1563993	1567	31.78	Campylobacter coli	195;194;72294;213849;29547;68525;1224;2;131567;1	super kingdom.Bacteria;phylum.Proteobacteria;class.Epsilonproteobacteria;order.Campylobacterales;family.Campylobacteraceae;genus.Campylobacter;species.Campylobacter_coli	98.73	0.29	1579472	1583	1002.2336578299585	yes	yes	yes	yes
195.976	Campylobacter coli strain SS_2238	99.6	99.5	Good	WGS	195	1776310	1904	31.24	Campylobacter coli	195;194;72294;213849;29547;68525;1224;2;131567;1	super kingdom.Bacteria;phylum.Proteobacteria;class.Epsilonproteobacteria;order.Campylobacterales;family.Campylobacteraceae;genus.Campylobacter;species.Campylobacter_coli	99.44	0.11	1784340	1913	1072.105092078864	yes	yes	yes	yes
195.977	Campylobacter coli strain EC3373	99.6	99.6	Good	WGS	195	1660249	1742	31.35	Campylobacter coli	195;194;72294;213849;29547;68525;1224;2;131567;1	super kingdom.Bacteria;phylum.Proteobacteria;class.Epsilonproteobacteria;order.Campylobacterales;family.Campylobacteraceae;genus.Campylobacter;species.Campylobacter_coli	99.44	0.11	1667754	1750	1049.3154266156757	yes	yes	yes	yes
195.978	Campylobacter coli strain UNLL3.1	99.6	99.4	Good	WGS	195	1750835	1852	31.14	Campylobacter coli	195;194;72294;213849;29547;68525;1224;2;131567;1	super kingdom.Bacteria;phylum.Proteobacteria;class.Epsilonproteobacteria;order.Campylobacterales;family.Campylobacteraceae;genus.Campylobacter;species.Campylobacter_coli	99.44	0.33	1754871	1856	1057.6275976980644	yes	yes	yes	yes
195.979	Campylobacter coli strain EC4356	99.6	99.6	Good	WGS	195	1660669	1744	31.36	Campylobacter coli	195;194;72294;213849;29547;68525;1224;2;131567;1	super kingdom.Bacteria;phylum.Proteobacteria;class.Epsilonproteobacteria;order.Campylobacterales;family.Campylobacteraceae;genus.Campylobacter;species.Campylobacter_coli	99.44	0.11	1668176	1752	1050.2488946010492	yes	yes	yes	yes
195.980	Campylobacter coli strain H134460277	99.8	99.7	Good	WGS	195	1649096	1707	31.36	Campylobacter coli	195;194;72294;213849;29547;68525;1224;2;131567;1	super kingdom.Bacteria;phylum.Proteobacteria;class.Epsilonproteobacteria;order.Campylobacterales;family.Campylobacteraceae;genus.Campylobacter;species.Campylobacter_coli	99.44	0.19	1655220	1713	1034.907746402291	yes	yes	yes	yes
195.981	Campylobacter coli strain EC5604	99.6	99.6	Good	WGS	195	1659354	1737	31.36	Campylobacter coli	195;194;72294;213849;29547;68525;1224;2;131567;1	super kingdom.Bacteria;phylum.Proteobacteria;class.Epsilonproteobacteria;order.Campylobacterales;family.Campylobacteraceae;genus.Campylobacter;species.Campylobacter_coli	99.32	0.11	1668867	1747	1046.817990888429	yes	yes	yes	yes
195.982	Campylobacter coli strain H075200514	99.3	99.2	Good	WGS	195	1754512	1855	31.14	Campylobacter coli	195;194;72294;213849;29547;68525;1224;2;131567;1	super kingdom.Bacteria;phylum.Proteobacteria;class.Epsilonproteobacteria;order.Campylobacterales;family.Campylobacteraceae;genus.Campylobacter;species.Campylobacter_coli	99.44	0.33	1758557	1859	1057.116715579876	yes	yes	yes	yes
195.983	Campylobacter coli strain SS_2315	99.6	99.5	Good	WGS	195	1776415	1899	31.24	Campylobacter coli	195;194;72294;213849;29547;68525;1224;2;131567;1	super kingdom.Bacteria;phylum.Proteobacteria;class.Epsilonproteobacteria;order.Campylobacterales;family.Campylobacteraceae;genus.Campylobacter;species.Campylobacter_coli	99.44	0.11	1784445	1908	1069.240015803233	yes	yes	yes	yes
195.984	Campylobacter coli strain EC3326	99.6	99.6	Good	WGS	195	1660960	1742	31.35	Campylobacter coli	195;194;72294;213849;29547;68525;1224;2;131567;1	super kingdom.Bacteria;phylum.Proteobacteria;class.Epsilonproteobacteria;order.Campylobacterales;family.Campylobacteraceae;genus.Campylobacter;species.Campylobacter_coli	99.44	0.11	1668468	1750	1048.866385210864	yes	yes	yes	yes
195.985	Campylobacter coli strain H094560718	99.6	99.6	Good	WGS	195	1739303	1810	31.1	Campylobacter coli	195;194;72294;213849;29547;68525;1224;2;131567;1	super kingdom.Bacteria;phylum.Proteobacteria;class.Epsilonproteobacteria;order.Campylobacterales;family.Campylobacteraceae;genus.Campylobacter;species.Campylobacter_coli	99.15	0.23	1750154	1821	1040.4798663431902	yes	yes	yes	yes
195.986	Campylobacter coli strain NCTC12568	99.6	99.6	Good	WGS	195	1770556	1880	31.2	Campylobacter coli	195;194;72294;213849;29547;68525;1224;2;131567;1	super kingdom.Bacteria;phylum.Proteobacteria;class.Epsilonproteobacteria;order.Campylobacterales;family.Campylobacteraceae;genus.Campylobacter;species.Campylobacter_coli	99.44	0.38	1773749	1883	1061.593269397192	yes	yes	yes	yes
195.987	Campylobacter coli strain H072680465	99.6	99.6	Good	WGS	195	1659776	1730	31.38	Campylobacter coli	195;194;72294;213849;29547;68525;1224;2;131567;1	super kingdom.Bacteria;phylum.Proteobacteria;class.Epsilonproteobacteria;order.Campylobacterales;family.Campylobacteraceae;genus.Campylobacter;species.Campylobacter_coli	99.44	0.11	1667279	1738	1042.4170159883258	yes	yes	yes	yes
195.988	Campylobacter coli strain EC3725	99.6	99.6	Good	WGS	195	1660761	1737	31.35	Campylobacter coli	195;194;72294;213849;29547;68525;1224;2;131567;1	super kingdom.Bacteria;phylum.Proteobacteria;class.Epsilonproteobacteria;order.Campylobacterales;family.Campylobacteraceae;genus.Campylobacter;species.Campylobacter_coli	99.44	0.11	1668268	1745	1045.9950079963173	yes	yes	yes	yes
[truncated: 224,049 more rows]
