# Supplementary material for: A social niche breadth score reveals niche range strategies of generalists and specialists
Source: Nat Ecol Evol. 2023 Apr 3;7(5):768–81. doi: 10.1038/s41559-023-02027-7 (PMC10172124; doi:10.1038/s41559-023-02027-7)
Supplement: Supplementary file 9 — Supporting data of figures plotting ρ within samples between SNB and features. The first value is the number of genera that the correlation is based on; the second value is ρ; and the third value is the significance. [file 41559_2023_2027_MOESM9_ESM.zip › 2023-02-01.Supplementary_Data_File_6.source_data_of_correlation_figures.samples.txt]

analysis.accession	local relative abundance	Shannon entropy normalised	[EGGO] mean d	[PATRIC] n_species	[PATRIC] mean(corrected_length)	[PATRIC] mean(corrected_cds)	[PATRIC] [subsystem_names] mean number of functions	[PATRIC] [subsystem_subclasses] mean number of functions	[PATRIC] [GOs] mean number of functions	[PATRIC] [pathways] mean number of functions	[PATRIC] std(corrected_length)	[PATRIC] std(corrected_cds)	[PATRIC] [subsystem_names] std number of functions	[PATRIC] [subsystem_subclasses] std number of functions	[PATRIC] [GOs] std number of functions	[PATRIC] [pathways] std number of functions	[PATRIC] [subsystem_names] [all] total pan genome size	[PATRIC] [subsystem_subclasses] [all] total pan genome size	[PATRIC] [GOs] [all] total pan genome size	[PATRIC] [pathways] [all] total pan genome size	[PATRIC] [subsystem_names] [3] total pan genome size	[PATRIC] [subsystem_subclasses] [3] total pan genome size	[PATRIC] [GOs] [3] total pan genome size	[PATRIC] [pathways] [3] total pan genome size	[PATRIC] [subsystem_names] [all] pan genome openness score	[PATRIC] [subsystem_subclasses] [all] pan genome openness score	[PATRIC] [GOs] [all] pan genome openness score	[PATRIC] [pathways] [all] pan genome openness score	[PATRIC] [subsystem_names] [3] pan genome openness score	[PATRIC] [subsystem_subclasses] [3] pan genome openness score	[PATRIC] [GOs] [3] pan genome openness score	[PATRIC] [pathways] [3] pan genome openness score	[TimeTree] LCA	[TimeTree] FCA	number of species in total MGnify dataset	number of species in MGnify sample	__amplicon samples__ local relative abundance	__amplicon samples__ Shannon entropy normalised	__amplicon samples__ [EGGO] mean d	__amplicon samples__ [PATRIC] mean(corrected_length)	__amplicon samples__ [PATRIC] mean(corrected_cds)	__amplicon samples__ [PATRIC] [subsystem_names] mean number of functions	__amplicon samples__ [PATRIC] [subsystem_subclasses] mean number of functions	__amplicon samples__ [PATRIC] [GOs] mean number of functions	__amplicon samples__ [PATRIC] [pathways] mean number of functions	__amplicon samples__ [PATRIC] std(corrected_length)	__amplicon samples__ [PATRIC] std(corrected_cds)	__amplicon samples__ [PATRIC] [subsystem_names] std number of functions	__amplicon samples__ [PATRIC] [subsystem_subclasses] std number of functions
MGYA00142528	(58, -0.10417789905813479, 0.4364245366756655)	(58, -0.14863804852797072, 0.26547191148341326)	(51, -0.24407239819004523, 0.08434302176855601)	(51, 0.3121195314322064, 0.02576416292370687)	(51, 0.14968325791855203, 0.29446717590805993)	(51, 0.1680542986425339, 0.23847748101779948)	(51, 0.19457013574660634, 0.17125650329389266)	(51, 0.21124561737183314, 0.13673884109906015)	(51, 0.2497737556561086, 0.07711842089112102)	(51, 0.03022898012199755, 0.8332194845941499)	(51, 0.18524221001764454, 0.19312349084591007)	(51, 0.2029877980740758, 0.1531173681215572)	(51, 0.16631961867175613, 0.24342866749018693)	(51, 0.1535046757623388, 0.2821709658891815)	(51, 0.3256140614142968, 0.019719661671082207)	(51, 0.2365880386334488, 0.0946202767975693)	(51, 0.37288442545697575, 0.007041793870148352)	(51, 0.3204487137787902, 0.021873873948687943)	(51, 0.42488687782805434, 0.0018849550233583482)	(51, 0.38987628987954626, 0.004682443114050437)	(39, 0.21113360323886643, 0.19697016724128488)	(39, 0.21509185715081144, 0.18851045042038622)	(36, 0.354954954954955, 0.03364607833063196)	(36, 0.18584298584298584, 0.27783592079858965)	(51, 0.3710276523227309, 0.007353584549518911)	(51, 0.34604957166830974, 0.012868016098207905)	(51, 0.3890908162484133, 0.004773833757042487)	(51, 0.284380034879768, 0.04312454816232088)	(39, 0.2461538461538462, 0.1308988328066321)	(39, 0.22955465587044535, 0.15978944261815245)	(36, 0.32020592020592026, 0.056923004710840455)	(36, 0.06126126126126127, 0.7226426908278502)	(28, 0.011495826028004795, 0.9537019710751204)	(49, -0.13132782354347575, 0.36840386702474404)	(58, 0.34066542685855467, 0.008877603168385068)	(58, -0.032127740060833535, 0.8107853352059566)	(58, -0.030345467790641328, 0.8211039065265971)	(58, -0.09560576465747786, 0.47528931269033514)	(51, -0.29538461538461536, 0.0353453064584117)	(51, 0.08678733031674207, 0.5448038926394678)	(51, 0.10470588235294116, 0.4646414111059948)	(51, 0.22027149321266967, 0.12037515261318614)	(51, 0.18843760726998998, 0.18541967996736186)	(51, 0.24796380090497738, 0.07935694962493064)	(51, -0.030183727157743062, 0.8334656081168679)	(51, 0.12141241624323623, 0.39604337953399826)	(51, 0.14884564675904577, 0.2972081627638421)	(51, 0.1477591821841622, 0.3007880377445892)	(51, 0.10236667391357385, 0.4747314613939356)
MGYA00142531	(60, 0.030984702318262267, 0.814197802664376)	(60, -0.3442392920489483, 0.007076402978021197)	(55, -0.3647186147186148, 0.006187104148620238)	(55, 0.44761121936800813, 0.0006113800806581494)	(55, 0.1057720057720058, 0.4421495252474955)	(55, 0.15216450216450217, 0.26741492491419355)	(55, 0.1085858585858586, 0.43003308767200177)	(55, 0.12825369356947106, 0.3507324689170438)	(54, 0.1779683628740232, 0.1979199098514271)	(54, -0.07997712797207426, 0.5653725378652241)	(55, 0.32912049180038866, 0.01414580428901979)	(55, 0.3129425259976046, 0.020002461969406415)	(55, 0.3644802681504526, 0.006223377257762612)	(55, 0.3886193724423226, 0.0033669912159296684)	(54, 0.43930753744398726, 0.0008892213349626797)	(54, 0.38391139682938424, 0.004158779262786533)	(55, 0.4608446269132431, 0.00039905388647498165)	(55, 0.386223176020756, 0.0035860402342046236)	(54, 0.5154662754180965, 6.641838866987875e-05)	(54, 0.4612395114510892, 0.00044771876681666117)	(41, 0.17317073170731712, 0.27891999272281776)	(41, 0.18180234348008553, 0.25528156347322367)	(38, 0.3938067622278148, 0.014434941492329744)	(38, 0.2741000109421162, 0.09585528844866217)	(55, 0.49176682656766435, 0.0001373119138537684)	(55, 0.4446135619723381, 0.000671821063719092)	(54, 0.49396668408620986, 0.00014706548012613735)	(54, 0.3540268104367438, 0.008630872051206757)	(41, 0.23048780487804882, 0.14711319862733302)	(41, 0.28362369337979104, 0.07233270763504908)	(38, 0.34040923514607724, 0.03650685540725031)	(38, 0.07779844621949886, 0.6424570960055098)	(32, 0.24049124837508815, 0.18488778674554746)	(53, 0.1605040334324079, 0.2509330039896352)	(60, 0.4524295910673067, 0.0002842080574715966)	(60, 0.006731590323857983, 0.9592885828419196)	(59, -0.01131049805610029, 0.9322443599217797)	(59, -0.23799295725739308, 0.06950497369171722)	(54, -0.3722889270059081, 0.005568656351340941)	(54, 0.02763483895559367, 0.8427634962880123)	(54, 0.07345149609300551, 0.5976101948631114)	(54, 0.1276538974652182, 0.35763433171935244)	(54, 0.09609850016662273, 0.48940495739490664)	(53, 0.1511046605386228, 0.2801227967441323)	(53, -0.08773132289515634, 0.5321875694794782)	(54, 0.2685161985890154, 0.04961921883871443)	(54, 0.26141885413291804, 0.05620680010235175)	(54, 0.2978976783266225, 0.028683689864658583)	(54, 0.3191375777021484, 0.01866418959109303)
MGYA00142543	(47, 0.11807563336496905, 0.4292596697805843)	(47, -0.1517735827872519, 0.30848612002604997)	(43, -0.3562367864693446, 0.019044104079198498)	(43, 0.3589105159816425, 0.01810163152751973)	(43, 0.21262458471760795, 0.17103081171885884)	(43, 0.2387496224705527, 0.12311108550356963)	(43, 0.26653578979160375, 0.08404239560679044)	(43, 0.19722882937754843, 0.20490474599933683)	(43, 0.266384778012685, 0.08422478161639703)	(43, 0.08933021244225123, 0.5689102968193844)	(43, 0.27009476366136703, 0.07983245909700663)	(43, 0.2854985466602261, 0.06348104126745252)	(43, 0.20802657922478784, 0.18069343880413996)	(43, 0.2734171482297484, 0.0760530448774765)	(43, 0.2161021799196137, 0.16397425954972566)	(43, 0.2176320034080421, 0.16093785264804114)	(43, 0.47672267626953957, 0.0012296792417253843)	(43, 0.3744381043138221, 0.013371023139065104)	(43, 0.4610389610389611, 0.001861666589394385)	(43, 0.41809877660512074, 0.005271978134958917)	(38, 0.34894408578619107, 0.03177872168321226)	(38, 0.24433745486377065, 0.1393019529459034)	(35, 0.3512605042016807, 0.03854001418981818)	(35, 0.23389355742296922, 0.17627151193382073)	(43, 0.4585645791768191, 0.0019840484473769063)	(43, 0.3958923248187161, 0.008592000509952936)	(43, 0.41616316160990025, 0.005508381553914617)	(43, 0.29040622077432676, 0.0588723697290049)	(38, 0.2169821643505854, 0.19069020338332576)	(38, 0.18546886967939602, 0.26492718119264647)	(35, 0.22072829131652663, 0.2025903539681827)	(35, 0.01876750700280112, 0.9147834056066411)	(28, 0.19331875845292545, 0.32430619313126974)	(43, 0.0641664807594393, 0.6826932710054823)	(47, 0.4311446513457311, 0.0024817980416942443)	(47, 0.2615543286190365, 0.07574943126871224)	(47, 0.1067422229146586, 0.4751488372213557)	(47, -0.06446763611725176, 0.6668210313446454)	(43, -0.3803986710963455, 0.011858387450870422)	(43, 0.1774388402295379, 0.25498729851721913)	(43, 0.18483841739655693, 0.2353821230965882)	(43, 0.28103292056780427, 0.06791976885825764)	(43, 0.1717823839333548, 0.2706913597248065)	(43, 0.31954092419208696, 0.03673155048432181)	(43, 0.07022577985739109, 0.6545250659910262)	(43, 0.21421829592040767, 0.16777024066412866)	(43, 0.23928719766364892, 0.12224425169515153)	(43, 0.1800883453543082, 0.24784561301996982)	(43, 0.21074489387164536, 0.17493489541033022)
MGYA00142566	(48, 0.02942533780964465, 0.8426274344569391)	(48, -0.2676472983860796, 0.06589336027821743)	(42, -0.11498257839721256, 0.4683942229623427)	(42, 0.43359387160366514, 0.004123278928940283)	(42, 0.25630013775220817, 0.10134154580889934)	(42, 0.2694271128757799, 0.08444433501876579)	(42, 0.3036220727655782, 0.0506145020035807)	(42, 0.21052631596227653, 0.18081607140895226)	(41, 0.31428571428571433, 0.045370274994897195)	(41, 0.2150790541697801, 0.17687019265290216)	(42, 0.24093755388523705, 0.12427507406224436)	(42, 0.2514800924261596, 0.10815732603039183)	(42, 0.19390161270265963, 0.21853953298005355)	(42, 0.2106546531001431, 0.18054423914416287)	(41, 0.23537978112054841, 0.13848374365041932)	(41, 0.1693543514461089, 0.28981327060882944)	(42, 0.5112038613077337, 0.0005407987259525701)	(42, 0.47329614212105714, 0.0015474371141664474)	(41, 0.5313588850174217, 0.0003506237506362953)	(41, 0.5132593973083345, 0.0005998097976886174)	(32, 0.5340909090909091, 0.0016411524906072997)	(32, 0.5284575221534903, 0.0018763668494009864)	(30, 0.48609566184649605, 0.006459943079453843)	(30, 0.2667408231368187, 0.15418993850617566)	(42, 0.4096181705399974, 0.0070631913409372055)	(42, 0.3332253143434665, 0.03105029593798781)	(41, 0.4556980583896331, 0.002752781495073088)	(41, 0.22942523308624885, 0.14903868482249352)	(32, 0.13819648093841638, 0.4506782540104528)	(32, 0.08834310850439882, 0.6306563470535195)	(30, 0.22313681868743046, 0.2359167000378455)	(30, -0.11902113459399331, 0.5310275921265402)	(25, 0.21542604745490043, 0.30104652882621336)	(42, 0.10532501354135773, 0.5067960003455134)	(48, 0.5546446734839624, 4.300200751543606e-05)	(48, 0.1747690653074721, 0.2347985050790309)	(48, 0.061619480468536304, 0.6773699313926733)	(48, -0.11545037592115011, 0.43456867354573636)	(42, -0.12033060529940848, 0.44781569640163676)	(42, 0.09666963779272343, 0.5425156258121201)	(42, 0.11449639413337655, 0.47028962742679103)	(42, 0.25792075196499475, 0.09912541857115763)	(42, 0.09343219488241139, 0.5561791876174331)	(41, 0.2933797909407666, 0.06265204825177202)	(41, 0.10148525642275977, 0.5278051188704325)	(42, 0.1919552978951047, 0.22328711397748613)	(42, 0.19341503400077092, 0.2197198340102801)	(42, 0.12837568084831041, 0.4178123719610566)	(42, 0.12804816740833044, 0.41901108626162353)
MGYA00142567	(59, -0.09207199719952362, 0.48795689589512414)	(59, -0.3158725288550051, 0.014805494354624435)	(52, -0.34568428242124133, 0.012070412234701178)	(53, 0.38340555189990955, 0.004599055900942906)	(53, 0.24665376552169002, 0.07499914343483192)	(53, 0.2431865828092243, 0.07931819011595583)	(53, 0.1789227543944525, 0.19988118132434268)	(53, 0.16781243155230294, 0.22971193304372528)	(52, 0.3099974387432767, 0.025319476487921138)	(52, 0.012594458541588737, 0.9293873700669367)	(53, 0.24392113080967284, 0.07838716465497324)	(53, 0.23803379652330944, 0.08609676468724697)	(53, 0.19432235565743322, 0.16323125709139727)	(53, 0.23253002400683753, 0.09382996303564362)	(52, 0.39536028949071256, 0.0037210906037573052)	(52, 0.27478431924686286, 0.04867115161538833)	(53, 0.46424611650485725, 0.00046242009898042163)	(53, 0.4393383350599423, 0.0009974040377518142)	(52, 0.6126787625646727, 1.382184692741053e-06)	(52, 0.4939732756724493, 0.00019795150824475753)	(40, 0.24352720450281426, 0.12995926005291927)	(40, 0.2774051318779518, 0.08309122262128651)	(38, 0.4259765838713207, 0.007663483587955854)	(38, 0.1655632764966504, 0.3205224877763036)	(53, 0.42215412769820887, 0.0016402651179934049)	(53, 0.37619211764604976, 0.005499892799704608)	(52, 0.487961786953176, 0.0002430255510106969)	(52, 0.3687946472434583, 0.007138291643463513)	(40, 0.300562851782364, 0.059499836293283634)	(40, 0.22851782363977488, 0.15610608278787994)	(38, 0.4003720319509793, 0.01274607067977914)	(38, 0.02308786519312835, 0.8905668041341129)	(29, 0.05394753089325058, 0.7810586937753006)	(52, -0.09164460838559511, 0.5181784835211358)	(59, 0.2942921451573692, 0.023666931811320006)	(59, -0.042885128007207236, 0.7470683994338194)	(59, -0.06812567592089236, 0.6081728715820038)	(59, -0.32890603314488687, 0.010974223988177594)	(52, -0.37479723384273883, 0.006189458583664964)	(53, 0.14529914529914528, 0.2992272488097413)	(53, 0.1497339138848573, 0.2845593255298691)	(53, 0.2586679567811643, 0.061456686458701795)	(53, 0.19059331185673614, 0.17161824635331438)	(52, 0.3478186630239904, 0.011516640300242102)	(52, -0.044358109914273545, 0.7548513939038842)	(53, 0.1977902374973459, 0.15570440652090559)	(53, 0.19577402712530365, 0.16004873638915343)	(53, 0.09076979094934264, 0.5180247343062279)	(53, 0.13116871432267746, 0.34916730548758135)
MGYA00142592	(46, -0.029670296469171797, 0.8448147086627045)	(46, -0.043601603453592354, 0.7735619181270013)	(44, -0.014517265680056375, 0.9254830952384194)	(44, 0.432769332858625, 0.0033456328153277236)	(44, 0.1730796335447498, 0.261210753897874)	(44, 0.21198026779422124, 0.16715745096035992)	(44, 0.13573416971674315, 0.3796645997269553)	(44, 0.10430247724858767, 0.5004460055544916)	(42, 0.30880803824649544, 0.04660866943745427)	(42, 0.15185770443160362, 0.3370384561102415)	(44, 0.26471626600432163, 0.08247425968305057)	(44, 0.27317590699513883, 0.07278494812620169)	(44, 0.2807895838868743, 0.06485361564744901)	(44, 0.2511808404190141, 0.10003861802138773)	(42, 0.3927171447324659, 0.010094715270212657)	(42, 0.2253100743762349, 0.15139205950439252)	(44, 0.44706049993751856, 0.0023471273739845756)	(44, 0.35765323379752334, 0.017146953226644623)	(42, 0.5746930842203484, 6.882570511143291e-05)	(42, 0.5770408557355231, 6.324847255973824e-05)	(35, 0.2938375350140056, 0.08665991803885245)	(35, 0.15631346771297316, 0.36987487469021574)	(31, 0.4891129032258064, 0.005233445538687401)	(31, 0.35564516129032264, 0.04958732291684796)	(44, 0.43010224737479796, 0.003568524183204698)	(44, 0.37102575445559116, 0.013157944708155947)	(42, 0.5005314167646087, 0.0007360925292587706)	(42, 0.29712918735051724, 0.05601603318447667)	(35, 0.25098039215686274, 0.145865905752506)	(35, 0.17030812324929973, 0.32800754441145397)	(31, 0.33225806451612905, 0.06782200183297758)	(31, -0.11370967741935485, 0.5424765201717012)	(24, 0.22657099905036693, 0.2870409309023353)	(41, 0.17102282887263545, 0.2850174659600066)	(46, 0.4952815679452812, 0.0004660701515697677)	(46, 0.0, 1.0)	(46, -0.028066496660027373, 0.8531083167426874)	(46, 0.027073697193956213, 0.8582502313079525)	(44, -0.05116279069767441, 0.7415347529922361)	(44, 0.12544045102184637, 0.41717288393402296)	(44, 0.16335447498238193, 0.2893657279753931)	(44, 0.17625709162075529, 0.25242181440038763)	(44, 0.08168011562913048, 0.5981317523020764)	(42, 0.3078356697188234, 0.04733954466196794)	(42, 0.09878043847498655, 0.5336946171101903)	(44, 0.2511808404190141, 0.10003861802138773)	(44, 0.261614397641022, 0.08626934796367726)	(44, 0.24568207377498294, 0.10794442265699962)	(44, 0.20338386882089687, 0.1854543851652304)
MGYA00142602	(60, 0.1205389099982489, 0.3589329331043486)	(60, -0.19213937400262146, 0.14136158658314196)	(55, -0.3262626262626263, 0.015058003122502025)	(55, 0.3216402937419724, 0.016639865842310253)	(55, 0.12388167388167391, 0.3675315848437384)	(55, 0.16002886002886008, 0.24317559731611674)	(55, 0.21858258630154545, 0.108874545680617)	(55, 0.17983366462115508, 0.18891714348236205)	(55, 0.16212121212121217, 0.2369877095091366)	(55, -0.04711824678677119, 0.7326505094833824)	(55, 0.08363430535546414, 0.54380626564329)	(55, 0.06781745486077792, 0.6227457807478171)	(55, 0.1349126791053601, 0.3260716767568308)	(55, 0.1249458966018592, 0.3633982432338959)	(55, 0.3236266119229231, 0.015943543612335066)	(55, 0.24247781979772548, 0.07447514826705634)	(55, 0.3555050469907729, 0.0077317577194304194)	(55, 0.2930128382574079, 0.029929172798617263)	(55, 0.3918251021706342, 0.0030924756448684728)	(55, 0.39915502712920575, 0.0025379469731064076)	(42, 0.17607973421926912, 0.2646653864440314)	(42, 0.14658455554655217, 0.35427730115576406)	(39, 0.24655870445344133, 0.13024637093212685)	(39, 0.15485829959514172, 0.3465407606002956)	(55, 0.36183753871405466, 0.006638195680439242)	(55, 0.33775725235422405, 0.011671167582655856)	(55, 0.40299642952613973, 0.0022841944348533033)	(55, 0.33004633772019704, 0.013860629371180313)	(42, 0.2031439915728061, 0.19694812835564213)	(42, 0.2366907057774897, 0.1312538411802707)	(39, 0.18987854251012146, 0.2469534470351499)	(39, -0.03846153846153847, 0.8161781356784703)	(31, 0.2026413963317683, 0.27426809374700306)	(52, 0.13536129866836294, 0.338673644188185)	(60, 0.4024929207396982, 0.0014320098785624163)	(60, 0.06455356791343031, 0.6241177790821397)	(60, 0.07891336253172558, 0.5489477592850691)	(60, -0.16746551079013733, 0.20091515796789294)	(55, -0.32669552669552676, 0.014916673999655471)	(55, -0.00865800865800866, 0.9499768634020278)	(55, 0.0253968253968254, 0.8539731438176141)	(55, 0.23488879673367924, 0.08430913524193709)	(55, 0.14674629093383582, 0.2850230791946756)	(55, 0.133982683982684, 0.32944838816904065)	(55, -0.12151168084061667, 0.37683809171435356)	(55, 0.03885600715132962, 0.7782108034147104)	(55, 0.028528109339730854, 0.8362030605797172)	(55, 0.04037269144534063, 0.7697865786724345)	(55, 0.029972570572122298, 0.828032452255264)
MGYA00142609	(48, 0.21954334287258107, 0.13379423753870337)	(48, 0.05102040816326531, 0.7305556003218975)	(45, -0.19907773386034255, 0.18984362072274066)	(46, 0.3484233280146983, 0.01764534064360957)	(46, 0.10934320074005549, 0.46945528683005266)	(46, 0.13561517113783533, 0.36884702493534516)	(46, 0.16170711407978194, 0.28297800948194696)	(46, 0.06796805160613523, 0.6535651698755564)	(44, 0.1747066493913844, 0.25668524030824613)	(44, 0.16906867764821748, 0.27259308037799174)	(46, 0.224047051585502, 0.13443385811635497)	(46, 0.21058817662114832, 0.16008628670552472)	(46, 0.2712148519192919, 0.0682752810819533)	(46, 0.2755365090179375, 0.0638240550714208)	(44, 0.36810836780651324, 0.013953102975598727)	(44, 0.1659429403110047, 0.2816867314888728)	(46, 0.38619541741901675, 0.008026791750637164)	(46, 0.28921978983838026, 0.05123719735324919)	(44, 0.4634739427528383, 0.0015326138113858512)	(44, 0.3989557808212883, 0.0073056422572938115)	(35, 0.24761904761904763, 0.15152167395765273)	(35, 0.21766230181537663, 0.20909201010274242)	(33, 0.33322192513368987, 0.058096998905789184)	(33, 0.28729004863402924, 0.1049954380402013)	(46, 0.3907395396761207, 0.007256203110754497)	(46, 0.33011286437797716, 0.025055978571602185)	(44, 0.41772821326473764, 0.004781606970347392)	(44, 0.2330006171731194, 0.12798570682379568)	(35, 0.3943977591036415, 0.019053582738433387)	(35, 0.4184873949579832, 0.012352501293470102)	(33, 0.3482620320855615, 0.04701747765093277)	(33, -0.021724598930481284, 0.9044829307460704)	(25, 0.13076923076923078, 0.5332474737633857)	(40, 0.027583618981229904, 0.865832666863569)	(48, 0.4696558490385726, 0.0007577736741571265)	(48, -0.10002725028513272, 0.49876059834036424)	(48, 0.23833186541374182, 0.10282936565547605)	(48, 0.0480894485453756, 0.7454997377181424)	(45, -0.1727272727272727, 0.2565272535447381)	(46, 0.09145852605612088, 0.5455112964659047)	(46, 0.11563367252543941, 0.4441199055816396)	(46, 0.15165438349434926, 0.3143686047400758)	(46, 0.025534277100671497, 0.8662346258876833)	(44, 0.13474752466168896, 0.38317053689445724)	(44, 0.1641354523729464, 0.28703468884854055)	(46, 0.20657520931526305, 0.1683847812161208)	(46, 0.1938571898535344, 0.1967364193427457)	(46, 0.24176584568994924, 0.10550662128799715)	(46, 0.24596402687149072, 0.09940975523047564)
MGYA00142611	(38, 0.38456908862903066, 0.017128313015312285)	(38, 0.06970128022759602, 0.6775411087819343)	(36, -0.38018018018018024, 0.022183152442074146)	(36, 0.3973960913761338, 0.016395026411901558)	(36, 0.3361647361647362, 0.04500919113493614)	(36, 0.37142857142857144, 0.025721627388830066)	(36, 0.3755469755469756, 0.024002416058921)	(36, 0.3257819566181991, 0.05250456475196418)	(35, 0.37775754697301855, 0.025266217450479554)	(35, 0.17063603920014053, 0.32706316395974167)	(36, 0.30053414052836847, 0.07491320352805697)	(36, 0.31031597979181863, 0.06548190456528608)	(36, 0.26861445451079446, 0.11317608921512609)	(36, 0.1741424805716842, 0.30973984861668064)	(35, 0.37176891047232763, 0.027875645728261473)	(35, 0.08633362746974627, 0.6219209052407817)	(36, 0.5233007382508273, 0.0010569107999333525)	(36, 0.4386207841455968, 0.0074515267262788105)	(35, 0.47205491428235014, 0.004196010233499007)	(35, 0.422741596639729, 0.011405893693289985)	(29, 0.41280788177339894, 0.02604285277675749)	(29, 0.3451163962623016, 0.06672010283353592)	(28, 0.4406130268199233, 0.018940029870436918)	(28, 0.31800766283524906, 0.09911705906511584)	(36, 0.4076195387808749, 0.013600997838748794)	(36, 0.3324538265459425, 0.04758228758488982)	(35, 0.3869546299621201, 0.021653547252220812)	(35, 0.12064210483557379, 0.4899831827824387)	(29, 0.13300492610837436, 0.49157054811335577)	(29, 0.09605911330049259, 0.6201140668918736)	(28, 0.08045977011494251, 0.68400574545332)	(28, -0.2851669403393541, 0.14131655930090528)	(22, -0.06606437041219651, 0.7702096134744482)	(34, -0.0675479501204664, 0.7042642714292009)	(38, 0.46648793635506985, 0.0031557058078553655)	(38, 0.09313994807185595, 0.5780844387915485)	(38, 0.37362517603287154, 0.020853423722314295)	(38, 0.12747565379144327, 0.44565304850036014)	(36, -0.3598455598455599, 0.031109322419540064)	(36, 0.3433719433719434, 0.0403321663287572)	(36, 0.38043758043758047, 0.02208553651726206)	(36, 0.41750321750321756, 0.011292796883968146)	(36, 0.3457330444395428, 0.03888851204901734)	(35, 0.36711254379543257, 0.03005424319349859)	(35, 0.18044270811968885, 0.29960100708519355)	(36, 0.28998005079675127, 0.08624310776269224)	(36, 0.3067121442737054, 0.06884127168933317)	(36, 0.23540768437960854, 0.16693741428891257)	(36, 0.1301242038861587, 0.4493997440556633)
MGYA00142612	(35, 0.4270906331296396, 0.010502373325847887)	(35, 0.08739495798319327, 0.6176277894480782)	(35, -0.40784313725490196, 0.015015612865048687)	(35, 0.1912702535080719, 0.27103805674306597)	(35, 0.4112044817927171, 0.014126991310919467)	(35, 0.4434173669467787, 0.007631650169620837)	(35, 0.29327731092436976, 0.0872903518640532)	(35, 0.20855802278191493, 0.2292427606380493)	(35, 0.3504201680672269, 0.03903909724787008)	(35, 0.47202185142716807, 0.00419903248636048)	(35, 0.17703081232493, 0.30898398457781456)	(35, 0.12801120448179273, 0.463653727429831)	(35, 0.25014005602240896, 0.14726517662123756)	(35, 0.010644257703081233, 0.9516085509642491)	(35, 0.3353880770485521, 0.048885579585828565)	(35, -0.07789297027526941, 0.6564917075313326)	(35, 0.3352714741564088, 0.0489690697863367)	(35, 0.22044367261307185, 0.20318792293393428)	(35, 0.3526610644257704, 0.03771970697760633)	(35, 0.3905801294474521, 0.020352569379521804)	(32, 0.36950146627565983, 0.037401177329452855)	(32, 0.26796187683284456, 0.1381318776400173)	(31, 0.3004032258064516, 0.10058618694746227)	(31, 0.3842741935483871, 0.032814640355155564)	(35, 0.16834733893557424, 0.33368965043055054)	(35, 0.07226890756302522, 0.6799279773129598)	(35, 0.2045390946077218, 0.2385437766857517)	(35, -0.11908097973737229, 0.49565773924849543)	(32, 0.28995601173020524, 0.10744600542548294)	(32, 0.10447214076246333, 0.569334612956159)	(31, 0.1713709677419355, 0.35663940348354806)	(31, -0.36250000000000004, 0.045056682803500836)	(25, -0.005384615384615384, 0.9796204078469652)	(32, -0.028411694739434962, 0.877328002145648)	(35, 0.2582813928877442, 0.1341148659013436)	(35, -0.020211302086361082, 0.9082542887110719)	(35, 0.495867773459798, 0.0024517858771655634)	(35, 0.1184873949579832, 0.49782411297939066)	(35, -0.4075630252100841, 0.015091737065998754)	(35, 0.42072829131652667, 0.01184592973523301)	(35, 0.4484593837535014, 0.006893586559016838)	(35, 0.3070028011204482, 0.07283021937746953)	(35, 0.20183486288028166, 0.24494319283211907)	(35, 0.33109243697478996, 0.05203747341536285)	(35, 0.4940121869387602, 0.0025601523006822564)	(35, 0.1843137254901961, 0.2891773512191943)	(35, 0.1434173669467787, 0.4111246679757191)	(35, 0.22072829131652663, 0.2025903539681827)	(35, -0.03669467787114846, 0.8342336632821714)
MGYA00142614	(48, 0.27397334888453667, 0.059518967451800894)	(48, -0.1931176726009553, 0.1884730799015966)	(45, -0.2567852437417655, 0.08860955702328299)	(45, 0.5140414339365318, 0.0003039459960394516)	(45, -0.03359683794466403, 0.8265767232534259)	(45, 0.00013175230566534913, 0.9993146574101583)	(45, 0.004479725948607635, 0.9767007767396876)	(45, -0.03834244688470977, 0.8025386713148484)	(45, 0.15810276679841895, 0.29960427425663155)	(45, -0.02753804604434482, 0.8574929663250015)	(45, 0.2863921078028229, 0.056484467554586304)	(45, 0.25713345712071217, 0.0881630398133475)	(45, 0.4681384109137723, 0.001182949390310271)	(45, 0.36541568843940136, 0.013574606588209684)	(45, 0.5490394939444421, 9.403342080765929e-05)	(45, 0.4741997594360975, 0.000999231356468061)	(45, 0.49873160486807516, 0.0004885133840936023)	(45, 0.3350965532927325, 0.02444035987940229)	(45, 0.6386034255599472, 2.3562589194180005e-06)	(45, 0.613583755348606, 7.400115359760338e-06)	(36, 0.3498069498069499, 0.036496316510440815)	(36, 0.19499324321219627, 0.25443185213006264)	(32, 0.5516862170087976, 0.0010637722154746346)	(32, 0.3684017595307918, 0.038015606670817964)	(45, 0.5522240826938923, 8.396059221621929e-05)	(45, 0.5071499451565865, 0.0003773633586722959)	(45, 0.6103750677642699, 8.509653513249429e-06)	(45, 0.509768059332228, 0.000347773947780977)	(36, 0.501930501930502, 0.0018143801475516998)	(36, 0.48674388674388674, 0.0026095085215456213)	(32, 0.5190615835777126, 0.0023342602579035257)	(32, 0.219941348973607, 0.22644986689726715)	(28, 0.42145593869731796, 0.02550450466745098)	(42, 0.06094497203002106, 0.7014189737106546)	(48, 0.5469644749212176, 5.756762331741079e-05)	(48, -0.10002725028513272, 0.49876059834036424)	(48, 0.2545938193517886, 0.0807613055052936)	(48, -0.2127659574468085, 0.14652586307139517)	(45, -0.1745718050065876, 0.25140522682226024)	(45, -0.09459815546772068, 0.5364995042356457)	(45, -0.06851119894598155, 0.6547448736327812)	(45, -0.0451925294227182, 0.7681616898470904)	(45, -0.1160814285409942, 0.44763859214782564)	(45, 0.07971014492753623, 0.6027189802596082)	(45, -0.06891099560379109, 0.652857508518067)	(45, 0.25594729560657253, 0.08969127067206675)	(45, 0.22352554755342277, 0.13994171882061585)	(45, 0.40079079605540013, 0.006365313169134863)	(45, 0.3029424562228905, 0.04309143445952932)
MGYA00142617	(51, 0.3015477963965122, 0.031521373264146335)	(51, -0.2767420814479638, 0.04930780241333493)	(47, -0.25208140610545793, 0.08738165935982266)	(48, 0.3434498714175711, 0.016849800304257506)	(48, 0.1374294398610508, 0.35161001160758165)	(48, 0.20321320017368652, 0.1659627051342303)	(48, 0.12483716891011723, 0.39788022966581105)	(48, 0.02855049258792899, 0.8472497278338893)	(48, 0.1945288753799392, 0.18520196433741806)	(48, -0.007981106309089594, 0.9570642424897907)	(48, 0.2845510819070963, 0.049973241174981316)	(48, 0.23689067558995963, 0.10498919090855356)	(48, 0.34719357494807096, 0.015616384324450734)	(48, 0.2552660212195832, 0.07993636151276687)	(48, 0.41287521614319117, 0.0035407202382139588)	(48, 0.3471034711671082, 0.01564514234985709)	(48, 0.40163934662926476, 0.004662027790466689)	(48, 0.23146682465024684, 0.11343075110817524)	(48, 0.44547576464692, 0.0015090528843090735)	(48, 0.40965066505770215, 0.0038352628981978515)	(38, 0.2721304300251669, 0.09836208748129567)	(38, 0.11784659153080204, 0.4810285936270575)	(35, 0.34145658263305323, 0.04469522725923012)	(35, 0.2728291316526611, 0.11280504411840864)	(48, 0.39963087848150386, 0.004892282996131721)	(48, 0.36391271520510754, 0.011001667459002837)	(48, 0.4392312705633052, 0.0017884918044793225)	(48, 0.31921320456757935, 0.027001919034916135)	(38, 0.36338767917715287, 0.024927584764313435)	(38, 0.37192252981726664, 0.021489636534630516)	(35, 0.2927170868347339, 0.08792430867611888)	(35, 0.050140056022408966, 0.7748478120309563)	(32, 0.16458944281524926, 0.3680264724933848)	(45, 0.11555438459756175, 0.449717162063509)	(51, 0.3549481880642049, 0.010593997539399073)	(51, 0.0792765983802061, 0.5802742113427866)	(51, 0.2968863191296893, 0.03437994173442633)	(51, -0.22217194570135745, 0.11712742221160338)	(47, -0.21253469010175763, 0.1514940196501601)	(48, 0.11821537125488493, 0.42357014635074086)	(48, 0.19018671298306553, 0.19539814970851122)	(48, 0.11995223621363439, 0.4167426343776909)	(48, 0.001194127066415281, 0.9935730507880651)	(48, 0.17564046895353888, 0.23243644167266914)	(48, 0.013953362730857318, 0.925007471779926)	(48, 0.27260883886635595, 0.060850278310776315)	(48, 0.22994246145716524, 0.11589385589332837)	(48, 0.31777223072951966, 0.027739284928988167)	(48, 0.2222584200070127, 0.1289328884339159)
MGYA00142619	(41, 0.3806951839517594, 0.014068752841246533)	(41, -0.02125435540069687, 0.8950631543275183)	(40, -0.4872420262664166, 0.0014293746095090925)	(40, 0.3495658666265859, 0.02703456681033721)	(40, -0.050093808630394004, 0.7588681491296586)	(40, 0.028330206378986873, 0.8622356457670748)	(40, 0.010506566604127581, 0.9486963542450035)	(40, -0.057510085626956024, 0.7244753609362088)	(40, 0.12195121951219516, 0.4534749321032172)	(40, 0.03707354194276199, 0.8203331678757495)	(40, 0.28190815735314345, 0.07801079124934798)	(40, 0.26014353422305053, 0.10498118140764708)	(40, 0.3162437266014797, 0.046808646475324164)	(40, 0.23894178927735651, 0.13757435169617865)	(40, 0.43002406461064074, 0.0056145164677149076)	(40, 0.32919602496440126, 0.03806014618627435)	(40, 0.36019891795761083, 0.02242468060792206)	(40, 0.21346341227131532, 0.1859836136438253)	(40, 0.45614035288460064, 0.0030945874715972814)	(40, 0.42263349797132616, 0.006591362942932967)	(33, 0.17947860962566847, 0.31759266666718405)	(33, 0.06935739975748816, 0.7013285929164439)	(32, 0.3005865102639296, 0.09459648677173425)	(32, 0.2595307917888563, 0.15144946460068215)	(40, 0.3899807687577429, 0.012860195289989357)	(40, 0.351142174034215, 0.026305341081947403)	(40, 0.4414988974808284, 0.0043460783826216026)	(40, 0.24962464293014883, 0.1203253740615717)	(33, 0.3245320855614974, 0.06538137022809824)	(33, 0.3663101604278075, 0.03602435952587884)	(32, 0.35153958944281516, 0.04849852690239196)	(32, 0.0909090909090909, 0.6207230048851273)	(26, 0.1323076923076923, 0.5193795608620919)	(37, -0.03615886213910876, 0.8317434886708321)	(41, 0.38956400577045636, 0.011814832313789228)	(41, 0.20841375539127313, 0.190994456555747)	(41, 0.39628887684131653, 0.01031790258875864)	(41, -0.06689895470383277, 0.6777164937145223)	(40, -0.49455909943714826, 0.0011791755845285512)	(40, -0.08742964352720452, 0.5916485886591233)	(40, -0.01106941838649156, 0.9459518810567686)	(40, 0.0016885553470919327, 0.9917494507778776)	(40, -0.10451261890445189, 0.5210050031297045)	(40, 0.07729831144465292, 0.6354388926055927)	(40, 0.020460840869676235, 0.9002739697768879)	(40, 0.3045170977598348, 0.05606700281412594)	(40, 0.29025751708839465, 0.069236130054081)	(40, 0.3215910693532698, 0.04301824683496585)	(40, 0.24034898473835392, 0.1352031054941584)
MGYA00142622	(47, 0.4023713371251825, 0.005050037119497869)	(47, -0.0786308973172988, 0.5993294031290805)	(44, -0.33643410852713174, 0.025552731591712518)	(45, 0.31565778740801725, 0.03466531512094577)	(45, 0.04637681159420289, 0.7622607480962542)	(45, 0.09670619235836626, 0.5274172469109474)	(45, 0.10230903526746556, 0.5036516616349827)	(45, 0.02832954521854789, 0.8534411491621648)	(45, 0.20382081686429512, 0.17929041250808736)	(45, 0.0998385514852467, 0.5140630444055792)	(45, 0.2515482957666646, 0.09553908300692547)	(45, 0.22137304184808615, 0.14389783331637657)	(45, 0.28554487005047785, 0.05725109477467873)	(45, 0.19343787228154197, 0.20295757415124488)	(45, 0.32507721894082814, 0.02934065663203542)	(45, 0.21977888791224043, 0.1468806271362393)	(45, 0.41690829070719754, 0.0043857980998878105)	(45, 0.2913662558551076, 0.0521482688127886)	(45, 0.43678766811963193, 0.0027008902673311057)	(45, 0.4158754486933864, 0.004494175286133616)	(37, 0.27904220009483166, 0.09442636432898785)	(37, 0.16169758786036248, 0.33901092015509515)	(35, 0.3798319327731093, 0.024410764091426927)	(35, 0.2439775910364146, 0.1578266809489713)	(45, 0.38107787918134833, 0.009803664735339826)	(45, 0.3519567826049037, 0.01774121024503623)	(45, 0.38704072866781386, 0.008626058781332352)	(45, 0.26324582757146925, 0.0806065849009347)	(37, 0.4220009483167378, 0.009278681291695992)	(37, 0.42128971076339494, 0.009410552530437188)	(35, 0.34817927170868346, 0.040395613455852485)	(35, 0.09635854341736695, 0.5818766113490357)	(29, 0.07241379310344825, 0.7089269439504184)	(43, -0.09219965290954249, 0.5565103308722508)	(47, 0.4406475867440972, 0.0019359095000088733)	(47, -0.012833175058483633, 0.9317731193997186)	(47, 0.4235396437785987, 0.003012418140640635)	(47, -0.0851063829787234, 0.5695038532105314)	(44, -0.30570824524312895, 0.04358495251760992)	(45, 0.04189723320158102, 0.7846485880798076)	(45, 0.09407114624505929, 0.5387818668045375)	(45, 0.1014526170714082, 0.507248668694072)	(45, 0.006456501003296961, 0.9664244548880687)	(45, 0.16982872200263505, 0.264716484529262)	(45, 0.09127154706737074, 0.5509844626248757)	(45, 0.24575043038492903, 0.10369108294837856)	(45, 0.22045065417371915, 0.1456181853296247)	(45, 0.264461723207803, 0.07916580727995423)	(45, 0.16339438803073028, 0.2835104564530603)
MGYA00142630	(44, 0.3428128433013695, 0.02272568119772508)	(44, 0.11909795630725864, 0.44129387265317177)	(41, -0.24285714285714288, 0.12602614429595083)	(42, 0.4062024498442043, 0.007602807752880661)	(42, 0.22259136212624583, 0.1565210924316753)	(42, 0.2606757961267321, 0.09544361326972366)	(42, 0.3092758502517324, 0.04626031004831616)	(42, 0.20606944630179722, 0.19043829778040056)	(40, 0.37335834896810505, 0.01764567475885143)	(40, 0.16457121700902563, 0.3102131182147345)	(42, 0.25731903684882435, 0.09994385714959829)	(42, 0.232503523052499, 0.13841665406094997)	(42, 0.32381812610695104, 0.0364398965231237)	(42, 0.2036331867404343, 0.1958487831593939)	(40, 0.47043125609592124, 0.002189401446216279)	(40, 0.2217949165377166, 0.16898436697868033)	(42, 0.5277283158965939, 0.00032875513766508475)	(42, 0.383791964890312, 0.01210370474049912)	(40, 0.6110329326074464, 2.8168576951161036e-05)	(40, 0.584900406136875, 7.381312991332416e-05)	(33, 0.3699866310160428, 0.03406358757856266)	(33, 0.16510695187165778, 0.35850390731731974)	(30, 0.5003337041156841, 0.004866855276240418)	(30, 0.3971078976640712, 0.029790260179653166)	(42, 0.4774148030031607, 0.0013883518760186718)	(42, 0.4232423741928819, 0.005226445557506201)	(40, 0.5354157539349975, 0.0003708169134103962)	(40, 0.3429109516406905, 0.03030030475476518)	(33, 0.3415775401069519, 0.05171236850952705)	(33, 0.3054812834224599, 0.08384668555519573)	(30, 0.3521690767519466, 0.056313580681743504)	(30, -0.1884315906562848, 0.31866868599863063)	(25, 0.03923076923076923, 0.8523014444616794)	(40, -0.013697987657345463, 0.9331435951213529)	(44, 0.4830672754908689, 0.0008957477966933216)	(44, 0.22322857057460976, 0.14523927758327054)	(44, 0.34619586478131725, 0.021335844404960766)	(44, 0.14376321353065538, 0.35184691343993935)	(41, -0.1986062717770035, 0.21319871347956915)	(42, 0.19277206061097155, 0.22128624289091486)	(42, 0.24187667125840698, 0.12277015347231404)	(42, 0.2744255841070141, 0.07862013526323137)	(42, 0.14456464498718297, 0.36102010464828105)	(40, 0.3452157598499062, 0.029134319133210386)	(40, 0.2249953126497397, 0.16276154002019166)	(42, 0.204119765442323, 0.19475961608130948)	(42, 0.17979083034788643, 0.2545663187845185)	(42, 0.2492093918173455, 0.11148665803025122)	(42, 0.12870006664956957, 0.41662702287128517)
MGYA00142634	(43, 0.36804349572572487, 0.015173314875514661)	(43, 0.02567200241618846, 0.8701965508035484)	(42, -0.24560408394781622, 0.11693182245135807)	(42, 0.36651276983758146, 0.016971383026104504)	(42, 0.1386435459038976, 0.3812275677315138)	(42, 0.1652216189935986, 0.2957216060528756)	(42, 0.2101126326877887, 0.18169428788240607)	(42, 0.19877638685737656, 0.2069561887139924)	(42, 0.2046025443643141, 0.19368318548656713)	(42, -0.031209470786671852, 0.844450318707585)	(42, 0.11255165707803258, 0.477911824304582)	(42, 0.07511546876266105, 0.6363689228704792)	(42, 0.291629527590957, 0.060944037540532306)	(42, 0.15711854792966537, 0.3203666176166209)	(42, 0.4249608699096492, 0.00502725377517967)	(42, 0.2754006958289948, 0.07752149942450698)	(42, 0.43846497637889736, 0.0036786379654624095)	(42, 0.3152265742564399, 0.04201026769617388)	(42, 0.5035050079747858, 0.0006761807467684972)	(42, 0.49339411895660534, 0.0008996625720177349)	(36, 0.28725868725868725, 0.08936852737807932)	(36, 0.20694980694980697, 0.22587994385963792)	(32, 0.30425219941348974, 0.090448057560338)	(32, 0.2947214076246334, 0.10153278168482452)	(42, 0.41674094481808605, 0.006043370596184511)	(42, 0.3710396240175027, 0.01555907630453451)	(42, 0.4687796344220056, 0.0017402543312085965)	(42, 0.2851465181526396, 0.0671901916057612)	(36, 0.3418275418275419, 0.041299718548149754)	(36, 0.3482625482625483, 0.03738869053948777)	(32, 0.2129765395894428, 0.2418678522994936)	(32, -0.16165689149560114, 0.376739078723747)	(27, 0.12026862026862026, 0.5501478713750526)	(40, -0.007786481550852216, 0.9619672015453224)	(43, 0.288745422488417, 0.06040104794850553)	(43, -0.15128004142791415, 0.3328614704575671)	(43, 0.3805029082810685, 0.01183329210344914)	(43, 0.008154636061612805, 0.9586094679669235)	(42, -0.23053237176890043, 0.14188716891547068)	(42, 0.106069200226886, 0.5037813771490767)	(42, 0.12794749209950573, 0.41937995320301424)	(42, 0.1768900413256624, 0.2624379448872069)	(42, 0.15283011235752636, 0.33391713427778824)	(42, 0.18596548091726767, 0.2383413128814551)	(42, -0.04069390736340071, 0.7980483714912074)	(42, 0.1185479296653432, 0.4546196986401705)	(42, 0.08629770683088892, 0.5868472159704352)	(42, 0.2352321529859817, 0.13371683723956782)	(42, 0.10153148043108338, 0.5223037081303941)
MGYA00142635	(44, 0.24041175303800555, 0.11596076378999969)	(44, 0.007329105003523607, 0.9623404344952244)	(43, -0.41543340380549687, 0.005599870374236489)	(43, 0.24491662882927606, 0.11344073065012023)	(43, 0.01676230745998188, 0.9150378953906686)	(43, 0.05783751132588342, 0.7125759566516005)	(43, -0.0200845665961945, 0.8982794028174673)	(43, -0.09756097588790244, 0.5336880352961096)	(43, 0.07414678344910902, 0.6365434896781764)	(43, 0.008158024649359975, 0.9585922833663052)	(43, 0.25675880069320794, 0.09650042670652609)	(43, 0.1966470344132687, 0.2062707711275169)	(43, 0.29814227798140736, 0.052154461174513)	(43, 0.18471530191046667, 0.23569966534169062)	(43, 0.3933514830416399, 0.009067461924301707)	(43, 0.3338147478845575, 0.028695400377794576)	(43, 0.28243468076252876, 0.06650076086820682)	(43, 0.1346158846476186, 0.3894303983900972)	(43, 0.36177603365243083, 0.017135515566141683)	(43, 0.32527097521784076, 0.03330822567871226)	(35, 0.1504201680672269, 0.3884115729204489)	(35, 0.048602843455557064, 0.7815808587441644)	(33, 0.24966577540106955, 0.16114713227811064)	(33, 0.22159090909090912, 0.21522054403472485)	(43, 0.3064491803567759, 0.04564269964248056)	(43, 0.2538891435089897, 0.10041447587690394)	(43, 0.35047897400994954, 0.02121455815047875)	(43, 0.20762110822590701, 0.1815638783528329)	(35, 0.37030812324929974, 0.028544669996939477)	(35, 0.3910364145658263, 0.020193541275038644)	(33, 0.40340909090909094, 0.019913867138251138)	(33, 0.1677807486631016, 0.3506636960656433)	(26, 0.10564102564102562, 0.6075215129314938)	(39, -0.006478388534050699, 0.9687775101422857)	(44, 0.3305260934431596, 0.028426960532680758)	(44, 0.025776963111323353, 0.8680860108992712)	(44, 0.22532432924031254, 0.14140172833457446)	(44, -0.04087385482734319, 0.7922182114786684)	(43, -0.3877982482633645, 0.010185902369580311)	(43, -0.006342494714587738, 0.9678018676230156)	(43, 0.026578073089700994, 0.8656564699744844)	(43, -0.025067955300513436, 0.873225570780402)	(43, -0.13592086424011177, 0.38480770423838084)	(43, 0.03397765025672002, 0.8287513700931243)	(43, 0.00015107453054370325, 0.9992328588061272)	(43, 0.3001057276337672, 0.05055157847088664)	(43, 0.25811811199099555, 0.0946879202586513)	(43, 0.32004229333465156, 0.0364209403384671)	(43, 0.2171877384687253, 0.16181538750507024)
MGYA00142643	(39, 0.2645674240949592, 0.10360606678891934)	(39, 0.023886639676113364, 0.885232712797974)	(39, -0.07753036437246963, 0.6389758045007539)	(39, 0.47583886972110967, 0.0022005453860235048)	(39, 0.19554655870445345, 0.23286336474306019)	(39, 0.22550607287449395, 0.1674879715380602)	(39, 0.2424211754711498, 0.13702925353941967)	(39, 0.20255086650992887, 0.21622023254460684)	(37, 0.4151256519677572, 0.010621907191671496)	(37, 0.17438207605761966, 0.3019532065795822)	(39, 0.3514937159421553, 0.028220513766375466)	(39, 0.34602536081081664, 0.030945528520996968)	(39, 0.4181266358758741, 0.008077351417413794)	(39, 0.3230543819767995, 0.04485820532221063)	(37, 0.5433711097338387, 0.0005100842779379219)	(37, 0.2843912507619783, 0.08801974472167025)	(39, 0.5744950494890159, 0.00013096133839042264)	(39, 0.4341226993878009, 0.005757642633041544)	(37, 0.7186722042205814, 5.457252762088319e-07)	(37, 0.6396032599769961, 2.027067987839982e-05)	(30, 0.40200222469410457, 0.02765522863370588)	(30, 0.2645161290322581, 0.15778578788213551)	(27, 0.5647130647130647, 0.0021495406188416872)	(27, 0.38583638583638585, 0.04684186821145093)	(39, 0.518784876626811, 0.0007153181179220988)	(39, 0.4331139795691725, 0.0058846650775212965)	(37, 0.597458038876387, 9.453098242353932e-05)	(37, 0.3393114755103033, 0.03992647597271536)	(30, 0.36462736373748605, 0.047581500312219464)	(30, 0.2596218020022247, 0.1659071671041031)	(27, 0.3223443223443223, 0.10104635122839975)	(27, -0.221001221001221, 0.2679547075673537)	(23, 0.21936758893280633, 0.314560063907499)	(34, 0.061735942041104566, 0.7287072756140656)	(39, 0.460650843243926, 0.0031667769930142837)	(39, -0.08263099002245486, 0.6170062541063603)	(39, 0.3146863965124888, 0.051037240250152896)	(39, -0.04008097165991903, 0.8085794571059003)	(39, -0.07753036437246963, 0.6389758045007539)	(39, 0.19979757085020244, 0.22266159862854343)	(39, 0.22186234817813766, 0.17464190705530386)	(39, 0.2553772967489399, 0.1166276864365854)	(39, 0.18514019732466766, 0.25916317953662016)	(37, 0.4160739687055476, 0.010427340588918204)	(37, 0.160275028436371, 0.343333858214246)	(39, 0.3462278924823477, 0.030840877772725563)	(39, 0.3407595373510091, 0.03377069888938554)	(39, 0.39139245523377414, 0.013743334993804666)	(39, 0.2938883437293643, 0.06937722016663339)
MGYA00142645	(36, 0.30825664521003965, 0.06738535902983309)	(36, 0.059459459459459456, 0.7304919558780063)	(34, -0.5034377387318563, 0.002404451930022654)	(35, 0.4366286519642139, 0.008731289226655416)	(35, 0.08403361344537816, 0.6312665993666893)	(35, 0.1596638655462185, 0.359574643959091)	(35, 0.23417366946778712, 0.17573933247594842)	(35, 0.08039215686274512, 0.6461781815971172)	(35, 0.3019607843137255, 0.07790729593357243)	(35, 0.20930233379721672, 0.2275476012705125)	(35, 0.3022620639109284, 0.0775964050772544)	(35, 0.29637929899699933, 0.08384354197969242)	(35, 0.31682891036446714, 0.06368059538998232)	(35, 0.1708803141665119, 0.3263607606591621)	(35, 0.3973335966580689, 0.01810229860051131)	(35, 0.21453206208251913, 0.21587717364657752)	(35, 0.5925199665917925, 0.00017670126149550055)	(35, 0.4121534757406575, 0.013884272336990553)	(35, 0.6126050420168068, 9.167086852383626e-05)	(35, 0.6251241923358486, 5.9505235199232717e-05)	(30, 0.4700778642936596, 0.008761795091368261)	(30, 0.2847925259585236, 0.12716473135257458)	(29, 0.5078817733990146, 0.004913881379517606)	(29, 0.42463054187192106, 0.021676234862623538)	(35, 0.5084389675610149, 0.0018173668713573118)	(35, 0.42860144372912, 0.010203052066574568)	(35, 0.5231325021724257, 0.0012620133032773748)	(35, 0.3035460197790618, 0.07628227933167357)	(30, 0.32146829810900995, 0.0832281590244245)	(30, 0.3263626251390434, 0.0783802502072956)	(29, 0.4251231527093595, 0.021508225538002232)	(29, -0.04876847290640393, 0.8016414303708648)	(23, 0.04545454545454545, 0.836836496093119)	(33, -0.12250355186081643, 0.4970366859330756)	(36, 0.4375925556551118, 0.007608454766464773)	(36, -0.014512071202974803, 0.9330534151839616)	(36, 0.34480983403661636, 0.03944791966519846)	(36, 0.06332046332046333, 0.7137061606427083)	(34, -0.4973262032085561, 0.002767611901371114)	(35, 0.103921568627451, 0.5524503560268361)	(35, 0.18011204481792717, 0.3005023374103945)	(35, 0.23529411764705888, 0.17362204236684267)	(35, 0.07226890756302522, 0.6799279773129598)	(35, 0.3210084033613445, 0.06007464817691212)	(35, 0.24740824731317584, 0.1518815969980674)	(35, 0.31991035865271567, 0.06100598429630565)	(35, 0.316268647039331, 0.06417666140095274)	(35, 0.3031024588986326, 0.07673429144769559)	(35, 0.14931017614877184, 0.39196228368522623)
MGYA00142646	(53, 0.453269899062619, 0.0006535321018680338)	(53, -0.06837606837606838, 0.626622984593657)	(51, -0.3587330316742081, 0.009737229729263277)	(51, 0.45962566624902107, 0.0006912438423543269)	(51, 0.19357466063348414, 0.17350054405788104)	(51, 0.23266968325791856, 0.10037532015505901)	(51, 0.3008665355189833, 0.031926384736653136)	(51, 0.2544459027900337, 0.07157004872079616)	(51, 0.3203619909502262, 0.021911670375064387)	(51, 0.17990496047880639, 0.2064943582240421)	(51, 0.2760695944053718, 0.049885070664069976)	(51, 0.27299260171244194, 0.05259681810918413)	(51, 0.29670354540501936, 0.03449625755859918)	(51, 0.24771472632906374, 0.07966896835201749)	(51, 0.377763986458545, 0.006276623753987842)	(51, 0.1932810890268372, 0.17416637220680303)	(51, 0.5221070781701511, 8.51089911630505e-05)	(51, 0.42146641058747575, 0.002069076058507638)	(51, 0.5603674563633168, 1.9007202976063128e-05)	(51, 0.5649166475299033, 1.570627538212589e-05)	(43, 0.3568408335850196, 0.01882764761744574)	(43, 0.273180308064029, 0.07631772477318932)	(40, 0.3936210131332083, 0.011974324827154473)	(40, 0.4187617260787993, 0.007159280221366343)	(51, 0.471911129331851, 0.00047233075707021107)	(51, 0.4335233975579888, 0.001483278080227245)	(51, 0.48432442015373545, 0.0003167636330532305)	(51, 0.24519773263536168, 0.08287653128247276)	(43, 0.22712171549380852, 0.14301126054361218)	(43, 0.3068559347629115, 0.045341619549043255)	(40, 0.08630393996247655, 0.5964479851956257)	(40, -0.18424015009380865, 0.2550942718245955)	(33, 0.23930481283422458, 0.1798296835405918)	(46, 0.14450474925719578, 0.33798807888692217)	(53, 0.4449864939309929, 0.00084210910407221)	(53, 0.10141449740988852, 0.4699443278407762)	(53, 0.4419804868817318, 0.0009218154825612127)	(53, -0.03209159812933397, 0.8195544379907782)	(51, -0.3406334841628959, 0.014447483761175134)	(51, 0.1981900452488688, 0.163273867107358)	(51, 0.2314027149321267, 0.10229288293579314)	(51, 0.27950858623864644, 0.046989865107114136)	(51, 0.22258925766035492, 0.11642327804802181)	(51, 0.31529411764705884, 0.024218061485518798)	(51, 0.20411858409041936, 0.15079290584948177)	(51, 0.28629607012010944, 0.04167741108388792)	(51, 0.28837756517709145, 0.040150695440689214)	(51, 0.2435801715594356, 0.08499083333518953)	(51, 0.19540229965087638, 0.16939682507465648)
MGYA00142651	(40, 0.38588920023741013, 0.013921718589942964)	(40, 0.03696060037523453, 0.8208715736190689)	(38, -0.42094321041689464, 0.008495284881121914)	(38, 0.40571200669312035, 0.011498774772377977)	(38, 0.33318743845059634, 0.040942212104127504)	(38, 0.38089506510559135, 0.01831097626136355)	(38, 0.3592296750191487, 0.02676081459980168)	(38, 0.24128686363193266, 0.14446398883017186)	(37, 0.3111848739981316, 0.060827930078773816)	(37, 0.10413950354640074, 0.5396214370201096)	(38, 0.2250916455740977, 0.17423615927409428)	(38, 0.234940088987646, 0.1556510425549515)	(38, 0.2990643983247492, 0.06815662736447005)	(38, 0.19358721936883652, 0.2442034897819178)	(37, 0.4026736134401172, 0.013477027744081726)	(37, 0.17608035522618146, 0.2971954988294457)	(38, 0.5597811292935378, 0.0002580110951340345)	(38, 0.4654946462545846, 0.0032292779481093545)	(37, 0.5081209282892464, 0.0013241955136726678)	(37, 0.46110215136187777, 0.004075062450789479)	(29, 0.4054187192118226, 0.029118460333571985)	(29, 0.3241379310344827, 0.08626861756055404)	(28, 0.3382594417077176, 0.07830373495153656)	(28, 0.20032840722495895, 0.3067253931901872)	(38, 0.4056464414891493, 0.011513436007236167)	(38, 0.35530995293101375, 0.028589689618210606)	(37, 0.4155401075973755, 0.01053649673773888)	(37, 0.20109853830973903, 0.23267762545400097)	(29, 0.18571428571428567, 0.33477722973407675)	(29, 0.17290640394088666, 0.3697434890533642)	(28, 0.07443897099069512, 0.7065760403010417)	(28, -0.30596606458675424, 0.11331895414724917)	(23, 0.058300395256917006, 0.7916018249847689)	(36, 0.04955592781430527, 0.7740982213215608)	(40, 0.49148646801102125, 0.0012790729047099775)	(40, 0.12272528985019282, 0.45059175011574404)	(40, 0.41553689955056883, 0.007663993245771512)	(40, 0.05478424015009382, 0.7370584969232159)	(38, -0.39862129335813545, 0.013179174920292646)	(38, 0.3325309114782799, 0.04136620594704543)	(38, 0.3804573804573804, 0.018456321524473518)	(38, 0.38942991574570524, 0.015662777113650446)	(38, 0.2541992672185848, 0.12354429145673576)	(37, 0.29506253385956177, 0.0762448445280246)	(37, 0.1069861414565529, 0.5285322329447304)	(38, 0.21962028812212647, 0.1852216363437615)	(38, 0.23690977767035565, 0.15211389103632306)	(38, 0.2749904255360756, 0.09473820913639848)	(38, 0.16283650786932094, 0.32866827646516816)
MGYA00142653	(41, 0.19802239137588018, 0.21457480680115992)	(41, -0.16080139372822302, 0.3152125377756126)	(40, -0.5339587242026268, 0.00038742176642831604)	(40, 0.3839401565742835, 0.014452923030565152)	(40, 0.0551594746716698, 0.7353222208258376)	(40, 0.10375234521575986, 0.5240579151791435)	(40, 0.16866791744840529, 0.29815401890225723)	(40, 0.15873909442220163, 0.327905986136127)	(40, 0.2061913696060038, 0.20178403633574626)	(40, 0.06588766188308585, 0.6862599843040105)	(40, 0.29748112045484787, 0.062289564015538125)	(40, 0.24475819718281241, 0.1279694491642438)	(40, 0.30836343201989436, 0.05288155439399469)	(40, 0.15544819192484485, 0.3381613259485494)	(40, 0.4515951697657542, 0.003444104135737247)	(40, 0.45498566530518425, 0.003180303803586218)	(40, 0.44323513634585926, 0.004177718555323197)	(40, 0.34674766485024133, 0.028380033143188953)	(40, 0.5176845880742958, 0.0006236571124795557)	(40, 0.5469281206164761, 0.0002604715987995042)	(33, 0.36196524064171126, 0.038458498074859473)	(33, 0.3352552865386054, 0.0564887799700769)	(31, 0.3064516129032258, 0.09359124270791713)	(31, 0.36250000000000004, 0.045056682803500836)	(40, 0.38697875177428176, 0.013632040131942176)	(40, 0.31080257081895646, 0.05093787893909348)	(40, 0.47043125609592124, 0.002189401446216279)	(40, 0.3250166696270319, 0.04072370502771159)	(33, 0.20621657754010697, 0.24957818522163402)	(33, 0.2359625668449198, 0.18617014332469822)	(31, 0.28104838709677427, 0.1256297890997469)	(31, 0.051209677419354845, 0.784402860023638)	(24, 0.21739130434782608, 0.30753321054890737)	(37, -0.03307450660780142, 0.8459157533523141)	(41, 0.36857006002119874, 0.017732022943593134)	(41, -0.041682751078254636, 0.7958217609037658)	(41, 0.18739382483480788, 0.24070478220112923)	(41, -0.19947735191637633, 0.2111571434511517)	(40, -0.4975609756097562, 0.0010883209329334358)	(40, 0.028517823639774863, 0.861332143149837)	(40, 0.0703564727954972, 0.666178563213152)	(40, 0.16510318949343342, 0.3086299798953042)	(40, 0.12440191442307291, 0.4443811274654289)	(40, 0.16866791744840529, 0.29815401890225723)	(40, 0.06673237549697159, 0.6824472593394859)	(40, 0.33585065002471, 0.03411375986229564)	(40, 0.30320371532957063, 0.05718918411230696)	(40, 0.3302218681807204, 0.03742858032822123)	(40, 0.18856419177365003, 0.2439148708501666)
MGYA00142654	(47, 0.2968447513033656, 0.04274537702300063)	(47, -0.008556891766882516, 0.9544779347495915)	(46, -0.28054270736971937, 0.05896035248667033)	(46, 0.3642706689216315, 0.012818284939734442)	(46, -0.00770891150169596, 0.9594480769706548)	(46, 0.027320382362010485, 0.8569720468909006)	(46, 0.06685374205281602, 0.6588944119895355)	(46, 0.03373419673142153, 0.8238755454686782)	(44, 0.12233967582804792, 0.4288704636895415)	(44, 0.06272906744027013, 0.6858321355374515)	(46, 0.17152902122737573, 0.2543603624148807)	(46, 0.14451366297581494, 0.33795796372547626)	(46, 0.17880713144126656, 0.23445348756440543)	(46, 0.1563560117984169, 0.29942238065271637)	(44, 0.3141044504627411, 0.037854355068187344)	(44, 0.14654446521364528, 0.34250888712316707)	(46, 0.41196794063420145, 0.004444850375819994)	(46, 0.24198280021583768, 0.1051846895981941)	(44, 0.4806709686092393, 0.0009582025593831293)	(44, 0.43887241072427247, 0.002880970419242938)	(39, 0.20384615384615387, 0.21323482692426793)	(39, 0.07813765182186234, 0.6363436086204994)	(37, 0.36344238975817916, 0.027030157515561072)	(37, 0.22451398767188235, 0.18157520672362962)	(46, 0.378893483423146, 0.009413214626043477)	(46, 0.3152408585016603, 0.03284522792623888)	(44, 0.42778571991625225, 0.00377257185980094)	(44, 0.22313122614820677, 0.14541937470510935)	(39, 0.2953441295546559, 0.0679446319325319)	(39, 0.2884615384615385, 0.07492814905736057)	(37, 0.28733997155049784, 0.08463432733235407)	(37, -0.03532479848269321, 0.8355709526977076)	(31, 0.14477265926986035, 0.4371336387729544)	(44, -0.007541318715716804, 0.961250819466841)	(47, 0.3521147120664245, 0.015212868944945453)	(47, 0.04754117661157723, 0.7509939988422318)	(47, 0.2762530265442077, 0.06015461690493446)	(47, -0.045790934320074, 0.7598834202561251)	(46, -0.29201356768424297, 0.04893230045016834)	(46, -0.0465618254702436, 0.7586352520643949)	(46, -0.0017884674683934629, 0.9905882506928387)	(46, 0.039840883179076705, 0.7926415966399591)	(46, -0.016589577551649706, 0.9128638706013871)	(44, 0.08315715292459479, 0.5915070394308146)	(44, 0.04510854287839649, 0.7712423064026211)	(46, 0.1401961399675746, 0.3527392776690318)	(46, 0.12588663514026385, 0.4044887954673573)	(46, 0.13822241516380762, 0.35962592590921694)	(46, 0.1207056075303755, 0.4242538466646597)
MGYA00142656	(44, 0.40966912178786496, 0.005752583471586887)	(44, -0.17293868921775898, 0.2616052743458324)	(40, -0.23489681050656663, 0.14456175503691487)	(40, 0.5264594327093962, 0.00048389762204589706)	(40, -0.08799249530956849, 0.5892552946927676)	(40, -0.029268292682926834, 0.8577198853513489)	(40, 0.05065666041275797, 0.756240871623167)	(40, 0.002626764860528458, 0.9871655220731436)	(40, 0.14915572232645405, 0.3583136745859673)	(40, 0.029363478619478835, 0.8572619264253035)	(40, 0.2786116322701689, 0.0817054569577262)	(40, 0.2589118198874297, 0.1066966562199055)	(40, 0.5202626641651033, 0.0005792673058663719)	(40, 0.3977485928705442, 0.011033181157791595)	(40, 0.5601880403747774, 0.0001706271034119993)	(40, 0.4431295631460679, 0.004187791220000575)	(40, 0.5450621777924969, 0.00027605821755487725)	(40, 0.396067305745231, 0.01140863249790562)	(40, 0.6439024390243904, 7.372378902127464e-06)	(40, 0.6205253759786575, 1.942776020087711e-05)	(36, 0.3366795366795367, 0.04466125870613013)	(36, 0.17594439833074077, 0.3046818169154155)	(32, 0.5212609970674487, 0.002219178240620388)	(32, 0.3925953079178885, 0.026243469015696547)	(40, 0.5887429643527206, 6.439804255391912e-05)	(40, 0.5444652908067543, 0.00028121824505179924)	(40, 0.6185918219894457, 2.0975617631720302e-05)	(40, 0.4929299593435691, 0.001231245301863491)	(36, 0.50990990990991, 0.0014889155074442276)	(36, 0.5150579150579151, 0.001307279225329432)	(32, 0.5007331378299119, 0.0035122950263749247)	(32, 0.21700879765395892, 0.23285844991898313)	(27, 0.40109890109890106, 0.03812308913869299)	(41, 0.10088426274230941, 0.5302647781314334)	(44, 0.5193981468392508, 0.00030284204221233513)	(44, -0.102078630830273, 0.5096737740011315)	(44, 0.4151661442374527, 0.00507349877874366)	(44, -0.19887244538407325, 0.1956082631656813)	(40, -0.18742964352720454, 0.24681563233906414)	(40, -0.1382739212007505, 0.3948314784098307)	(40, -0.08742964352720452, 0.5916485886591233)	(40, -0.02326454033771107, 0.8866919604930247)	(40, -0.1002861298537472, 0.5380872541201916)	(40, 0.08348968105065667, 0.6085202332596835)	(40, -0.0331159998488052, 0.8392460052054626)	(40, 0.27335834896810507, 0.08787307308482417)	(40, 0.24840525328330212, 0.12220772023498361)	(40, 0.45234521575984993, 0.003384155361706827)	(40, 0.3318949343339588, 0.03641693031970041)
MGYA00142658	(49, 0.29428283568681907, 0.0401214597135213)	(49, 0.046836734693877544, 0.7492951815760341)	(47, -0.2738205365402405, 0.06254093490085784)	(47, 0.3046474071237615, 0.03733376921159724)	(47, 0.014454209065679928, 0.9231793131725046)	(47, 0.049259944495837184, 0.742295396228364)	(47, 0.10378422137261607, 0.48753937401294645)	(47, 0.04151248843663275, 0.7817407781828503)	(46, 0.15979031760715387, 0.28879917514271447)	(46, -0.08470341954016607, 0.5756951419832106)	(47, 0.1214293982909073, 0.41617418393478567)	(47, 0.0668439925829947, 0.6552943464476372)	(47, 0.25627385391681007, 0.08207270475760586)	(47, 0.11136810528966071, 0.45611155138660353)	(46, 0.3858622409505063, 0.008085975032617113)	(46, 0.3510847286225165, 0.016741034048035938)	(47, 0.32732846726232373, 0.0247108976737185)	(47, 0.16026923136445861, 0.28186515853986793)	(46, 0.4867398553725092, 0.000603340372270132)	(46, 0.48430526144176356, 0.0006486144631188587)	(40, 0.14258911819887432, 0.3800993262677639)	(40, 0.005253283302063791, 0.9743354352174323)	(36, 0.26383526383526384, 0.11998441950445825)	(36, 0.2285714285714286, 0.17996642909113802)	(47, 0.3670637239765141, 0.01114948543374065)	(47, 0.304845613233173, 0.03720400906594764)	(46, 0.4646398760629617, 0.0011415502836184517)	(46, 0.34379491725924766, 0.019316468106197197)	(40, 0.3363977485928706, 0.033804838939210956)	(40, 0.31031894934333965, 0.05131862714134866)	(36, 0.21853281853281856, 0.20038156278557967)	(36, 0.01673101673101673, 0.92284555932558)	(30, 0.17463848720800887, 0.35600182121961443)	(45, 0.008959747038351423, 0.9534191824003628)	(49, 0.32584957818416926, 0.022323609096449017)	(49, 0.012038585308576917, 0.9345691340966009)	(49, 0.33093419319300055, 0.02020044016810617)	(49, 0.027448979591836727, 0.8514898456659701)	(47, -0.23947733580018501, 0.10496331778473138)	(47, -0.018617021276595747, 0.9011523903681633)	(47, 0.012950971322849215, 0.9311483593774272)	(47, 0.06325344745495375, 0.6727402163293178)	(47, -0.01191026827012026, 0.9366693478691246)	(46, 0.1521430773974715, 0.31279339563964037)	(46, -0.08038496406470239, 0.5953814231337486)	(47, 0.12420492739469947, 0.4055190378962129)	(47, 0.07077599214670027, 0.6363960799872092)	(47, 0.19486527249540841, 0.18932470696867232)	(47, 0.05285070001804251, 0.7242261626463719)
MGYA00142662	(58, 0.37211522840634687, 0.0040233112956657505)	(58, -0.03503645144421545, 0.7940144218345002)	(56, -0.2544771018455229, 0.058401758422686044)	(56, 0.38977515674284935, 0.0029834583441215373)	(56, 0.16951469583048528, 0.2116712610700607)	(56, 0.2220779220779221, 0.09996784762399391)	(56, 0.238008168321974, 0.07732889281063814)	(56, 0.08972058479306419, 0.5108000902145515)	(56, 0.2185919343814081, 0.10554658680137821)	(56, 0.1529257008909918, 0.26049841380605804)	(56, 0.26932804765912083, 0.044721162707418965)	(56, 0.2661836085240144, 0.047373802806985894)	(56, 0.2590060844112713, 0.05391212779402606)	(56, 0.22222223520913092, 0.09974192408975827)	(56, 0.36411035771173733, 0.005803385684860707)	(56, 0.197538053083931, 0.1444765356611024)	(56, 0.44595611794616163, 0.0005717765377135015)	(56, 0.3190528677350348, 0.01654213517447009)	(56, 0.4766299256911543, 0.0002043634062011333)	(56, 0.4935149459604125, 0.00011114673681315534)	(46, 0.3127351218008017, 0.03433643425063593)	(46, 0.17557816836262718, 0.2431495835989187)	(43, 0.3684687405617639, 0.015047382173993797)	(43, 0.4012382965871338, 0.00766122869023453)	(56, 0.40337685513616045, 0.002051698801179169)	(56, 0.38208853745540233, 0.0036615486712819204)	(56, 0.41637074201084484, 0.0014136507876455514)	(56, 0.21732922592538423, 0.10762552071505492)	(46, 0.29053345667591735, 0.05014271263726334)	(46, 0.3488744989207524, 0.017489192818767027)	(43, 0.21911809121111447, 0.15802761468464935)	(43, -0.06659619450317125, 0.6713442967092363)	(36, 0.263466118056347, 0.12052276293176234)	(51, 0.21087404171030918, 0.13744645616778978)	(58, 0.379543182746597, 0.003299085972025111)	(58, 0.042235898398140535, 0.7529154760051914)	(58, 0.38322360494274743, 0.002985048604572554)	(58, -0.008705281614322189, 0.9482891046575825)	(56, -0.24237867395762133, 0.07188760465677228)	(56, 0.17600820232399178, 0.19443356048811863)	(56, 0.22139439507860562, 0.10104330732652049)	(56, 0.22156906307170554, 0.10076763687909901)	(56, 0.06702554924921862, 0.6235586089914649)	(56, 0.2159945317840055, 0.10985708288548408)	(56, 0.17200295130395254, 0.204943350998108)	(56, 0.27746257498689636, 0.03841941935468676)	(56, 0.2785562929469334, 0.03763102988876279)	(56, 0.21594093973481288, 0.10994742337779796)	(56, 0.1780512924567929, 0.18922308389041043)
MGYA00142670	(40, 0.28261788251179215, 0.07723270128797746)	(40, 0.1455909943714822, 0.370044948896894)	(38, -0.5428383849436481, 0.00042952916428069083)	(39, 0.5068369551021764, 0.0009924317707407488)	(39, -0.0257085020242915, 0.8765442001467483)	(39, 0.0714574898785425, 0.6655333948644842)	(39, 0.17267206477732794, 0.2931787806641802)	(39, 0.016195151597237566, 0.9220479094545042)	(39, 0.1993927125506073, 0.22361975677130774)	(39, 0.14569201846490407, 0.3761677873981216)	(39, 0.3620166099714064, 0.02353335505927832)	(39, 0.40514274974987935, 0.010510743101675513)	(39, 0.43045151722550895, 0.0062316243532178975)	(39, 0.3014780381697003, 0.062162823260542184)	(39, 0.4742203480239973, 0.002289386895478324)	(39, 0.31985110752568174, 0.047147895347421365)	(39, 0.6545528242691593, 6.177351831272106e-06)	(39, 0.43722199478797386, 0.0053820759582482195)	(39, 0.6540485829959515, 6.3149867241817125e-06)	(39, 0.6565936428339928, 5.647914859287162e-06)	(32, 0.4420821114369501, 0.011298040135009605)	(32, 0.23095958304314868, 0.20344344599021416)	(31, 0.5294354838709678, 0.002193344432048514)	(31, 0.4314516129032258, 0.015374017423899664)	(39, 0.5654991004754688, 0.00017586296561741878)	(39, 0.5033407675553223, 0.0010897899885101631)	(39, 0.5671967689978804, 0.00016645451836346502)	(39, 0.3844920116256211, 0.015659895144558695)	(32, 0.3698680351906158, 0.03719815855388945)	(32, 0.3724340175953079, 0.03580181846591948)	(31, 0.5044354838709678, 0.00380708014542501)	(31, 0.09677419354838711, 0.6045336455033253)	(25, 0.10769230769230768, 0.6083790310806795)	(37, -0.10468907628946687, 0.5374719055084396)	(40, 0.5307060901350255, 0.00042691790173295216)	(40, -0.10403880400008833, 0.5229065948892563)	(40, 0.3022284859131748, 0.058033982278999426)	(40, 0.1405253283302064, 0.38710423158269935)	(38, -0.5443702812123865, 0.00041063846177446194)	(39, -0.03643724696356275, 0.825699760412171)	(39, 0.0674089068825911, 0.6834671993813861)	(39, 0.15121457489878543, 0.35814285499273757)	(39, -0.017814666756961327, 0.9142802138343992)	(39, 0.19473684210526315, 0.23484201711528835)	(39, 0.16513112030316787, 0.31508479969272835)	(39, 0.3610042592723812, 0.0239540811281019)	(39, 0.40413039905085407, 0.010724292943965541)	(39, 0.4146588463207161, 0.008674442734205697)	(39, 0.28831747908237293, 0.07508010408025877)
MGYA00142671	(40, 0.1274279866573563, 0.4332914595212072)	(40, 0.027016885553470923, 0.8685649467067555)	(39, -0.07510121457489878, 0.6495479874452131)	(39, 0.5220436273164378, 0.0006528360596768126)	(39, 0.10303643724696357, 0.5325016125554519)	(39, 0.11518218623481782, 0.48502795476666505)	(39, 0.2134723419910877, 0.19194011861567284)	(39, 0.21801619433198383, 0.18242775900662805)	(37, 0.3440018966334755, 0.0370906572363245)	(37, 0.149842925993767, 0.37605531875267273)	(39, 0.3512856925617394, 0.028320420990577515)	(39, 0.35634744605686536, 0.025970784712849273)	(39, 0.4091921525459801, 0.009692412303837127)	(39, 0.31949788061234863, 0.04740604614550172)	(37, 0.5365575529504613, 0.0006184001224716065)	(37, 0.294720949167001, 0.07660166008454701)	(39, 0.6407452935431608, 1.1133680026488247e-05)	(39, 0.47971827646970094, 0.0019998204669778017)	(37, 0.7274451740510537, 3.3893227038197184e-07)	(37, 0.6913183934509726, 2.1650904213083307e-06)	(32, 0.46151026392961864, 0.007842296357805905)	(32, 0.327742646413611, 0.06707385322970601)	(28, 0.6278051450465244, 0.0003482799600550154)	(28, 0.4696223316912972, 0.011689303600223811)	(39, 0.5434298552367197, 0.0003500631802295942)	(39, 0.4549504041419185, 0.003615230025754979)	(37, 0.6358628693698958, 2.345531287897516e-05)	(37, 0.3577565032664806, 0.029706585879936975)	(32, 0.4233870967741935, 0.015754834326364188)	(32, 0.3284457478005865, 0.06645523518238068)	(28, 0.4625068418171866, 0.013207409213627232)	(28, -0.08264915161466885, 0.6758625823006525)	(23, 0.2440711462450593, 0.2617235917853156)	(36, 0.016861887126425952, 0.9222438768116523)	(40, 0.5163469211553083, 0.00064786495694668)	(40, -0.09937098506632727, 0.5418212037380169)	(40, 0.1360608104957044, 0.40251382871689534)	(40, -0.01782363977485929, 0.913075113633524)	(39, -0.07692307692307694, 0.6416123678561514)	(39, 0.10364372469635627, 0.5300755545812583)	(39, 0.11315789473684211, 0.49278436263362524)	(39, 0.20507110710002066, 0.21043788596410856)	(39, 0.19473684210526315, 0.23484201711528835)	(37, 0.35087719298245607, 0.03323219717453017)	(37, 0.14545670110312664, 0.3903446731346122)	(39, 0.31484106739683276, 0.050917136529365865)	(39, 0.31909294033273855, 0.04770339134827827)	(39, 0.35432274465881497, 0.02689047479552102)	(39, 0.26219883104752306, 0.10685092513769255)
MGYA00142674	(51, 0.1343259967664588, 0.3473375137489838)	(51, -0.05737556561085972, 0.6892189764282551)	(49, -0.2523469387755102, 0.08024599181458864)	(50, 0.3736832881731903, 0.007515226661586853)	(50, 0.14343337334933973, 0.32035690873689937)	(50, 0.1371908763505402, 0.3420858162209517)	(50, 0.19022691936841798, 0.18576708734450234)	(50, 0.1170792617151423, 0.41809745661305553)	(48, 0.251635139995511, 0.08447200745290342)	(48, 0.0499362227773663, 0.7360723734058648)	(50, 0.20228897499258605, 0.15888448149287324)	(50, 0.174111808521073, 0.2265555080284438)	(50, 0.2526809041088756, 0.07666297426003142)	(50, 0.1929699895124239, 0.1793851470901109)	(48, 0.3744293364030738, 0.00874465589358947)	(48, 0.2780535277066457, 0.05567694426157612)	(50, 0.4362946630505567, 0.0015381318217691524)	(50, 0.3130506401413834, 0.026857667250319232)	(48, 0.5511738381684532, 4.9105145214870976e-05)	(48, 0.5157984218938833, 0.00017533555848747975)	(37, 0.362968231389284, 0.02724545947514449)	(37, 0.3085768483874806, 0.06313875149790657)	(34, 0.439572192513369, 0.009290567974547321)	(34, 0.1939032781272143, 0.2718467545278509)	(50, 0.39731728080906553, 0.00427614516340834)	(50, 0.33442353721736057, 0.017610266573533033)	(48, 0.48198868604038425, 0.0005227753363650173)	(48, 0.3896696519989821, 0.0061873120810594096)	(37, 0.267425320056899, 0.1095651234765702)	(37, 0.24087245139876717, 0.1509666821401137)	(34, 0.27578304048892277, 0.11440048706376332)	(34, -0.002597402597402597, 0.9883681900580692)	(25, 0.23384615384615384, 0.26056462159440774)	(43, -0.025675880069320794, 0.8701771120215227)	(51, 0.500678796511648, 0.00018273916524499123)	(51, -0.04529108136578383, 0.7523164038682206)	(51, 0.13056957569785502, 0.3611086208777483)	(51, -0.03764705882352941, 0.793104406824268)	(49, -0.1953061224489796, 0.1786762239804605)	(50, 0.1144297719087635, 0.4287809515377121)	(50, 0.10722689075630251, 0.45858905333482425)	(50, 0.1896025947151008, 0.1872420490279454)	(50, 0.10286455233545315, 0.4771745983966361)	(48, 0.22422449597097846, 0.12549632702635474)	(48, 0.07604418272944584, 0.6074569893180606)	(50, 0.15103153564338312, 0.2951166239024995)	(50, 0.12583557108523832, 0.3838879520325317)	(50, 0.18459409911969046, 0.19937837818174456)	(50, 0.12713995820355065, 0.3789380018219828)
MGYA00142676	(50, 0.47482050051175534, 0.0004938788968068736)	(50, -0.16427370948379352, 0.25429647828886726)	(46, -0.3702127659574468, 0.011325328709225622)	(47, 0.5250880482989536, 0.00015099452594014687)	(47, 0.06059204440333025, 0.6857829201347189)	(47, 0.13101295097132284, 0.380060001932917)	(47, 0.08845975948196115, 0.554332594653234)	(47, 0.029666040798479443, 0.8430864808454357)	(46, 0.23761948812827624, 0.11180535368886134)	(46, 0.05558640642410897, 0.71368327161486)	(47, 0.3983571186077582, 0.0055496117166603035)	(47, 0.4164064100695097, 0.0035984918170287004)	(47, 0.4661576621756195, 0.0009584741675690786)	(47, 0.41992604427720054, 0.003297862374656583)	(46, 0.4666417751729499, 0.001079354965016855)	(46, 0.3755318735425414, 0.010117841241059602)	(47, 0.5901876341259626, 1.2641389308495722e-05)	(47, 0.40310966123631653, 0.004962558283722715)	(46, 0.6105217724699021, 6.625925398581847e-06)	(46, 0.5604657808880612, 5.104490180745662e-05)	(35, 0.3291316526610644, 0.053529046508564694)	(35, 0.21051894441989127, 0.22479516852044962)	(33, 0.46223262032085566, 0.0067643012642415005)	(33, 0.29512032085561496, 0.09544709983289465)	(47, 0.5739906086009551, 2.4622149070366662e-05)	(47, 0.5465695696494481, 7.047199163625698e-05)	(46, 0.5418945800427641, 0.00010043334373256072)	(46, 0.40614199135669066, 0.005100631916094776)	(35, 0.4128851540616247, 0.01369953987730757)	(35, 0.39187675070028016, 0.01990336527143318)	(33, 0.40340909090909094, 0.019913867138251138)	(33, 0.09224598930481284, 0.6096513698453706)	(29, 0.06847290640394087, 0.724138852207776)	(42, -0.131690912274107, 0.40578833021313954)	(50, 0.5116212068903387, 0.00014624170088633142)	(50, 0.1430397079704303, 0.3217007805980979)	(50, 0.4480199907721681, 0.0011037600156431457)	(50, -0.1169267707082833, 0.4187081948817215)	(46, -0.3709528214616096, 0.011150268466383085)	(47, 0.03411193339500462, 0.8199350439821326)	(47, 0.11147086031452359, 0.4556934372328463)	(47, 0.07435245143385755, 0.6194025742053446)	(47, -0.030244326194161304, 0.8400672697898879)	(46, 0.20086339808818993, 0.18072751824507152)	(46, 0.07199704361480042, 0.6344398318265364)	(47, 0.38620855704696394, 0.007333045857187026)	(47, 0.4048363514401818, 0.004763124670038268)	(47, 0.4504223824397336, 0.0014881970206125478)	(47, 0.3937746841210564, 0.006172071197530317)
MGYA00142678	(33, 0.09324866310160429, 0.6057530763506189)	(33, -0.015040106951871657, 0.9337942947887252)	(33, -0.5731951871657754, 0.0004890453107228678)	(33, 0.2263299902122674, 0.2053176634110211)	(33, 0.2914438502673797, 0.09984436792830936)	(33, 0.35461229946524064, 0.04287916172285498)	(33, 0.38402406417112306, 0.027358345283807258)	(33, 0.28862705874983624, 0.10331601870982854)	(33, 0.36463903743315507, 0.03694535215454358)	(33, 0.33901707010125887, 0.05360652142994895)	(33, 0.06651069518716578, 0.7130594140459106)	(33, 0.060828877005347594, 0.7366648112464984)	(33, 0.14338235294117646, 0.4260114292954966)	(33, -0.019719251336898398, 0.9132651059631332)	(33, 0.2962843119824893, 0.09408608854609438)	(33, -0.10679626612702156, 0.5541598600773847)	(33, 0.4455404551985352, 0.009364644592807744)	(33, 0.3137161684348089, 0.07542638731555569)	(33, 0.4492729462720696, 0.008719561972589213)	(33, 0.40909369428641906, 0.018081307408177167)	(28, 0.42036124794745483, 0.02592942234586659)	(28, 0.30706075533661736, 0.11196884988225884)	(27, 0.4188034188034188, 0.029685493006801587)	(27, 0.4072039072039072, 0.03502113607603548)	(33, 0.2459893048128342, 0.1676096232885519)	(33, 0.18716577540106952, 0.2969572614974286)	(33, 0.3096756933150312, 0.0794718251112291)	(33, 0.0066956906662709445, 0.9705001082976457)	(28, 0.25944170771756975, 0.18246344180936905)	(28, 0.20032840722495895, 0.3067253931901872)	(27, 0.1807081807081807, 0.3670497307786139)	(27, -0.4688644688644688, 0.01362637913031509)	(21, 0.10909090909090909, 0.6378442972268861)	(31, 0.001209799381085184, 0.9948464513401899)	(33, 0.24734687142429512, 0.16520209959102267)	(33, -0.14852213144650114, 0.40943604910330755)	(33, 0.15808823529411764, 0.37957750603297036)	(33, -0.024064171122994655, 0.8942511515271847)	(33, -0.580548128342246, 0.00039721145270735166)	(33, 0.285427807486631, 0.10736881589848073)	(33, 0.34592245989304815, 0.04862027000425848)	(33, 0.4067513368983957, 0.01881864829024592)	(33, 0.3075123266356102, 0.08170568654151761)	(33, 0.36764705882352944, 0.035301036108863204)	(33, 0.37077902440068644, 0.03365255230947941)	(33, 0.06751336898395723, 0.7089200268066291)	(33, 0.07185828877005349, 0.6910782746456152)	(33, 0.10862299465240642, 0.5473630062546808)	(33, -0.06049465240641711, 0.7380609923298289)
MGYA00142685	(49, 0.31588620408085333, 0.027030639810927105)	(49, -0.1270408163265306, 0.3843765720950666)	(46, -0.282022818378045, 0.057580725580559676)	(47, 0.3410132765691795, 0.018990850499169133)	(47, 0.082099907493062, 0.5832662509774071)	(47, 0.10592044403330249, 0.47857427398687735)	(47, 0.15472232668140423, 0.29907008432556054)	(47, 0.10373240086430653, 0.48775793200482664)	(47, 0.25104070305272896, 0.08874010790350077)	(47, 0.04291374092936186, 0.7745629133295322)	(47, 0.2458656197775895, 0.09574090322169847)	(47, 0.21313750576204016, 0.1503097102116206)	(47, 0.2595119712045676, 0.07814794119715335)	(47, 0.17323927489502775, 0.24421410467282753)	(47, 0.3034667620733336, 0.038114437735058904)	(47, 0.24388619839659817, 0.0985288316266111)	(47, 0.4344783831255964, 0.0022765124869713396)	(47, 0.32231417559008807, 0.0271392509181399)	(47, 0.4477594688028197, 0.001599968275726892)	(47, 0.43444100064620017, 0.0022787284781063733)	(39, 0.301417004048583, 0.06221836625451164)	(39, 0.20942355409177826, 0.2007061392131643)	(37, 0.40137505926979605, 0.013808985612564918)	(37, 0.22451398767188235, 0.18157520672362962)	(47, 0.3985197204861587, 0.00552856843723891)	(47, 0.3567711368832848, 0.013830159773997723)	(47, 0.3974742273298171, 0.005665095021249432)	(47, 0.3011484522026435, 0.03968638250415303)	(39, 0.3779352226720648, 0.017685118496087806)	(39, 0.3882591093117409, 0.014587446895843608)	(37, 0.31270744428639163, 0.059510166388336734)	(37, 0.15528686581318157, 0.35875650535322345)	(30, 0.1421579532814238, 0.4536377262539488)	(45, -0.05375848223010854, 0.7257919224600672)	(49, 0.45145160526135053, 0.001130356362569652)	(49, -0.012038585308576917, 0.9345691340966009)	(49, 0.3343626632628325, 0.018867202590300013)	(49, -0.13653061224489796, 0.3495654043959906)	(46, -0.25858772741288927, 0.0827035641578448)	(47, 0.08105920444033302, 0.5880648034134874)	(47, 0.1041859389454209, 0.4858468255730036)	(47, 0.15824925565284131, 0.28805383119225114)	(47, 0.09424961728473781, 0.5285971856857721)	(47, 0.22583256244218317, 0.1269266830678056)	(47, 0.03036349594058622, 0.8394453689963741)	(47, 0.2376546795122043, 0.10771563233914644)	(47, 0.20828032983040387, 0.16004814449205254)	(47, 0.23036891561474984, 0.11927166835635766)	(47, 0.13923904337357373, 0.3505989501624859)
MGYA00142686	(38, 0.3009246598584194, 0.06637677025739351)	(38, -0.05197505197505197, 0.7566351679451434)	(37, -0.45400663821716447, 0.004765010174498708)	(37, 0.3697552260974988, 0.024295012678732242)	(37, 0.0867709815078236, 0.6095915922378001)	(37, 0.15101944049312468, 0.37227571400791226)	(37, 0.15007112375533427, 0.37532045824011173)	(37, 0.10349733327030149, 0.5421383469227088)	(37, 0.23589378852536744, 0.1598537783941494)	(37, 0.09145366989802624, 0.5903506443982389)	(37, 0.30762847543815297, 0.06399604684661256)	(37, 0.2568905226491243, 0.12481838180298296)	(37, 0.2675597183290602, 0.10938008402025255)	(37, 0.15541461707106688, 0.35835639779843875)	(37, 0.42340862753612735, 0.009022324557723666)	(37, 0.4050926363449578, 0.012876597527997071)	(37, 0.4133025140940901, 0.011004641409001328)	(37, 0.31263582398839396, 0.059571640831923324)	(37, 0.47907528493160173, 0.002701200135337553)	(37, 0.485434777251912, 0.0023230193180339667)	(30, 0.33125695216907675, 0.07375250960493253)	(30, 0.28234509018856757, 0.13060881958856224)	(29, 0.2871921182266009, 0.1308966508594674)	(29, 0.3433497536945812, 0.06821997665337338)	(37, 0.38397249785902793, 0.018966702666766207)	(37, 0.3268330276620377, 0.048334978167286755)	(37, 0.4317340780775681, 0.007626447370416011)	(37, 0.25785109676919216, 0.12336530716800445)	(30, 0.2266963292547275, 0.22833181846663)	(30, 0.300111234705228, 0.10710942260432396)	(29, 0.251231527093596, 0.188639752117141)	(29, 0.018719211822660092, 0.9232187120998646)	(23, 0.16996047430830039, 0.43815478677848074)	(34, 0.0007640003078298437, 0.9965785126183037)	(38, 0.3698637637532573, 0.022280445424177075)	(38, 0.202330029747047, 0.22313672660487918)	(38, 0.28286918026691427, 0.08528419955500673)	(38, -0.09311740890688258, 0.5781768451481617)	(37, -0.4284020862968231, 0.008161122945817103)	(37, 0.04243717401612138, 0.8030609354269154)	(37, 0.10621147463252724, 0.5315389537236228)	(37, 0.130393551446183, 0.4417610210964201)	(37, 0.03378778921195409, 0.8426338907172712)	(37, 0.16974869606448553, 0.31517863127344764)	(37, 0.06713719476301279, 0.6929838671971299)	(37, 0.34354810089393734, 0.03735764550878056)	(37, 0.3094066747181423, 0.062396086544066975)	(37, 0.2956552669528915, 0.07562875983720946)	(37, 0.19038586957752357, 0.25903053906496604)
MGYA00142687	(55, 0.21624060033599166, 0.11281347284240864)	(55, 0.025108225108225114, 0.8556147231988678)	(52, -0.2992401605054213, 0.031158285469305325)	(52, 0.3293164425980567, 0.017129156684215996)	(52, 0.12977034064714418, 0.3591821789309507)	(52, 0.15913941774097157, 0.2597958703126987)	(52, 0.2163500535589298, 0.12343698970073524)	(52, 0.159484322676187, 0.25875115510187774)	(52, 0.2250538943117928, 0.10869433313974795)	(52, 0.1337459979873968, 0.344522504882411)	(52, 0.11116091441348792, 0.43272168658655463)	(52, 0.11329534057350116, 0.4238823568763702)	(52, 0.17715737128109638, 0.20896702547917548)	(52, 0.12286543760632514, 0.38553012916726637)	(52, 0.24976511601241658, 0.07414466472917787)	(52, 0.1402715005783021, 0.3212765194387932)	(52, 0.3934937158194628, 0.0039021497706860277)	(52, 0.28620954829619727, 0.03968968178819929)	(52, 0.44124741280247726, 0.0010591471315566365)	(52, 0.4242587273996374, 0.0017213805564822646)	(44, 0.32501761804087387, 0.03134373070879147)	(44, 0.23086680761099365, 0.1316153207160395)	(41, 0.38048780487804884, 0.014125538341075607)	(41, 0.3350174216027876, 0.03226416702671587)	(52, 0.3727561845847069, 0.006498931894074769)	(52, 0.3292349738776857, 0.0171582680884007)	(52, 0.3963589469368842, 0.0036272936675413175)	(52, 0.2133517212754934, 0.12885134062584683)	(44, 0.23255813953488372, 0.12873212797459813)	(44, 0.25722339675828043, 0.09187241839530196)	(41, 0.10000000000000002, 0.5338939001152949)	(41, -0.09878048780487808, 0.5389186211321588)	(33, 0.13536096256684493, 0.4526081498803749)	(47, 0.09742700218656394, 0.5147283765920865)	(55, 0.4602619145099854, 0.00040676950594029397)	(55, 0.022052338501040134, 0.8730327493229106)	(55, 0.19650363915064414, 0.15046272913856118)	(55, 0.010101010101010104, 0.9416530931268408)	(52, -0.29147101511141466, 0.03603849392967744)	(52, 0.15102877145052507, 0.2851802854093191)	(52, 0.1749338342013148, 0.21483051722289778)	(52, 0.24213447193888119, 0.08372851114332915)	(52, 0.16849160107144273, 0.2324647358735722)	(52, 0.23905572992147944, 0.08786018418936449)	(52, 0.17378868745824846, 0.21789472409359065)	(52, 0.14488484774169666, 0.3054567550730222)	(52, 0.15009284757212887, 0.28821068027694474)	(52, 0.12840707778639468, 0.36429523585908097)	(52, 0.081028005759835, 0.5679740439563794)
MGYA00142692	(41, 0.2603241022269153, 0.10021355305914788)	(41, 0.114808362369338, 0.4747531901435873)	(41, -0.08554006968641116, 0.5948912073696462)	(41, 0.4774554587395527, 0.0015958847584098123)	(41, 0.1736933797909408, 0.2774492947891761)	(41, 0.22351916376306624, 0.16007900043327813)	(41, 0.18702905196537786, 0.24163817814649913)	(41, 0.10819757859681584, 0.5007193278121054)	(39, 0.32408906882591093, 0.044138127319556006)	(39, 0.16215395536734115, 0.3240098548718595)	(41, 0.34193561382435017, 0.02865675761418769)	(41, 0.38343519367656603, 0.013336455978858738)	(41, 0.3972102642997805, 0.010126020600818492)	(41, 0.288978184016717, 0.0668836801444528)	(39, 0.5328001693337059, 0.0004796398011749931)	(39, 0.2850828297229466, 0.07855597899892942)	(41, 0.5889426492674846, 5.106538712911621e-05)	(41, 0.39205374744561805, 0.011240374814745699)	(39, 0.6873165335344413, 1.3447339560801509e-06)	(39, 0.6443186190166542, 9.586187443726206e-06)	(30, 0.4398220244716351, 0.01501349991220137)	(30, 0.2551724137931034, 0.1735442551180174)	(28, 0.5495347564313082, 0.002453590331892443)	(28, 0.4340448823207444, 0.02101265520610106)	(41, 0.5140368126232454, 0.0005864931305158416)	(41, 0.435396852483122, 0.0044390771629467)	(39, 0.6008258790269236, 5.2491103328137695e-05)	(39, 0.33264766991302647, 0.038533662286484756)	(30, 0.3882091212458286, 0.03401431781160909)	(30, 0.24404894327030033, 0.19371478632182976)	(28, 0.43459222769567596, 0.02083313035682829)	(28, -0.17077175697865354, 0.38493025372932343)	(24, 0.15478260869565216, 0.4701917070737499)	(36, -0.0016733170430804378, 0.9922721552758611)	(41, 0.48608388913218836, 0.0012727696840724215)	(41, -0.0765559002350953, 0.6342620099584964)	(41, 0.29595748837511093, 0.06027443768920599)	(41, 0.02979094076655053, 0.8533099489690166)	(41, -0.10365853658536586, 0.5189575439961194)	(41, 0.17700348432055754, 0.2682528912676277)	(41, 0.22003484320557495, 0.16686462589380072)	(41, 0.1967855744712569, 0.21751003596722346)	(41, 0.10131544598075427, 0.5284995273749835)	(39, 0.3317813765182186, 0.03907313359283486)	(39, 0.14676856134996547, 0.3726126294607498)	(41, 0.3312991668874376, 0.03435248054428154)	(41, 0.3715781708616472, 0.016755607641988232)	(41, 0.3806453059554086, 0.014082392958245276)	(41, 0.2745031150526931, 0.08241196161787184)
MGYA00142694	(38, 0.41692208902778727, 0.009214226140382215)	(38, 0.10734215997373893, 0.5212272414776957)	(36, -0.3395109395109395, 0.04278616125628833)	(36, 0.40036173384908996, 0.015538960626000952)	(36, 0.3104247104247104, 0.06538259334421449)	(36, 0.33770913770913774, 0.04397189343106108)	(36, 0.3845559845559846, 0.020571567789587995)	(36, 0.37340713399818076, 0.02488340830725193)	(35, 0.3703340579149651, 0.028532678285688104)	(35, 0.14065565136037858, 0.4202845724773775)	(36, 0.35587875741367836, 0.03315438211555794)	(36, 0.3432653331002821, 0.04039836136143133)	(36, 0.3229294041052148, 0.05472940017303308)	(36, 0.23617993484777566, 0.1655093420844756)	(35, 0.42491892868660136, 0.010945654383076838)	(35, 0.15101354381515877, 0.38652113538613597)	(36, 0.5294799351600623, 0.0008980128526997217)	(36, 0.4786908082651171, 0.0031433671131172202)	(35, 0.4918055798354099, 0.0026944323930780446)	(35, 0.4037991518360753, 0.016146453502999737)	(29, 0.4359605911330048, 0.01807395967306601)	(29, 0.40201995624559334, 0.030628824981720704)	(28, 0.4192665571975917, 0.026360078395865554)	(28, 0.30706075533661736, 0.11196884988225884)	(36, 0.41148079112171054, 0.012655884611940667)	(36, 0.3327112433686649, 0.047400069856550014)	(35, 0.4055149537829777, 0.015658233761138896)	(35, 0.11979845375280754, 0.4930456356353372)	(29, 0.19162561576354678, 0.319341757758762)	(29, 0.13152709359605907, 0.4964392674121728)	(28, 0.1417624521072797, 0.4717820209116317)	(28, -0.25013683634373285, 0.19921989792966974)	(21, -0.14805194805194805, 0.5218737233561959)	(33, -0.0982866725420241, 0.5863287269338113)	(38, 0.4602505888598225, 0.0036430243128176202)	(38, 0.16484476038339108, 0.3226565729297354)	(38, 0.4164842606329038, 0.00929555499618625)	(38, 0.1708064339643287, 0.30521795110383343)	(36, -0.32741312741312745, 0.051265161311804454)	(36, 0.31171171171171175, 0.06421607341913167)	(36, 0.3397683397683398, 0.042618898399256235)	(36, 0.4208494208494209, 0.010590740280247982)	(36, 0.3912987546895793, 0.01827978278375803)	(35, 0.3554870797988583, 0.03610762254294632)	(35, 0.14738022433378312, 0.3981804458728596)	(36, 0.34017633122761365, 0.0423548609262754)	(36, 0.33399832748227676, 0.046497367919464294)	(36, 0.2892078003285842, 0.08712132063385201)	(36, 0.19113199087136068, 0.26414288546424297)
MGYA00142697	(42, 0.2095578012197614, 0.1828769240987993)	(42, -0.05437160683899198, 0.7323603465756268)	(38, -0.24302440091913777, 0.14150689883245515)	(38, 0.48518408609527885, 0.0020187633434232935)	(38, 0.06313601050443154, 0.706492121834465)	(38, 0.11325090272458695, 0.49841383136378425)	(38, 0.22203983499116411, 0.1803046603895981)	(38, 0.12540351279918133, 0.4531435040238724)	(36, 0.25997425997426005, 0.12570475899802436)	(36, 0.0877791365483286, 0.6107017278391287)	(38, 0.24381435665241974, 0.14017731018738966)	(38, 0.21491135254095192, 0.19506179818064315)	(38, 0.34913515193738953, 0.03167892708005064)	(38, 0.2843223548389466, 0.0836232164081335)	(36, 0.5003559990829636, 0.0018855040054463828)	(36, 0.28184528435067685, 0.09584388271597868)	(38, 0.5485195520509215, 0.0003631449205264167)	(38, 0.4155482483400756, 0.009471482603256318)	(36, 0.6601017050386851, 1.186155361244076e-05)	(36, 0.5981955403006411, 0.00011656620780019133)	(31, 0.3455645161290323, 0.056899220981587534)	(31, 0.17983870967741938, 0.33300672811998067)	(29, 0.49605911330049257, 0.006204634460186701)	(29, 0.26009852216748763, 0.17299282581121347)	(38, 0.5418218460138415, 0.00044248947337901905)	(38, 0.49014677805697493, 0.0017854317735756463)	(36, 0.5916816106711921, 0.0001443092480563213)	(36, 0.4366344565341149, 0.00775721658017075)	(31, 0.4088709677419355, 0.022382995156207112)	(31, 0.41693548387096785, 0.019627299942969474)	(29, 0.4064039408866994, 0.028692123904770547)	(29, -0.012315270935960588, 0.9494441757683894)	(23, 0.29545454545454547, 0.17108735970276687)	(37, 0.08393598162127543, 0.6213683512006865)	(42, 0.5350891427618384, 0.0002611955847582945)	(42, 0.1739866879538687, 0.27047678669472297)	(42, 0.2585221772107617, 0.09831252487005757)	(42, -0.13394376468681632, 0.39773219991740183)	(38, -0.21785753364700733, 0.1888631809474526)	(38, 0.013239960608381663, 0.937117296929301)	(38, 0.07364044206149468, 0.6603837883933761)	(38, 0.181002408612807, 0.2768093878392061)	(38, 0.04245773382729699, 0.800192426365052)	(36, 0.21081081081081082, 0.21714624593027312)	(36, 0.08674946925743914, 0.6149096309233935)	(38, 0.22750167630162918, 0.1695481186015942)	(38, 0.19881763434252095, 0.23144526880755342)	(38, 0.3065470133034464, 0.061219449508196674)	(38, 0.23472742732949614, 0.15603648363803052)
MGYA00142700	(52, 0.19812511732157906, 0.1591395476213367)	(52, -0.2206949543242551, 0.11589897758799415)	(47, -0.21785383903792782, 0.1412783180931252)	(48, 0.34498614063684535, 0.016334003768379703)	(48, 0.08467216673903603, 0.5671920242783344)	(48, 0.12016934433347806, 0.41589363233607446)	(48, 0.06768713031737653, 0.6475893461074926)	(48, -0.03832478389389398, 0.7959301622710951)	(48, 0.12679114198871036, 0.39047690346331243)	(48, -0.00038009396902047207, 0.9979542649523301)	(48, 0.2818508072834084, 0.052283229019069)	(48, 0.23775391797432796, 0.10369135994852645)	(48, 0.2977083093502206, 0.0398722392462092)	(48, 0.22908977274897263, 0.11728926468681722)	(48, 0.3754365596997871, 0.00855116125734067)	(48, 0.33439086200441454, 0.02018065387154102)	(48, 0.40545015708710214, 0.004251099468676524)	(48, 0.204803717285492, 0.16260274023551086)	(48, 0.41898713626289447, 0.0030365790184328245)	(48, 0.41386893233272243, 0.003454053638250422)	(36, 0.28777348777348777, 0.08877070863634196)	(36, 0.12844272844272847, 0.4553297144672853)	(34, 0.39923605805958745, 0.019332490118708894)	(34, 0.31245225362872414, 0.072003920082721)	(48, 0.39535142139175594, 0.00541629546885719)	(48, 0.3576627007261132, 0.012567011228973144)	(48, 0.4324662781787266, 0.0021422588343298684)	(48, 0.3004146738230943, 0.03801795201657207)	(36, 0.40849420849420853, 0.013381850478719802)	(36, 0.39819819819819824, 0.016159677469593493)	(34, 0.411764705882353, 0.01553737658272799)	(34, 0.15416348357524828, 0.3840178196520665)	(30, 0.10077864293659622, 0.5961917929382867)	(46, -0.011533242898461634, 0.9393618103445265)	(52, 0.38672358626486686, 0.004625619962292686)	(52, 0.06732014170987177, 0.6353643284187663)	(52, 0.17322601333397816, 0.21941144696049344)	(52, -0.21130367967215913, 0.1326512339835268)	(47, -0.17009713228492138, 0.25300543509272544)	(48, 0.07967867998263135, 0.5903451790274301)	(48, 0.11626139817629179, 0.4313261949365037)	(48, 0.0831026435572602, 0.5744239130161028)	(48, -0.029584996065399743, 0.8417844318701642)	(48, 0.12993920972644377, 0.37872105439416726)	(48, 0.03230798736674013, 0.8274346638195939)	(48, 0.2578473281274804, 0.07682988198639937)	(48, 0.22070167260111212, 0.1317037455747289)	(48, 0.270663665414356, 0.06278925113577928)	(48, 0.2063871826567321, 0.15930723256272028)
MGYA00142703	(43, 0.35885818261591884, 0.018119694152548348)	(43, 0.11522198731501056, 0.46188120320508086)	(40, -0.19737335834896813, 0.22217405611862326)	(41, 0.4371951222483639, 0.004260007604444605)	(41, 0.19041811846689902, 0.2330600770561596)	(41, 0.24425087108013943, 0.12379998526377146)	(41, 0.3232860017494231, 0.039231304600205276)	(41, 0.2317174095146274, 0.14490791682815657)	(39, 0.4188259109311741, 0.007961320518122834)	(39, 0.17767654327638818, 0.27919596530627033)	(41, 0.26797388164797914, 0.09027582983817534)	(41, 0.2339869503170159, 0.1409015883327354)	(41, 0.29690634626818374, 0.0594175486501938)	(41, 0.1944226764086639, 0.22319456086654016)	(39, 0.42387503710364144, 0.007165185120005531)	(39, 0.20320829125514608, 0.21470140119934014)	(41, 0.5582956072840529, 0.00014877870980257226)	(41, 0.41858573044875663, 0.006455745872883956)	(39, 0.662212777964995, 4.397635606176972e-06)	(39, 0.6023875279193542, 4.9594284079278906e-05)	(33, 0.4231283422459894, 0.014149411822219047)	(33, 0.22292780748663105, 0.2123944192352814)	(30, 0.6182424916573971, 0.00027161951235504865)	(30, 0.3592880978865406, 0.05118176365751307)	(41, 0.5111111596310236, 0.0006380242209768317)	(41, 0.4248366416370401, 0.005628698694082062)	(39, 0.5763320068664932, 0.0001231797620159177)	(39, 0.36277044602691916, 0.023224074254699124)	(33, 0.3462566844919786, 0.048388666587664)	(33, 0.22961229946524067, 0.19864627738941937)	(30, 0.3548387096774193, 0.054343728560591754)	(30, -0.17597330367074526, 0.35227933517731347)	(22, 0.15302089215132694, 0.4965948556350872)	(37, 0.07161064788090374, 0.6736225720786436)	(43, 0.4712678409569653, 0.0014236342674007866)	(43, 0.2059714602177749, 0.18513612507083807)	(43, 0.34367920645729094, 0.024041231765258526)	(43, 0.09815765629719118, 0.531176527938009)	(40, -0.2033771106941839, 0.20814376053434674)	(41, 0.16045296167247391, 0.3162761618374458)	(41, 0.2036585365853659, 0.20154676512086148)	(41, 0.2940151592304778, 0.06205919186773416)	(41, 0.19016507705655328, 0.23369328681663723)	(39, 0.37145748987854255, 0.019897581658447166)	(39, 0.18607947951111192, 0.25671155745998125)	(41, 0.22457518471767227, 0.158062579412325)	(41, 0.1829194073427994, 0.2523233218978613)	(41, 0.2545534010711373, 0.10824893455972366)	(41, 0.16514162787737252, 0.30215312492949586)
MGYA00142704	(37, 0.42385441419574643, 0.008942412137080373)	(37, 0.13489805595068752, 0.4260099927780996)	(35, -0.4005602240896359, 0.01710286149139605)	(36, 0.4373593023685054, 0.007644444756093147)	(36, 0.13436293436293437, 0.43463857470489464)	(36, 0.19073359073359075, 0.2651585628448652)	(36, 0.2707850707850708, 0.11018166478113879)	(36, 0.1716859716859717, 0.3167201404719058)	(35, 0.40168067226890763, 0.01676678754462302)	(35, 0.2510507243404366, 0.14574923502902043)	(36, 0.3946962025773768, 0.01720844096379972)	(36, 0.387229672978718, 0.01963573305139756)	(36, 0.3918640706606442, 0.018097747177579594)	(36, 0.1884655057316633, 0.2709897069213381)	(35, 0.4558806319253532, 0.005918786440765965)	(35, 0.23882135968741172, 0.16707547679280593)	(36, 0.6370599333534425, 2.943722298511057e-05)	(36, 0.43868554015681627, 0.007441737127137117)	(35, 0.673389355742297, 9.291275894127739e-06)	(35, 0.6727032451427306, 9.562434260821756e-06)	(30, 0.5301446051167964, 0.002583992646604616)	(30, 0.32239403915148496, 0.08229403035055553)	(29, 0.6083743842364531, 0.000462768370229339)	(29, 0.4172413793103448, 0.024328269812109185)	(36, 0.5190525403757285, 0.0011800842676226277)	(36, 0.4176107244491228, 0.011269642843581548)	(35, 0.5535994246016839, 0.0005610956018218914)	(35, 0.34552578847191073, 0.04205089612232308)	(30, 0.4558398220244716, 0.01135526524592805)	(30, 0.27430478309232476, 0.14240460476173736)	(29, 0.5004926108374383, 0.005690429999663518)	(29, 0.05467980295566501, 0.7781597772035429)	(23, -0.058300395256917006, 0.7916018249847689)	(34, -0.21317237412708137, 0.22609564731268114)	(37, 0.5122703059117671, 0.0011897906547776714)	(37, -0.10074907413892012, 0.5529726447049126)	(37, 0.46890747080955997, 0.003417812099051774)	(37, 0.15836889521100045, 0.3491788290657054)	(35, -0.4271708683473389, 0.010486292022579283)	(36, 0.11943371943371943, 0.48780650001898895)	(36, 0.1837837837837838, 0.2832897009715988)	(36, 0.2537966537966538, 0.135275746150522)	(36, 0.17271557271557272, 0.31378257283456484)	(35, 0.392436974789916, 0.01971184916967094)	(35, 0.27038387163897476, 0.11619644102513851)	(36, 0.4199279232900858, 0.010780275146445813)	(36, 0.4098867283125792, 0.013039106483568517)	(36, 0.4049948640927683, 0.014276858846369544)	(36, 0.19876416724705476, 0.24517982873673055)
MGYA00143098	(59, -0.023845704266510816, 0.8577266407614541)	(59, -0.17375803623611927, 0.18812656495765503)	(59, -0.059964932787843386, 0.6518809297542805)	(58, 0.564279985408927, 3.964827675780554e-06)	(58, 0.11507582515611062, 0.38969200117458636)	(58, 0.0941585407118029, 0.4820281915465373)	(58, 0.05087900088271183, 0.7044697549053083)	(58, 0.07094511528683317, 0.596661298168589)	(57, 0.07194710915219082, 0.5948335632668034)	(57, 0.06621722392175722, 0.6245648704664785)	(58, 0.4966905573830168, 7.318071886732748e-05)	(58, 0.4638097841055692, 0.00024547544772234145)	(58, 0.4768611727447401, 0.00015407330722722385)	(58, 0.45774437697067044, 0.0003028951474196405)	(57, 0.44734560678042956, 0.00048513380215991364)	(57, 0.4625929983935738, 0.0002912339261392894)	(58, 0.5902294986066879, 1.0810475161384555e-06)	(58, 0.4750471270327868, 0.00016456247101635533)	(57, 0.5778087481912767, 2.5229301461178984e-06)	(57, 0.6508644650779205, 4.2253742090188666e-08)	(43, 0.14874660223497432, 0.34111493377250224)	(43, 0.12382965871337964, 0.4288682330137855)	(41, 0.032404181184669, 0.8406015705913977)	(41, 0.19982578397212547, 0.2103443316051554)	(58, 0.6147288389801461, 2.8437706711802923e-07)	(58, 0.56592895475585, 3.6625105756614794e-06)	(57, 0.6285085433637503, 1.6530897370849957e-07)	(57, 0.4948317625096303, 9.121986188659594e-05)	(43, 0.38870431893687707, 0.009995727809064119)	(43, 0.2547568710359408, 0.0992183112754663)	(41, 0.3437282229965158, 0.027778547480526154)	(41, 0.10905923344947738, 0.4972944078153718)	(39, 0.10273799294497582, 0.5336958418140458)	(54, 0.24705052740177785, 0.07170377815604452)	(59, 0.2790554956041233, 0.03232879393016707)	(59, 0.020044044947365395, 0.8802264608682604)	(59, -0.02425482174167154, 0.8553116771682201)	(59, -0.14734073641145531, 0.26544145836442107)	(59, -0.09719462302746934, 0.46396779826908396)	(58, 0.10012611892091422, 0.4545684236668883)	(58, 0.06948844935248702, 0.604238296650224)	(58, 0.06262977375888833, 0.6404641169621295)	(58, 0.07663672254098067, 0.5674679381468726)	(57, 0.0830956702100078, 0.5388691758850641)	(57, 0.05043269722087824, 0.709475803594408)	(58, 0.4842525120608362, 0.00011735891721998486)	(58, 0.4394262893155519, 0.0005583580367679302)	(58, 0.432969739392379, 0.0006871429308883211)	(58, 0.408556053769955, 0.0014529165768913466)
MGYA00143198	(22, 0.3275910890304609, 0.13667929369585882)	(22, 0.04912478825522304, 0.8281332040215275)	(22, -0.5765104460756635, 0.004977465528440754)	(22, 0.8508475934194615, 5.234834784522852e-07)	(22, 0.5132693393562959, 0.014564535075446593)	(22, 0.5866741953698477, 0.004105106680637817)	(22, 0.5437605872388482, 0.008901854720796187)	(22, 0.5258699062655237, 0.011946795722765267)	(22, 0.6092603049124788, 0.0026144624895228534)	(22, 0.52527536689367, 0.012060987188408649)	(22, 0.5200451722190853, 0.013104465286805549)	(22, 0.5460191981931113, 0.00856765215489778)	(22, 0.6013551665725579, 0.003073190609532956)	(22, 0.5093276290768576, 0.015472963429911704)	(22, 0.5066365635522818, 0.016119154932072336)	(22, 0.20960455322617544, 0.3491688522691172)	(22, 0.8001129305477132, 7.81943896197415e-06)	(22, 0.7734464511230031, 2.4266792121613065e-05)	(22, 0.8327684944889019, 1.5183506100856635e-06)	(22, 0.8076934704651425, 5.494699377086221e-06)	(19, 0.6947368421052632, 0.0009630296745724594)	(19, 0.6087719298245614, 0.005671632847476745)	(18, 0.5170278637770898, 0.02800614736378717)	(18, 0.6862745098039216, 0.0016609135348996636)	(22, 0.7391304347826088, 8.504578431005562e-05)	(22, 0.7286077669815423, 0.00012032660734603842)	(22, 0.7867834258955724, 1.4047907152507014e-05)	(22, 0.2287489500988563, 0.30585559602536544)	(19, 0.1824561403508772, 0.45468613071911324)	(19, 0.28070175438596495, 0.24439328171471775)	(18, 0.017543859649122806, 0.9449151835129637)	(18, -0.5603715170278638, 0.015569122116593604)	(18, 0.4674922600619195, 0.05043751945104438)	(21, 0.5165693098286577, 0.016503374151467874)	(22, 0.5381140598531904, 0.00978453856522305)	(22, 0.18917776913478018, 0.39912763770452686)	(22, 0.31798928124853354, 0.1492493831568016)	(22, -0.011857707509881424, 0.9582317578505689)	(22, -0.5787690570299266, 0.0047713525000693)	(22, 0.5155279503105591, 0.014063853357929122)	(22, 0.5821569734613213, 0.004475556134260246)	(22, 0.5268210050818747, 0.011765958727072846)	(22, 0.4749792701753117, 0.02549437520277271)	(22, 0.5810276679841898, 0.004572404506057983)	(22, 0.43321097463166114, 0.0440089939499749)	(22, 0.5053642010163749, 0.016432200785230888)	(22, 0.531338226990401, 0.010937355669205447)	(22, 0.5810276679841898, 0.004572404506057983)	(22, 0.46184314423506395, 0.03047815931413041)
MGYA00143199	(49, 0.1280232683470217, 0.3806803868926425)	(49, -0.2574489795918367, 0.07412232133983976)	(49, -0.20295918367346938, 0.1619199040494604)	(49, 0.727351956762024, 3.231234624761796e-09)	(49, 0.3788775510204081, 0.007262269779426129)	(49, 0.3473469387755101, 0.01447195981381398)	(49, 0.3399999999999999, 0.01683695866207077)	(49, 0.3101336887258661, 0.03010717564002664)	(49, 0.3716326530612245, 0.008559289934246397)	(49, 0.38436615159647525, 0.006396709530901025)	(49, 0.4957632090529725, 0.00029208980192180906)	(49, 0.47861159885509375, 0.0005040039184644373)	(49, 0.46003068780739176, 0.0008820923215385472)	(49, 0.411097906893767, 0.0033425937831544094)	(49, 0.4010835904941674, 0.004288906985014061)	(49, 0.3327631530785637, 0.019479639566219707)	(49, 0.6813786789352623, 7.088994921578925e-08)	(49, 0.6185773330339157, 2.1704936841091035e-06)	(49, 0.6844052146414418, 5.885166006575477e-08)	(49, 0.7265906308797966, 3.4178292339807116e-09)	(41, 0.4245644599303137, 0.005662698211477112)	(41, 0.3949477351916377, 0.010602750779860112)	(38, 0.30079877448298503, 0.06649604617073485)	(38, 0.4778422146843199, 0.002413031412896031)	(49, 0.683001620379816, 6.417437784216484e-08)	(49, 0.6381210259045917, 8.127442421082103e-07)	(49, 0.6910900184744087, 3.8707109061484185e-08)	(49, 0.3335380482478885, 0.01918087339166116)	(41, 0.24285714285714288, 0.12602614429595083)	(41, 0.2193379790940767, 0.16824630810921726)	(38, 0.09443046285151549, 0.5728047018300164)	(38, -0.18349928876244667, 0.2701247269982511)	(37, 0.4468942626837363, 0.005555796412350563)	(48, 0.452936708781536, 0.0012266240654296634)	(49, 0.4530727826163713, 0.001079136779331222)	(49, 0.25526373512131545, 0.07669826314315654)	(49, 0.14547402871955317, 0.3185954396232358)	(49, -0.2655102040816326, 0.06520644694988773)	(49, -0.23489795918367343, 0.10423497167886141)	(49, 0.40632653061224483, 0.003767672230061879)	(49, 0.35795918367346935, 0.011559230893081359)	(49, 0.4015306122448979, 0.0042421225576924175)	(49, 0.35748545956127303, 0.011677593874845736)	(49, 0.42183673469387756, 0.0025369168596464037)	(49, 0.3923769687743123, 0.005294877801928172)	(49, 0.5161817926218759, 0.00014679390489830214)	(49, 0.489535541064457, 0.00035725600096343487)	(49, 0.43277187874290585, 0.0018980081425520204)	(49, 0.35366886794912444, 0.01266972011517429)
MGYA00143200	(37, 0.1177516972411264, 0.487624183699814)	(37, -0.3411569464201043, 0.03879041993301957)	(37, -0.3309625414888573, 0.045407949577365166)	(37, 0.6070186519476717, 6.795083050751982e-05)	(37, 0.4952584163110478, 0.0018297438965513817)	(37, 0.5173067804646752, 0.0010429388737222584)	(37, 0.5369843527738264, 0.0006110587087194887)	(37, 0.4957619592610234, 0.0018071495359953229)	(37, 0.5448079658605973, 0.0004895293761820203)	(37, 0.5378778935250376, 0.0005959393347455233)	(37, 0.4063615489385087, 0.0125707925106268)	(37, 0.37479257346606615, 0.02228070518416768)	(37, 0.4061241882206708, 0.012627523817881065)	(37, 0.36893639399355815, 0.02463627791112907)	(37, 0.30611220145081663, 0.06538577134485248)	(37, 0.19946590963370184, 0.23657159325426938)	(37, 0.6284528793423462, 3.114221434292239e-05)	(37, 0.6281580988402486, 3.1490620942692885e-05)	(37, 0.6171902829383614, 4.725998102713451e-05)	(37, 0.5929883109377408, 0.00010991469636769497)	(31, 0.5258064516129033, 0.002382316578667928)	(31, 0.467741935483871, 0.007969493559158308)	(28, 0.3765736179529283, 0.04824696574318265)	(28, 0.5123152709359605, 0.005316000040971159)	(37, 0.5198199720650316, 0.0009758438316190604)	(37, 0.49426964308763993, 0.001874833867903925)	(37, 0.525629216693777, 0.0008351648096237014)	(37, 0.18186176966286394, 0.28136029714634336)	(31, 0.049193548387096775, 0.7927036191007251)	(31, 0.1338709677419355, 0.47277359621523674)	(28, -0.06951286261631089, 0.7252259932449102)	(28, -0.4192665571975917, 0.026360078395865554)	(26, 0.3921367521367521, 0.047552330980595164)	(37, 0.5575908559335931, 0.0003367192162929554)	(37, 0.2785680417259364, 0.09501106901421301)	(37, 0.1404878717372541, 0.4069071586114489)	(37, 0.10292897603756063, 0.5443706161202464)	(37, -0.3587008060692271, 0.029247584664113552)	(37, -0.31318160265528683, 0.05910444661623406)	(37, 0.5068752963489805, 0.001367074199937276)	(37, 0.5097202465623518, 0.0012708833366969893)	(37, 0.563063063063063, 0.00028554178599900064)	(37, 0.517930176951557, 0.0010259263412766115)	(37, 0.5659080132764344, 0.00026178892000586966)	(37, 0.4994665121051319, 0.0016483227983506543)	(37, 0.4398294101536547, 0.006450882807525415)	(37, 0.4101593204239154, 0.011692014563217796)	(37, 0.4075483525276983, 0.012290361256717185)	(37, 0.3563292831736622, 0.0304115471826757)
MGYA00143201	(47, 0.0026018328477814615, 0.9861518393655476)	(47, -0.23623959296947272, 0.10989030110241405)	(46, -0.16114708603145236, 0.2846707764549159)	(46, 0.6732478849823961, 2.950879341237332e-07)	(46, 0.26364477335800185, 0.07666279701671673)	(46, 0.2928769657724329, 0.04823723127216558)	(46, 0.2912914770557984, 0.049519823523385034)	(46, 0.2839871748597913, 0.055789867120911864)	(46, 0.36293555349984574, 0.013175938416206437)	(46, 0.20310235384664546, 0.17581428205622693)	(46, 0.4480321791644671, 0.0017938671558605187)	(46, 0.4973738406291709, 0.00043706060101974376)	(46, 0.4432093099987441, 0.002036969550262616)	(46, 0.4467437929956762, 0.0018561502668147632)	(46, 0.4652780505377474, 0.0011213849218235498)	(46, 0.331964720881253, 0.024204365278715355)	(46, 0.6368122487516258, 1.957392366575029e-06)	(46, 0.5744886718222375, 2.9792528373704858e-05)	(46, 0.6461500511875955, 1.2343227990854243e-06)	(46, 0.6355530043464873, 2.080527369660712e-06)	(36, 0.3516087516087516, 0.03547719552540217)	(36, 0.33281853281853285, 0.04732428845498002)	(33, 0.19986631016042783, 0.2647767099700212)	(33, 0.29946524064171126, 0.09044216389420168)	(46, 0.6291989311589314, 2.8188866144463658e-06)	(46, 0.6045847950133494, 8.596453853538719e-06)	(46, 0.6357436299380678, 2.0614373500678326e-06)	(46, 0.40738174102505675, 0.004954419140259824)	(36, 0.27644787644787644, 0.10265120634369183)	(36, 0.25688545688545694, 0.13042521157853554)	(33, 0.09893048128342247, 0.5838664111786838)	(33, -0.20855614973262035, 0.24412789756770123)	(32, 0.4560117302052785, 0.008714201784253047)	(46, 0.5454601623121491, 8.846744319626618e-05)	(47, 0.3399728254434443, 0.019382379915102475)	(47, 0.2282608695652174, 0.12278428600554353)	(47, -0.012315342146165583, 0.934520044080682)	(47, -0.20582793709528213, 0.16513663600162484)	(46, -0.2381128584643848, 0.11104120840944307)	(46, 0.24970706136293552, 0.09420602773432911)	(46, 0.2613012642614863, 0.07941750037832819)	(46, 0.3221290249126476, 0.029019503306914867)	(46, 0.30736492014038663, 0.037720849903072645)	(46, 0.3843971631205674, 0.008350717884559619)	(46, 0.18336571454177858, 0.22254245416227628)	(46, 0.4377062926173423, 0.0023496115515643013)	(46, 0.4822250849163233, 0.0006896882185663308)	(46, 0.4154468964678517, 0.004089480047179653)	(46, 0.40595602890643584, 0.005122885346361274)
MGYA00143202	(36, -0.030507820611187286, 0.8598007420629472)	(36, 0.10115830115830116, 0.557177762581669)	(36, -0.37271557271557276, 0.025173782701796234)	(36, 0.7661495568679438, 5.152061282027268e-08)	(36, 0.4682110682110682, 0.003978696246619909)	(36, 0.46795366795366794, 0.004001426952737057)	(36, 0.3248600302756326, 0.05321557629728047)	(36, 0.3380535642427239, 0.043743208164075675)	(36, 0.3335907335907336, 0.046781727994940236)	(36, 0.45449865223977115, 0.0053575504325664765)	(36, 0.5659114502707595, 0.00032164690390321283)	(36, 0.5800721098544226, 0.00020878932873918406)	(36, 0.4405252463208687, 0.007168179566968634)	(36, 0.43969108673483276, 0.0072911290828621645)	(36, 0.4608251249014542, 0.004677278244744305)	(36, 0.23236054523298488, 0.1726585804194703)	(36, 0.7130445989409685, 1.0612034729972578e-06)	(36, 0.688691601836391, 3.428195029817392e-06)	(36, 0.7376279055109549, 2.8604131895415435e-07)	(36, 0.7474391145659689, 1.6270776238482378e-07)	(31, 0.5181451612903226, 0.0028280808644581914)	(31, 0.46895161290322585, 0.0077874221950131805)	(29, 0.3630541871921181, 0.05289980147993693)	(29, 0.5113300492610836, 0.0045836144004947985)	(36, 0.7193615068500918, 7.676661185717503e-07)	(36, 0.6620735435670096, 1.0934453467178843e-05)	(36, 0.7046397603358926, 1.6116398211374142e-06)	(36, 0.2896909621863728, 0.08657105972778185)	(31, 0.28508064516129034, 0.12006703233052249)	(31, 0.2342741935483871, 0.20461148211311314)	(29, 0.0901477832512315, 0.6418917548846208)	(29, -0.40738916256157626, 0.02827086884844312)	(28, 0.35905856595511765, 0.06059202057177509)	(35, 0.42235764748363563, 0.011488726836419792)	(36, 0.5516442510940417, 0.0004876241930104175)	(36, 0.21966227901700694, 0.19800733718926594)	(36, -0.02278432172227911, 0.895064733608895)	(36, 0.13564993564993566, 0.430210199678178)	(36, -0.46332046332046334, 0.004430260058155007)	(36, 0.48725868725868726, 0.002578249944410901)	(36, 0.4666666666666667, 0.004116776535799406)	(36, 0.41392625093757307, 0.01208650292404523)	(36, 0.4052523306306531, 0.014209333322577268)	(36, 0.4007722007722008, 0.015423488232173608)	(36, 0.4426567162425865, 0.006862055118454256)	(36, 0.5847065075363488, 0.00018046823468691802)	(36, 0.5991246336578968, 0.00011302742407805916)	(36, 0.411431527539888, 0.012667583700484895)	(36, 0.3860827947999879, 0.020032716114630807)
MGYA00143203	(17, 0.3562664316324557, 0.16043876478713362)	(17, 0.16666666666666669, 0.5226031535880373)	(17, -0.6053921568627452, 0.010017774633180284)	(17, 0.8485593256497268, 1.665608989694688e-05)	(17, 0.42892156862745107, 0.08580101895154528)	(17, 0.4460784313725491, 0.07269184178908122)	(17, 0.5514705882352942, 0.021746579686423562)	(17, 0.46683187593218334, 0.058870614044514644)	(17, 0.47058823529411764, 0.0565941087969964)	(17, 0.6229308344365047, 0.007559114512558841)	(17, 0.4607843137254902, 0.06267762211132859)	(17, 0.5269607843137256, 0.02974441940918238)	(17, 0.3504901960784314, 0.16781533363739973)	(17, 0.29411764705882354, 0.2518444167529261)	(17, 0.36274509803921573, 0.15242989215413413)	(17, 0.12745098039215688, 0.6259301508467394)	(17, 0.7254901960784315, 0.0009801477113721422)	(17, 0.6879216498403132, 0.0022703255342403565)	(17, 0.7492337398439062, 0.0005366249888972571)	(17, 0.8049085813608975, 9.729626169789199e-05)	(16, 0.6058823529411764, 0.012860298533367193)	(16, 0.5205882352941177, 0.03869090714064999)	(15, 0.2607142857142857, 0.34797945986279355)	(15, 0.6071428571428571, 0.01638130676830708)	(17, 0.7132352941176472, 0.0013072517803378431)	(17, 0.5710784313725491, 0.01664638164963715)	(17, 0.678921568627451, 0.002728140634634938)	(17, 0.1593137254901961, 0.541361632626163)	(16, -0.0058823529411764705, 0.9827505044191351)	(16, 0.02941176470588235, 0.9138955872505001)	(15, -0.23928571428571427, 0.39037931192023567)	(15, -0.5392857142857141, 0.03802165626355798)	(16, 0.44705882352941173, 0.0825369233953715)	(17, 0.5165648060258199, 0.03374998669037422)	(17, 0.49019607843137264, 0.04575998028099109)	(17, 'nan', 'nan')	(17, 0.3218682934058738, 0.20771686037458437)	(17, 0.11274509803921569, 0.666592049963725)	(17, -0.5931372549019609, 0.01208507620928637)	(17, 0.47058823529411764, 0.0565941087969964)	(17, 0.47794117647058826, 0.05232854189081124)	(17, 0.556372549019608, 0.02037058662451899)	(17, 0.46928888580551065, 0.057374019546215606)	(17, 0.4803921568627451, 0.05096160005232446)	(17, 0.5861435804343488, 0.013408066175833361)	(17, 0.5220588235294118, 0.0315848269163221)	(17, 0.5882352941176471, 0.013000939348989993)	(17, 0.34068627450980393, 0.18085079957050149)	(17, 0.2720588235294118, 0.2907959385044185)
MGYA00143204	(26, 0.11458869303752012, 0.5772573158585885)	(26, -0.1699145299145299, 0.40662553022789316)	(26, -0.4598290598290598, 0.018104170301947976)	(26, 0.7359800721939871, 1.8256548541111554e-05)	(26, 0.4899145299145299, 0.011068048346129454)	(26, 0.4140170940170939, 0.035495583741093795)	(26, 0.4951273794367951, 0.010118756966668203)	(26, 0.449880365316804, 0.021111280928195447)	(26, 0.4858119658119658, 0.011866159080490896)	(26, 0.4794801921991995, 0.013191207194052096)	(26, 0.38525098047959155, 0.05194825912525036)	(26, 0.41132317506236, 0.03683239397938807)	(26, 0.42298705158623007, 0.03132113501252789)	(26, 0.3542626509357804, 0.07579050037759756)	(26, 0.33996769515162534, 0.08926526264942046)	(26, 0.287186629569402, 0.15487479362003329)	(26, 0.6688322887972177, 0.00018740103846153028)	(26, 0.6640439460683776, 0.00021641292254059345)	(26, 0.6982390254212264, 7.296079138808887e-05)	(26, 0.6971256240938992, 7.576436349032808e-05)	(20, 0.4766917293233082, 0.03358407951093336)	(20, 0.3969924812030075, 0.08307130670785144)	(19, 0.28596491228070176, 0.23528462978219675)	(19, 0.5052631578947369, 0.027336969514420186)	(26, 0.6336229393996488, 0.0005107445700572647)	(26, 0.5970873417713736, 0.0012804630001895794)	(26, 0.6583229132149031, 0.0002561813542485674)	(26, 0.24597057257690752, 0.22580267499333267)	(20, -0.11879699248120301, 0.6178918280262935)	(20, -0.024060150375939848, 0.9197997451459456)	(19, -0.20175438596491227, 0.4075051414152554)	(19, -0.5350877192982456, 0.01823909654575659)	(21, 0.33896103896103896, 0.1328105963995839)	(25, 0.5854505198973471, 0.0021083093061607756)	(26, 0.43247863247863244, 0.027342649376350864)	(26, 0.17333333333333334, 0.39710702203410353)	(26, 0.1084316886355041, 0.598011516731763)	(26, -0.20341880341880342, 0.3189123272487905)	(26, -0.4871794871794871, 0.01159498555874061)	(26, 0.5063247863247863, 0.008307154082092892)	(26, 0.4147008547008547, 0.03516251759402176)	(26, 0.5354761575953185, 0.004816091773709689)	(26, 0.46767031132172704, 0.015989579864777795)	(26, 0.5008547008547009, 0.00915492943508723)	(26, 0.4268126104597725, 0.029665180789998365)	(26, 0.4072065127598177, 0.038952378189728645)	(26, 0.4380814800288855, 0.02519256210104147)	(26, 0.43602314887761434, 0.02596594199263714)	(26, 0.36010970439782725, 0.07075014497820184)
MGYA00143206	(28, 0.07392197748626343, 0.708525794728939)	(28, 0.07772304324028462, 0.6942334366514811)	(28, -0.3798576902025178, 0.046171274690852845)	(28, 0.791564222304564, 5.267745640494957e-07)	(28, 0.5199781061850027, 0.004565512442103003)	(28, 0.5194307608100711, 0.004615946867721961)	(28, 0.26491516146688554, 0.17307945846808961)	(28, 0.2502738600934474, 0.1989657234192587)	(28, 0.3322386425834702, 0.08410593402388448)	(28, 0.49021486705134737, 0.008091765793968708)	(28, 0.5673604355728916, 0.001640409355527989)	(28, 0.5717415972375472, 0.001480702119585382)	(28, 0.5125959147646975, 0.005286774039578509)	(28, 0.4606745897741291, 0.01362380472794856)	(28, 0.4976710618856743, 0.007043755189847187)	(28, 0.31026484478986616, 0.10808578023499985)	(28, 0.7071702244116037, 2.582013265220106e-05)	(28, 0.6730559607327065, 8.687045809854505e-05)	(28, 0.7346380252182113, 8.539228171691469e-06)	(28, 0.7479794712292798, 4.748139803631021e-06)	(24, 0.46086956521739125, 0.0234180698132485)	(24, 0.4104347826086956, 0.04635539124201927)	(22, 0.25352907961603616, 0.254925622453164)	(22, 0.4624505928853756, 0.030231878253170964)	(28, 0.7070099636337868, 2.5977881279543945e-05)	(28, 0.656344820052968, 0.00014896357371635527)	(28, 0.6906008127488432, 4.749485126974533e-05)	(28, 0.32885752988040157, 0.08750469415011419)	(24, 0.17478260869565218, 0.41400702240858334)	(24, 0.19304347826086957, 0.36611583497113953)	(22, 0.015245623941276118, 0.946312760752094)	(22, -0.3529079616036138, 0.10718178816694088)	(23, 0.40513833992094866, 0.05513868745334022)	(28, 0.4928806872737476, 0.007702940058810905)	(28, 0.5413986638903211, 0.002927300007751292)	(28, 0.2015801956027383, 0.303649580272654)	(28, 0.1270362872356527, 0.5194566040058913)	(28, 0.1346469622331691, 0.4945297363032438)	(28, -0.5112205801860974, 0.005431314909798062)	(28, 0.5221674876847291, 0.004368439076422166)	(28, 0.4926108374384236, 0.00774156898491871)	(28, 0.4072249589490969, 0.031492131616535184)	(28, 0.3707558058714746, 0.052104474533077275)	(28, 0.41105637657361793, 0.029778573118264845)	(28, 0.4932256786301105, 0.007653791292320152)	(28, 0.5728368876537112, 0.0014429466334081834)	(28, 0.5930997603527429, 0.0008800482568198759)	(28, 0.4731654597827977, 0.010989446710143092)	(28, 0.40559095351916186, 0.03224670700613446)
MGYA00143207	(19, 0.18804949955313452, 0.440731978365385)	(19, 0.1, 0.6837719442525738)	(19, -0.5385964912280702, 0.01735062387146656)	(19, 0.7933304844459547, 5.060644589772084e-05)	(19, 0.41754385964912283, 0.07527978766753009)	(19, 0.5070175438596491, 0.026719055618913898)	(19, 0.48947368421052634, 0.03341526206953935)	(19, 0.3936737186906741, 0.09539160645717971)	(19, 0.431578947368421, 0.06502990156827808)	(19, 0.626590670237181, 0.004095748399243786)	(19, 0.4350877192982456, 0.06263930438145027)	(19, 0.5017543859649122, 0.028606325778109048)	(19, 0.45964912280701753, 0.04770770316578596)	(19, 0.45283023227224833, 0.051547750339233735)	(19, 0.40350877192982454, 0.08668081166957657)	(19, 0.16410708030021404, 0.5020053960973041)	(19, 0.6859649122807018, 0.0011846753538876094)	(19, 0.6792453484083726, 0.001382020166576635)	(19, 0.7003072196768493, 0.0008412231594887993)	(19, 0.7196139350062861, 0.0005140343096140752)	(17, 0.5416666666666667, 0.02471480173457982)	(17, 0.46323529411764713, 0.06111337130203484)	(16, 0.2735294117647059, 0.3053231563074052)	(16, 0.5852941176470587, 0.017225286616094855)	(19, 0.6350877192982456, 0.0034826965970136026)	(19, 0.6248355142981411, 0.00423282754198709)	(19, 0.6543859649122807, 0.0023669295508711276)	(19, 0.13157894736842105, 0.5913047122717008)	(17, -0.01715686274509804, 0.947890881823222)	(17, 0.12990196078431374, 0.6192473366524134)	(16, -0.13823529411764704, 0.6096659407501825)	(16, -0.5352941176470588, 0.03261586329402191)	(17, 0.4558823529411765, 0.06589472039088747)	(19, 0.5627745803755158, 0.012122825507900795)	(19, 0.4387889847599306, 0.06018969481903046)	(19, 0.2151657414559676, 0.3763505691964053)	(19, 0.19332191542845606, 0.4277857040017734)	(19, 0.02280701754385965, 0.9261610601906637)	(19, -0.5403508771929825, 0.016919489971602298)	(19, 0.5017543859649122, 0.028606325778109048)	(19, 0.5684210526315789, 0.011106774915463205)	(19, 0.5929824561403508, 0.0074532112713006915)	(19, 0.47803237269581855, 0.03843913500487712)	(19, 0.5210526315789473, 0.022160581123619016)	(19, 0.5607723225231914, 0.012500558445195003)	(19, 0.5035087719298245, 0.027966014959808088)	(19, 0.5736842105263157, 0.010222581046377573)	(19, 0.5280701754385965, 0.02012431576196995)	(19, 0.5010970205958408, 0.028849177866818825)
MGYA00143208	(42, -0.31559752643612315, 0.04175622629483808)	(42, -0.444777570699295, 0.003165129561895039)	(42, -0.043027307349485455, 0.7867303728697606)	(42, 0.5213585721626944, 0.00039948902119254056)	(42, 0.14415363422737218, 0.36240154605796515)	(42, 0.1148205169759339, 0.46902557200600226)	(42, 0.030224455068470952, 0.8493021891655947)	(42, -0.00040516996913448136, 0.9979681446071869)	(41, 0.08170731707317076, 0.6115564031753025)	(41, -0.013415802821183282, 0.9336526529435776)	(42, 0.5034857741714777, 0.0006765538280813722)	(42, 0.4519293497031054, 0.0026602376775327194)	(42, 0.48775944343741434, 0.0010508977419506262)	(42, 0.4420567506659129, 0.003378197033399687)	(41, 0.41404628407030525, 0.007120329139044109)	(41, 0.33646351417937365, 0.03148074094555372)	(42, 0.4474697139121212, 0.0029659932693650868)	(42, 0.3612915701173795, 0.018733192611074888)	(41, 0.5019163763066203, 0.0008273299723587284)	(41, 0.5887914593042392, 5.13491817375664e-05)	(34, 0.1122994652406417, 0.5271744508999155)	(34, 0.11077158135981664, 0.5328455001550447)	(33, 0.05648395721925135, 0.7548780969314797)	(33, 0.30648395721925137, 0.0827843979075817)	(42, 0.6312419454956201, 7.391610579779791e-06)	(42, 0.5513132748575461, 0.00015433390319249756)	(41, 0.6213311494202937, 1.4566049019490216e-05)	(41, 0.39869184959993564, 0.009823876027153844)	(34, 0.5972498090145149, 0.0001921600818121419)	(34, 0.4768525592055004, 0.0043535786853197075)	(33, 0.5080213903743316, 0.002542384422076596)	(33, 0.16911764705882354, 0.3467826629243095)	(32, 0.4512463343108504, 0.009535008987290924)	(40, 0.47535062672491774, 0.0019368543741567542)	(42, 0.30809124452985964, 0.04714655132514694)	(42, -0.1478772304263713, 0.3500025718053337)	(42, -0.35231187658393104, 0.022122816146365763)	(42, -0.4282473057288712, 0.004664637022082482)	(42, -0.06587796774977717, 0.6785047205133715)	(42, 0.185803419495989, 0.23875796703113877)	(42, 0.16505955757231994, 0.2962021991647713)	(42, 0.09229397941819951, 0.5610210584876822)	(42, 0.0673392488701508, 0.6717703474397891)	(41, 0.17247386759581884, 0.28088883516283186)	(41, 0.04016029286081489, 0.8031292322216066)	(42, 0.4067769465130373, 0.007509637622162845)	(42, 0.3487354372058762, 0.02360872621884877)	(42, 0.35797668310115044, 0.01992970429896682)	(42, 0.32706198411954257, 0.03450090272891924)
MGYA00143209	(34, 0.04522881822352674, 0.7995014231318445)	(34, -0.3946524064171123, 0.020900828625450417)	(34, 0.14927425515660808, 0.39945801589033514)	(34, 0.4737572493910744, 0.004651229346788773)	(34, 0.05851795263559969, 0.7423565101849308)	(34, -0.0719633307868602, 0.6858859388752172)	(34, -0.1174942704354469, 0.5081149619029759)	(34, -0.07319122949009901, 0.6808057556010577)	(33, 0.026069518716577544, 0.8854942873628043)	(33, -0.18935405765116647, 0.29124267480796956)	(34, 0.42075502500569584, 0.013216812198355295)	(34, 0.39141068617493174, 0.022072570756873737)	(34, 0.346782837536478, 0.044507834650452265)	(34, 0.42706434499305823, 0.011768588242609769)	(33, 0.36022815784537676, 0.039468087616838406)	(33, 0.3964148113009584, 0.0223774448190787)	(34, 0.49694377108334664, 0.0027918424701141448)	(34, 0.41135564621559834, 0.01565059880207644)	(33, 0.5655080213903744, 0.0006046986700736153)	(33, 0.5820088740758315, 0.0003809089997054692)	(27, -0.03174603174603174, 0.8750943711561907)	(27, 0.05433455433455433, 0.7877990121081514)	(26, -0.034529914529914524, 0.8670089011429889)	(26, 0.09196581196581195, 0.6550038147264956)	(34, 0.581231877986437, 0.00031248085773604036)	(34, 0.4959498932595289, 0.002855677760376211)	(33, 0.606964358897461, 0.0001803339272214206)	(33, 0.5028463690369479, 0.0028590019459469084)	(27, 0.6703296703296703, 0.0001304338610054839)	(27, 0.5219780219780219, 0.005227581372682835)	(26, 0.6075213675213674, 0.000996059296940435)	(26, 0.455042735042735, 0.019503823561301006)	(25, 0.2561538461538462, 0.21647833224140894)	(32, 0.4210429859127877, 0.016405139329299066)	(34, 0.43254392666157376, 0.01062179242355755)	(34, -0.050964719143762556, 0.774691791009922)	(34, 0.038047215329926214, 0.8308352453303336)	(34, -0.2828113063407181, 0.10509100211326523)	(34, 0.06646294881588999, 0.7088061816461395)	(34, -0.009014514896867836, 0.9596458127682785)	(34, -0.1281894576012223, 0.4699888557779536)	(34, -0.08479755538579069, 0.633492947780826)	(34, -0.05332722148652309, 0.7645350594890851)	(33, 0.058155080213903754, 0.7478570431344127)	(33, -0.2107462195040785, 0.23909842235681708)	(34, 0.3764328465633959, 0.028214871752417162)	(34, 0.32477458341340487, 0.060920343482792134)	(34, 0.27556168183264423, 0.11470341008228709)	(34, 0.38608573974488797, 0.024115084538004972)
MGYA00143218	(42, 0.24375025343130402, 0.11980873495104798)	(42, -0.15209464387002675, 0.33627624931044453)	(42, 0.055181913945385304, 0.7285223094910293)	(42, 0.5292727305065863, 0.0003134005305793731)	(42, 0.18596548091726767, 0.2383413128814551)	(42, 0.044485860140993434, 0.77967755253124)	(42, -0.003484320557491289, 0.9825280768601561)	(42, 0.04359805524850357, 0.7839684873270581)	(41, 0.062195121951219526, 0.6992732740570011)	(41, -0.14584422594640437, 0.36289796122761375)	(42, 0.48655057780757244, 0.0010861471820787002)	(42, 0.46415432039014587, 0.001959436337506136)	(42, 0.4310643241774781, 0.004372157618653459)	(42, 0.47516335275704563, 0.001473418497875324)	(41, 0.44230058633720326, 0.0037854616712612085)	(41, 0.41289602631294214, 0.007297810423636844)	(42, 0.5162074571244752, 0.00046637884742744835)	(42, 0.4336472235849822, 0.004118165655859567)	(41, 0.5551635529461356, 0.00016499583245942073)	(41, 0.543678371738283, 0.00023904319583291)	(31, 0.027016129032258068, 0.8852918802384591)	(31, 0.09596774193548388, 0.607562426948085)	(30, -0.00867630700778643, 0.9637059421012134)	(30, 0.10211345939933258, 0.5913091021135704)	(42, 0.5860354024226632, 4.5479121616099084e-05)	(42, 0.5114120264332588, 0.0005375023169385027)	(41, 0.6162832245682835, 1.7874776646702647e-05)	(41, 0.49790508780201076, 0.0009245409367764327)	(31, 0.5326612903225807, 0.0020364254561312783)	(31, 0.3967741935483871, 0.027107169617061666)	(30, 0.46073414905450494, 0.01039945536269835)	(30, 0.27341490545050057, 0.14375611788896975)	(29, 0.28472906403940884, 0.13437963689676072)	(40, 0.3521133402603939, 0.025864239605451526)	(42, 0.43573744065279485, 0.003922143948118288)	(42, 0.08965700336657943, 0.5723132949390715)	(42, 0.24763988513499502, 0.11383296096531506)	(42, -0.09083542662669153, 0.5672541474184862)	(42, -0.011425330200145854, 0.9427512755326963)	(42, 0.1705696458957945, 0.28014383349997785)	(42, 0.03800340328984685, 0.8111492060641281)	(42, 0.06555384490721985, 0.6800018288590816)	(42, 0.09910859027680272, 0.5323295643002601)	(41, 0.1310104529616725, 0.41423626767231725)	(41, -0.15020038562222288, 0.3485829099305999)	(42, 0.45920442291745367, 0.0022206580237012045)	(42, 0.4252854533504815, 0.004990381497999044)	(42, 0.3784796701739002, 0.013454088900368848)	(42, 0.4284113117174665, 0.004647153573908168)
MGYA00143224	(47, -0.15579459126052933, 0.2956925448825035)	(47, -0.5285615171137835, 0.0001339521779946578)	(47, -0.04671600370027753, 0.7551811245483232)	(47, 0.6459698052942549, 9.408317716329271e-07)	(47, 0.3790471785383904, 0.008601682835504073)	(47, 0.35279833487511564, 0.015002788516763656)	(47, 0.2754394079555967, 0.06094453549949697)	(47, 0.2777103213662116, 0.05876028599516797)	(47, 0.3845975948196115, 0.007603325982199212)	(47, 0.1626528671300414, 0.2746752435903489)	(47, 0.7224567996228138, 9.869231456776284e-09)	(47, 0.6819733094102002, 1.3045038299713382e-07)	(47, 0.6427621574614115, 1.108034544811772e-06)	(47, 0.514983309591383, 0.00021237807710281122)	(47, 0.5664820975034789, 3.314513763403051e-05)	(47, 0.3805036611288018, 0.008329328629090943)	(47, 0.6723524845318597, 2.2712895434803108e-07)	(47, 0.5712799960209837, 2.7434283990413026e-05)	(47, 0.6562210915818686, 5.505881508782344e-07)	(47, 0.6975946242590598, 5.0649250536549e-08)	(39, 0.35101214574898787, 0.028452241534412046)	(39, 0.2979757085020243, 0.06541426090099188)	(38, 0.35419630156472265, 0.02912770088155177)	(38, 0.5178903599956232, 0.0008677268897520404)	(47, 0.7336765097674526, 4.449423349688707e-09)	(47, 0.6368631346018593, 1.489633795099744e-06)	(47, 0.6682890416264717, 2.853327748812434e-07)	(47, 0.3451475466285764, 0.017500440119177306)	(39, 0.49149797570850207, 0.0014854600359480846)	(39, 0.32388663967611336, 0.04427826461824928)	(38, 0.4240070029543714, 0.00798024781748818)	(38, -0.006018163912900755, 0.9713944270589923)	(37, 0.37885253674727354, 0.020760080946349267)	(45, 0.4343357820466197, 0.002871805309177778)	(47, 0.299722479185939, 0.04067940041014502)	(47, -0.19427183505006537, 0.19070242890685324)	(47, -0.1568355350774148, 0.2924373621765461)	(47, -0.47883903792784466, 0.000661973474206727)	(47, -0.09007863089731731, 0.5470775918299393)	(47, 0.36783071230342274, 0.010968941360356133)	(47, 0.3459759481961147, 0.017214034139681852)	(47, 0.29995374653098983, 0.04051698228533746)	(47, 0.28528476485964777, 0.05192515528622384)	(47, 0.4076086956521739, 0.004457559511361138)	(47, 0.1609760334482884, 0.2797204421845265)	(47, 0.7131455968739127, 1.8576774374526413e-08)	(47, 0.6634087374698444, 3.735537489601602e-07)	(47, 0.6069631854019718, 6.0951868504315676e-06)	(47, 0.48316564836073145, 0.0005815281117351144)
MGYA00143235	(40, 0.10751982092683493, 0.509016240167196)	(40, -0.052720450281425905, 0.7466308480849515)	(39, -0.10101214574898786, 0.5406271843121913)	(39, 0.6982214336080628, 7.744656328585099e-07)	(39, 0.28927125506072876, 0.0740785283466718)	(39, 0.2641700404858299, 0.10414515607681152)	(39, 0.17298446299799375, 0.2922929670835043)	(39, 0.17905764484695785, 0.2754149788947298)	(38, 0.19290950869898238, 0.2458905170403589)	(38, -0.008864084097725131, 0.9578772906631243)	(39, 0.6235751261469166, 2.2270129527975566e-05)	(39, 0.6543990023011707, 6.219043994926416e-06)	(39, 0.5868703788842851, 8.6060892711725e-05)	(39, 0.5652623172734703, 0.0001772125983245058)	(38, 0.5104842458119979, 0.0010583482490645814)	(38, 0.38887243236119295, 0.015825303571256083)	(39, 0.5952320765082982, 6.417234985674597e-05)	(39, 0.4923765007851602, 0.0014522663297797621)	(38, 0.5973301236459131, 7.517354830768657e-05)	(38, 0.600307300935182, 6.771932872384081e-05)	(30, 0.16796440489432704, 0.3749634783778568)	(30, 0.041156840934371525, 0.8290361668877989)	(30, 0.0424916573971079, 0.8235763471138855)	(30, 0.2645161290322581, 0.15778578788213551)	(39, 0.722535991694785, 2.0644274052071197e-07)	(39, 0.6636242798332393, 4.126337519436861e-06)	(38, 0.6852189091817465, 2.0739689534498955e-06)	(38, 0.4720689617797039, 0.002768901417047985)	(30, 0.3441601779755284, 0.06256164498249964)	(30, 0.22358175750834258, 0.23495949078364692)	(30, 0.17819799777530587, 0.3461271818881001)	(30, -0.12880978865406006, 0.4975331920520091)	(27, 0.3363858363858364, 0.08623395695505695)	(39, 0.36128967364933956, 0.023834836834577704)	(40, 0.39973732395399136, 0.010602720685478503)	(40, 0.03912307373334475, 0.8105771601329111)	(40, 0.027208331648151944, 0.8676417953407709)	(40, -0.008255159474671672, 0.9596797789205158)	(39, -0.19514170040485834, 0.23385126895612554)	(39, 0.31032388663967614, 0.05451949723949371)	(39, 0.2834008097165992, 0.08041237859297266)	(39, 0.25598461493383634, 0.11573088530735853)	(39, 0.2342223799750483, 0.15123584276640267)	(38, 0.27234927234927236, 0.09808110409024723)	(38, 0.009411249782769894, 0.9552796567193429)	(39, 0.6112050179534331, 3.579063228879628e-05)	(39, 0.6367563889760384, 1.3128604910443925e-05)	(39, 0.5408373533118135, 0.0003783748980238526)	(39, 0.5001062040973699, 0.0011873044020577076)
MGYA00143237	(49, 0.05074536382100048, 0.7291392616742567)	(49, -0.21704081632653058, 0.13413694237586984)	(43, 0.28767743884022956, 0.061400690790101506)	(44, 0.473752767099709, 0.0011608778815639666)	(44, 0.20944326990838616, 0.1724155834775059)	(44, 0.1481324876673714, 0.33724628315397676)	(44, 0.03128964059196617, 0.8402089730075877)	(44, 0.10826813521828184, 0.48420512946081085)	(44, 0.15455090040956268, 0.3164901648117468)	(44, -0.0093747799375205, 0.9518399929360751)	(44, 0.22186183232056214, 0.14778299043794402)	(44, 0.27179132287458563, 0.07430620248675268)	(44, 0.4231312758815552, 0.004213643342185773)	(44, 0.43199415844884526, 0.0034091199986779593)	(44, 0.3420225061941896, 0.023061071247194444)	(44, 0.27430796169669397, 0.07155949226764453)	(44, 0.4296891616475561, 0.0036041852805616613)	(44, 0.38836979140329403, 0.009183758481156249)	(44, 0.5107822410147991, 0.00039599565696074276)	(44, 0.4942571211973648, 0.0006496067842906016)	(33, 0.15140374331550802, 0.4003050633718558)	(33, 0.10494652406417114, 0.5610820888748043)	(30, 0.16307007786429364, 0.3892359903991873)	(30, 0.19510567296996661, 0.3015097053133119)	(44, 0.570804091164218, 5.212549073929938e-05)	(44, 0.4957688115745555, 0.0006214896359810828)	(44, 0.5478739793523091, 0.00011838621988130139)	(44, 0.32897957538802775, 0.02922213080849422)	(33, 0.6236631016042781, 0.00010548207759030848)	(33, 0.4164438502673797, 0.015921901415558784)	(30, 0.5488320355951056, 0.001686024142466907)	(30, 0.2507230255839822, 0.18142632424948252)	(30, 0.3147942157953281, 0.09020479817153339)	(43, 0.307157958320749, 0.045119105575148796)	(49, 0.32418367346938776, 0.02305882285585116)	(49, 0.0, 1.0)	(49, -0.07402492710306913, 0.6132132266591096)	(49, -0.08846938775510203, 0.5455206655288907)	(43, 0.2752944729688916, 0.0739804700137918)	(44, 0.28907681465821, 0.05701823442750419)	(44, 0.2479210711768851, 0.10466970370100745)	(44, 0.15165609584214232, 0.325749315261612)	(44, 0.2164657833693643, 0.15814671791886173)	(44, 0.2847880476767181, 0.060972591360411485)	(44, 0.10072601902794581, 0.5153280605953385)	(44, 0.24992954028737194, 0.10179732549402386)	(44, 0.2832158673233876, 0.06247586204128137)	(44, 0.3778562293622288, 0.011445870997868809)	(44, 0.3504924836679867, 0.01967414602101061)
MGYA00143239	(30, 0.10034486656819855, 0.5977822540845313)	(30, -0.37352614015572855, 0.04203078572376566)	(30, 0.10522803114571745, 0.5799843284843305)	(30, 0.682253666293988, 3.286966684302272e-05)	(30, 0.11412680756395997, 0.5481702274262921)	(30, 0.08743047830923248, 0.6459399628017729)	(30, -0.006006674082313682, 0.9748690768685238)	(30, -0.10768717387806674, 0.5711112738057978)	(30, 0.057174638487208, 0.7641029227953104)	(30, -0.08120133481646273, 0.6696960474318825)	(30, 0.6256399462487039, 0.00021791068251912117)	(30, 0.6216337139354785, 0.0002456952043772885)	(30, 0.6171823446985614, 0.0002802058859138413)	(30, 0.5869130338875248, 0.0006514979876072775)	(30, 0.5129179126827692, 0.003751118255172493)	(30, 0.5415844008333836, 0.001995449098893542)	(30, 0.5867823910291703, 0.000653758039654088)	(30, 0.4336688594569497, 0.016657653506465846)	(30, 0.5795328142380423, 0.0007904771319591467)	(30, 0.6792256201770892, 3.6745401409802846e-05)	(25, -0.03461538461538462, 0.8695226597695909)	(25, -0.1815384615384615, 0.38513664752146737)	(24, -0.13478260869565215, 0.5300538865453848)	(24, 0.23739130434782607, 0.26401496121383244)	(30, 0.7809927326171121, 3.537434358275337e-07)	(30, 0.6870688417181605, 2.745667232542695e-05)	(30, 0.7089091255185647, 1.161429861173684e-05)	(30, 0.5668154962126131, 0.0010915082877817988)	(25, 0.6676923076923077, 0.00026563105784423787)	(25, 0.5392307692307693, 0.0054093036448047815)	(24, 0.4878260869565217, 0.015596440710648222)	(24, 0.2678260869565217, 0.20576390509564657)	(24, 0.3808695652173913, 0.06633178121385941)	(29, 0.41083743842364523, 0.02683586312244361)	(30, 0.35795328142380417, 0.05211466879340194)	(30, 0.053635432486056484, 0.7783322669114263)	(30, 0.05451106942174866, 0.7748050359680525)	(30, -0.2836484983314794, 0.1287662226731621)	(30, -0.010011123470522802, 0.9581267661503257)	(30, 0.05406006674082313, 0.7766212161031653)	(30, 0.0424916573971079, 0.8235763471138855)	(30, 0.014460511679644046, 0.9395449585639919)	(30, -0.1234842593023286, 0.5156229092214604)	(30, 0.08075639599555061, 0.6714052660558583)	(30, -0.07942157953281423, 0.6765425401795025)	(30, 0.6029379631404266, 0.0004212029090442223)	(30, 0.5975963200561261, 0.0004883597378871828)	(30, 0.5668818723213978, 0.0010897080862418077)	(30, 0.5303806445786772, 0.002570481216018959)
MGYA00143249	(31, 0.21597096627861614, 0.24325268337024497)	(31, -0.19193548387096776, 0.300952493306611)	(31, 0.01895161290322581, 0.9193989840247143)	(31, 0.7850454565979337, 1.7048889312158485e-07)	(31, 0.1407258064516129, 0.45018943773581577)	(31, -0.03024193548387097, 0.8717018064567997)	(31, -0.00806451612903226, 0.9656562979054862)	(31, 0.02722323104352304, 0.8844183729984483)	(31, 0.1548387096774194, 0.40557202807360526)	(31, -0.19798387096774195, 0.2856823830010701)	(31, 0.6030849914709642, 0.0003293884294368614)	(31, 0.6042947908520494, 0.000318045530559171)	(31, 0.6547030983972654, 6.443147958578141e-05)	(31, 0.5998386934183175, 0.00036161457137228245)	(31, 0.5814153278561803, 0.0006029906256559461)	(31, 0.4586776348946819, 0.009452110795160854)	(31, 0.7455132234659606, 1.4927300720516493e-06)	(31, 0.6817657720436716, 2.4091658848626094e-05)	(31, 0.7487903225806453, 1.2660981510896788e-06)	(31, 0.7309167271564219, 3.0198895999388544e-06)	(24, 0.1643478260869565, 0.4428461512393397)	(24, 0.16, 0.455169720215426)	(23, 0.20454545454545459, 0.34916435580619787)	(23, 0.2845849802371542, 0.18813339830503936)	(31, 0.8369795384807664, 4.420775879273283e-09)	(31, 0.7689050368070619, 4.350851100426924e-07)	(31, 0.7761632000081461, 2.8822156704489776e-07)	(31, 0.6614154911053279, 5.094458234644333e-05)	(24, 0.6139130434782608, 0.0014180303842615044)	(24, 0.42173913043478256, 0.04010367500276703)	(23, 0.58399209486166, 0.0034355995736373816)	(23, 0.3685770750988142, 0.08352519372717149)	(22, 0.34839073969508755, 0.11206951041950931)	(29, 0.4778913695566489, 0.008743446462279099)	(31, 0.7241935483870968, 4.115948701659045e-06)	(31, 0.04404151646360276, 0.8140147692872133)	(31, 0.26477112859367224, 0.1500263529477887)	(31, -0.0903225806451613, 0.6289406065819896)	(31, -0.07620967741935485, 0.6836598807274448)	(31, 0.09072580645161292, 0.6274035095319996)	(31, -0.07298387096774195, 0.6964040961397326)	(31, 0.03266129032258065, 0.8615325286372387)	(31, 0.047791894498629334, 0.7984876750224411)	(31, 0.1923387096774194, 0.2999187649655265)	(31, -0.21975806451612906, 0.23488515275558358)	(31, 0.5718318407929303, 0.0007775033204530921)	(31, 0.5734449066343772, 0.0007453446229940419)	(31, 0.5928016967317401, 0.00044120912801914533)	(31, 0.561113397810948, 0.0010238811832548299)
MGYA00143255	(34, 0.35177262024411565, 0.04133312402410258)	(34, -0.48907563025210077, 0.0033329501031315895)	(34, 0.06829640947288004, 0.7011369873646454)	(34, 0.8015906191564469, 1.2208458633194756e-08)	(34, -0.027654698242933536, 0.8766233267597529)	(34, -0.13246753246753246, 0.4551717087918191)	(34, -0.10038197097020625, 0.5721698001743049)	(34, -0.056387531220711835, 0.7514357080963703)	(34, 0.023376623376623374, 0.8955955711684238)	(34, -0.29933532060773277, 0.0854673744296816)	(34, 0.535687018759522, 0.0010947838524110695)	(34, 0.5925416752441274, 0.00022227107176050313)	(34, 0.6420602470210418, 4.2548953802074885e-05)	(34, 0.6474008008237052, 3.498062824783718e-05)	(34, 0.5668197375185345, 0.00047388707324815514)	(34, 0.5394038449946826, 0.000994816116358814)	(34, 0.625916877723674, 7.524332952725224e-05)	(34, 0.5121658636020433, 0.0019579801747372917)	(34, 0.6562261268143621, 2.5097520446130986e-05)	(34, 0.7361190759463678, 6.991858850583525e-07)	(29, -0.005418719211822659, 0.9777441014835122)	(29, 0.04137931034482758, 0.8312306026358672)	(28, -0.010399562123700055, 0.958113019226768)	(28, 0.1116584564860427, 0.5716133036424444)	(34, 0.826379375301779, 1.7462949922698265e-09)	(34, 0.7560752301864065, 2.3284716561828713e-07)	(34, 0.8053519173213168, 9.253358219846907e-09)	(34, 0.6750766498905665, 1.1898861013611007e-05)	(29, 0.6059113300492609, 0.0004950342719544022)	(29, 0.4970443349753693, 0.006087084700224764)	(28, 0.5933223864258347, 0.0008751217679441305)	(28, 0.4329501915708812, 0.02137550841400878)	(26, 0.38051282051282054, 0.055153387696301584)	(33, 0.5152933383023774, 0.0021491303235159753)	(34, 0.6415584415584416, 4.333097227932703e-05)	(34, 0.07443873683187767, 0.6756585297493989)	(34, 0.37668093349337317, 0.028102775365312395)	(34, -0.41634835752482807, 0.01431490828036063)	(34, -0.009320091673032849, 0.9582790426358094)	(34, -0.0744079449961803, 0.6757854046415257)	(34, -0.17463712757830405, 0.32323587788911123)	(34, -0.08632543926661573, 0.6273645627771185)	(34, -0.04553789784220089, 0.7981593946138147)	(34, 0.0374331550802139, 0.8335270790276674)	(34, -0.3187409284266108, 0.06616603731021238)	(34, 0.49319886149414477, 0.0030390290474912166)	(34, 0.5521932093518267, 0.0007094730016769617)	(34, 0.6075195148556632, 0.00013876871889302017)	(34, 0.6214069094349405, 8.773748753768735e-05)
MGYA00143256	(29, 0.37111882279627084, 0.04747319221113077)	(29, -0.2960591133004925, 0.11890397681913818)	(29, -0.07290640394088668, 0.7070329922890148)	(29, 0.6162950648484811, 0.00037117874681432496)	(29, -0.03399014778325122, 0.8610471911148926)	(29, -0.15812807881773394, 0.41263703382935113)	(29, -0.04827586206896551, 0.8036061885881776)	(29, 0.03695036362551409, 0.849077393572263)	(29, 0.044334975369458116, 0.819365463868211)	(29, -0.20394088669950733, 0.28862215826700066)	(29, 0.3658085998925895, 0.0509940451542992)	(29, 0.44365069926367257, 0.015922583673735648)	(29, 0.48946915015931, 0.007041516685506762)	(29, 0.5603746368118989, 0.0015690616587905697)	(29, 0.3612617491496235, 0.05416981260710661)	(29, 0.35610384654282123, 0.05795855363697165)	(29, 0.5227244774222727, 0.003623470461343725)	(29, 0.4446095947754182, 0.015669875956453805)	(29, 0.5394088669950737, 0.0025304348958076557)	(29, 0.5893284667684913, 0.0007685046278846475)	(26, 0.017435897435897435, 0.9326273771742375)	(26, 0.032478632478632474, 0.8748464667916028)	(25, -0.12461538461538461, 0.5528474184863239)	(25, 0.10153846153846155, 0.6291299593362891)	(29, 0.6914644713121205, 3.269801288112661e-05)	(29, 0.6013055840658661, 0.0005607046433386689)	(29, 0.6338098354794213, 0.0002230625141678319)	(29, 0.507639292802336, 0.004937849771258481)	(26, 0.587008547008547, 0.0016191192567249053)	(26, 0.411965811965812, 0.0365099114972796)	(25, 0.4815384615384616, 0.014800630192683392)	(25, 0.29384615384615387, 0.15395148560637864)	(22, 0.3122529644268775, 0.1571359244482707)	(28, 0.4672232149953378, 0.012183989541497069)	(29, 0.5330049261083742, 0.002910571326682252)	(29, 0.35856858280031806, 0.05612298626414934)	(29, 0.3474618460443173, 0.06476853163709985)	(29, -0.24532019704433491, 0.19960223136798566)	(29, -0.1320197044334975, 0.49481367136087206)	(29, -0.06502463054187191, 0.7375343172197608)	(29, -0.18916256157635464, 0.3257189660095857)	(29, -0.08423645320197042, 0.6639639059569392)	(29, 0.0022170218175308455, 0.9908932652126848)	(29, 0.023152709359605905, 0.905107008990093)	(29, -0.2945812807881773, 0.1208441484390143)	(29, 0.352260133229901, 0.060914591517812706)	(29, 0.4266535319959361, 0.020993080470950824)	(29, 0.48035472713168326, 0.008354944699957201)	(29, 0.5593889294472343, 0.0016058422400743798)
MGYA00143266	(44, 0.06477761475625067, 0.6761259710309474)	(44, -0.3090909090909091, 0.0411966591087808)	(44, 0.18872445384073291, 0.21986822627050318)	(44, 0.49182844585369545, 0.0006971713756138424)	(44, 0.1306553911205074, 0.3979142626982065)	(44, 0.024383368569415077, 0.8751597600830489)	(44, -0.028470754052149404, 0.854441874561779)	(44, 0.027346090296244113, 0.8601334667283651)	(43, 0.10374509211718516, 0.5079420128922683)	(43, -0.1583478068397302, 0.3104991085562194)	(44, 0.40945003129471824, 0.005781211673162247)	(44, 0.4293372012611514, 0.003634815496347918)	(44, 0.4547250778140447, 0.0019285444801488414)	(44, 0.46999103299155837, 0.001286389515862776)	(43, 0.45974679453486433, 0.0019247172847009083)	(43, 0.40950104263614345, 0.006393856789589506)	(44, 0.4880541276480602, 0.0007772938142938266)	(44, 0.40234247484871755, 0.006779591406314324)	(43, 0.5568979854282358, 0.0001050947072492306)	(43, 0.5260419791102847, 0.0002912712230657971)	(34, 0.06982429335370512, 0.6947680324119252)	(34, 0.10863254392666157, 0.5408340106837151)	(33, 0.027406417112299467, 0.8796636910411236)	(33, 0.19017379679144386, 0.2891201918670046)	(44, 0.551763183749548, 0.00010344273667855102)	(44, 0.46879555936107226, 0.0013287292885846246)	(43, 0.6107761891845663, 1.3636437389308477e-05)	(43, 0.48274926746748426, 0.0010430209326579949)	(34, 0.5016042780748663, 0.0025087663627472324)	(34, 0.31061879297173417, 0.0737794265225028)	(33, 0.39070855614973266, 0.024569170470210035)	(33, 0.16243315508021391, 0.3664479855237246)	(31, 0.30241935483870974, 0.09821205271996689)	(42, 0.3565640206197317, 0.02045875872365268)	(44, 0.3393354242918579, 0.02423250813822706)	(44, 0.16242903830377894, 0.2921438083559145)	(44, 0.05723549856591462, 0.7121050608477331)	(44, -0.2653981677237491, 0.08165772188946094)	(44, 0.1326286116983791, 0.39076416630314037)	(44, 0.11698379140239604, 0.44950192266438604)	(44, 0.016631430584918956, 0.914668546309495)	(44, 0.03255813953488372, 0.8338202766463617)	(44, 0.066744194614802, 0.6668567006536745)	(43, 0.14965267290848686, 0.3381487541009812)	(43, -0.17503586850476618, 0.26158247263551493)	(44, 0.3873061611902502, 0.009393594035003797)	(44, 0.4019747120874774, 0.006835080922186429)	(44, 0.4124119502258891, 0.0054044702833176035)	(44, 0.41886821029235644, 0.0046565088696236675)
MGYA00143270	(50, 0.11833353429027567, 0.4130933074041604)	(50, -0.2706842737094838, 0.057265593200328244)	(49, 0.2561224489795918, 0.07567772596131755)	(49, 0.48247421075615243, 0.0004468443958364247)	(49, 0.07459183673469387, 0.6104899806778705)	(49, -0.004387755102040816, 0.9761296513858635)	(49, -0.017551020408163264, 0.9047250020538381)	(49, -0.0011736490416646166, 0.9936142362164184)	(47, 0.018270120259019428, 0.9029853904089717)	(47, -0.22001214341621314, 0.13728241250629983)	(49, 0.441108308399797, 0.0015115103104850521)	(49, 0.39760005663357484, 0.004669258762294316)	(49, 0.4701138095772785, 0.0006535903951451205)	(49, 0.5250363026647216, 0.0001074324162692648)	(47, 0.52054156194387, 0.00017627649556408855)	(47, 0.46227226549800804, 0.0010705531878389253)	(49, 0.4327261600612019, 0.00190034990990689)	(49, 0.33253330401883285, 0.01956901224360113)	(47, 0.5052759390391598, 0.0002918320471889864)	(47, 0.5102277209509787, 0.0002484523963108304)	(37, 0.03532479848269321, 0.8355709526977076)	(37, 0.031294452347083924, 0.8541169509173565)	(35, -0.057703081232493, 0.7419647128381073)	(35, -0.008123249299719889, 0.9630606577446678)	(49, 0.5942042459527712, 6.755578549910174e-06)	(49, 0.5501853339545512, 4.2156810593619e-05)	(47, 0.6523594875720993, 6.753134528633043e-07)	(47, 0.5312169573292548, 0.0001221250659010262)	(37, 0.5718349928876244, 0.00021790176849530363)	(37, 0.45637743006164055, 0.00452402080065162)	(35, 0.5495798319327732, 0.0006272038492670482)	(35, 0.27871148459383754, 0.10495188692485351)	(34, 0.31061879297173417, 0.0737794265225028)	(47, 0.35455333970801783, 0.014474739313426641)	(50, 0.28179024235334216, 0.047419049406149036)	(50, 0.02880150146652102, 0.8426167993629967)	(50, 0.12073478295688028, 0.4036095362804405)	(50, -0.18357743097238896, 0.2019083460799354)	(49, 0.19612244897959183, 0.1768316618447132)	(49, 0.08020408163265307, 0.5838162246631711)	(49, 0.01030612244897959, 0.9439689815216827)	(49, 0.02448979591836735, 0.8673479687693445)	(49, 0.0325049756321896, 0.8245322679514422)	(47, 0.061285846438482894, 0.6823738982958168)	(47, -0.20758044543080295, 0.16148851256823785)	(49, 0.43901460144860555, 0.0016013291747013247)	(49, 0.38018654272244606, 0.007047102118159559)	(49, 0.44258922307259096, 0.0014507190651456994)	(49, 0.5171679112078934, 0.00014183836095253358)
MGYA00143273	(38, 0.24874152042134845, 0.13209130524386103)	(38, -0.2850421271473903, 0.08280985810168986)	(38, 0.1889703468650837, 0.25585104358316296)	(38, 0.5101328506982755, 0.001068249087990791)	(38, 0.06970128022759602, 0.6775411087819343)	(38, 0.019367545683335156, 0.908118535451472)	(38, -0.016084910821752927, 0.9236413879641735)	(38, -0.029772330852076173, 0.8591648723209221)	(37, -0.01944049312470365, 0.9090761976246202)	(37, -0.28190385918764077, 0.09095589668021258)	(38, 0.37703842426726797, 0.0196252888135869)	(38, 0.406807495791418, 0.011256145517533886)	(38, 0.46612674860792286, 0.0031822876831122445)	(38, 0.4527333201494466, 0.004316312389765709)	(37, 0.4089725168347258, 0.011960854571446827)	(37, 0.3279883953399926, 0.047501187732252176)	(38, 0.4768835155138152, 0.002469194481556386)	(38, 0.3458444417861464, 0.033434054248681226)	(37, 0.4981328916343425, 0.001704025199390854)	(37, 0.4635676102959858, 0.00385652642156105)	(32, 0.056451612903225805, 0.7589361193843545)	(32, -0.05498533724340175, 0.765020150986959)	(30, -0.14616240266963293, 0.44088472389295175)	(30, -0.03492769744160178, 0.8546147402882804)	(38, 0.5350771716234174, 0.0005376932231411496)	(38, 0.45412750399381996, 0.004183853295067986)	(37, 0.5919776302877574, 0.00011369163903205062)	(37, 0.5134112326834079, 0.001155013075022171)	(32, 0.4424486803519062, 0.011222590496533279)	(32, 0.2489002932551319, 0.16953293152018684)	(30, 0.39265850945494996, 0.0318455929422447)	(30, 0.19421579532814237, 0.30376330917517635)	(27, 0.14102564102564102, 0.48290690742722064)	(36, 0.35727155727155735, 0.03242417401951849)	(38, 0.37522569405618916, 0.020269778962827226)	(38, 0.27005904541437625, 0.10105222202880418)	(38, 0.27664697035863123, 0.09268658151978901)	(38, -0.22792428055585948, 0.1687354852644672)	(38, 0.11040595251121565, 0.5093341764506659)	(38, 0.04847357478936427, 0.7725819511558794)	(38, 0.001203632782580151, 0.9942777581671578)	(38, 0.033811139074296975, 0.8402913311832161)	(38, 0.0005472854936043414, 0.9973981098009588)	(37, 0.032716927453769556, 0.8475619660374546)	(37, -0.30999940781147206, 0.06186985455805513)	(38, 0.3512093769154319, 0.030612015708353972)	(38, 0.37484952194931576, 0.020405712497592245)	(38, 0.41293642228168426, 0.009977492913310865)	(38, 0.3938002143569467, 0.014436715806546202)
MGYA00143274	(40, 0.4133208255159475, 0.008028307803111328)	(40, -0.07617260787992497, 0.6403846346155873)	(40, -0.08611632270168856, 0.5972495361667547)	(40, 0.6989485660397067, 5.267535642098298e-07)	(40, 0.13151969981238276, 0.4185439204234045)	(40, 0.08236397748592872, 0.6133781964912152)	(40, -0.08330206378986868, 0.609328750894067)	(40, -0.02177075142055089, 0.8939246208100058)	(40, 0.13958724202626643, 0.39031309590675867)	(40, -0.1945773533283961, 0.2289249840772396)	(40, 0.470389540294824, 0.0021916612974601114)	(40, 0.5345847608777569, 0.0003802072534447432)	(40, 0.5730643521628482, 0.00011118893183212328)	(40, 0.5947858640192133, 5.177779353543649e-05)	(40, 0.5391290328845566, 0.0003313469762952823)	(40, 0.5304318484443152, 0.00043040732682521023)	(40, 0.542827659767647, 0.00029582354675985513)	(40, 0.501784258760109, 0.0009710209119240684)	(40, 0.6183506922793919, 2.1176345415750664e-05)	(40, 0.5683157777612711, 0.00013048105112307496)	(33, 0.04846256684491979, 0.7888386198299027)	(33, 0.143048128342246, 0.42710199975129104)	(31, -0.015322580645161293, 0.9347967683001777)	(31, 0.12258064516129034, 0.5112209001524455)	(40, 0.7129048180525704, 2.4525657420254636e-07)	(40, 0.6935214324854351, 7.009848070474958e-07)	(40, 0.7189641185222524, 1.7353546129824547e-07)	(40, 0.6365710562740192, 1.0077095228846009e-05)	(33, 0.5594919786096257, 0.0007114372971597214)	(33, 0.4919786096256684, 0.003636909524348105)	(31, 0.45685483870967747, 0.00977678705924787)	(31, 0.2588709677419355, 0.15966303012682567)	(28, 0.3169129720853858, 0.10034996385520087)	(38, 0.41116279623769725, 0.01033410133761599)	(40, 0.4911112158880885, 0.001291772581207327)	(40, 0.1788677731193891, 0.2694534493435144)	(40, 0.426829268292683, 0.0060202217014024015)	(40, -0.04652908067542214, 0.7755685490633211)	(40, -0.15215759849906194, 0.3486110497513176)	(40, 0.09849906191369608, 0.545390306904332)	(40, 0.04165103189493434, 0.7985827301604211)	(40, -0.03283302063789869, 0.8406018967455076)	(40, 0.018298691926756136, 0.9107674863296635)	(40, 0.1833020637898687, 0.25756401895289766)	(40, -0.22291021769926186, 0.16679663574390133)	(40, 0.43707184540163513, 0.004802326165864809)	(40, 0.4977006648410718, 0.0010842486522121045)	(40, 0.5100892161816378, 0.000772610135342254)	(40, 0.5330521653366503, 0.00039808661272068297)
MGYA00143280	(35, 0.15339357346420598, 0.3789925878030951)	(35, -0.2717086834733894, 0.1143496681717616)	(35, 0.1369747899159664, 0.4326689017954416)	(35, 0.6015721207197494, 0.00013217525629195337)	(35, -0.10000000000000002, 0.5676213321177163)	(35, -0.2739495798319328, 0.11127615400977486)	(35, -0.32089081947170384, 0.060173839388924996)	(35, -0.2638840261391053, 0.12558226345788678)	(34, -0.22169595110771578, 0.20763460471071007)	(34, -0.3544961428330474, 0.039678907424378816)	(35, 0.3503855099999934, 0.03905979281845993)	(35, 0.35907507064799327, 0.034142026516522046)	(35, 0.4594254807119913, 0.005496603307944834)	(35, 0.5786821960844196, 0.0002709497577752624)	(34, 0.4837921903179507, 0.003745352354973503)	(34, 0.5318044367654338, 0.001208547198533128)	(35, 0.33816628889734546, 0.04692978830618612)	(35, 0.26007725559642647, 0.13133455612672199)	(34, 0.4869365928189457, 0.003494910456388742)	(34, 0.5115732843592358, 0.00198581730803146)	(29, -0.19852216748768467, 0.3018989554532927)	(29, -0.11034482758620688, 0.5687919814816487)	(29, -0.17783251231527092, 0.35604964958389573)	(29, -0.14236453201970442, 0.4613058176779935)	(35, 0.6449896468079879, 2.8806586783319642e-05)	(35, 0.6152769555599885, 8.372343564476104e-05)	(34, 0.7486240719964243, 3.5522556371533874e-07)	(34, 0.6507647161798983, 3.0860783492301174e-05)	(29, 0.5596059113300491, 0.001597682255409014)	(29, 0.524630541871921, 0.0034810135816357776)	(29, 0.4901477832512314, 0.006951144573787749)	(29, 0.3463054187192117, 0.0657251296499486)	(26, 0.3011965811965812, 0.13484965036938648)	(34, 0.4743276338999717, 0.004595098402093448)	(35, 0.5155823249565002, 0.0015251998712264682)	(35, 0.08531511614816525, 0.6260523866332041)	(35, 0.2126497210216116, 0.22002938656531154)	(35, -0.20588235294117646, 0.23540724599067875)	(35, 0.06582633053221289, 0.7071410086992638)	(35, -0.10112044817927171, 0.563267414747473)	(35, -0.26918767507002805, 0.11788304321332219)	(35, -0.26710554025863786, 0.1208623802259833)	(35, -0.20869808861319894, 0.22892310961066242)	(34, -0.1608861726508785, 0.36336545151624766)	(34, -0.351898541786426, 0.04125543518395008)	(35, 0.34421872502399353, 0.0428861455113103)	(35, 0.3523476688559934, 0.03790202140228648)	(35, 0.4409251257839918, 0.008020738747231292)	(35, 0.5587663279690567, 0.00048523779021800146)
MGYA00143282	(22, 0.0948884533743404, 0.674458532676685)	(22, 0.2749858836815359, 0.21550907797170593)	(22, -0.16657255787690575, 0.4587608870467331)	(22, 0.6395481246685462, 0.001351103311017617)	(22, 0.3167701863354037, 0.15090164160975986)	(22, 0.3359683794466404, 0.12634393023599733)	(22, 0.1552795031055901, 0.4901846897803074)	(22, 0.14402711672890953, 0.5225226649747949)	(22, 0.18690005646527386, 0.4049328724428122)	(22, 0.36656313238063637, 0.09335419869938247)	(22, 0.453416149068323, 0.03406146890449721)	(22, 0.4488989271597968, 0.03611445604281367)	(22, 0.5527950310559007, 0.007626484615782738)	(22, 0.6257776752364942, 0.0018393331748442127)	(22, 0.47826086956521746, 0.024357000698180267)	(22, 0.14063824339411166, 0.5324557599483424)	(22, 0.6201638202680105, 0.0020773539740694064)	(22, 0.5718334024091449, 0.005427920260409333)	(22, 0.6597006758406523, 0.0008369791993607181)	(22, 0.6502563350341191, 0.0010520132869960713)	(20, 0.3488721804511278, 0.13166317155695248)	(20, 0.2526315789473684, 0.2825500572639195)	(19, 0.2596491228070175, 0.28304842984092177)	(19, 0.3192982456140351, 0.1826959462168637)	(22, 0.6205533596837945, 0.002060038149082111)	(22, 0.630330440272404, 0.0016636433022795647)	(22, 0.5798983625070583, 0.004670995181901241)	(22, 0.3077357425183513, 0.16354807675328853)	(20, 0.41353383458646614, 0.06992073829262123)	(20, 0.4676691729323308, 0.03758851020414889)	(19, 0.23157894736842102, 0.3401065100886612)	(19, -0.3368421052631579, 0.15848304296395407)	(18, 0.48194014447884415, 0.0428358312469992)	(22, 0.4624505928853756, 0.030231878253170964)	(22, 0.6805987280719058, 0.0004903336847375355)	(22, 'nan', 'nan')	(22, 0.06495340558362588, 0.7739759475081291)	(22, 0.28289102202145683, 0.20207079870639186)	(22, -0.2693393562958781, 0.22546327178614411)	(22, 0.311123658949746, 0.15872221426899918)	(22, 0.32128740824393004, 0.14484330653420313)	(22, 0.2907961603613778, 0.18920778524573764)	(22, 0.22253601565172684, 0.31953513463046007)	(22, 0.3122529644268775, 0.1571359244482707)	(22, 0.3258966523630619, 0.13884082526272126)	(22, 0.3969508752117449, 0.06737336646852345)	(22, 0.39130434782608703, 0.07172835643718845)	(22, 0.4940711462450593, 0.01943206430832707)	(22, 0.5217640417735178, 0.012753718394351942)
MGYA00143285	(43, 0.15941098837398987, 0.3072198662687644)	(43, -0.31697372395046813, 0.03835621391594285)	(43, 0.12262156448202959, 0.4334202524094587)	(43, 0.6506291902995354, 2.3222417308909774e-06)	(43, 0.11099365750528542, 0.47858454899793756)	(43, 0.05557233464210208, 0.7233780598400865)	(43, 0.000453035336756267, 0.9976995350852984)	(43, -0.0312617987752257, 0.8422586902399334)	(42, 0.05080625557086135, 0.7493231739625087)	(42, -0.14813014071556638, 0.3491699237755326)	(43, 0.49310140314557155, 0.000780543010961611)	(43, 0.5101883269589569, 0.0004739512668973568)	(43, 0.5082225746618417, 0.0005026190941080398)	(43, 0.507567725105311, 0.0005125089938780648)	(42, 0.4862353187638431, 0.0010955109821238751)	(42, 0.43558417584875203, 0.003936235137720554)	(43, 0.5094011945354412, 0.00048524944256258347)	(43, 0.4222501222963308, 0.004794518395574965)	(42, 0.5885260513734706, 4.143758260251078e-05)	(42, 0.6190755746796952, 1.2394480200242404e-05)	(34, 0.12880061115355232, 0.4678567159461525)	(34, 0.08296409472880059, 0.6408787112753146)	(33, -0.00267379679144385, 0.9882176333995196)	(33, 0.13135026737967917, 0.46623318914674183)	(43, 0.6784869659350444, 5.735775948689254e-07)	(43, 0.6343331451075354, 4.9361501385548655e-06)	(42, 0.7326421931799948, 3.4738688642953485e-08)	(42, 0.560465998795604, 0.00011331461517140995)	(34, 0.4866310160427807, 0.003518595061704377)	(34, 0.3286478227654698, 0.05772964939069809)	(33, 0.36330213903743314, 0.037695786818266123)	(33, 0.12600267379679145, 0.48473134590697164)	(31, 0.3491935483870968, 0.05417501212252823)	(41, 0.4589921168167564, 0.0025404133026678813)	(43, 0.49261902100272814, 0.0007913185955813835)	(43, 0.23871464551778548, 0.12316764514842767)	(43, 0.20434208173378335, 0.1887133420735286)	(43, -0.259589247961341, 0.09275602202791552)	(43, 0.06070673512533978, 0.6989728272530067)	(43, 0.09543944427665359, 0.5426643619071492)	(43, 0.042585321655089096, 0.7862795898284185)	(43, 0.032165508909694954, 0.8377589137839077)	(43, -0.00634297366453855, 0.9677994374704397)	(42, 0.08192204845636496, 0.6060209370667372)	(42, -0.16417487149329185, 0.2988345938459992)	(43, 0.48818702240278383, 0.0008967148871433956)	(43, 0.49922547760966096, 0.0006546929116737089)	(43, 0.4794167429233471, 0.001142852548630483)	(43, 0.47957129423337236, 0.0011380412055910884)
MGYA00143288	(35, 0.18788092220800007, 0.27978069752902024)	(35, -0.3067226890756303, 0.07310532673893573)	(34, 0.033155080213903745, 0.8523307028023751)	(34, 0.5475831384751195, 0.0008026537609575383)	(34, 0.05454545454545454, 0.759312619975921)	(34, -0.01757066462948816, 0.9214328819353179)	(34, -0.15171886936592818, 0.3916939567835266)	(34, -0.2267552913638976, 0.19718314213804647)	(33, -0.09592245989304814, 0.5954099203667336)	(33, -0.062003844120549656, 0.7317631174390518)	(34, 0.4220184719587686, 0.012915376575838002)	(34, 0.3957187700830772, 0.020526853458265285)	(34, 0.4492356052952399, 0.007693428690819599)	(34, 0.4815613901271676, 0.003932307134465965)	(33, 0.3487206437620261, 0.04670830167291785)	(33, 0.39508254570863455, 0.022874122312876843)	(34, 0.39746332982404203, 0.019927018408281254)	(34, 0.27032838583541147, 0.12204130625731505)	(33, 0.45421122994652413, 0.00792437576865959)	(33, 0.5269066833531761, 0.001630576171361979)	(28, -0.052545155993431854, 0.7905861413646891)	(28, -0.17022441160372195, 0.38647825199129726)	(28, -0.14504652435686918, 0.4614693720532731)	(28, 0.1538040503557745, 0.43455805749906706)	(34, 0.5990827438892955, 0.00018146125065449136)	(34, 0.532416057739287, 0.0011899643981079491)	(33, 0.6440878652889989, 5.2417028617796395e-05)	(33, 0.44673037865149723, 0.009154738258508238)	(28, 0.4657909140667761, 0.01248755052115743)	(28, 0.40667761357416526, 0.03174328959694152)	(28, 0.37931034482758613, 0.04651222202315799)	(28, 0.06349206349206349, 0.7482294019132718)	(27, 0.3956043956043956, 0.0410986654981036)	(34, 0.4489265808808161, 0.007740615582511725)	(35, 0.3196078431372549, 0.06126456433565332)	(35, 0.12043371297248397, 0.49073873619960684)	(35, 0.09457093399731548, 0.5889324599065974)	(35, -0.24985994397759106, 0.14773376772216598)	(34, -0.04660045836516424, 0.7935500934556737)	(34, 0.07410236822001527, 0.6770449801519691)	(34, 0.0160427807486631, 0.9282463999302384)	(34, -0.05699006875477463, 0.7488644952451178)	(34, -0.16150966507522893, 0.36148422962195303)	(33, 0.015040106951871657, 0.9337942947887252)	(33, -0.008523439488269629, 0.962452455236624)	(34, 0.44021419593090394, 0.00917636470594627)	(34, 0.42125394574145203, 0.013097078946191327)	(34, 0.4432723008001703, 0.00864860015063173)	(34, 0.44697833510055823, 0.008043825712997128)
MGYA00143296	(49, -0.06041895332759907, 0.6800523694956964)	(49, -0.3024489795918367, 0.03466624149872448)	(47, 0.1589962997224792, 0.285754849600573)	(47, 0.5002318702861303, 0.0003429565875370365)	(47, 0.1909111933395005, 0.1986391166337842)	(47, 0.15575855689176688, 0.2958056476814158)	(47, 0.014569842738205366, 0.9225666081509716)	(47, -0.03544376993493394, 0.8130281457908772)	(46, 0.1396854764107308, 0.3545132929333694)	(46, -0.09787535852197327, 0.5175602808998205)	(47, 0.5315284934313219, 0.00012080171251887032)	(47, 0.5242393564948453, 0.00015544758458326327)	(47, 0.44602576016058904, 0.0016766904047292755)	(47, 0.4396795958281224, 0.001986164796227312)	(46, 0.48902636969103375, 0.0005634260235986684)	(46, 0.39607141368296495, 0.006434459177221616)	(47, 0.4536780135259289, 0.001361022697760702)	(47, 0.3109376332894805, 0.03339303294880775)	(46, 0.5248843663274746, 0.00018045749659898887)	(46, 0.5325351818845989, 0.00013918262962393235)	(39, 0.12813765182186235, 0.4369247767498997)	(39, 0.03481781376518219, 0.833334867653805)	(38, 0.09311740890688258, 0.5781768451481617)	(38, 0.2169821643505854, 0.19069020338332576)	(47, 0.5844036613673502, 1.610524996080408e-05)	(47, 0.5368507204008127, 0.00010011947123804393)	(46, 0.6528789116882567, 8.767479965812579e-07)	(46, 0.4467976060414103, 0.00185351096492781)	(39, 0.4801619433198381, 0.0019779241265076635)	(39, 0.34210526315789475, 0.0330293409208826)	(38, 0.47105810263705, 0.0028357194304946542)	(38, 0.12660028449502134, 0.4488090934640301)	(36, 0.4352638352638353, 0.007974351338663681)	(46, 0.4858147289368037, 0.0006201985465883285)	(49, 0.34710069145711414, 0.0145463716577167)	(49, 0.12976190476190474, 0.374191284646227)	(49, -0.053632026982522486, 0.7143679760325139)	(49, -0.22540816326530608, 0.11941331439011424)	(47, 0.09539777983348752, 0.5235644996577542)	(47, 0.20848751156336726, 0.15962356846100434)	(47, 0.1837419056429232, 0.21634365154466764)	(47, 0.06348288621646624, 0.6716201834809091)	(47, -0.005261636319867845, 0.9719993292371121)	(46, 0.1860622880049337, 0.21569692134010254)	(46, -0.0759813747316138, 0.6157553840815294)	(47, 0.5483050784438472, 6.611296334084779e-05)	(47, 0.5385862291952119, 9.410836062790838e-05)	(47, 0.43688541384342, 0.0021377791872130092)	(47, 0.4159506720043064, 0.003639127626663973)
MGYA00143302	(44, 0.22072659374498418, 0.1499206668817864)	(44, -0.31867512332628617, 0.03500415624185028)	(44, 0.047075405214940094, 0.7615533119364231)	(44, 0.5670732402805662, 5.9815811405963865e-05)	(44, 0.06863988724453841, 0.6579676870269564)	(44, -0.00507399577167019, 0.9739231319526462)	(44, -0.05983297512435875, 0.6996393785982631)	(44, 0.01959471396060027, 0.8995365367565958)	(43, -0.006493506493506494, 0.967035660682259)	(43, -0.21611417414177772, 0.16395029281385276)	(44, 0.44992959002072036, 0.00218188683430655)	(44, 0.4566996904348253, 0.001832034043482852)	(44, 0.4339916452958485, 0.003247631312594747)	(44, 0.5062625133075999, 0.00045453483130152375)	(43, 0.42885759646966704, 0.0041121291030920696)	(43, 0.44594762667561166, 0.0027252638126181237)	(44, 0.4872960523408036, 0.0007943455821787949)	(44, 0.3775091325469907, 0.011528029547276903)	(43, 0.5051344004832377, 0.0005508061143209547)	(43, 0.5678397833842179, 7.14318768718234e-05)	(35, -0.07086834733893559, 0.685811536574179)	(35, -0.06162464985994398, 0.725085434937819)	(33, -0.170120320855615, 0.34388901895534485)	(33, 0.012032085561497327, 0.9470145977029851)	(44, 0.6145276563386454, 9.098746326152715e-06)	(44, 0.5631877281983501, 6.891261045135653e-05)	(43, 0.6454860534058837, 2.9603567032216226e-06)	(43, 0.5487010705450249, 0.00013912935808676693)	(35, 0.4904761904761905, 0.0027782570962661454)	(35, 0.4064425770308124, 0.015399482116537742)	(33, 0.5130347593582888, 0.002265166519585323)	(33, 0.3295454545454546, 0.061096380280978045)	(31, 0.32943548387096777, 0.070336060089776)	(42, 0.4367275853816386, 0.0038321669062634377)	(44, 0.3178406570210341, 0.03551091411518554)	(44, 0.18921214475078615, 0.21865682868815584)	(44, 0.24567461870849772, 0.1079554553411572)	(44, -0.2515856236786469, 0.09947472042695936)	(44, -0.03396758280479211, 0.8267341233805365)	(44, 0.048343904157857644, 0.7553234925823671)	(44, -0.02635658914728682, 0.8651468480742636)	(44, -0.03432115298652851, 0.8249586132142848)	(44, 0.03735682877380627, 0.8097508520903921)	(43, 0.024463908184838415, 0.8762563811872897)	(43, -0.2130937104919975, 0.17006631992135773)	(44, 0.4504937650552291, 0.0021506307613511663)	(44, 0.4414669645030893, 0.0027012931258118163)	(44, 0.40479558726002113, 0.0064193365588931794)	(44, 0.4898927707170266, 0.0007372882089982823)
MGYA00143315	(42, 0.015883306373060773, 0.9204750507515064)	(42, -0.44234664938011514, 0.003354912719519603)	(42, 0.11546876266104855, 0.466502894466849)	(42, 0.6119837705918463, 1.658778383429954e-05)	(42, 0.05307511546876267, 0.738514586258374)	(42, -0.04950976420063204, 0.7555209922782397)	(42, -0.03784134186856819, 0.811939994688138)	(42, 0.013857935999306032, 0.930589278574924)	(41, 0.04703832752613241, 0.7702564655090929)	(41, -0.17178448554994183, 0.28284543815363866)	(42, 0.4581408602203577, 0.0022806324399058417)	(42, 0.46446228019155666, 0.001944120097764888)	(42, 0.4417700033718681, 0.0034013672856849867)	(42, 0.4602223555364255, 0.002164562658466988)	(41, 0.45231054679263855, 0.0029872657336550957)	(41, 0.4213786150434583, 0.006074081835769475)	(42, 0.5344408445425297, 0.00026659824175744127)	(42, 0.435135434015864, 0.003977747044279721)	(41, 0.5954351446934268, 4.0144186729008714e-05)	(41, 0.5657585655701495, 0.00011578447173813539)	(35, 0.11680672268907563, 0.5039839365540726)	(35, 0.1296918767507003, 0.4577559390941258)	(34, 0.09518716577540105, 0.5923112968764104)	(34, 0.2452253628724217, 0.16215413668185624)	(42, 0.5955912226710435, 3.168922948864012e-05)	(42, 0.5589332495431232, 0.00011940681077716153)	(41, 0.6892766351084426, 6.246715325328097e-07)	(41, 0.49642564638343945, 0.0009628819499641173)	(35, 0.30868347338935576, 0.07119650202128422)	(35, 0.2224089635854342, 0.19908660158270022)	(34, 0.33353705118411, 0.053892457624966854)	(34, 0.11718869365928188, 0.509226495458543)	(32, 0.23533724340175952, 0.19476778157149974)	(40, 0.35697532758657047, 0.023747190951245264)	(42, 0.28410518235709836, 0.06823909781126102)	(42, 0.18003997437175467, 0.2538976863036074)	(42, 0.03200972457836228, 0.8405126926141513)	(42, -0.3976176971072036, 0.009118421826101791)	(42, 0.05194068551981201, 0.7439128134530485)	(42, 0.02601085811522567, 0.8701169204022873)	(42, -0.07414310023498906, 0.640754233940181)	(42, 0.002025767765983308, 0.9898413881154482)	(42, 0.04076340238392359, 0.7977106875721153)	(41, 0.08763066202090594, 0.5858859831748585)	(41, -0.19600156819846304, 0.21938495144110787)	(42, 0.43107221572830057, 0.004371361261268647)	(42, 0.4348002326343922, 0.004009004522175376)	(42, 0.3905502928359993, 0.010554143599367212)	(42, 0.41156448534755236, 0.006770758791288339)
MGYA00143316	(31, -0.00907349535813888, 0.9613624457067492)	(31, -0.2633064516129032, 0.1523783979551179)	(30, 0.016240266963292546, 0.9321204011287032)	(30, 0.5871089514570957, 0.0006481215748945299)	(30, 0.12614015572858733, 0.5065612472958683)	(30, 0.09010011123470522, 0.6358606747631235)	(30, 0.04382647385984427, 0.818124587425803)	(30, -0.013349649654305795, 0.9441816701223541)	(29, 0.12807881773399013, 0.5078931884210848)	(29, -0.12167487684729061, 0.5295061285339406)	(30, 0.5148284814838545, 0.003602616843249451)	(30, 0.5393547408875894, 0.0021000382178588267)	(30, 0.540246604865907, 0.0020576464161064815)	(30, 0.5556714692025132, 0.0014331450979169543)	(29, 0.5896314270151675, 0.0007625156067252083)	(29, 0.5506189624136614, 0.0019673849405924594)	(30, 0.5012793445191825, 0.004774153263021692)	(30, 0.3967922173315089, 0.029932438727472428)	(29, 0.599014778325123, 0.0005961250037328556)	(29, 0.601949706942235, 0.0005510839084858916)	(24, 0.0634782608695652, 0.768242407223753)	(24, 0.0017391304347826085, 0.9935650421080594)	(24, 0.08, 0.7101960521957591)	(24, 0.16347826086956518, 0.4452965670426071)	(30, 0.6816070454292521, 3.366507914382668e-05)	(30, 0.6160550430229059, 0.0002895987176135105)	(29, 0.7466689427528754, 3.2925715751198953e-06)	(29, 0.6587674402330261, 0.00010208778187629262)	(24, 0.6921739130434782, 0.00017859823713910273)	(24, 0.6339130434782608, 0.000880708122708698)	(24, 0.5539130434782608, 0.004979948102990915)	(24, 0.26608695652173914, 0.20883621481010178)	(21, 0.5051948051948052, 0.01949043669697086)	(30, 0.5804226918798664, 0.0007724477313161047)	(31, 0.3627381810953743, 0.04490541524742774)	(31, 'nan', 'nan')	(31, -0.080048392381803, 0.6686049943296237)	(31, -0.15887096774193551, 0.3933008105079191)	(30, -0.08164627363737487, 0.6679884442895885)	(30, 0.11991101223581756, 0.5279386219751125)	(30, 0.09187986651835373, 0.6291762510393837)	(30, 0.13103448275862067, 0.49007218485927995)	(30, 0.03626654822753074, 0.8491039364381657)	(29, 0.22167487684729056, 0.24780610955294408)	(29, -0.09556650246305416, 0.6219172487523053)	(30, 0.5188418693862837, 0.003307039173569374)	(30, 0.5384628769092719, 0.0021431843421245516)	(30, 0.5085854336356309, 0.004107454189620734)	(30, 0.5268605288781063, 0.0027784415573972304)
MGYA00143317	(44, -0.09263306884944839, 0.5498017522270696)	(44, -0.49034531360112743, 0.0007277286709724957)	(44, 0.1643410852713178, 0.2864229592419916)	(44, 0.5439607122194832, 0.00013537577164769967)	(44, 0.1916842847075405, 0.21258726110828793)	(44, 0.1412262156448203, 0.3604989642990951)	(44, 0.10260747004933049, 0.5074716249157553)	(44, 0.11783776193899735, 0.4461764604559786)	(43, 0.1633947447900936, 0.2951296524541691)	(43, -0.06554406120023167, 0.676250042319176)	(44, 0.5576543613341766, 8.405076038389087e-05)	(44, 0.578235134022445, 3.943031864103513e-05)	(44, 0.4746264495986281, 0.0011333361746394162)	(44, 0.4614029190408216, 0.001619173939304711)	(43, 0.45776044502694496, 0.002025322754347666)	(43, 0.3758509453841288, 0.012998391066696634)	(44, 0.5474663485299829, 0.0001200608635578488)	(44, 0.43781329627581467, 0.002957284559733583)	(43, 0.5514950166112957, 0.00012654521872573814)	(43, 0.5744657357839416, 5.6160792700694654e-05)	(38, 0.22945617682459787, 0.1658132354992063)	(38, 0.19006455848561113, 0.25305770556326457)	(36, 0.15032175032175035, 0.38152640177684505)	(36, 0.24581724581724582, 0.1484204875107254)	(44, 0.5835917734892546, 3.210740833303593e-05)	(44, 0.51339160363475, 0.0003653772801210444)	(43, 0.6444009698233387, 3.1141466667380372e-06)	(43, 0.40804001372490956, 0.006603742572408056)	(38, 0.4064996170259328, 0.011323890828759064)	(38, 0.30386256702046177, 0.06364072793569256)	(36, 0.442985842985843, 0.0068157996299065705)	(36, 0.1142857142857143, 0.5068861175688)	(35, 0.41456582633053224, 0.0132830307145538)	(42, 0.4905186401843718, 0.000974226763660271)	(44, 0.30008104603005836, 0.04780675715517463)	(44, -0.03436928414843114, 0.8247169812761308)	(44, -0.04314416905316774, 0.7809534935346343)	(44, -0.441014799154334, 0.0027318777089960105)	(44, 0.1131782945736434, 0.4644844352849715)	(44, 0.19140239605355883, 0.21327336395055888)	(44, 0.14559548978153627, 0.34567774741429724)	(44, 0.14883720930232558, 0.3349270179154201)	(44, 0.16223835405716025, 0.2927183640860164)	(43, 0.21398369072787676, 0.16824737654341285)	(43, -0.06267462073294043, 0.6896961959887312)	(44, 0.566394141516866, 6.132215205370434e-05)	(44, 0.5876797351876092, 2.7380823492636998e-05)	(44, 0.46659149039841374, 0.0014100480905729317)	(44, 0.44899544558762305, 0.00223452228543748)
MGYA00143321	(43, 0.37076191301052713, 0.01438344860619835)	(43, -0.15267290848686196, 0.3283771353335152)	(43, -0.020386590154032016, 0.8967579573465754)	(43, 0.660466575084194, 1.4408824420324933e-06)	(43, 0.14346118997281787, 0.3587357086520001)	(43, 0.06674720628209001, 0.670641278668336)	(43, -0.03820598006644518, 0.8078197805975047)	(43, 0.037003474217550555, 0.8137597757242563)	(43, 0.1556931440652371, 0.31878378443181554)	(43, -0.1766216119209008, 0.25721764260965874)	(43, 0.47695343826511655, 0.0012220189597534693)	(43, 0.512014654259257, 0.00044864127575206317)	(43, 0.5392173218409176, 0.00019076445696943254)	(43, 0.5516053542065769, 0.00012607014445995885)	(43, 0.515682052098495, 0.0004014506169866775)	(43, 0.4877360114959028, 0.0009081124508776012)	(43, 0.5609756113554392, 9.11540488140564e-05)	(43, 0.503136816060189, 0.0005841415726741412)	(43, 0.6091520065694342, 1.4582317596039659e-05)	(43, 0.5848021158119725, 3.818649447429065e-05)	(35, -0.004201680672268907, 0.980888672465843)	(35, 0.0773109243697479, 0.6589027455148089)	(33, -0.05782085561497327, 0.7492596843225476)	(33, 0.09792780748663102, 0.5877032285854515)	(43, 0.697446171607577, 2.0256258967577874e-07)	(43, 0.6429522128718094, 3.330980695645381e-06)	(43, 0.6947467364640713, 2.3605351085133757e-07)	(43, 0.6059718591051645, 1.6610805204329128e-05)	(35, 0.5285714285714287, 0.0010980448214426826)	(35, 0.40280112044817934, 0.016436258293985727)	(33, 0.46256684491978617, 0.006719294388965907)	(33, 0.286096256684492, 0.10651229277786785)	(29, 0.2793103448275862, 0.14227919565483152)	(41, 0.41048872008711446, 0.007681626257563403)	(43, 0.4894476539147278, 0.0008655310315773873)	(43, 0.17898848910956, 0.25079371084635266)	(43, 0.39998489882215116, 0.007871262445412025)	(43, -0.11794019933554818, 0.4513111892057641)	(43, -0.08260344306855935, 0.5984664850622889)	(43, 0.10163092721232254, 0.516672640146526)	(43, 0.011929930534581698, 0.9394770072115424)	(43, -0.018272425249169433, 0.9074154513290275)	(43, 0.04289382317463004, 0.7847679176952543)	(43, 0.16747206282090002, 0.2830777901129324)	(43, -0.21754889437542332, 0.16110175009191008)	(43, 0.432371288617395, 0.003785056830555886)	(43, 0.4594228302680464, 0.0019408178546514848)	(43, 0.47967370502328266, 0.0011348629855901394)	(43, 0.49712581305037173, 0.000695629585763758)
MGYA00143325	(39, -0.22584400726020634, 0.16683534486975987)	(39, -0.5309716599190284, 0.0005058130033256846)	(38, -0.07933034248823723, 0.6359018025661411)	(38, 0.5253935788632543, 0.0007063062263841154)	(38, 0.25506072874493924, 0.12223389996685598)	(38, 0.2244228033701718, 0.17555347894955467)	(38, 0.24958967064230222, 0.13073505411122507)	(38, 0.28813744974457123, 0.07938183439175897)	(38, 0.31108436371594267, 0.05729352895594735)	(38, 0.08163265318341123, 0.6261010412208108)	(38, 0.6001752596176763, 6.803519550461678e-05)	(38, 0.5798117794482329, 0.00013616793052495527)	(38, 0.5390848191093466, 0.00047913855708796993)	(38, 0.446160854819428, 0.004990941080328902)	(38, 0.41943282914401914, 0.008759485510249907)	(38, 0.2543585700822802, 0.12330118381566346)	(38, 0.5386299003580629, 0.0004854857804988094)	(38, 0.4998360844800694, 0.001397261149016779)	(38, 0.5202976255607834, 0.0008126949383186126)	(38, 0.5614596539584046, 0.00024493825314277556)	(33, 0.3008021390374332, 0.08894329301883587)	(33, 0.28643048128342247, 0.10608596657996938)	(32, 0.2448680351906158, 0.17677840937905417)	(32, 0.4288856304985337, 0.014313399466386786)	(38, 0.599737335312957, 6.90923596829441e-05)	(38, 0.510619739302598, 0.0010545523689866642)	(38, 0.5758575039984614, 0.00015498748035979872)	(38, 0.2689233730865936, 0.10255075931116817)	(33, 0.38268716577540113, 0.027946195288041115)	(33, 0.25969251336898397, 0.14443509682157613)	(32, 0.29618768328445744, 0.0997637468343792)	(32, -0.01942815249266862, 0.9159477765577608)	(28, 0.5259989053092501, 0.004040983536087674)	(37, 0.6100770641568973, 6.100250485146721e-05)	(39, 0.2687382968166609, 0.09807539253982112)	(39, 0.06197324251684116, 0.7078155987557082)	(39, -0.25844004954518457, 0.11215796152380388)	(39, -0.5694331983805669, 0.00015475317593793763)	(38, -0.06860706860706861, 0.6823360580457392)	(38, 0.32180763759711123, 0.048809651950757975)	(38, 0.30320604004814533, 0.06424426828799489)	(38, 0.28810591968486704, 0.07941618747333554)	(38, 0.33212957082217004, 0.04162714573725978)	(38, 0.3944632892001313, 0.014257970734784924)	(38, 0.12726377433285155, 0.44641584304517645)	(38, 0.5482812295084498, 0.0003657335365286319)	(38, 0.522224733377657, 0.0007708967578390402)	(38, 0.48631494039068185, 0.0019633598943997695)	(38, 0.40081084404229983, 0.012639425794581077)
MGYA00143328	(55, -0.16287341937657515, 0.2347897965131541)	(55, -0.35137085137085144, 0.008527489878081464)	(51, 0.28914027149321264, 0.03960290854432996)	(51, 0.49450581536289606, 0.00022564181823864855)	(51, 0.14841628959276015, 0.2986195717543412)	(51, 0.09212669683257917, 0.5202401455399805)	(51, 0.06180995475113122, 0.6665551407529323)	(51, 0.1134039284217453, 0.42815694115975744)	(50, 0.12648562994353937, 0.3814163055579419)	(50, -9.6047640072283e-05, 0.9994718156109421)	(51, 0.3377687346046118, 0.015347918761315237)	(51, 0.3253677385867017, 0.019818152235422572)	(51, 0.343931758376146, 0.01346704941762286)	(51, 0.35971300806867196, 0.009525399700448333)	(50, 0.3293266436235374, 0.019524959688974917)	(50, 0.3107503524172155, 0.028059374145741407)	(51, 0.463877639822399, 0.0006068608781619004)	(51, 0.37688863780884013, 0.006408296646000738)	(50, 0.5193882207552475, 0.00011108157874771277)	(50, 0.5360045712362977, 6.028355326324259e-05)	(41, 0.13954703832752616, 0.38420591013566163)	(41, 0.12264808362369341, 0.4449058287306019)	(38, 0.09990152095415253, 0.5506687410160724)	(38, 0.18415581573476308, 0.26838482527923846)	(51, 0.5444218288300786, 3.630009371803764e-05)	(51, 0.494160304142866, 0.00022829408764851045)	(50, 0.5821517994378985, 9.222084214806758e-06)	(50, 0.34413648538672176, 0.014400214206229578)	(41, 0.4468641114982579, 0.003401030778693233)	(41, 0.31271777003484325, 0.046515316420822794)	(38, 0.5104497209760368, 0.001059317401790421)	(38, 0.23055038844512526, 0.16374835391145248)	(39, 0.2795546558704453, 0.08478558427418677)	(50, 0.28227045749027696, 0.04702655239414043)	(55, 0.19931816955207768, 0.14458858068799352)	(55, 0.07715167498104596, 0.5755711304681284)	(55, -0.30452131335567106, 0.023790233417744208)	(55, -0.25548340548340553, 0.05975859019918694)	(51, 0.268235294117647, 0.057023282574313834)	(51, 0.23013574660633482, 0.10423856764907793)	(51, 0.18135746606334838, 0.20279273135721346)	(51, 0.1712217194570136, 0.2296155958133682)	(51, 0.21056204267612963, 0.13804272590750097)	(50, 0.23587601149683574, 0.09913323005625846)	(50, 0.09316621087011451, 0.5198841321026471)	(51, 0.378185119436706, 0.006214120507254615)	(51, 0.3427924957651521, 0.01379905833512345)	(51, 0.32057752922466665, 0.02181783374971313)	(51, 0.28326889908970704, 0.043982441855406305)
MGYA00143335	(35, 0.018496464075505852, 0.9160097379674822)	(35, -0.515686274509804, 0.0015212722361205603)	(34, -0.07165775401069518, 0.6871523152963481)	(34, 0.6159023206702608, 0.00010549465448175013)	(34, 0.28403361344537814, 0.10353217951667888)	(34, 0.1816653934300993, 0.3038331512805937)	(34, 0.14285714285714285, 0.420253211810549)	(34, 0.19877769289533992, 0.25974216232538805)	(34, 0.22322383498854087, 0.20443883902865273)	(34, 0.13277310924369748, 0.454123019377329)	(34, 0.6373290567916554, 5.0455314858736425e-05)	(34, 0.6247994517432461, 7.817990108221259e-05)	(34, 0.6373290567916554, 5.0455314858736425e-05)	(34, 0.4883081383556841, 0.003390297320394386)	(34, 0.4537674061903054, 0.0070291140260392545)	(34, 0.31009183374361693, 0.07429598209490562)	(34, 0.6341687115608514, 5.6450240226801704e-05)	(34, 0.607625208272809, 0.00013829652264660586)	(34, 0.6198624904507257, 9.242630916496658e-05)	(34, 0.6970168833902919, 4.653219074198136e-06)	(30, 0.28898776418242494, 0.12141718912490894)	(30, 0.31657397107897667, 0.08830235070547866)	(29, 0.23842364532019697, 0.21293700942107482)	(29, 0.4812807881773397, 0.008212707805216653)	(34, 0.7137290875746399, 2.1496852779021746e-06)	(34, 0.6287722533439614, 6.81847731319881e-05)	(34, 0.6539813846710397, 2.7336708411430923e-05)	(34, 0.4036374940210834, 0.017919871061042203)	(30, 0.5199110122358176, 0.003231911565575536)	(30, 0.4024471635150167, 0.027467484864525892)	(29, 0.41576354679802946, 0.024889235015277397)	(29, 0.15517241379310343, 0.4215367741534132)	(26, 0.4516239316239316, 0.020556725113244443)	(33, 0.496740772440696, 0.0032760408147958953)	(35, 0.38784228682546834, 0.02132880879425933)	(35, 'nan', 'nan')	(35, 0.02227983172731387, 0.8989103998665509)	(35, -0.5056022408963585, 0.001946332256999392)	(34, -0.10466004583651642, 0.5558192836585573)	(34, 0.3155080213903743, 0.06911897882128647)	(34, 0.22994652406417113, 0.19078256976000518)	(34, 0.1896103896103896, 0.2828069521641616)	(34, 0.254392666157372, 0.1465356590342096)	(34, 0.3152024446142093, 0.0694033387446377)	(34, 0.18716577540106952, 0.28917393473757397)	(34, 0.5270074123410261, 0.0013633592712703646)	(34, 0.512644206553825, 0.0019357586697451574)	(34, 0.5300634135723455, 0.0012628481187391)	(34, 0.39996945166723796, 0.019090880905702035)
MGYA00143343	(53, -0.06284159191719911, 0.654855614798185)	(53, -0.0917593936461861, 0.5134532121427541)	(48, 0.11767260095527572, 0.4257166491129921)	(49, 0.4503059345857285, 0.0011678526160171774)	(49, 0.14244897959183672, 0.32887008178047294)	(49, 0.08959183673469386, 0.5404146501944502)	(49, -0.011786014953196144, 0.9359389893857417)	(49, 0.053525870265454675, 0.7149093966317461)	(48, 0.084020842379505, 0.570188006712044)	(48, -0.03821310324252853, 0.7965121768866325)	(49, 0.319511934192141, 0.025229926004945443)	(49, 0.36338155165683245, 0.010276111352484891)	(49, 0.42443087945734714, 0.002370212197383906)	(49, 0.43398455669674574, 0.0018368218347242183)	(48, 0.31278755493622923, 0.030420696067198293)	(48, 0.32146340848863825, 0.025883217596062245)	(49, 0.3830590667729179, 0.0065942471913269535)	(49, 0.3471401198092581, 0.014534435166298825)	(48, 0.46967188662233755, 0.0007574147349043069)	(48, 0.4666816270069999, 0.000827040603449715)	(36, -0.015186615186615189, 0.9299491110104222)	(36, -0.006692406692406694, 0.969099519611222)	(35, -0.04005602240896359, 0.819288739113402)	(35, 0.16834733893557424, 0.33368965043055054)	(49, 0.5079774469833447, 0.00019455395237949504)	(49, 0.4717524799049202, 0.0006219653757801943)	(48, 0.4981512104033122, 0.0003145186420520773)	(48, 0.3506879968296163, 0.01453524452621871)	(36, 0.43552123552123556, 0.007933182114390641)	(36, 0.3590733590733591, 0.03149910674012524)	(35, 0.3675070028011205, 0.029864437455684404)	(35, 0.18739495798319328, 0.281049032617919)	(35, 0.18739495798319328, 0.281049032617919)	(47, 0.2854664788556752, 0.05176943622521695)	(53, 0.2829899611218301, 0.04004819279640998)	(53, 0.0404699625357866, 0.7735624387644062)	(53, -0.15666029717997518, 0.2626104360460812)	(53, 0.05128205128205128, 0.7153527409677254)	(48, 0.14448545375597047, 0.3271890350872291)	(49, 0.2293877551020408, 0.11285618154753459)	(49, 0.18275510204081633, 0.20879800819630076)	(49, 0.1035230490910605, 0.4790325858778509)	(49, 0.15991427779974735, 0.272386080573534)	(48, 0.19257490230134605, 0.18974210787466617)	(48, 0.031102426360751202, 0.8337812146838186)	(49, 0.25304281682139634, 0.07938809234064077)	(49, 0.28924292074330954, 0.043826590774135976)	(49, 0.33546452236111973, 0.018454855723510133)	(49, 0.31890435429522385, 0.02552447427751159)
MGYA00143355	(36, 0.3196035552283636, 0.05741747968110244)	(36, -0.25199485199485205, 0.13816598703814836)	(36, -0.009523809523809525, 0.9560370036644701)	(36, 0.6255081950316687, 4.518062544242108e-05)	(36, 0.08236808236808237, 0.6329492100932466)	(36, -0.025997425997425997, 0.8803663200683816)	(36, -0.1265203683680455, 0.46216041570478383)	(36, -0.03037909562970548, 0.8603864840900277)	(36, 0.02625482625482626, 0.8791904727183318)	(36, -0.1902310319918324, 0.2664434415333661)	(36, 0.41558282923375617, 0.011713239838371492)	(36, 0.4673536062253799, 0.004054855135535219)	(36, 0.5392145354824099, 0.0006903199882934227)	(36, 0.5947773941148609, 0.000130459791914494)	(36, 0.4404642832531238, 0.007177104539503221)	(36, 0.3913586236704593, 0.018260432395884634)	(36, 0.5344317202207675, 0.0007863284835174246)	(36, 0.4527942075306516, 0.005554794997003411)	(36, 0.5606899261275682, 0.0003753727927087545)	(36, 0.5389487873053017, 0.0006953680889182343)	(30, -0.040266963292547274, 0.8326804047464436)	(30, 0.02647385984427141, 0.8895560646883569)	(29, -0.12315270935960589, 0.5244796830320827)	(29, 0.06847290640394087, 0.724138852207776)	(36, 0.6484225426687209, 1.8981471941816458e-05)	(36, 0.5760314061268178, 0.00023666529819922809)	(36, 0.6265469119884984, 4.350381954194658e-05)	(36, 0.5237117750557914, 0.0010456182543115992)	(30, 0.48120133481646277, 0.007101185724953902)	(30, 0.3228031145717464, 0.08188381695492775)	(29, 0.3684729064039408, 0.04920261498748897)	(29, 0.1487684729064039, 0.4411791643416796)	(26, 0.18769230769230769, 0.35852718374297243)	(35, 0.41955593837926664, 0.012108713168291638)	(36, 0.4730034117523573, 0.0035754610589887152)	(36, 0.26283352918561026, 0.12144949333929136)	(36, 0.3901403044289851, 0.01865759591405454)	(36, -0.19073359073359075, 0.2651585628448652)	(36, -0.08880308880308882, 0.6065293251960965)	(36, 0.04607464607464608, 0.7895975975369549)	(36, -0.06666666666666667, 0.6992644506229679)	(36, -0.08765042813696741, 0.6112270482278714)	(36, 0.002059599703708846, 0.9904882673796817)	(36, 0.06306306306306307, 0.7148212057699708)	(36, -0.21082437780962207, 0.2171159720350383)	(36, 0.3707663357186191, 0.026007338539040605)	(36, 0.4186736218899725, 0.011042881670924229)	(36, 0.4848680979439392, 0.0027262213223424765)	(36, 0.528347041052802, 0.0009254553895220292)
MGYA00143362	(36, -0.05161207295583545, 0.7649836677832142)	(36, -0.30424710424710427, 0.07121592462430924)	(36, 0.01673101673101673, 0.92284555932558)	(36, 0.519515862371573, 0.001166062268180753)	(36, 0.268983268983269, 0.11266302829853223)	(36, 0.17245817245817247, 0.31451535445633805)	(36, 0.11325611325611327, 0.5107464541757045)	(36, 0.20799279275967603, 0.22349743615770462)	(36, 0.19433719433719435, 0.25606485029098713)	(36, 0.08095759074618578, 0.6388019781980748)	(36, 0.5328528230353086, 0.000820522849561681)	(36, 0.5753265987844998, 0.00024185520263985007)	(36, 0.4968144678541766, 0.0020544784653750087)	(36, 0.5314109341941982, 0.0008528934165727692)	(36, 0.4472634539599737, 0.0062385222762870556)	(36, 0.24550573414799565, 0.14895188818391863)	(36, 0.5875917155124767, 0.00016462739572127577)	(36, 0.5512669586133211, 0.0004928950691846087)	(36, 0.57992277992278, 0.0002097646930364446)	(36, 0.5867498640729097, 0.00016911522834482716)	(32, 0.22690615835777125, 0.21171130562409288)	(32, 0.24303519061583576, 0.18014315430197464)	(31, 0.18346774193548387, 0.3231789373788506)	(31, 0.21250000000000002, 0.25109391939017417)	(36, 0.6386511371742032, 2.7712259316668668e-05)	(36, 0.5519016679167641, 0.0004840568575010208)	(36, 0.6005152564973675, 0.00010791121273142104)	(36, 0.3200258229457341, 0.057070488769970534)	(32, 0.5425219941348973, 0.0013371997503727258)	(32, 0.4039589442815249, 0.021852506843125556)	(31, 0.417741935483871, 0.019367888970383166)	(31, 0.10806451612903227, 0.5628246105370012)	(29, 0.48620689655172405, 0.007489947790464897)	(35, 0.5571428571428573, 0.000508026195194093)	(36, 0.4552416509845136, 0.005273475871383413)	(36, 0.16342907331065562, 0.34089803440242594)	(36, 0.006821545802142839, 0.9685035458302997)	(36, -0.24658944658944662, 0.1471091722779373)	(36, -0.08314028314028314, 0.6297542432480621)	(36, 0.24993564993564996, 0.14152447392757675)	(36, 0.15804375804375803, 0.35725889239531916)	(36, 0.17503217503217505, 0.30723587015340453)	(36, 0.2365660600818592, 0.16479860740078944)	(36, 0.24658944658944662, 0.1471091722779373)	(36, 0.08983847113010758, 0.6023227722914982)	(36, 0.5328528230353086, 0.000820522849561681)	(36, 0.5683763445709958, 0.0002987597254791274)	(36, 0.45253877434592876, 0.005584887033137495)	(36, 0.4997425500343695, 0.0019138695680478443)
MGYA00143367	(31, 0.16977517981228749, 0.36120245790231587)	(31, -0.3157258064516129, 0.08359152476421079)	(31, 0.04798387096774194, 0.7976948393884296)	(31, 0.6960649356138205, 1.3731545194244298e-05)	(31, 0.13346774193548389, 0.4741202014405085)	(31, 0.15161290322580648, 0.41554302669957277)	(31, 0.06491935483870968, 0.7286151638613648)	(31, -0.04093154572671539, 0.8269434679782824)	(31, 0.13588709677419356, 0.46607058942998725)	(31, -0.06129032258064517, 0.7432634435518759)	(31, 0.630092830611575, 0.00014546425399180905)	(31, 0.6736587881698657, 3.26903543811353e-05)	(31, 0.6151674562629014, 0.0002306313740259598)	(31, 0.5826440907848942, 0.0005833236397320395)	(31, 0.5276778444615506, 0.0022831788923116624)	(31, 0.4651521317260139, 0.008371451478268356)	(31, 0.6106069896280575, 0.000264289813437732)	(31, 0.4656575158820345, 0.008291691641546452)	(31, 0.6173387096774193, 0.00021598796760505804)	(31, 0.6944063179889686, 1.4680669328661094e-05)	(25, 0.09076923076923075, 0.6661022395647747)	(25, -0.06307692307692309, 0.7645308004755562)	(24, -0.007826086956521738, 0.9710483085120961)	(24, 0.2982608695652174, 0.15688329961066771)	(31, 0.7926583944633451, 1.065691569770946e-07)	(31, 0.7111739182895049, 7.314934736364711e-06)	(31, 0.7240418815276407, 4.144374458796243e-06)	(31, 0.5753547094282145, 0.000708785828231212)	(25, 0.6953846153846154, 0.00011398652156746236)	(25, 0.6146153846153846, 0.001079290156864723)	(24, 0.5130434782608695, 0.010353828161824782)	(24, 0.15652173913043477, 0.4651562978756907)	(23, 0.35375494071146246, 0.09772454155290554)	(29, 0.38029556650246293, 0.04184533917096895)	(31, 0.385483870967742, 0.03222294892990016)	(31, 'nan', 'nan')	(31, 0.1359007971419023, 0.4660252116393405)	(31, -0.22298387096774194, 0.22791180643578746)	(31, -0.05201612903225807, 0.7810889956594971)	(31, 0.09596774193548388, 0.607562426948085)	(31, 0.12620967741935485, 0.4986967323955437)	(31, 0.10524193548387097, 0.5731276749168948)	(31, -0.01976005655772467, 0.915972502788384)	(31, 0.1866935483870968, 0.31459517166493095)	(31, -0.07459677419354839, 0.6900215804573002)	(31, 0.6119403482956205, 0.0002540252306073381)	(31, 0.6506656439029901, 7.400539018869495e-05)	(31, 0.5655506712659591, 0.0009146375104923512)	(31, 0.5277500164192928, 0.002279428287917456)
MGYA00143370	(36, -0.06822863253946827, 0.6925582914817688)	(36, -0.48133848133848134, 0.002958224196849887)	(36, -0.08082368082368084, 0.6393587567697459)	(36, 0.8080642213381792, 2.5447508906631755e-09)	(36, 0.20025740025740027, 0.24157927890191813)	(36, 0.11737451737451739, 0.4953936232748679)	(36, 0.08957528957528958, 0.6033908363650877)	(36, 0.11043892484330889, 0.5213835698087448)	(36, 0.23603603603603607, 0.16577477695121312)	(36, -0.056885456885456896, 0.7417519353168036)	(36, 0.6537075396894715, 1.538181300243954e-05)	(36, 0.697476851129885, 2.275536999195054e-06)	(36, 0.6686405988867892, 8.302344404562514e-06)	(36, 0.6239537674736747, 4.7799324995609425e-05)	(36, 0.6087633920678047, 8.162140198267285e-05)	(36, 0.4632065977589384, 0.004441280970799974)	(36, 0.7455271010401459, 1.8197830674320253e-07)	(36, 0.6827358147708117, 4.490298159240049e-06)	(36, 0.7611325611325612, 7.084372895667847e-08)	(36, 0.7778573989318196, 2.3742858875825537e-08)	(30, 0.2186874304783092, 0.24563221703044613)	(30, 0.2413793103448276, 0.19878819431788416)	(29, 0.26256157635467975, 0.16881387476708345)	(29, 0.3743842364532019, 0.04540567396774715)	(36, 0.8380535808149783, 1.81200333585409e-10)	(36, 0.7847580074728275, 1.4710890078995823e-08)	(36, 0.8090212903051817, 2.3559846007907605e-09)	(36, 0.5930417295292205, 0.00013806965491591216)	(30, 0.5555061179087876, 0.001438845264495688)	(30, 0.4318131256952169, 0.017181863273063855)	(29, 0.5221674876847289, 0.003666030814845507)	(29, 0.264039408866995, 0.16634106531536327)	(26, 0.44068376068376064, 0.02424160528763558)	(34, 0.5207426098168214, 0.0015915859890104234)	(36, 0.5845559845559846, 0.00018133097950495062)	(36, -0.08171453665532781, 0.6356583664750242)	(36, -0.04170957913733532, 0.8091440255812925)	(36, -0.4131274131274132, 0.012270064944360858)	(36, -0.14903474903474903, 0.3856627678170226)	(36, 0.16370656370656372, 0.3400676225350251)	(36, 0.09034749034749036, 0.600259342775709)	(36, 0.11016731016731017, 0.5224148528865726)	(36, 0.12022139371054837, 0.48492023782194005)	(36, 0.25945945945945953, 0.126482542291574)	(36, -0.07927927927927929, 0.6457941256636996)	(36, 0.6315654174313798, 3.6168512239913406e-05)	(36, 0.6735324631066, 6.7325426040951805e-06)	(36, 0.6261586201357993, 4.412393412255507e-05)	(36, 0.5920155766927725, 0.00014275414449939794)
MGYA00143372	(30, 0.06074090592709137, 0.7498405598526414)	(30, 0.007341490545050056, 0.9692867983901742)	(28, -0.22769567597153803, 0.24389512694805016)	(28, 0.5685287542999629, 0.0015964285334101871)	(28, 0.1893814997263273, 0.33444633233645993)	(28, 0.23918992884510124, 0.22025162351736877)	(28, 0.0722495894909688, 0.7148451916268383)	(28, -0.03914055052392109, 0.8432445105773957)	(27, 0.09462759462759461, 0.6387203234110184)	(27, -0.07326007326007326, 0.7164956295371385)	(28, 0.5444586911725492, 0.002740669641968221)	(28, 0.5664126706553132, 0.0016768535662521405)	(28, 0.5230535611768542, 0.004290766981135565)	(28, 0.503600232785449, 0.006294397969873936)	(27, 0.5443993675333131, 0.0033271747592563553)	(27, 0.4262114283500404, 0.026635633981211854)	(28, 0.5102655542956442, 0.005533644634171793)	(28, 0.42275598312586876, 0.02500725388488845)	(27, 0.5824175824175825, 0.0014351508279335711)	(27, 0.552431094801375, 0.002808502718339619)	(21, 0.045454545454545456, 0.8448883449705005)	(21, -0.09090909090909091, 0.6951310760397713)	(21, -0.05064935064935065, 0.8274046658865746)	(21, 0.08441558441558442, 0.7160045730938805)	(28, 0.6103206296208414, 0.0005630780400810944)	(28, 0.5884847463052628, 0.0009877607389331467)	(27, 0.6644244249422325, 0.00015698362238086814)	(27, 0.5456241130170776, 0.003243163243266513)	(21, 0.38571428571428573, 0.08418819066159448)	(21, 0.5077922077922078, 0.018772861912339817)	(21, 0.20779220779220778, 0.3660815543839818)	(21, -0.07922077922077922, 0.7328457347746483)	(19, 0.3403508771929824, 0.1539194116407885)	(28, 0.4778325123152709, 0.010121318539773803)	(30, 0.44053843859209124, 0.014831171722812227)	(30, 0.21138734102888795, 0.2621395432297563)	(30, -0.11458449286612471, 0.546556276025246)	(30, 0.034482758620689655, 0.8564476380779373)	(28, -0.3513957307060755, 0.06671173140041392)	(28, 0.1652983032293377, 0.40057034838119865)	(28, 0.21127531472359057, 0.28048323121549934)	(28, 0.1565407772304324, 0.4263269071389285)	(28, -0.02299165205600959, 0.9075505431279909)	(27, 0.18192918192918192, 0.36376630923288655)	(27, -0.08913308913308912, 0.658405753566282)	(28, 0.4989041837458137, 0.006881998056749164)	(28, 0.5203093137415087, 0.004535222208363028)	(28, 0.4637778165733912, 0.012924828769516656)	(28, 0.4296873837238388, 0.022487571086255372)
MGYA00143373	(43, 0.15345693737234503, 0.3258696303336762)	(43, -0.3092721232256116, 0.0435862086044498)	(42, -0.0812738027712503, 0.6088842627230762)	(42, 0.6274011824354456, 8.722467985359893e-06)	(42, 0.1093104286524593, 0.4907584786039715)	(42, 0.0446479215622721, 0.7788949703674816)	(42, -0.05745077384328661, 0.7178108472859043)	(42, -0.06466512707386322, 0.6841129903975058)	(42, 0.06052994084758123, 0.7033591441537344)	(42, -0.08282009751667405, 0.602063829820924)	(42, 0.6335868765045907, 6.673617943411507e-06)	(42, 0.6014531158621959, 2.5244258434126496e-05)	(42, 0.6095677018830027, 1.82897883952366e-05)	(42, 0.5422737971248005, 0.0002075924401685197)	(42, 0.5171182278464769, 0.00045386704541873913)	(42, 0.5145407878508956, 0.0004900783682806038)	(42, 0.4683523847892177, 0.0017595496684653148)	(42, 0.34452849347060827, 0.02546228394110811)	(42, 0.5207843772789887, 0.00040649236402786655)	(42, 0.5767613406833347, 6.389018917622013e-05)	(33, -0.07018716577540107, 0.6979218181866196)	(33, -0.1607620320855615, 0.3714655888832621)	(32, -0.05718475073313783, 0.7558993810643632)	(32, 0.21224340175953074, 0.24353058552892465)	(42, 0.7394010782159106, 2.2313011969163054e-08)	(42, 0.6780548078986116, 8.077185663926292e-07)	(42, 0.698922686567345, 2.6335930841453716e-07)	(42, 0.5478526130864089, 0.00017305583234786186)	(33, 0.6032754010695187, 0.00020220107139892068)	(33, 0.41209893048128343, 0.017170661886918747)	(32, 0.46224340175953077, 0.0077318466459169585)	(32, 0.20417888563049855, 0.2623236585178761)	(30, 0.3552836484983315, 0.05402076812046259)	(41, 0.426829268292683, 0.005385133944867997)	(43, 0.33932346723044404, 0.026012074666127302)	(43, -0.14920941939059815, 0.3395978230781729)	(43, 0.12483480190771966, 0.4251014097332686)	(43, -0.2237994563575959, 0.14911100508351469)	(42, -0.17267644437241714, 0.2741572140854587)	(42, 0.13216108905275098, 0.40409929765778585)	(42, 0.07349485454987441, 0.6436845030520895)	(42, -0.004456689085163277, 0.9776532841115262)	(42, -0.03087395164804748, 0.8461023499360114)	(42, 0.1183858682440645, 0.4552410096874996)	(42, -0.07301458694963144, 0.645858904694854)	(42, 0.6479496937614185, 3.501984162855841e-06)	(42, 0.616140516559856, 1.399527084280417e-05)	(42, 0.5914721750566035, 3.7081203378396446e-05)	(42, 0.5213202791289643, 0.0003999526789908551)
MGYA00143374	(44, 0.0339054745454226, 0.8270460985435775)	(44, -0.3622269203664552, 0.015680948421077638)	(44, -0.06807610993657505, 0.660606475490932)	(44, 0.7117058672234903, 6.093098701184324e-08)	(44, 0.1613812544045102, 0.29530993722089394)	(44, 0.07794221282593375, 0.6150398844935325)	(44, 0.03199436222692036, 0.8366584174501941)	(44, 0.033269895718117865, 0.8302401700841534)	(44, 0.14305849189570122, 0.3542374475761023)	(44, -0.11008139828533375, 0.4768720025593839)	(44, 0.516179094456363, 0.00033503903004194216)	(44, 0.5299965080746978, 0.00021558468053284625)	(44, 0.5481847362049548, 0.00011712383878164475)	(44, 0.5650583163405981, 6.438658485241283e-05)	(44, 0.5382018710128693, 0.00016441873883496903)	(44, 0.4144213787040005, 0.005161207836602838)	(44, 0.5715896708828344, 5.062596976798219e-05)	(44, 0.47568011905242413, 0.001100895684595358)	(44, 0.628303617037178, 4.964946463555536e-06)	(44, 0.592580554988525, 2.2557611789956915e-05)	(36, 0.14054054054054055, 0.41361243843292594)	(36, 0.08082368082368084, 0.6393587567697459)	(35, 0.14761904761904762, 0.39740791723234525)	(35, 0.2582633053221289, 0.13414308765138724)	(44, 0.7427564789937504, 7.80534981973181e-09)	(44, 0.666854890789331, 7.713805474546419e-07)	(44, 0.7230631276793205, 2.9666980643504635e-08)	(44, 0.47225060526555623, 0.0012096270172408518)	(36, 0.5449163449163449, 0.0005895560871130505)	(36, 0.3557271557271558, 0.0332346673323427)	(35, 0.44453781512605045, 0.007462051606138822)	(35, 0.07871148459383753, 0.6531069035782617)	(30, 0.4273637374860957, 0.018494621452872093)	(42, 0.5032817437808931, 0.0006805227812061955)	(44, 0.5289122241558449, 0.00022332759805019874)	(44, 0.07806012945844407, 0.6145034126091055)	(44, 0.06499136700806578, 0.6751161468332423)	(44, -0.3136011275546159, 0.03817952276645454)	(44, -0.13530655391120508, 0.3811817460493536)	(44, 0.1602536997885835, 0.29874175984930246)	(44, 0.07949260042283297, 0.6080021988618901)	(44, 0.08907681465821, 0.5652888509073308)	(44, 0.07083950253539927, 0.6477117403865841)	(44, 0.1916842847075405, 0.21258726110828793)	(44, -0.1309418937350513, 0.3968714125159444)	(44, 0.5104688367875614, 0.0003998243309168317)	(44, 0.5172365495802151, 0.0003241374400643118)	(44, 0.5146986572829699, 0.0003508565077878447)	(44, 0.5279428475100343, 0.00023046189516212788)
MGYA00143380	(39, 0.1155267626836389, 0.48371399855863517)	(39, -0.027935222672064778, 0.8659443453748135)	(37, 0.18824087245139873, 0.2645356134528024)	(37, 0.5385581272532204, 0.0005846533188985922)	(37, 0.18326220957799902, 0.2776085268552894)	(37, 0.14912280701754385, 0.3783798664165511)	(37, 0.10881934566145092, 0.5214501608472116)	(37, 0.2262271820780739, 0.17817782810581198)	(37, 0.19772403982930295, 0.24077443547690078)	(37, -0.07598838256487708, 0.6548735893068802)	(37, 0.29166177587767583, 0.07985556461077446)	(37, 0.3426640384345691, 0.037882270243688815)	(37, 0.3770609131822414, 0.021420098400675623)	(37, 0.44101621374284417, 0.006292381493922626)	(37, 0.36703343386980025, 0.025444733478076364)	(37, 0.2842712321739792, 0.08815971672591973)	(37, 0.5144923250102442, 0.0011228910509682969)	(37, 0.4906808646017327, 0.0020467915737892536)	(37, 0.5689900426742531, 0.00023806803759052417)	(37, 0.5738386302787906, 0.00020463330970703843)	(30, 0.17730812013348163, 0.34858023571858665)	(30, 0.20578420467185762, 0.2752897377927715)	(29, 0.06009852216748767, 0.7568009700963965)	(29, 0.083743842364532, 0.6658160466894125)	(37, 0.5521291446566006, 0.00039582510618521973)	(37, 0.4985174640154012, 0.0016877951479617283)	(37, 0.5459116855030406, 0.00047424487475089387)	(37, 0.4096121666388828, 0.011815314645635356)	(30, 0.4518353726362625, 0.012191108378311276)	(30, 0.2836484983314794, 0.1287662226731621)	(29, 0.37684729064039396, 0.04389403567904558)	(29, 0.1339901477832512, 0.4883382225851124)	(27, 0.14102564102564102, 0.48290690742722064)	(36, 0.2836550836550837, 0.09364034308608996)	(39, 0.39093025810162185, 0.013865186221608112)	(39, 0.15493310629210288, 0.34630499732496267)	(39, 0.08656913417573292, 0.6002645469685679)	(39, 0.08643724696356277, 0.6008220217840818)	(37, 0.10597439544807966, 0.5324607853583442)	(37, 0.15504978662873398, 0.3594997313810546)	(37, 0.12043622569938359, 0.4776844603852416)	(37, 0.13300142247510668, 0.4326034584973155)	(37, 0.24021817132608891, 0.15211358220939844)	(37, 0.22261735419630155, 0.1853896876517425)	(37, -0.09946061306073616, 0.5580867759785564)	(37, 0.2924920452681369, 0.07896201104723752)	(37, 0.3332938553136515, 0.0438196619939525)	(37, 0.3427826483474921, 0.03781153811058668)	(37, 0.4096845989882395, 0.01179892910987213)
MGYA00143386	(36, -0.04353146819472361, 0.8009711879817905)	(36, 0.09626769626769627, 0.5764884298705197)	(33, 0.09258021390374332, 0.608350760958039)	(33, 0.34773964963097215, 0.04737163605095945)	(33, 0.25467914438502676, 0.1526257158926244)	(33, 0.24231283422459893, 0.1742550572140458)	(33, 0.19184491978609627, 0.284824052817008)	(33, 0.19786096256684493, 0.2696995351757362)	(33, 0.1824866310160428, 0.3094140342510503)	(33, 0.2613636363636364, 0.1417774016753254)	(33, 0.43898364205419416, 0.010595895071706222)	(33, 0.3831494697594109, 0.027741755499740783)	(33, 0.3121290918782984, 0.07699591555997054)	(33, 0.3684612706551179, 0.03486631222238329)	(33, 0.2969538810491164, 0.09330991605930411)	(33, 0.03498791711354822, 0.8467244949396555)	(33, 0.4598027809503213, 0.007099310019870945)	(33, 0.39571531837661283, 0.02263709759156486)	(33, 0.4933155080213904, 0.0035322923361409014)	(33, 0.481032969063682, 0.004598850532012939)	(26, 0.17743589743589744, 0.38585263819604465)	(26, 0.10427350427350426, 0.6122046666360923)	(25, 0.11692307692307692, 0.5778005716279875)	(25, 0.26153846153846155, 0.20663834320215319)	(33, 0.3878301788140634, 0.025740046244945858)	(33, 0.3647768460647381, 0.0368686890854858)	(33, 0.3729499701112916, 0.03254703955498773)	(33, 0.12353549279269892, 0.49339130005185006)	(26, 0.43316239316239313, 0.027072587422029608)	(26, 0.4133333333333333, 0.03583116275026307)	(25, 0.3823076923076923, 0.059289396979112674)	(25, -0.16923076923076924, 0.4186924778221306)	(25, 0.2746153846153846, 0.18401590908645044)	(32, 0.32587976539589436, 0.06873464670948462)	(36, 0.11957011415454147, 0.4873060781331191)	(36, -0.07004103141885241, 0.6848056995251763)	(36, -0.2029751298073503, 0.23511777296414038)	(36, 0.1922779922779923, 0.26123558185441115)	(33, 0.042446524064171126, 0.8145655365132908)	(33, 0.2907754010695187, 0.10066010426074985)	(33, 0.2800802139037434, 0.11440871411412269)	(33, 0.2934491978609626, 0.09742721476356996)	(33, 0.27038770053475936, 0.12804016152888492)	(33, 0.26771390374331555, 0.13200350710269396)	(33, 0.2804144385026738, 0.11395885500646383)	(33, 0.4513540874129186, 0.00837655479134107)	(33, 0.37178203348382627, 0.033138055454036405)	(33, 0.2778567491707188, 0.11743533001032005)	(33, 0.29547212299240483, 0.09503418036794416)
MGYA00143394	(52, -0.16173519859611213, 0.25200262050731687)	(52, -0.17681208913173396, 0.20987008677513722)	(50, 0.10607442977190876, 0.463460495400973)	(50, 0.5058972926784988, 0.0001783450275942867)	(50, 0.22948379351740697, 0.10890613116113747)	(50, 0.17195678271308523, 0.232445457846412)	(50, 0.07351740696278511, 0.6118842444543005)	(50, 0.10348636200944995, 0.4745012599281734)	(49, 0.176734693877551, 0.22444395658999786)	(49, 0.05035971229576775, 0.7311201961132721)	(50, 0.44203530950958964, 0.0013093960252620173)	(50, 0.41597383471853144, 0.0026607576543813496)	(50, 0.42847564919394676, 0.001906797811666672)	(50, 0.466884171247686, 0.0006309835053657503)	(49, 0.4451429546149366, 0.0013509929031413662)	(49, 0.3625600232724215, 0.010462250543003865)	(50, 0.4459865067877467, 0.0011701344124366634)	(50, 0.37561911116449004, 0.007186807705754039)	(49, 0.5549999999999999, 3.4939993288960426e-05)	(49, 0.5980893380683022, 5.672446299315979e-06)	(38, 0.11697122223438013, 0.4843154837508815)	(38, 0.09399277820330451, 0.5745928938012377)	(37, 0.09435751541014697, 0.5785549918113069)	(37, 0.20768136557610237, 0.21741932472008693)	(50, 0.5952306207352561, 5.134279481397215e-06)	(50, 0.548108396943306, 3.783520777290904e-05)	(49, 0.6206792992869868, 1.9591520184886406e-06)	(49, 0.426082966226728, 0.0022691728775579077)	(38, 0.5349600612758507, 0.000539496273199517)	(38, 0.38899223109749426, 0.015790258678338134)	(37, 0.4791370317686106, 0.002697284172896825)	(37, 0.17543859649122803, 0.2989877118225732)	(35, 0.3291316526610644, 0.053529046508564694)	(48, 0.34960783794458294, 0.01486240491455518)	(52, 0.31910352216910026, 0.021122129143247636)	(52, 0.041985083949784105, 0.7675895699057036)	(52, -0.22881175535284187, 0.10276335573403002)	(52, -0.10629215401690428, 0.4532670020002889)	(50, 0.051236494597839126, 0.7238144873817066)	(50, 0.24004801920768307, 0.09312979526281043)	(50, 0.1872268907563025, 0.19293115958816123)	(50, 0.1086674669867947, 0.45253904854968563)	(50, 0.12639262404124005, 0.38176935060581063)	(49, 0.21387755102040812, 0.1400434708466614)	(49, 0.06985050266758464, 0.6334231569001058)	(50, 0.4404004568474199, 0.0013712209183595744)	(50, 0.3932782330554698, 0.004722302321127272)	(50, 0.3989521334712352, 0.004106356743557773)	(50, 0.42781275549450437, 0.001941399263506711)
MGYA00143397	(54, -0.1731917387242473, 0.21042260651708164)	(54, -0.2731846769582618, 0.045639380828619576)	(50, 0.12653061224489795, 0.38124562497025516)	(50, 0.46872685504333134, 0.0005964066840518352)	(50, 0.1640816326530612, 0.25485990608918163)	(50, 0.14228091236494594, 0.3243011516134191)	(50, 0.05238895558223289, 0.717856869507614)	(50, 0.056473300103532784, 0.6968785345983696)	(49, 0.16755102040816325, 0.24984060757428436)	(49, 0.030664829878172657, 0.8343221074312912)	(50, 0.4023550624045103, 0.003771826260703739)	(50, 0.38303509882512515, 0.006041292363844203)	(50, 0.328054903962397, 0.020029242257545033)	(50, 0.37314006139874367, 0.007609696153896231)	(49, 0.36292138084426573, 0.010380020861346255)	(49, 0.2866514930605372, 0.04583784124250217)	(50, 0.4154540671326601, 0.002697143625523488)	(50, 0.34499851047191515, 0.014141174907506236)	(49, 0.5156122448979591, 0.00014972737875323288)	(49, 0.5280009701054612, 9.658263520249786e-05)	(39, 0.10263157894736842, 0.5341219725442881)	(39, 0.0674089068825911, 0.6834671993813861)	(36, 0.12947232947232948, 0.4516936944475176)	(36, 0.1958815958815959, 0.2522316683591675)	(50, 0.5489368756311893, 3.6623699786578956e-05)	(50, 0.4933799654377332, 0.0002719708646774365)	(49, 0.5792016627506118, 1.299151752161077e-05)	(49, 0.3657846659002363, 0.009747902556053206)	(39, 0.5645748987854252, 0.00018118381922505806)	(39, 0.43502024291497976, 0.005646619122669118)	(36, 0.4074646074646075, 0.013640129503969294)	(36, 0.14877734877734877, 0.3864931689259876)	(36, 0.31505791505791503, 0.06125982047312619)	(48, 0.29743812418584453, 0.040061362590918886)	(54, 0.24162839014089427, 0.07836759091670702)	(54, 0.2264942466211315, 0.09957417194432422)	(54, -0.3750644260326466, 0.005198548993984646)	(54, -0.16462740613684007, 0.2342077234378137)	(50, 0.09483793517406962, 0.5123885537518269)	(50, 0.25983193277310923, 0.06841594028483546)	(50, 0.25013205282112844, 0.07978529425792655)	(50, 0.15505402160864346, 0.2822917592950656)	(50, 0.14334421837503858, 0.32066094905236253)	(49, 0.2833673469387755, 0.048494143836975395)	(49, 0.14260931698750845, 0.3283203338078675)	(50, 0.44123528761775077, 0.0013393320758881104)	(50, 0.4038449103422241, 0.0036330764894720213)	(50, 0.2987866009279551, 0.0350557532578312)	(50, 0.2943767340055553, 0.0379738105167964)
MGYA00143399	(48, 0.23453071923489427, 0.10860088255899067)	(48, -0.2177594442032132, 0.13706212648297691)	(44, 0.06102889358703312, 0.6939258750831983)	(44, 0.6644796524681312, 8.718986572006083e-07)	(44, 0.30725863284002813, 0.04247669496126178)	(44, 0.19323467230443972, 0.20884115509431253)	(44, 0.13784355179704016, 0.3722331914739586)	(44, 0.17646229739252992, 0.25186112288830853)	(44, 0.19746300211416493, 0.19885952016382133)	(44, 0.0849984146836866, 0.5832945589955687)	(44, 0.5458393458872062, 0.00012696142461747584)	(44, 0.5286320073346897, 0.00022536910015664787)	(44, 0.5713682661987267, 5.104455305318887e-05)	(44, 0.5517927115114232, 0.00010333615898390418)	(44, 0.5156468916030579, 0.0003406496992655906)	(44, 0.36846453884658054, 0.013853886603103212)	(44, 0.5742678962211264, 4.5804827061308725e-05)	(44, 0.5127339731441543, 0.0003728859921639403)	(44, 0.6294573643410852, 4.713069334643668e-06)	(44, 0.673632381325742, 5.40537175664687e-07)	(37, 0.21028923660502608, 0.2115693733425723)	(37, 0.1505452821242295, 0.3737962514836647)	(35, 0.24789915966386555, 0.1510443662902325)	(35, 0.32605042016806723, 0.05594152091551535)	(44, 0.7083217558257234, 7.501064010315057e-08)	(44, 0.6479550271332882, 1.985432014159027e-06)	(44, 0.6913393875105037, 2.0407160654999385e-07)	(44, 0.4346448894738419, 0.0031962964888349855)	(37, 0.4969179706021811, 0.0017562032745531532)	(37, 0.3755334281650071, 0.021996519544988616)	(35, 0.4739495798319328, 0.004025932386696703)	(35, 0.15826330532212887, 0.36385934068419434)	(34, 0.42398777692895334, 0.012457088600846922)	(42, 0.3563875048506898, 0.02052568576115074)	(48, 0.45132575260195734, 0.0012832585633808977)	(48, 0.15220988371246985, 0.30170848761513613)	(48, 0.1425429817067834, 0.33380314299189506)	(48, -0.1453538862353452, 0.32425883425270585)	(44, 0.032699083861874555, 0.8331110659149815)	(44, 0.33009161381254404, 0.028648520158318442)	(44, 0.2263565891472868, 0.13953939161933393)	(44, 0.19379844961240306, 0.20749043414708118)	(44, 0.22494714587737846, 0.14208678942270916)	(44, 0.27061310782241016, 0.07562033849765283)	(44, 0.11213306613743398, 0.4686459355844629)	(44, 0.5503527461632761, 0.00010865146755010787)	(44, 0.521297731886076, 0.0002851787503348445)	(44, 0.565444428336385, 6.348679293059394e-05)	(44, 0.5253320635808881, 0.0002507125752690304)
MGYA00143402	(45, -0.00039529597979369143, 0.9979437709872306)	(45, -0.35797101449275354, 0.01576213449819232)	(43, 0.012382965871337965, 0.9371831601819192)	(43, 0.6322314875772782, 5.423157450312862e-06)	(43, 0.20990637269707038, 0.17669698840094228)	(43, 0.14013893083660525, 0.37008835895539416)	(43, 0.01676230745998188, 0.9150378953906686)	(43, 0.04236040324686243, 0.7873821902380553)	(43, 0.146481425551193, 0.3486002879206943)	(43, -0.042585321655089096, 0.7862795898284185)	(43, 0.6438553219967813, 3.1942364387805236e-06)	(43, 0.6030667398899932, 1.8686714381483304e-05)	(43, 0.5946068858234002, 2.6160440109703927e-05)	(43, 0.5564456779759693, 0.00010675470612882235)	(43, 0.5413379402824735, 0.00017790993032844394)	(43, 0.4539377208549125, 0.0022320829736626768)	(43, 0.5314907174349405, 0.0002450194891135716)	(43, 0.4167329826994752, 0.005437849303298102)	(43, 0.5415282392026578, 0.00017679562275745153)	(43, 0.5646856135343874, 7.995347803843358e-05)	(36, 0.09266409266409266, 0.590907286650481)	(36, 0.03243243243243244, 0.8510520625754574)	(35, 0.07338935574229692, 0.6752344559172725)	(35, 0.2369747899159664, 0.17048028625452968)	(43, 0.7115341545295261, 8.86494665821346e-08)	(43, 0.6628899936466157, 1.2776089994380217e-06)	(43, 0.6890717859964336, 3.2388883798807477e-07)	(43, 0.5024765294856591, 0.0005955512994686296)	(36, 0.5624195624195624, 0.0003567504083790731)	(36, 0.4007722007722008, 0.015423488232173608)	(35, 0.5198879551820729, 0.00136976597296104)	(35, 0.1893557422969188, 0.27595426029369474)	(33, 0.31116310160427807, 0.07796353695031716)	(42, 0.3541852362045215, 0.021376241641728123)	(45, 0.3762969796830413, 0.010845204157013049)	(45, -0.061395926225768664, 0.6886814908611298)	(45, -0.051059064056685144, 0.7390636495771041)	(45, -0.28919631093544135, 0.05400567369739319)	(43, -0.060857746904258526, 0.6982594005182818)	(43, 0.21473874962247053, 0.1667152454781744)	(43, 0.1535789791603745, 0.3254803936157873)	(43, 0.06342494714587738, 0.6861708533407149)	(43, 0.06856193609296093, 0.662214869565168)	(43, 0.19435215946843853, 0.21172107991615607)	(43, -0.028390214436726065, 0.8565892446138423)	(43, 0.6613037710091295, 1.3824141937909427e-06)	(43, 0.6187023630309286, 9.777293451262913e-06)	(43, 0.5899992867335592, 3.129707490039152e-05)	(43, 0.5443556034952313, 0.00016096709625521607)
MGYA00143415	(66, 0.20564127437429325, 0.09762600100355905)	(66, -0.40352781546811406, 0.0007801986474716704)	(58, -0.17075271463287092, 0.20000370172524387)	(58, 0.4537100899061084, 0.0003475968578619326)	(58, 0.15008151588790797, 0.2608058092510534)	(58, 0.11538343228029162, 0.3884174619430766)	(58, 0.025869759143621766, 0.8471456933423195)	(58, 0.011874365543746665, 0.9295055523378487)	(58, 0.050817478511632375, 0.7048107681185507)	(58, 0.043131162668692685, 0.7478495003172102)	(58, 0.2955636264356488, 0.024288840766793114)	(58, 0.29833251645118003, 0.022927383731180317)	(58, 0.4970157577878533, 7.226482473815753e-05)	(58, 0.35615049541303323, 0.006071032054560283)	(58, 0.32361607296179107, 0.013211572876910476)	(58, 0.17035504536724272, 0.2010689881103911)	(58, 0.38431602146510935, 0.002897089922957161)	(58, 0.3461560765341724, 0.0077748262021516195)	(58, 0.41056954339876345, 0.0013687654901234003)	(58, 0.3905747802832057, 0.0024361002895543524)	(49, 0.15602438842802516, 0.28437222099771026)	(49, 0.11036277375455483, 0.45030505066036586)	(44, 0.19689922480620156, 0.20017062173737507)	(44, 0.33460183227625084, 0.026416984415211384)	(58, 0.514490530330317, 3.6034116515507374e-05)	(58, 0.45613549963098093, 0.00032005350934358336)	(58, 0.4851621594740955, 0.00011344380464335747)	(58, 0.20626248703297476, 0.12032542237587988)	(49, 0.4123469387755102, 0.003238547711997325)	(49, 0.2893441160154776, 0.043749538397764055)	(44, 0.2957011980267794, 0.05131697908692954)	(44, -0.02903453136011275, 0.8515914896356344)	(46, 0.3519580635214308, 0.016452980633287748)	(58, 0.1853389935662196, 0.1636578594127668)	(66, 0.2654030414823771, 0.03126101508191507)	(66, 0.1126387071974823, 0.3678716342442693)	(66, 0.09104106388356127, 0.4672252118985424)	(66, -0.35100720175347044, 0.0038565199885152693)	(58, -0.11003106831954229, 0.410945511122082)	(58, 0.27656956535113353, 0.03558621147763529)	(58, 0.2558368451813344, 0.05257758580842542)	(58, 0.1881632778615153, 0.1572197974344343)	(58, 0.16968652937644196, 0.2028688899611509)	(58, 0.23753787473778765, 0.07258229140744528)	(58, 0.20396548394681346, 0.12460355631899439)	(58, 0.2947329594309895, 0.024710334469261516)	(58, 0.29467142854175543, 0.024741799910425674)	(58, 0.42450160482555244, 0.0008966047271398642)	(58, 0.2602354190174548, 0.048508370758555394)
MGYA00143416	(41, 0.3842132834071943, 0.013134501554291002)	(41, -0.14651567944250873, 0.3606687101808337)	(41, -0.12717770034843207, 0.42814126334743463)	(41, 0.6841972656412051, 8.135499015256926e-07)	(41, 0.2006968641114983, 0.20832182732929766)	(41, 0.13275261324041815, 0.40800171238364524)	(41, -0.0631560608639492, 0.6948498287066331)	(41, -0.01916710257360153, 0.9053191630696487)	(41, 0.11672473867595821, 0.4673611665166766)	(41, -0.05714534610586301, 0.7226771530089425)	(41, 0.4830501547885361, 0.001379068128329392)	(41, 0.5114597435421104, 0.0006316792439418485)	(41, 0.5794336062040368, 7.197835251420135e-05)	(41, 0.5980377743999036, 3.639927919305569e-05)	(41, 0.5032939344293279, 0.0007961108331027822)	(41, 0.4919236804030006, 0.0010884016885712756)	(41, 0.5809739546394241, 6.813462311139947e-05)	(41, 0.5023765792507373, 0.0008167813261643089)	(41, 0.6301071545819396, 1.0116614152330536e-05)	(41, 0.6219418371549107, 1.4206318415794764e-05)	(35, 0.10140056022408965, 0.5621813405544174)	(35, 0.10252100840336134, 0.557846720395504)	(32, -0.11180351906158356, 0.5423863903112729)	(32, 0.16165689149560114, 0.376739078723747)	(41, 0.6984750118401798, 3.818718744324654e-07)	(41, 0.6570185583325605, 3.073914887943083e-06)	(41, 0.6955733297287281, 4.468798032040443e-07)	(41, 0.583904715398768, 6.133194690467794e-05)	(35, 0.5414565826330533, 0.0007822233088317946)	(35, 0.43865546218487395, 0.00838968511713274)	(32, 0.4494134897360703, 0.009867656726910125)	(32, 0.23900293255131963, 0.18770392955569784)	(30, 0.37619577308120133, 0.040470638922952794)	(40, 0.4352394845371616, 0.005003003413777286)	(41, 0.5638747337549562, 0.00012341923502101664)	(41, 0.1437307781422123, 0.3699686135546847)	(41, 0.4033803859807958, 0.008918038110354133)	(41, -0.1088850174216028, 0.4979859160530923)	(41, -0.18815331010452965, 0.23876921819749028)	(41, 0.1829268292682927, 0.25230374404760386)	(41, 0.10766550522648086, 0.502840205791574)	(41, -0.027962890396314062, 0.8622218875508678)	(41, 0.012807109446906476, 0.9366566931130875)	(41, 0.15052264808362373, 0.34753779018781294)	(41, -0.08101398152203139, 0.6145921857964889)	(41, 0.460392200567894, 0.002454600165859781)	(41, 0.48374732261070963, 0.0013539679115276452)	(41, 0.5419608357622057, 0.000252380976043734)	(41, 0.5552023918717705, 0.000164785324006135)
MGYA00143422	(39, 0.24092726906288262, 0.13954138749931497)	(39, -0.14473684210526316, 0.37933888888380773)	(39, 0.019433198380566803, 0.9065250704875469)	(39, 0.674373685203763, 2.512400128225278e-06)	(39, 0.026720647773279354, 0.87172333893867)	(39, -0.03441295546558705, 0.8352460303161429)	(39, -0.06974037156560427, 0.6731179487425845)	(39, 0.005770106864111055, 0.9721896551842305)	(39, 0.0010121457489878543, 0.995120814627118)	(39, -0.25638949372376724, 0.11513591151010355)	(39, 0.42958482028525363, 0.006348311451819222)	(39, 0.4830802884717193, 0.0018390777484153969)	(39, 0.5416416153879637, 0.0003693800347043749)	(39, 0.6314838838443897, 1.62665206205636e-05)	(39, 0.4515089490621495, 0.003911956249034502)	(39, 0.47028568110646896, 0.002518613739498342)	(39, 0.5002530646137275, 0.001182714923721526)	(39, 0.4354040601034954, 0.005599709993277012)	(39, 0.5163967611336032, 0.0007644310985921158)	(39, 0.5353966389435663, 0.0004445530959541589)	(33, -0.06049465240641711, 0.7380609923298289)	(33, -0.027406417112299467, 0.8796636910411236)	(32, -0.18475073313782991, 0.31140634459505956)	(32, -0.0879765395894428, 0.6320806342387064)	(39, 0.7130702748036828, 3.5096541901037036e-07)	(39, 0.6626143218550847, 4.318837507665864e-06)	(39, 0.687960525350704, 1.3024771134051836e-06)	(39, 0.6147538194843505, 3.130028362923987e-05)	(33, 0.5370989304812834, 0.00126923813044862)	(33, 0.42613636363636365, 0.013407541220355947)	(32, 0.4637096774193548, 0.007514908962257607)	(32, 0.2914222873900293, 0.10559965044268474)	(29, 0.3871921182266009, 0.03797703375810668)	(38, 0.4771284773590318, 0.002454736187012388)	(39, 0.5651095710461083, 0.00017808817494692074)	(39, 0.1755908537977166, 0.28496971794186565)	(39, 0.3104722412671685, 0.05439803591724029)	(39, -0.06902834008097167, 0.6762724365651366)	(39, -0.06072874493927126, 0.7134317594358012)	(39, 0.014777327935222673, 0.9288541124836995)	(39, -0.04534412955465587, 0.784006430707116)	(39, -0.039981780505680235, 0.8090443904532927)	(39, 0.03937844859893334, 0.8118737423990006)	(39, 0.03481781376518219, 0.833334867653805)	(39, -0.25993218313566296, 0.1100278622870472)	(39, 0.4190478341273135, 0.007924797081101378)	(39, 0.46362739094936817, 0.0029525357883175784)	(39, 0.5140833438979663, 0.0008148454570286974)	(39, 0.6150580024727148, 3.094033550180963e-05)
MGYA00143427	(59, -0.20118199188441008, 0.12653395827374952)	(59, -0.27492694330800704, 0.03508587092597801)	(53, -0.00516045799064667, 0.9707456673788686)	(53, 0.5862453813911318, 3.97972166823593e-06)	(53, 0.2366553781648121, 0.08798495883382684)	(53, 0.21270762780196742, 0.1262227559416348)	(53, 0.16021609417835833, 0.25179538832580645)	(53, 0.18505825923197042, 0.18463749898397394)	(53, 0.24174007705437844, 0.08117709754174794)	(53, 0.10297141483190685, 0.4631184808980796)	(53, 0.5054768976141999, 0.00011309509889586874)	(53, 0.46957024593596236, 0.0003893474084031809)	(53, 0.5049120738799354, 0.00011544030075302304)	(53, 0.4622001148259092, 0.0004936532006546398)	(53, 0.5109346251116649, 9.257714999137912e-05)	(53, 0.3491383296516606, 0.010396732866751156)	(53, 0.531572587559477, 4.207516187075921e-05)	(53, 0.4619327562673444, 0.0004978724705774917)	(53, 0.560796645702306, 1.2564874205780915e-05)	(53, 0.5633920206590098, 1.1223256024090123e-05)	(41, 0.2318815331010453, 0.1446154139612517)	(41, 0.1815331010452962, 0.25599802975114394)	(40, 0.23227016885553473, 0.14923675475210355)	(40, 0.3086303939962477, 0.052665965000502774)	(53, 0.6594317097536991, 7.887553275641651e-08)	(53, 0.6112603141314344, 1.1641366613430855e-06)	(53, 0.6314781436638588, 3.978284295527669e-07)	(53, 0.3836762662642816, 0.004567933953570462)	(41, 0.48153310104529634, 0.0014351158035301318)	(41, 0.3341463414634147, 0.0327437745141634)	(40, 0.4166979362101314, 0.007478864635135602)	(40, 0.04352720450281427, 0.789710077681119)	(41, 0.28972125435540075, 0.06615386513583799)	(51, 0.256289592760181, 0.06946981318030633)	(59, 0.30000438349759295, 0.02096985596267854)	(59, -0.0679575352774453, 0.6090604865064915)	(59, -0.3083698380767146, 0.01749296979347978)	(59, -0.1778492109877265, 0.17777791262880557)	(53, -0.01661022415739397, 0.9060289364840161)	(53, 0.3091436865021771, 0.024295652358178692)	(53, 0.29067892275439444, 0.03472567643883658)	(53, 0.24673439767779387, 0.07490096389997652)	(53, 0.25916219833183135, 0.06094475207134605)	(53, 0.32834075842742794, 0.016380729238769258)	(53, 0.17691408311762225, 0.2050601757643133)	(53, 0.5580861940056849, 1.4123218534449536e-05)	(53, 0.5195974909708101, 6.690176714089752e-05)	(53, 0.5046700065652507, 0.00011645893555558099)	(53, 0.4185270273888615, 0.0018159105436813983)
MGYA00143436	(43, 0.14610941226858967, 0.3498391524885417)	(43, -0.25052854122621565, 0.10515173784755123)	(42, 0.12324771088242446, 0.43680293961286554)	(42, 0.632981198531658, 6.852656520903827e-06)	(42, 0.023417875374767038, 0.8829700677783922)	(42, -0.07430516165626773, 0.6400225052634804)	(42, -0.10599246392558032, 0.5040918063534996)	(42, -0.007617812771548346, 0.9618120189800368)	(42, 0.026334980957783, 0.868512526107883)	(42, -0.23435031014738403, 0.13522255590599036)	(42, 0.5215312719744059, 0.00039740393828387595)	(42, 0.5419675774537325, 0.00020965691068710454)	(42, 0.5332091608197352, 0.0002771407920448955)	(42, 0.602048174043155, 2.466205785513829e-05)	(42, 0.49565628034336634, 0.000844622183678748)	(42, 0.5131550744411937, 0.0005105986918763608)	(42, 0.4989667365364166, 0.0007694835565773753)	(42, 0.4291858323958363, 0.004565356426636256)	(42, 0.5359588351710919, 0.0002541029189166477)	(42, 0.5504206868633359, 0.00015897862531668753)	(33, -0.02774064171122995, 0.8782069986183596)	(33, 0.021724598930481284, 0.9044829307460704)	(32, -0.0722140762463343, 0.6944928634351771)	(32, 0.022360703812316713, 0.9033158809879338)	(42, 0.7197309965437492, 7.808655013798135e-08)	(42, 0.6465702141378814, 3.7311493992621024e-06)	(42, 0.6829384993294064, 6.264720501139345e-07)	(42, 0.5780084789781647, 6.107200838223378e-05)	(33, 0.6102941176470589, 0.00016243560442457788)	(33, 0.4766042780748663, 0.005046144979917828)	(32, 0.5029325513196481, 0.0033481725133367255)	(32, 0.3057184750733138, 0.08882813501270899)	(30, 0.35661846496106786, 0.05306096153780767)	(41, 0.40982750230100723, 0.007790043583971484)	(43, 0.46490731335281993, 0.001683689775809286)	(43, 0.15128004142791415, 0.3328614704575671)	(43, 0.12104051052534844, 0.43941799669998505)	(43, -0.17487163998791905, 0.26203731873066577)	(42, 0.04967182562191071, 0.7547454277770702)	(42, -0.004294627663884613, 0.9784656985528397)	(42, -0.10428652459282067, 0.5110180018348918)	(42, -0.06985130267878459, 0.6602527111994494)	(42, 0.013209611508110428, 0.9338292159385767)	(42, 0.052913054047484004, 0.7392850096635009)	(42, -0.25833637232014534, 0.09856311247416305)	(42, 0.4863354125377875, 0.001092530257852305)	(42, 0.5045010174083002, 0.0006571104743427861)	(42, 0.4788745391088269, 0.0013355532105881445)	(42, 0.5531566320528705, 0.00014512812437893666)
MGYA00143443	(32, 0.027866899944558824, 0.8796630660441811)	(32, -0.3834310850439882, 0.0302897656561634)	(31, 0.06975806451612904, 0.7092300152993535)	(31, 0.5111541697588312, 0.0032959843679024993)	(31, -0.02217741935483871, 0.9057358859945951)	(31, -0.07096774193548387, 0.7044109201080131)	(31, -0.155241935483871, 0.4043352509953403)	(31, -0.2470007069715584, 0.18037775509198473)	(30, -0.07897664071190211, 0.6782581459823961)	(30, -0.13904338153503895, 0.4636910679305082)	(31, 0.3832190711145943, 0.03333789762461018)	(31, 0.329165012662641, 0.07058071764458361)	(31, 0.39209361802461645, 0.029140902429416395)	(31, 0.4450052719711436, 0.012125135185147864)	(30, 0.3138086578245861, 0.09127162065534654)	(30, 0.39113516376521373, 0.03257511949275367)	(31, 0.38314177024217616, 0.03337649693697974)	(31, 0.2523980683204115, 0.17073637922468282)	(30, 0.43804226918798667, 0.015474536513765675)	(30, 0.450520843630158, 0.012476470001577351)	(25, -0.012307692307692308, 0.9534380364247024)	(25, -0.13538461538461538, 0.518766195016132)	(25, -0.07307692307692308, 0.7284839479101772)	(25, 0.19384615384615386, 0.35316974326493866)	(31, 0.5736184411841612, 0.0007419556138523639)	(31, 0.49939495793670285, 0.004233956528223878)	(30, 0.6224948180409641, 0.00023947185534650364)	(30, 0.4104679605186034, 0.024257410911140483)	(25, 0.4761538461538461, 0.016123874315806988)	(25, 0.4146153846153846, 0.03932741419049646)	(25, 0.3876923076923077, 0.05550775224256218)	(25, 0.016153846153846154, 0.9389108221379953)	(24, 0.31478260869565217, 0.13408706839947862)	(30, 0.41090100111234706, 0.02409324527344191)	(32, 0.26173020527859236, 0.1478892001005145)	(32, 0.0960779672873017, 0.600912861414103)	(32, -0.05298377686827303, 0.7733474408433383)	(32, -0.3255131964809384, 0.06906519235869603)	(31, -0.0068548387096774195, 0.970805482704083)	(31, -0.0016129032258064518, 0.9931293296828099)	(31, -0.03669354838709678, 0.8446327163520038)	(31, -0.07177419354838711, 0.7012044094745088)	(31, -0.1859058382267566, 0.31667801890604336)	(30, 0.03492769744160178, 0.8546147402882804)	(30, -0.10389321468298107, 0.5848260286669751)	(31, 0.4033884959100993, 0.024432366664804604)	(31, 0.3630496463190893, 0.04470821748612258)	(31, 0.3747479127004822, 0.03778840213750889)	(31, 0.39212936210427757, 0.029124913390273368)
MGYA00143446	(2, 0.9999999999999999, nan)	(2, 'nan', 'nan')	(2, 'nan', 'nan')	(2, 'nan', 'nan')	(2, 'nan', 'nan')	(2, 'nan', 'nan')	(2, 'nan', 'nan')	(2, 'nan', 'nan')	(2, 'nan', 'nan')	(2, 'nan', 'nan')	(2, 'nan', 'nan')	(2, 'nan', 'nan')	(2, 'nan', 'nan')	(2, 'nan', 'nan')	(2, 'nan', 'nan')	(2, 'nan', 'nan')	(2, 'nan', 'nan')	(2, 'nan', 'nan')	(2, 'nan', 'nan')	(2, 'nan', 'nan')	(2, 'nan', 'nan')	(2, 'nan', 'nan')	(2, 'nan', 'nan')	(2, 'nan', 'nan')	(2, 'nan', 'nan')	(2, 'nan', 'nan')	(2, 'nan', 'nan')	(2, 'nan', 'nan')	(2, 'nan', 'nan')	(2, 'nan', 'nan')	(2, 'nan', 'nan')	(2, 'nan', 'nan')	(1, 'nan', 'nan')	(1, 'nan', 'nan')	(2, 0.9999999999999999, nan)	(2, 'nan', 'nan')	(2, 0.9999999999999999, nan)	(2, 'nan', 'nan')	(2, 'nan', 'nan')	(2, 'nan', 'nan')	(2, 'nan', 'nan')	(2, 'nan', 'nan')	(2, 'nan', 'nan')	(2, 'nan', 'nan')	(2, 'nan', 'nan')	(2, 'nan', 'nan')	(2, 'nan', 'nan')	(2, 'nan', 'nan')	(2, 'nan', 'nan')
MGYA00143448	(1, 'nan', 'nan')	(1, 'nan', 'nan')	(1, 'nan', 'nan')	(1, 'nan', 'nan')	(1, 'nan', 'nan')	(1, 'nan', 'nan')	(1, 'nan', 'nan')	(1, 'nan', 'nan')	(1, 'nan', 'nan')	(1, 'nan', 'nan')	(1, 'nan', 'nan')	(1, 'nan', 'nan')	(1, 'nan', 'nan')	(1, 'nan', 'nan')	(1, 'nan', 'nan')	(1, 'nan', 'nan')	(1, 'nan', 'nan')	(1, 'nan', 'nan')	(1, 'nan', 'nan')	(1, 'nan', 'nan')	(1, 'nan', 'nan')	(1, 'nan', 'nan')	(1, 'nan', 'nan')	(1, 'nan', 'nan')	(1, 'nan', 'nan')	(1, 'nan', 'nan')	(1, 'nan', 'nan')	(1, 'nan', 'nan')	(1, 'nan', 'nan')	(1, 'nan', 'nan')	(1, 'nan', 'nan')	(1, 'nan', 'nan')	(0, 'nan', 'nan')	(0, 'nan', 'nan')	(1, 'nan', 'nan')	(1, 'nan', 'nan')	(1, 'nan', 'nan')	(1, 'nan', 'nan')	(1, 'nan', 'nan')	(1, 'nan', 'nan')	(1, 'nan', 'nan')	(1, 'nan', 'nan')	(1, 'nan', 'nan')	(1, 'nan', 'nan')	(1, 'nan', 'nan')	(1, 'nan', 'nan')	(1, 'nan', 'nan')	(1, 'nan', 'nan')	(1, 'nan', 'nan')
MGYA00143450	(3, 0.5, 0.6666666666666667)	(3, 0.5, 0.6666666666666667)	(2, 'nan', 'nan')	(3, -0.8660254037844387, 0.3333333333333332)	(3, -1.0, 0.0)	(3, -1.0, 0.0)	(3, -1.0, 0.0)	(3, -1.0, 0.0)	(3, -1.0, 0.0)	(3, -0.5, 0.6666666666666667)	(3, -1.0, 0.0)	(3, -1.0, 0.0)	(3, -0.5, 0.6666666666666667)	(3, -0.5, 0.6666666666666667)	(3, -0.5, 0.6666666666666667)	(3, -0.5, 0.6666666666666667)	(3, -1.0, 0.0)	(3, -1.0, 0.0)	(3, -1.0, 0.0)	(3, -0.5, 0.6666666666666667)	(2, 'nan', 'nan')	(2, 'nan', 'nan')	(2, 'nan', 'nan')	(2, 'nan', 'nan')	(3, -1.0, 0.0)	(3, -0.5, 0.6666666666666667)	(3, -1.0, 0.0)	(3, 1.0, 0.0)	(2, 'nan', 'nan')	(2, 'nan', 'nan')	(2, 'nan', 'nan')	(2, 'nan', 'nan')	(1, 'nan', 'nan')	(1, 'nan', 'nan')	(3, -0.5, 0.6666666666666667)	(3, 0.0, 1.0)	(3, 0.5, 0.6666666666666667)	(3, 0.5, 0.6666666666666667)	(2, 'nan', 'nan')	(3, -1.0, 0.0)	(3, -1.0, 0.0)	(3, -1.0, 0.0)	(3, -1.0, 0.0)	(3, -1.0, 0.0)	(3, -0.5, 0.6666666666666667)	(3, -1.0, 0.0)	(3, -1.0, 0.0)	(3, -0.5, 0.6666666666666667)	(3, -0.5, 0.6666666666666667)
MGYA00143452	(5, 0.19999999999999998, 0.747060078104662)	(5, 0.3, 0.6238376647810728)	(3, 0.5, 0.6666666666666667)	(4, -0.632455532033676, 0.367544467966324)	(4, 0.19999999999999998, 0.8)	(4, 0.39999999999999997, 0.6)	(4, 0.19999999999999998, 0.8)	(4, 0.19999999999999998, 0.8)	(4, 0.19999999999999998, 0.8)	(4, 0.19999999999999998, 0.8)	(4, -1.0, 0.0)	(4, 0.19999999999999998, 0.8)	(4, 0.0, 1.0)	(4, 0.19999999999999998, 0.8)	(4, -0.7999999999999999, 0.20000000000000007)	(4, -0.39999999999999997, 0.6)	(4, 0.316227766016838, 0.683772233983162)	(4, 0.39999999999999997, 0.6)	(4, 0.39999999999999997, 0.6)	(4, -0.7999999999999999, 0.20000000000000007)	(3, -1.0, 0.0)	(3, -1.0, 0.0)	(3, -1.0, 0.0)	(3, -1.0, 0.0)	(4, -0.7999999999999999, 0.20000000000000007)	(4, -0.6000000000000001, 0.3999999999999999)	(4, -0.7999999999999999, 0.20000000000000007)	(4, -0.39999999999999997, 0.6)	(3, -0.5, 0.6666666666666667)	(3, -0.5, 0.6666666666666667)	(3, -0.5, 0.6666666666666667)	(3, 0.5, 0.6666666666666667)	(2, 'nan', 'nan')	(3, -0.5, 0.6666666666666667)	(5, -0.09999999999999999, 0.8728885715695383)	(5, 0.0, 1.0)	(5, -0.09999999999999999, 0.8728885715695383)	(5, 0.49999999999999994, 0.39100221895577053)	(3, 0.5, 0.6666666666666667)	(4, 0.19999999999999998, 0.8)	(4, 0.39999999999999997, 0.6)	(4, 0.19999999999999998, 0.8)	(4, 0.19999999999999998, 0.8)	(4, 0.19999999999999998, 0.8)	(4, 0.19999999999999998, 0.8)	(4, -1.0, 0.0)	(4, 0.19999999999999998, 0.8)	(4, 0.0, 1.0)	(4, 0.19999999999999998, 0.8)
MGYA00143453	(3, 0.5, 0.6666666666666667)	(3, 0.5, 0.6666666666666667)	(2, 'nan', 'nan')	(3, -0.5, 0.6666666666666667)	(3, -1.0, 0.0)	(3, -0.5, 0.6666666666666667)	(3, -1.0, 0.0)	(3, -1.0, 0.0)	(3, -1.0, 0.0)	(3, -0.5, 0.6666666666666667)	(3, -1.0, 0.0)	(3, -1.0, 0.0)	(3, -0.5, 0.6666666666666667)	(3, -1.0, 0.0)	(3, -0.5, 0.6666666666666667)	(3, -0.5, 0.6666666666666667)	(3, -0.8660254037844387, 0.3333333333333332)	(3, -0.5, 0.6666666666666667)	(3, -0.5, 0.6666666666666667)	(3, -1.0, 0.0)	(2, 'nan', 'nan')	(2, 'nan', 'nan')	(2, 'nan', 'nan')	(2, 'nan', 'nan')	(3, -0.5, 0.6666666666666667)	(3, -0.5, 0.6666666666666667)	(3, -0.5, 0.6666666666666667)	(3, 0.5, 0.6666666666666667)	(2, 'nan', 'nan')	(2, 'nan', 'nan')	(2, 'nan', 'nan')	(2, 'nan', 'nan')	(2, 'nan', 'nan')	(2, 'nan', 'nan')	(3, -1.0, 0.0)	(3, 'nan', 'nan')	(3, 0.5, 0.6666666666666667)	(3, 0.5, 0.6666666666666667)	(2, 'nan', 'nan')	(3, -1.0, 0.0)	(3, -0.5, 0.6666666666666667)	(3, -1.0, 0.0)	(3, -1.0, 0.0)	(3, -1.0, 0.0)	(3, -0.5, 0.6666666666666667)	(3, -1.0, 0.0)	(3, -1.0, 0.0)	(3, -0.5, 0.6666666666666667)	(3, -1.0, 0.0)
MGYA00143454	(1, 'nan', 'nan')	(1, 'nan', 'nan')	(1, 'nan', 'nan')	(1, 'nan', 'nan')	(1, 'nan', 'nan')	(1, 'nan', 'nan')	(1, 'nan', 'nan')	(1, 'nan', 'nan')	(1, 'nan', 'nan')	(1, 'nan', 'nan')	(1, 'nan', 'nan')	(1, 'nan', 'nan')	(1, 'nan', 'nan')	(1, 'nan', 'nan')	(1, 'nan', 'nan')	(1, 'nan', 'nan')	(1, 'nan', 'nan')	(1, 'nan', 'nan')	(1, 'nan', 'nan')	(1, 'nan', 'nan')	(1, 'nan', 'nan')	(1, 'nan', 'nan')	(1, 'nan', 'nan')	(1, 'nan', 'nan')	(1, 'nan', 'nan')	(1, 'nan', 'nan')	(1, 'nan', 'nan')	(1, 'nan', 'nan')	(1, 'nan', 'nan')	(1, 'nan', 'nan')	(1, 'nan', 'nan')	(1, 'nan', 'nan')	(0, 'nan', 'nan')	(0, 'nan', 'nan')	(1, 'nan', 'nan')	(1, 'nan', 'nan')	(1, 'nan', 'nan')	(1, 'nan', 'nan')	(1, 'nan', 'nan')	(1, 'nan', 'nan')	(1, 'nan', 'nan')	(1, 'nan', 'nan')	(1, 'nan', 'nan')	(1, 'nan', 'nan')	(1, 'nan', 'nan')	(1, 'nan', 'nan')	(1, 'nan', 'nan')	(1, 'nan', 'nan')	(1, 'nan', 'nan')
MGYA00143455	(2, -0.9999999999999999, nan)	(2, 'nan', 'nan')	(1, 'nan', 'nan')	(2, 'nan', 'nan')	(2, 'nan', 'nan')	(2, 'nan', 'nan')	(2, 'nan', 'nan')	(2, 'nan', 'nan')	(2, 'nan', 'nan')	(2, 'nan', 'nan')	(2, 'nan', 'nan')	(2, 'nan', 'nan')	(2, 'nan', 'nan')	(2, 'nan', 'nan')	(2, 'nan', 'nan')	(2, 'nan', 'nan')	(2, 'nan', 'nan')	(2, 'nan', 'nan')	(2, 'nan', 'nan')	(2, 'nan', 'nan')	(1, 'nan', 'nan')	(1, 'nan', 'nan')	(1, 'nan', 'nan')	(1, 'nan', 'nan')	(2, 'nan', 'nan')	(2, 'nan', 'nan')	(2, 'nan', 'nan')	(2, 'nan', 'nan')	(1, 'nan', 'nan')	(1, 'nan', 'nan')	(1, 'nan', 'nan')	(1, 'nan', 'nan')	(0, 'nan', 'nan')	(0, 'nan', 'nan')	(2, -0.9999999999999999, nan)	(2, -0.9999999999999999, nan)	(2, -0.9999999999999999, nan)	(2, 'nan', 'nan')	(1, 'nan', 'nan')	(2, 'nan', 'nan')	(2, 'nan', 'nan')	(2, 'nan', 'nan')	(2, 'nan', 'nan')	(2, 'nan', 'nan')	(2, 'nan', 'nan')	(2, 'nan', 'nan')	(2, 'nan', 'nan')	(2, 'nan', 'nan')	(2, 'nan', 'nan')
MGYA00143456	(2, -0.9999999999999999, nan)	(2, 'nan', 'nan')	(1, 'nan', 'nan')	(1, 'nan', 'nan')	(1, 'nan', 'nan')	(1, 'nan', 'nan')	(1, 'nan', 'nan')	(1, 'nan', 'nan')	(1, 'nan', 'nan')	(1, 'nan', 'nan')	(1, 'nan', 'nan')	(1, 'nan', 'nan')	(1, 'nan', 'nan')	(1, 'nan', 'nan')	(1, 'nan', 'nan')	(1, 'nan', 'nan')	(1, 'nan', 'nan')	(1, 'nan', 'nan')	(1, 'nan', 'nan')	(1, 'nan', 'nan')	(1, 'nan', 'nan')	(1, 'nan', 'nan')	(1, 'nan', 'nan')	(1, 'nan', 'nan')	(1, 'nan', 'nan')	(1, 'nan', 'nan')	(1, 'nan', 'nan')	(1, 'nan', 'nan')	(1, 'nan', 'nan')	(1, 'nan', 'nan')	(1, 'nan', 'nan')	(1, 'nan', 'nan')	(0, 'nan', 'nan')	(0, 'nan', 'nan')	(2, -0.9999999999999999, nan)	(2, -0.9999999999999999, nan)	(2, -0.9999999999999999, nan)	(2, 'nan', 'nan')	(1, 'nan', 'nan')	(1, 'nan', 'nan')	(1, 'nan', 'nan')	(1, 'nan', 'nan')	(1, 'nan', 'nan')	(1, 'nan', 'nan')	(1, 'nan', 'nan')	(1, 'nan', 'nan')	(1, 'nan', 'nan')	(1, 'nan', 'nan')	(1, 'nan', 'nan')
MGYA00143457	(3, -0.5, 0.6666666666666667)	(3, 0.5, 0.6666666666666667)	(1, 'nan', 'nan')	(2, 'nan', 'nan')	(2, 'nan', 'nan')	(2, 'nan', 'nan')	(2, 'nan', 'nan')	(2, 'nan', 'nan')	(2, 'nan', 'nan')	(2, 'nan', 'nan')	(2, 'nan', 'nan')	(2, 'nan', 'nan')	(2, 'nan', 'nan')	(2, 'nan', 'nan')	(2, 'nan', 'nan')	(2, 'nan', 'nan')	(2, 'nan', 'nan')	(2, 'nan', 'nan')	(2, 'nan', 'nan')	(2, 'nan', 'nan')	(1, 'nan', 'nan')	(1, 'nan', 'nan')	(1, 'nan', 'nan')	(1, 'nan', 'nan')	(2, 'nan', 'nan')	(2, 'nan', 'nan')	(2, 'nan', 'nan')	(2, 'nan', 'nan')	(1, 'nan', 'nan')	(1, 'nan', 'nan')	(1, 'nan', 'nan')	(1, 'nan', 'nan')	(0, 'nan', 'nan')	(0, 'nan', 'nan')	(3, -1.0, 0.0)	(3, -0.8660254037844387, 0.3333333333333332)	(3, -0.5, 0.6666666666666667)	(3, 0.5, 0.6666666666666667)	(1, 'nan', 'nan')	(2, 'nan', 'nan')	(2, 'nan', 'nan')	(2, 'nan', 'nan')	(2, 'nan', 'nan')	(2, 'nan', 'nan')	(2, 'nan', 'nan')	(2, 'nan', 'nan')	(2, 'nan', 'nan')	(2, 'nan', 'nan')	(2, 'nan', 'nan')
MGYA00143458	(2, 0.9999999999999999, nan)	(2, 'nan', 'nan')	(1, 'nan', 'nan')	(2, 'nan', 'nan')	(2, 'nan', 'nan')	(2, 'nan', 'nan')	(2, 'nan', 'nan')	(2, 'nan', 'nan')	(2, 'nan', 'nan')	(2, 'nan', 'nan')	(2, 'nan', 'nan')	(2, 'nan', 'nan')	(2, 'nan', 'nan')	(2, 'nan', 'nan')	(2, 'nan', 'nan')	(2, 'nan', 'nan')	(2, 'nan', 'nan')	(2, 'nan', 'nan')	(2, 'nan', 'nan')	(2, 'nan', 'nan')	(1, 'nan', 'nan')	(1, 'nan', 'nan')	(1, 'nan', 'nan')	(1, 'nan', 'nan')	(2, 'nan', 'nan')	(2, 'nan', 'nan')	(2, 'nan', 'nan')	(2, 'nan', 'nan')	(1, 'nan', 'nan')	(1, 'nan', 'nan')	(1, 'nan', 'nan')	(1, 'nan', 'nan')	(0, 'nan', 'nan')	(0, 'nan', 'nan')	(2, -0.9999999999999999, nan)	(2, 'nan', 'nan')	(2, 0.9999999999999999, nan)	(2, 'nan', 'nan')	(1, 'nan', 'nan')	(2, 'nan', 'nan')	(2, 'nan', 'nan')	(2, 'nan', 'nan')	(2, 'nan', 'nan')	(2, 'nan', 'nan')	(2, 'nan', 'nan')	(2, 'nan', 'nan')	(2, 'nan', 'nan')	(2, 'nan', 'nan')	(2, 'nan', 'nan')
MGYA00143459	(3, 0.5, 0.6666666666666667)	(3, -0.5, 0.6666666666666667)	(3, 0.5, 0.6666666666666667)	(3, 0.0, 1.0)	(3, -1.0, 0.0)	(3, -0.5, 0.6666666666666667)	(3, -1.0, 0.0)	(3, -1.0, 0.0)	(3, -1.0, 0.0)	(3, -1.0, 0.0)	(3, -1.0, 0.0)	(3, -1.0, 0.0)	(3, -0.5, 0.6666666666666667)	(3, -1.0, 0.0)	(3, -0.5, 0.6666666666666667)	(3, 0.5, 0.6666666666666667)	(3, -0.8660254037844387, 0.3333333333333332)	(3, -0.5, 0.6666666666666667)	(3, -0.5, 0.6666666666666667)	(3, -1.0, 0.0)	(3, -1.0, 0.0)	(3, -1.0, 0.0)	(3, -1.0, 0.0)	(3, -1.0, 0.0)	(3, -0.5, 0.6666666666666667)	(3, -0.5, 0.6666666666666667)	(3, -0.5, 0.6666666666666667)	(3, 0.5, 0.6666666666666667)	(3, -0.5, 0.6666666666666667)	(3, -0.5, 0.6666666666666667)	(3, -0.5, 0.6666666666666667)	(3, 0.5, 0.6666666666666667)	(2, 'nan', 'nan')	(2, 'nan', 'nan')	(3, 0.5, 0.6666666666666667)	(3, 0.8660254037844387, 0.3333333333333332)	(3, 0.5, 0.6666666666666667)	(3, -0.5, 0.6666666666666667)	(3, 0.5, 0.6666666666666667)	(3, -1.0, 0.0)	(3, -0.5, 0.6666666666666667)	(3, -1.0, 0.0)	(3, -1.0, 0.0)	(3, -1.0, 0.0)	(3, -1.0, 0.0)	(3, -1.0, 0.0)	(3, -1.0, 0.0)	(3, -0.5, 0.6666666666666667)	(3, -1.0, 0.0)
MGYA00143460	(3, -1.0, 0.0)	(3, 0.5, 0.6666666666666667)	(2, 'nan', 'nan')	(2, 'nan', 'nan')	(2, 'nan', 'nan')	(2, 'nan', 'nan')	(2, 'nan', 'nan')	(2, 'nan', 'nan')	(2, 'nan', 'nan')	(2, 'nan', 'nan')	(2, 'nan', 'nan')	(2, 'nan', 'nan')	(2, 'nan', 'nan')	(2, 'nan', 'nan')	(2, 'nan', 'nan')	(2, 'nan', 'nan')	(2, 'nan', 'nan')	(2, 'nan', 'nan')	(2, 'nan', 'nan')	(2, 'nan', 'nan')	(1, 'nan', 'nan')	(1, 'nan', 'nan')	(1, 'nan', 'nan')	(1, 'nan', 'nan')	(2, 'nan', 'nan')	(2, 'nan', 'nan')	(2, 'nan', 'nan')	(2, 'nan', 'nan')	(1, 'nan', 'nan')	(1, 'nan', 'nan')	(1, 'nan', 'nan')	(1, 'nan', 'nan')	(1, 'nan', 'nan')	(3, 0.5, 0.6666666666666667)	(3, -0.5, 0.6666666666666667)	(3, 'nan', 'nan')	(3, -0.5, 0.6666666666666667)	(3, -0.5, 0.6666666666666667)	(2, 'nan', 'nan')	(2, 'nan', 'nan')	(2, 'nan', 'nan')	(2, 'nan', 'nan')	(2, 'nan', 'nan')	(2, 'nan', 'nan')	(2, 'nan', 'nan')	(2, 'nan', 'nan')	(2, 'nan', 'nan')	(2, 'nan', 'nan')	(2, 'nan', 'nan')
MGYA00143461	(2, 0.9999999999999999, nan)	(2, 'nan', 'nan')	(2, 'nan', 'nan')	(2, 'nan', 'nan')	(2, 'nan', 'nan')	(2, 'nan', 'nan')	(2, 'nan', 'nan')	(2, 'nan', 'nan')	(2, 'nan', 'nan')	(2, 'nan', 'nan')	(2, 'nan', 'nan')	(2, 'nan', 'nan')	(2, 'nan', 'nan')	(2, 'nan', 'nan')	(2, 'nan', 'nan')	(2, 'nan', 'nan')	(2, 'nan', 'nan')	(2, 'nan', 'nan')	(2, 'nan', 'nan')	(2, 'nan', 'nan')	(1, 'nan', 'nan')	(1, 'nan', 'nan')	(1, 'nan', 'nan')	(1, 'nan', 'nan')	(2, 'nan', 'nan')	(2, 'nan', 'nan')	(2, 'nan', 'nan')	(2, 'nan', 'nan')	(1, 'nan', 'nan')	(1, 'nan', 'nan')	(1, 'nan', 'nan')	(1, 'nan', 'nan')	(0, 'nan', 'nan')	(0, 'nan', 'nan')	(2, 0.9999999999999999, nan)	(2, 0.9999999999999999, nan)	(2, 0.9999999999999999, nan)	(2, 'nan', 'nan')	(2, 'nan', 'nan')	(2, 'nan', 'nan')	(2, 'nan', 'nan')	(2, 'nan', 'nan')	(2, 'nan', 'nan')	(2, 'nan', 'nan')	(2, 'nan', 'nan')	(2, 'nan', 'nan')	(2, 'nan', 'nan')	(2, 'nan', 'nan')	(2, 'nan', 'nan')
MGYA00143462	(6, 0.0, 1.0)	(6, -0.2, 0.704)	(5, -0.19999999999999998, 0.747060078104662)	(6, 0.20291986247835697, 0.6997979681570189)	(6, -0.08571428571428573, 0.8717434402332361)	(6, -0.028571428571428574, 0.9571545189504373)	(6, -0.08571428571428573, 0.8717434402332361)	(6, -0.14285714285714288, 0.7871720116618075)	(6, 0.028571428571428574, 0.9571545189504373)	(6, -0.08571428571428573, 0.8717434402332361)	(6, 0.2, 0.704)	(6, 0.028571428571428574, 0.9571545189504373)	(6, -0.4285714285714286, 0.3965014577259474)	(6, -0.2571428571428572, 0.6227871720116618)	(6, 0.2571428571428572, 0.6227871720116618)	(6, 0.028571428571428574, 0.9571545189504373)	(6, 0.23190841426097938, 0.658373571260927)	(6, 0.2571428571428572, 0.6227871720116618)	(6, 0.2571428571428572, 0.6227871720116618)	(6, 0.3142857142857143, 0.5440932944606414)	(5, 0.09999999999999999, 0.8728885715695383)	(5, 0.09999999999999999, 0.8728885715695383)	(5, 0.09999999999999999, 0.8728885715695383)	(5, -0.19999999999999998, 0.747060078104662)	(6, -0.08571428571428573, 0.8717434402332361)	(6, 0.028571428571428574, 0.9571545189504373)	(6, 0.14285714285714288, 0.7871720116618075)	(6, 0.6, 0.20799999999999982)	(5, -0.7999999999999999, 0.10408803866182788)	(5, -0.6, 0.28475697986529375)	(5, -0.49999999999999994, 0.39100221895577053)	(5, 0.39999999999999997, 0.5046315754686911)	(4, -0.19999999999999998, 0.8)	(4, -0.7999999999999999, 0.20000000000000007)	(6, 0.14285714285714288, 0.7871720116618075)	(6, -0.13093073414159545, 0.8047261622231061)	(6, -0.11595420713048969, 0.826848213385815)	(6, -0.14285714285714288, 0.7871720116618075)	(5, -0.19999999999999998, 0.747060078104662)	(6, 0.028571428571428574, 0.9571545189504373)	(6, 0.08571428571428573, 0.8717434402332361)	(6, 0.028571428571428574, 0.9571545189504373)	(6, -0.08571428571428573, 0.8717434402332361)	(6, 0.2, 0.704)	(6, -0.14285714285714288, 0.7871720116618075)	(6, 0.4285714285714286, 0.3965014577259474)	(6, 0.2, 0.704)	(6, -0.3714285714285715, 0.46847813411078715)	(6, -0.2, 0.704)
MGYA00143463	(4, 0.0, 1.0)	(4, -0.39999999999999997, 0.6)	(3, 0.5, 0.6666666666666667)	(4, 0.19999999999999998, 0.8)	(4, -0.7999999999999999, 0.20000000000000007)	(4, -0.7999999999999999, 0.20000000000000007)	(4, -0.6000000000000001, 0.3999999999999999)	(4, -0.7999999999999999, 0.20000000000000007)	(4, 0.39999999999999997, 0.6)	(4, 0.39999999999999997, 0.6)	(4, 0.39999999999999997, 0.6)	(4, 0.39999999999999997, 0.6)	(4, -0.39999999999999997, 0.6)	(4, -0.39999999999999997, 0.6)	(4, 0.39999999999999997, 0.6)	(4, -0.39999999999999997, 0.6)	(4, 0.19999999999999998, 0.8)	(4, 0.19999999999999998, 0.8)	(4, 0.19999999999999998, 0.8)	(4, 0.19999999999999998, 0.8)	(4, -0.7999999999999999, 0.20000000000000007)	(4, -0.7999999999999999, 0.20000000000000007)	(4, -0.39999999999999997, 0.6)	(4, 0.39999999999999997, 0.6)	(4, 0.19999999999999998, 0.8)	(4, 0.19999999999999998, 0.8)	(4, 0.19999999999999998, 0.8)	(4, -0.39999999999999997, 0.6)	(4, -0.19999999999999998, 0.8)	(4, -0.39999999999999997, 0.6)	(4, -0.19999999999999998, 0.8)	(4, -0.19999999999999998, 0.8)	(3, 0.5, 0.6666666666666667)	(3, -0.8660254037844387, 0.3333333333333332)	(4, 0.6000000000000001, 0.3999999999999999)	(4, 0.2581988897471611, 0.7418011102528389)	(4, 0.0, 1.0)	(4, -0.39999999999999997, 0.6)	(3, 0.5, 0.6666666666666667)	(4, -0.7999999999999999, 0.20000000000000007)	(4, -0.7999999999999999, 0.20000000000000007)	(4, -0.6000000000000001, 0.3999999999999999)	(4, -0.7999999999999999, 0.20000000000000007)	(4, 0.39999999999999997, 0.6)	(4, 0.39999999999999997, 0.6)	(4, 0.39999999999999997, 0.6)	(4, 0.39999999999999997, 0.6)	(4, -0.39999999999999997, 0.6)	(4, -0.39999999999999997, 0.6)
MGYA00143465	(3, 0.5, 0.6666666666666667)	(3, 0.5, 0.6666666666666667)	(2, 'nan', 'nan')	(3, -0.8660254037844387, 0.3333333333333332)	(3, -1.0, 0.0)	(3, -1.0, 0.0)	(3, -1.0, 0.0)	(3, -1.0, 0.0)	(3, -1.0, 0.0)	(3, -0.5, 0.6666666666666667)	(3, -1.0, 0.0)	(3, -1.0, 0.0)	(3, -0.5, 0.6666666666666667)	(3, -0.5, 0.6666666666666667)	(3, -0.5, 0.6666666666666667)	(3, -0.5, 0.6666666666666667)	(3, -1.0, 0.0)	(3, -1.0, 0.0)	(3, -1.0, 0.0)	(3, -0.5, 0.6666666666666667)	(2, 'nan', 'nan')	(2, 'nan', 'nan')	(2, 'nan', 'nan')	(2, 'nan', 'nan')	(3, -1.0, 0.0)	(3, -0.5, 0.6666666666666667)	(3, -1.0, 0.0)	(3, 1.0, 0.0)	(2, 'nan', 'nan')	(2, 'nan', 'nan')	(2, 'nan', 'nan')	(2, 'nan', 'nan')	(1, 'nan', 'nan')	(1, 'nan', 'nan')	(3, -0.5, 0.6666666666666667)	(3, 0.0, 1.0)	(3, 0.5, 0.6666666666666667)	(3, 0.5, 0.6666666666666667)	(2, 'nan', 'nan')	(3, -1.0, 0.0)	(3, -1.0, 0.0)	(3, -1.0, 0.0)	(3, -1.0, 0.0)	(3, -1.0, 0.0)	(3, -0.5, 0.6666666666666667)	(3, -1.0, 0.0)	(3, -1.0, 0.0)	(3, -0.5, 0.6666666666666667)	(3, -0.5, 0.6666666666666667)
MGYA00143466	(2, -0.9999999999999999, nan)	(2, 'nan', 'nan')	(1, 'nan', 'nan')	(2, 'nan', 'nan')	(2, 'nan', 'nan')	(2, 'nan', 'nan')	(2, 'nan', 'nan')	(2, 'nan', 'nan')	(2, 'nan', 'nan')	(2, 'nan', 'nan')	(2, 'nan', 'nan')	(2, 'nan', 'nan')	(2, 'nan', 'nan')	(2, 'nan', 'nan')	(2, 'nan', 'nan')	(2, 'nan', 'nan')	(2, 'nan', 'nan')	(2, 'nan', 'nan')	(2, 'nan', 'nan')	(2, 'nan', 'nan')	(1, 'nan', 'nan')	(1, 'nan', 'nan')	(1, 'nan', 'nan')	(1, 'nan', 'nan')	(2, 'nan', 'nan')	(2, 'nan', 'nan')	(2, 'nan', 'nan')	(2, 'nan', 'nan')	(1, 'nan', 'nan')	(1, 'nan', 'nan')	(1, 'nan', 'nan')	(1, 'nan', 'nan')	(0, 'nan', 'nan')	(0, 'nan', 'nan')	(2, -0.9999999999999999, nan)	(2, -0.9999999999999999, nan)	(2, -0.9999999999999999, nan)	(2, 'nan', 'nan')	(1, 'nan', 'nan')	(2, 'nan', 'nan')	(2, 'nan', 'nan')	(2, 'nan', 'nan')	(2, 'nan', 'nan')	(2, 'nan', 'nan')	(2, 'nan', 'nan')	(2, 'nan', 'nan')	(2, 'nan', 'nan')	(2, 'nan', 'nan')	(2, 'nan', 'nan')
MGYA00143467	(2, 0.9999999999999999, nan)	(2, 'nan', 'nan')	(2, 'nan', 'nan')	(2, 'nan', 'nan')	(2, 'nan', 'nan')	(2, 'nan', 'nan')	(2, 'nan', 'nan')	(2, 'nan', 'nan')	(2, 'nan', 'nan')	(2, 'nan', 'nan')	(2, 'nan', 'nan')	(2, 'nan', 'nan')	(2, 'nan', 'nan')	(2, 'nan', 'nan')	(2, 'nan', 'nan')	(2, 'nan', 'nan')	(2, 'nan', 'nan')	(2, 'nan', 'nan')	(2, 'nan', 'nan')	(2, 'nan', 'nan')	(2, 'nan', 'nan')	(2, 'nan', 'nan')	(2, 'nan', 'nan')	(2, 'nan', 'nan')	(2, 'nan', 'nan')	(2, 'nan', 'nan')	(2, 'nan', 'nan')	(2, 'nan', 'nan')	(2, 'nan', 'nan')	(2, 'nan', 'nan')	(2, 'nan', 'nan')	(2, 'nan', 'nan')	(0, 'nan', 'nan')	(0, 'nan', 'nan')	(2, 0.9999999999999999, nan)	(2, 0.9999999999999999, nan)	(2, 0.9999999999999999, nan)	(2, 'nan', 'nan')	(2, 'nan', 'nan')	(2, 'nan', 'nan')	(2, 'nan', 'nan')	(2, 'nan', 'nan')	(2, 'nan', 'nan')	(2, 'nan', 'nan')	(2, 'nan', 'nan')	(2, 'nan', 'nan')	(2, 'nan', 'nan')	(2, 'nan', 'nan')	(2, 'nan', 'nan')
MGYA00143468	(29, 0.06059113300492609, 0.7548676629159325)	(29, -0.01970443349753694, 0.9191903261345236)	(28, -0.50519978106185, 0.006104205058968987)	(28, 0.5867366428949498, 0.0010314583187778991)	(28, 0.13245758073344277, 0.5016382540923108)	(28, 0.1926655719759168, 0.3259752576387255)	(28, 0.03557744937055282, 0.8573632480608897)	(28, 0.05528944899183259, 0.7799077243761442)	(27, -0.054945054945054944, 0.7854691986538496)	(27, 0.5354090354090354, 0.004002696438371682)	(28, 0.42387739105542294, 0.02458469706295941)	(28, 0.40416216356447304, 0.032918393219506216)	(28, 0.5553122409950889, 0.0021586724096614445)	(28, 0.4823243771579222, 0.009340746741734785)	(27, 0.38153514461102156, 0.04956357918003261)	(27, 0.31366591215617645, 0.11110605989302925)	(28, 0.5821814752753857, 0.001153311485399755)	(28, 0.47553843260637607, 0.010540581074764088)	(27, 0.48595848595848595, 0.010172270885001047)	(27, 0.5876785561303539, 0.0012671656810892995)	(23, 0.4011857707509882, 0.05778679831730352)	(23, 0.2717391304347826, 0.20973141942466692)	(22, 0.21852060982495766, 0.3285693596146496)	(22, 0.5663466967814795, 0.005999065345137042)	(28, 0.5887185986880874, 0.0009820390467685381)	(28, 0.5294606231074466, 0.0037633685282702934)	(27, 0.5820856693424561, 0.0014463653813307305)	(27, 0.17181310198028374, 0.39148858674001097)	(23, 0.23023715415019763, 0.29056428242728877)	(23, 0.21739130434782608, 0.31904882862370243)	(22, 0.1259175607001694, 0.5765977724368205)	(22, -0.19706380575945792, 0.37938905896201536)	(20, 0.13684210526315788, 0.5650957921363965)	(27, 0.31572520555796113, 0.10865451640035824)	(29, 0.4551724137931034, 0.013099547109568609)	(29, 0.3745241710656445, 0.04531869903698592)	(29, 0.06059113300492609, 0.7548676629159325)	(29, -0.02068965517241379, 0.9151638955509213)	(28, -0.5155993431855501, 0.004982446909160066)	(28, 0.18281335522714834, 0.3517845273933381)	(28, 0.19157088122605362, 0.3287842391242004)	(28, 0.09523809523809523, 0.6297529435898366)	(28, 0.11851649214585895, 0.5480656106247834)	(27, -0.009157509157509158, 0.9638418632217349)	(27, 0.44078144078144077, 0.021377406141376672)	(28, 0.4633078460373228, 0.013028727198109949)	(28, 0.44085439250596314, 0.018867192233408662)	(28, 0.5498357889142695, 0.0024374102180639823)	(28, 0.43272169973429503, 0.02145188929359064)
MGYA00143469	(12, 0.7202797202797203, 0.008239768712338441)	(12, -0.1188811188811189, 0.712884219214772)	(12, -0.7902097902097903, 0.0022231354099909208)	(12, 0.7412587412587414, 0.005801150474478243)	(12, -0.1188811188811189, 0.712884219214772)	(12, -0.08391608391608392, 0.7954145018538977)	(12, -0.1328671328671329, 0.6805975082860818)	(12, -0.3846153846153847, 0.21702022575997748)	(12, -0.18181818181818185, 0.5717012385276553)	(12, 0.2797202797202798, 0.37856866966230307)	(12, 0.4545454545454546, 0.13765791634772945)	(12, 0.44755244755244755, 0.14458630130334754)	(12, 0.34965034965034975, 0.2652387868927897)	(12, 0.4265734265734266, 0.16669998762494495)	(12, 0.18181818181818185, 0.5717012385276553)	(12, -0.027972027972027972, 0.9312343512018808)	(12, 0.5804195804195805, 0.04785597684206058)	(12, 0.5034965034965035, 0.09515736659412469)	(12, 0.5804195804195805, 0.04785597684206058)	(12, 0.578505738803888, 0.04877275426287246)	(12, -0.027972027972027972, 0.9312343512018808)	(12, -0.18181818181818185, 0.5717012385276553)	(12, -0.10489510489510491, 0.7456094809807079)	(12, 0.3356643356643357, 0.2861229029149875)	(12, 0.8111888111888113, 0.0013633152527271922)	(12, 0.7832167832167832, 0.0025862148333625915)	(12, 0.8321678321678322, 0.0007854416778536137)	(12, 0.18181818181818185, 0.5717012385276553)	(12, 0.5454545454545455, 0.06661188226688902)	(12, 0.6293706293706295, 0.02831967129576002)	(12, 0.5734265734265735, 0.05126558978649144)	(12, -0.10489510489510491, 0.7456094809807079)	(10, 0.22424242424242422, 0.5334005612725947)	(12, 0.32867132867132864, 0.2969041156887641)	(12, 0.6293706293706295, 0.02831967129576002)	(12, 0.22812706556206355, 0.4757693042254293)	(12, 0.7762237762237763, 0.0029928636801859797)	(12, -0.18181818181818185, 0.5717012385276553)	(12, -0.8321678321678322, 0.0007854416778536137)	(12, -0.06293706293706294, 0.8459309212287789)	(12, -0.006993006993006993, 0.9827917689028476)	(12, -0.1188811188811189, 0.712884219214772)	(12, -0.43356643356643365, 0.1591057694121953)	(12, -0.15384615384615385, 0.6330906812462618)	(12, 0.20979020979020982, 0.5128409431818263)	(12, 0.5874125874125874, 0.044609296463363105)	(12, 0.5734265734265735, 0.05126558978649144)	(12, 0.46153846153846156, 0.13094806950717278)	(12, 0.5244755244755246, 0.08001937592027475)
MGYA00143470	(16, 0.1323529411764706, 0.6251064291516133)	(16, 0.16764705882352943, 0.5348568245819433)	(16, -0.6441176470588235, 0.007081524086582877)	(16, 0.7064019572463123, 0.0022216989954449594)	(16, -0.0411764705882353, 0.8796536149318311)	(16, -0.032352941176470584, 0.9053195187918449)	(16, 0.06176470588235294, 0.8202418775044894)	(16, -0.22647058823529412, 0.3989829266412891)	(16, -0.0588235294117647, 0.8286807500332258)	(16, 0.047058823529411764, 0.8626036946668731)	(16, 0.45033124774452404, 0.08004610163255983)	(16, 0.4297278573248399, 0.09666389078843074)	(16, 0.3885210764854718, 0.13696740259676954)	(16, 0.45033124774452404, 0.08004610163255983)	(16, 0.4562179307215766, 0.07570257310077227)	(16, 0.46799129667568184, 0.06753149703161992)	(16, 0.5474615168658921, 0.028161546098160538)	(16, 0.43414286955762943, 0.0929131156290988)	(16, 0.5823529411764706, 0.017932734131035355)	(16, 0.5815537748379959, 0.01812880086129546)	(14, 0.2835164835164835, 0.32596594744177265)	(14, 0.221978021978022, 0.44562965795360865)	(13, 0.04395604395604395, 0.8866190227890784)	(13, 0.3736263736263736, 0.20855405979520908)	(16, 0.72406200617747, 0.0015162862520052528)	(16, 0.694628591292207, 0.0028248101915239227)	(16, 0.732892030643049, 0.001239330625803698)	(16, 0.27373075843294603, 0.30495298158006834)	(14, 0.4021978021978022, 0.15397442954140356)	(14, 0.4945054945054946, 0.07224967403413257)	(13, 0.39010989010989006, 0.1875741161338378)	(13, -0.010989010989010988, 0.971577682777073)	(14, 0.6923076923076923, 0.006071048749990052)	(16, 0.6298750785446283, 0.00892241322064263)	(16, 0.6705882352941177, 0.004467208697738123)	(16, 0.4906453742951842, 0.053648219895148404)	(16, 0.25, 0.3503914791072017)	(16, 0.1411764705882353, 0.6020026838819791)	(16, -0.7000000000000001, 0.002535094604431932)	(16, 0.03823529411764706, 0.8881976539853073)	(16, 0.02941176470588235, 0.9138955872505001)	(16, 0.06176470588235294, 0.8202418775044894)	(16, -0.21470588235294116, 0.4245592336201027)	(16, -0.03823529411764706, 0.8881976539853073)	(16, 0.049999999999999996, 0.8540995521297436)	(16, 0.5489331876101552, 0.02765604884366154)	(16, 0.5371598216560499, 0.03190026945927653)	(16, 0.4576896014658398, 0.07464389856838684)	(16, 0.4900663578396291, 0.053974273162226576)
MGYA00143471	(48, -0.014437689969604862, 0.922412264617875)	(48, -0.14752496743378202, 0.3170058832830683)	(48, -0.1783543204515849, 0.22518482615596833)	(48, 0.5892752580619945, 1.050710042784217e-05)	(48, -0.006947459834997829, 0.9626206961688072)	(48, -0.052974381241858444, 0.72064712037137)	(48, 0.044832826747720364, 0.7622133972952914)	(48, 0.16794680473637918, 0.25385937395846386)	(47, 0.005203515263644773, 0.972308509389509)	(47, 0.06504958248179758, 0.6639910966327657)	(48, 0.4058868850936791, 0.004206097906502676)	(48, 0.470077184555912, 0.0007483942145259497)	(48, 0.5117845872521852, 0.0002008222082081654)	(48, 0.48950121273445724, 0.00041409506467940805)	(47, 0.4485929599785336, 0.0015642072195780996)	(47, 0.3691821647854632, 0.010656921241801858)	(48, 0.5642167007520716, 2.959127701775516e-05)	(48, 0.5069026051158211, 0.00023633209439994905)	(47, 0.5365402405180388, 0.00010123104277811884)	(47, 0.5696673652580023, 2.924422562322753e-05)	(38, 0.29445234708392604, 0.07273152741675891)	(38, 0.33909618120144436, 0.03728273399829563)	(36, 0.14285714285714285, 0.4058785652294501)	(36, 0.16447876447876447, 0.337763275770512)	(48, 0.6157272549093034, 3.1931575978657642e-06)	(48, 0.56978394412669, 2.3682023291079034e-05)	(47, 0.5860687353104563, 1.5027860132345065e-05)	(47, 0.42761225564878835, 0.002717006304669752)	(38, 0.3137104716052084, 0.05511457212996199)	(38, 0.24433745486377065, 0.1393019529459034)	(36, 0.23500643500643506, 0.16768289987091442)	(36, 0.05225225225225225, 0.7621521297249867)	(33, 0.080548128342246, 0.6558879769223642)	(43, 0.17715688239004274, 0.25575533780752036)	(48, 0.3646972617838306, 0.010817545063011167)	(48, 0.1202839938531969, 0.41544569371073825)	(48, -0.03983933999131568, 0.788048137785723)	(48, -0.1186495874945723, 0.4218573623170597)	(48, -0.23013460703430308, 0.1155811623815652)	(48, -0.021710811984368215, 0.8835510442026262)	(48, -0.07587928788536691, 0.6082383924412553)	(48, 0.060356057316543636, 0.6836346620949946)	(48, 0.18499117987769237, 0.20811337852966103)	(47, 0.0196577243293247, 0.8956564824686473)	(47, 0.040880048724116345, 0.7849863592489139)	(48, 0.4134897970435206, 0.003486897051982658)	(48, 0.48484855634417545, 0.0004786934712997997)	(48, 0.5137396217535729, 0.00018801577121443764)	(48, 0.47896145299300497, 0.0005733903812862927)
MGYA00143472	(20, -0.018045112781954885, 0.9398091995407436)	(20, -0.18345864661654135, 0.4387948865691028)	(20, -0.5503759398496241, 0.011919637001913333)	(20, 0.36507362374982527, 0.11348309162472926)	(20, 0.12180451127819547, 0.608956622164901)	(20, 0.21654135338345865, 0.3591457825704002)	(20, 0.11729323308270674, 0.6223789817630219)	(20, -0.025563909774436087, 0.9148041683144317)	(20, -0.03157894736842105, 0.8948543863933638)	(20, 0.5353383458646617, 0.014997129643632603)	(20, 0.3654135338345864, 0.11312213950560147)	(20, 0.35187969924812035, 0.1281419520870412)	(20, 0.2902255639097744, 0.21449998226074232)	(20, 0.2992481203007519, 0.1999404529048871)	(20, 0.11127819548872178, 0.6404548402871415)	(20, 0.08872180451127819, 0.7099206278927328)	(20, 0.4451127819548871, 0.04922529669211778)	(20, 0.32668443857200863, 0.15977506971553487)	(20, 0.4872180451127819, 0.029341991903708217)	(20, 0.44905980107796184, 0.04701197192716654)	(19, 0.37894736842105264, 0.10959964442893559)	(19, 0.2964912280701754, 0.21773024394667423)	(19, 0.21052631578947367, 0.38697323683164964)	(19, 0.6719298245614035, 0.0016273646653265374)	(20, 0.4977443609022556, 0.025532566963083796)	(20, 0.39999999999999997, 0.08055387210850923)	(20, 0.5293233082706766, 0.016394084731294372)	(20, -0.22105263157894736, 0.3489737543021465)	(19, 0.368421052631579, 0.12064548315260959)	(19, 0.37894736842105264, 0.10959964442893559)	(19, 0.39649122807017545, 0.0928337813785118)	(19, -0.04912280701754386, 0.8417115685641905)	(19, 0.13333333333333333, 0.586324449796729)	(20, 0.28421052631578947, 0.22458459821120463)	(20, 0.19548872180451127, 0.40881908952023194)	(20, 0.2838697456741282, 0.22516504266908732)	(20, -0.051127819548872175, 0.8304946161837171)	(20, -0.22105263157894736, 0.3489737543021465)	(20, -0.5729323308270676, 0.008278787429483686)	(20, 0.15488721804511277, 0.5143826800752827)	(20, 0.2601503759398496, 0.26798033372196073)	(20, 0.11278195488721804, 0.6359170579042353)	(20, -0.05864661654135337, 0.8059928433862233)	(20, -0.03308270676691729, 0.889875964885619)	(20, 0.4857142857142857, 0.029920782525592476)	(20, 0.38195488721804516, 0.09653857766782038)	(20, 0.3744360902255639, 0.10384052952246073)	(20, 0.3443609022556391, 0.13707258150434384)	(20, 0.30977443609022554, 0.18380643241191041)
MGYA00143473	(28, 0.31746031746031744, 0.0997320820225945)	(28, -0.40613026819923376, 0.03199606035672914)	(28, -0.12205801860974276, 0.536084917236463)	(28, 0.5113033069012808, 0.00542252694102189)	(28, -0.013136288998357963, 0.9471037547724636)	(28, -0.041050903119868636, 0.8356939585960415)	(28, 0.021346469622331693, 0.9141408073542383)	(28, 0.05802655042707183, 0.769296069692031)	(28, 0.03831417624521073, 0.8465149505909308)	(28, 0.05583686927888044, 0.7777822378816781)	(28, 0.29064039408866993, 0.13350760508418344)	(28, 0.3968253968253968, 0.036547036375878215)	(28, 0.5287356321839081, 0.0038201198661132994)	(28, 0.4392114568817173, 0.019367569530940553)	(28, 0.30158730158730157, 0.1188401852081466)	(28, 0.21237000547345375, 0.27794050565664613)	(28, 0.5329136494410794, 0.0035028489250775083)	(28, 0.4053129801100994, 0.03237651178874301)	(28, 0.4559386973180077, 0.014750851253266162)	(28, 0.4856871154393795, 0.008790006201345972)	(26, 0.3723076923076923, 0.06106622345279162)	(26, 0.23076923076923075, 0.25670309114113005)	(26, 0.2629059829059829, 0.19442450486262236)	(26, 0.362051282051282, 0.0691346305752119)	(28, 0.5446086480569239, 0.0027317927226199693)	(28, 0.5205966929825029, 0.004509079070367359)	(28, 0.5615763546798029, 0.001873928160689068)	(28, 0.2868089764641488, 0.13894001976822037)	(26, 0.40170940170940167, 0.04193317473839774)	(26, 0.3504273504273504, 0.07924255927339346)	(26, 0.29504273504273504, 0.14340113103005425)	(26, 0.05641025641025641, 0.7843086478542027)	(23, 0.1808300395256917, 0.4089699610784203)	(28, 0.40667761357416526, 0.03174328959694152)	(28, 0.3765736179529283, 0.04824696574318265)	(28, 0.22452581667199084, 0.25069960584411216)	(28, 0.3475643130815544, 0.06994581686235511)	(28, -0.41215106732348106, 0.02930308679619861)	(28, -0.13519430760810072, 0.4927605622109177)	(28, 0.0361247947454844, 0.855191494848375)	(28, -0.02955665024630542, 0.8813162664859093)	(28, 0.08045977011494251, 0.68400574545332)	(28, 0.11249486898833265, 0.5687173305539753)	(28, 0.09469074986316366, 0.6317312844709178)	(28, -0.00027371014352392374, 0.9988970835431372)	(28, 0.3147235905856595, 0.10285022402325256)	(28, 0.41215106732348106, 0.02930308679619861)	(28, 0.49972632731253414, 0.006775904304272366)	(28, 0.3789704839927037, 0.0467249260165291)
MGYA00143474	(38, 0.25506072874493924, 0.12223389996685598)	(38, -0.32180763759711123, 0.048809651950757975)	(38, -0.14585840901630376, 0.3822367988433599)	(38, 0.6475328816683661, 1.1117517553095809e-05)	(38, -0.02746471167523799, 0.8699838794348338)	(38, -0.14301345880293248, 0.39168822145884474)	(38, -0.19728635518109205, 0.2351325183034733)	(38, -0.06763337984426322, 0.6866132214840824)	(37, -0.14390706495969652, 0.39546747515513414)	(37, -0.2435525096635346, 0.14633449669012927)	(38, 0.3595358541744707, 0.026622126862363715)	(38, 0.4210642189875196, 0.008474416017453792)	(38, 0.5629516937165434, 0.00023382028186278152)	(38, 0.5741390821938733, 0.00016387230117985985)	(37, 0.41087140257742905, 0.011533183814398601)	(37, 0.4493238388671712, 0.005273807019848142)	(38, 0.5211491178290962, 0.0007939845340500801)	(38, 0.43189683276919877, 0.006775442667434818)	(37, 0.5213680288928696, 0.0009364429328361797)	(37, 0.5037737040384584, 0.0014792024823508411)	(31, 0.07862903225806453, 0.6741572024666171)	(31, 0.03991935483870968, 0.831161099300751)	(31, 0.059677419354838716, 0.7498025015817095)	(31, 0.12137096774193548, 0.5154299073510364)	(38, 0.6846946504284835, 2.1265623844877877e-06)	(38, 0.6534125948926807, 8.686546111153169e-06)	(37, 0.6444343489299365, 1.674013628827984e-05)	(37, 0.5426066009774714, 0.000521331333964368)	(31, 0.43588709677419357, 0.014239265374826185)	(31, 0.4669354838709678, 0.008092868522795787)	(31, 0.4044354838709678, 0.024029539557076093)	(31, 0.2866935483870968, 0.1178938453565775)	(25, 0.33307692307692305, 0.10374411886277625)	(34, 0.4661929878377705, 0.005453386294346031)	(38, 0.4027792975161396, 0.012170285906640727)	(38, 0.3340261140226436, 0.04040571986675882)	(38, 0.26272021008863117, 0.11103639618774856)	(38, -0.26950432213590103, 0.101782087356836)	(38, -0.20822847138636613, 0.20964833667765073)	(38, -0.05788379472589999, 0.7299517534752795)	(38, -0.1966298282087756, 0.23672553401942978)	(38, -0.15658168289747235, 0.3478340016528916)	(38, -0.03775649845674888, 0.8219389138347715)	(37, -0.11972498814604077, 0.4803075170701796)	(37, -0.3113772591900886, 0.060660158647135184)	(38, 0.3270199745490695, 0.045067376186369267)	(38, 0.3913948473427932, 0.01510109252002352)	(38, 0.4991242263037187, 0.0014230022813749963)	(38, 0.49827422733839116, 0.0014542860034680207)
MGYA00143475	(50, 0.3996638655462184, 0.004034309408885499)	(50, -0.0346218487394958, 0.8113437127687083)	(50, -0.18914765906362543, 0.1883220915630908)	(49, 0.6767988925328479, 9.356121378894554e-08)	(49, -0.0007142857142857142, 0.9961135830631558)	(49, -0.004693877551020408, 0.9744648105991864)	(49, -0.16648383892761479, 0.2529129234333081)	(49, -0.14232133516104206, 0.32930814810483255)	(49, -0.0707142857142857, 0.6292188384119982)	(49, -0.08705636349398987, 0.5519812535967217)	(49, 0.5860418831806498, 9.681190964941896e-06)	(49, 0.5632542040264588, 2.5151041680235235e-05)	(49, 0.6091795030390301, 3.4006823460966596e-06)	(49, 0.6400467068427472, 7.350161596097615e-07)	(49, 0.5120660477104442, 0.00016922521000562347)	(49, 0.556810070169587, 3.253413004420889e-05)	(49, 0.6032402141187473, 4.483392553504169e-06)	(49, 0.5221477802694174, 0.00011906217739064447)	(49, 0.5825658819722666, 1.1251200324883595e-05)	(49, 0.6246205944233685, 1.6134770920520288e-06)	(36, 0.011583011583011582, 0.9465438786013735)	(36, 0.014929214929214929, 0.9311335694909417)	(35, -0.04061624649859944, 0.8168038452917089)	(35, 0.1927170868347339, 0.2673609934844107)	(49, 0.7243007616363462, 4.042032597741305e-09)	(49, 0.6817174937724141, 6.943585076280236e-08)	(49, 0.6876374236994912, 4.812538182155865e-08)	(49, 0.6017020195268663, 4.811742289026885e-06)	(36, 0.5680823680823681, 0.00030141068603787034)	(36, 0.5456885456885457, 0.0005769668218448748)	(35, 0.5296918767507003, 0.001066701351676861)	(35, 0.29859943977591036, 0.08144182166046683)	(31, 0.4173387096774194, 0.019497237645890588)	(45, 0.48555522851325095, 0.0007222356753082474)	(50, 0.4281975558870693, 0.0019212462868784584)	(50, 0.18047365770570817, 0.2097720105012646)	(50, 0.38525810324129645, 0.005730523060349771)	(50, 0.014933973589435772, 0.9180154243551588)	(50, -0.23937575030012, 0.09407759987306169)	(49, -0.0024489795918367346, 0.9866756902907992)	(49, -0.018163265306122448, 0.901417596036973)	(49, -0.10801295954942093, 0.4600664748671619)	(49, -0.09011813477748307, 0.5380285143623131)	(49, -0.026938775510204082, 0.8542200424589725)	(49, -0.10404919411737712, 0.4767889219616839)	(49, 0.5833850237276947, 1.0861382995492874e-05)	(49, 0.5567142422961081, 3.265758282241073e-05)	(49, 0.5737965740392813, 1.6314589623300434e-05)	(49, 0.6015680743708529, 4.841364133177538e-06)
MGYA00143476	(17, 0.18872549019607845, 0.4681922842798525)	(17, 0.01715686274509804, 0.947890881823222)	(17, -0.5686274509803922, 0.017226738525358543)	(17, 0.6151023322155641, 0.008588529971754915)	(17, -0.2377450980392157, 0.35817139991630287)	(17, -0.05147058823529412, 0.8444669030406068)	(17, -0.2034313725490196, 0.4335552308263205)	(17, -0.27941176470588236, 0.2774303257912213)	(17, -0.16421568627450983, 0.5288225629141268)	(17, 0.37500000000000006, 0.13803484396804858)	(17, 0.4671981258273785, 0.058645707346175954)	(17, 0.5309626994311152, 0.028304026464907282)	(17, 0.5481300846321212, 0.02272495357886317)	(17, 0.64622942863787, 0.005066005489730302)	(17, 0.375922510619074, 0.13699066557230813)	(17, 0.44990993030086834, 0.06997698343216598)	(17, 0.5049019607843138, 0.03872104887870621)	(17, 0.4564420613814846, 0.06552135915556816)	(17, 0.5318627450980392, 0.027987612204855027)	(17, 0.6290620434368639, 0.006823996514057226)	(14, 0.16483516483516483, 0.5733464050131383)	(14, 0.16483516483516483, 0.5733464050131383)	(14, 0.1164835164835165, 0.6916912502331573)	(14, 0.7054945054945055, 0.004819557979048519)	(17, 0.6584918466385885, 0.004050251489734282)	(17, 0.6069896910355704, 0.009770461697974152)	(17, 0.638822567065093, 0.005773061226029999)	(17, 0.3267823131525283, 0.20046496213608955)	(14, 0.27912087912087913, 0.33384507719455425)	(14, 0.3538461538461538, 0.21453987088124626)	(14, 0.24835164835164836, 0.39191953893845743)	(14, 0.07252747252747253, 0.8053763135410923)	(12, 0.2867132867132868, 0.36625146058358227)	(16, 0.26176470588235295, 0.3274104118125859)	(17, 0.45098039215686275, 0.06923198585336185)	(17, 0.15221505845220387, 0.5597517756542227)	(17, 0.24509803921568632, 0.34304665309958526)	(17, -0.002450980392156863, 0.992551188788469)	(17, -0.5637254901960785, 0.018434989515692276)	(17, -0.17401960784313728, 0.5041495460552974)	(17, -0.019607843137254905, 0.9404583435037518)	(17, -0.18382352941176472, 0.4800344013399135)	(17, -0.24509803921568632, 0.34304665309958526)	(17, -0.15686274509803924, 0.5476805847029371)	(17, 0.35539215686274517, 0.16154091235760826)	(17, 0.5370939084314745, 0.026202210239403813)	(17, 0.6131209000359298, 0.008866059778345538)	(17, 0.6057634492354986, 0.009959855552879841)	(17, 0.6891478916403851, 0.002213136579466459)
MGYA00143477	(36, 0.19613899613899616, 0.25159653911382457)	(36, -0.16113256113256116, 0.3478180534028137)	(36, -0.4406692406692407, 0.007147136594748706)	(36, 0.6669377041336888, 8.922675954803446e-06)	(36, 0.23371943371943374, 0.17009014064539701)	(36, 0.24993564993564996, 0.14152447392757675)	(36, 0.12960937024071395, 0.45121092274645147)	(36, 0.043637768722331174, 0.8004949658287149)	(34, 0.146524064171123, 0.40829705254558457)	(34, 0.16594086686064202, 0.34828242538632936)	(36, 0.5850241679031685, 0.00017865959193171763)	(36, 0.6336791307723547, 3.342951639763138e-05)	(36, 0.6181509511332528, 5.883277603133214e-05)	(36, 0.5848808411027187, 0.00017947361949133947)	(34, 0.5615986729600374, 0.0005484867899626556)	(34, 0.43599547182981346, 0.009949150250439878)	(36, 0.6118298369830091, 7.342716453339486e-05)	(36, 0.5426789313711001, 0.0006274218799066361)	(34, 0.6504201680672268, 3.126161046714087e-05)	(34, 0.6372049046213115, 5.067953579485868e-05)	(25, 0.2753846153846154, 0.18274079905369653)	(25, 0.11846153846153845, 0.5727706028933913)	(25, 0.16923076923076924, 0.4186924778221306)	(25, 0.3946153846153846, 0.05092417068462526)	(36, 0.6499837193934118, 1.7845762268958786e-05)	(36, 0.6442900535257412, 2.231176938633751e-05)	(34, 0.7009218924840773, 3.903144272512732e-06)	(34, 0.4745601053545113, 0.004572389149768721)	(25, 0.3246153846153846, 0.11337553699158226)	(25, 0.3384615384615385, 0.09793932793665742)	(25, 0.16923076923076924, 0.4186924778221306)	(25, -0.1676923076923077, 0.42299662502829005)	(22, 0.3382269904009035, 0.12365619745899702)	(31, 0.42524448245144214, 0.017087701046631435)	(36, 0.4146718146718147, 0.011917284202692332)	(36, 0.20686490932431573, 0.22607463575536244)	(36, 0.17245817245817247, 0.31451535445633805)	(36, -0.13204633204633207, 0.442672641523024)	(36, -0.4895752895752896, 0.002441595387181086)	(36, 0.2442728442728443, 0.15106865761000107)	(36, 0.24916344916344915, 0.14279922478758356)	(36, 0.1929339086304173, 0.25958112518648324)	(36, 0.09538521127801594, 0.5800047699141331)	(34, 0.21069518716577537, 0.23166374193220438)	(34, 0.13370005387022263, 0.45094984733201304)	(36, 0.5974467116144501, 0.0001194906001742117)	(36, 0.6489485074174717, 1.8591717626636e-05)	(36, 0.619703769097163, 5.567479744250135e-05)	(36, 0.5734660010013571, 0.0002560487719044628)
MGYA00143478	(55, 0.14199134199134203, 0.3010894622977031)	(55, -0.12272727272727275, 0.37204719166649425)	(55, -0.16803751803751807, 0.22007899710797615)	(54, 0.5866108609004631, 3.139505635384333e-06)	(54, -0.019554030874785588, 0.8883887424908665)	(54, -0.06514198589670286, 0.6397913088745834)	(54, -0.08427994212115236, 0.5445701555081124)	(54, -0.023941138626115358, 0.863564334650424)	(52, -0.05839665329121489, 0.6809120504675462)	(52, -0.15254563090578666, 0.2803134246340492)	(54, 0.4723741034614178, 0.0003103973371268525)	(54, 0.48264560526487904, 0.0002189170610304506)	(54, 0.5028819968776683, 0.00010644984649436215)	(54, 0.5695608583570553, 6.963451505039701e-06)	(52, 0.515675763166133, 9.136990668826276e-05)	(52, 0.5624971718992566, 1.4244345370068822e-05)	(54, 0.49076457518673416, 0.00016481237061770183)	(54, 0.4181638854147006, 0.001652353955789359)	(52, 0.5062858851551332, 0.00012848316729019494)	(52, 0.5204926752435386, 7.641209675773171e-05)	(37, -0.014461830251303934, 0.93229881143789)	(37, 0.09127548601232811, 0.5910778761738344)	(37, 0.005689900426742531, 0.9733375691903281)	(37, 0.15291607396870552, 0.36623032036927783)	(54, 0.648522694090925, 1.1409108727678927e-07)	(54, 0.6096567599146221, 9.925320335149965e-07)	(52, 0.6844126514639449, 2.2138118778050284e-08)	(52, 0.5615384666147478, 1.4839158692135933e-05)	(37, 0.5099573257467994, 0.0012631438285057787)	(37, 0.4876718824087245, 0.0022014724364177)	(37, 0.42271218587008064, 0.009148389663698537)	(37, 0.21669037458511137, 0.19767432819321407)	(32, 0.37903225806451607, 0.032405118529555514)	(48, 0.48353915209814663, 0.0004984427333774863)	(55, 0.38150038787569623, 0.004054924120380474)	(55, 0.10496275971306673, 0.44566893549739384)	(55, 0.1176767676767677, 0.39219278654523637)	(55, -0.097979797979798, 0.4766736707187522)	(55, -0.21031746031746038, 0.12326194990144568)	(54, -0.030684200495521244, 0.8256704664335215)	(54, -0.09106155898608728, 0.5125526845244448)	(54, -0.056224746553007576, 0.6863466181674203)	(54, -0.0027829667511248745, 0.9840656667278396)	(52, -0.03269871083411594, 0.8179959407092934)	(52, -0.16902551154660214, 0.23096653496304168)	(54, 0.4458904924681651, 0.0007271784076303279)	(54, 0.4559320352760264, 0.0005308306341911468)	(54, 0.4596113792056245, 0.00047186509762764834)	(54, 0.5186110786295979, 5.8860957876554885e-05)
MGYA00143479	(21, 0.4090909090909091, 0.0655581692093152)	(21, -0.4142857142857143, 0.06187994268302525)	(20, -0.2045112781954887, 0.38709023775567686)	(20, 0.5705686738193145, 0.008611285929321219)	(20, 0.2150375939849624, 0.36257388702455096)	(20, 0.18045112781954886, 0.4464646102705483)	(20, 0.30075187969924805, 0.19757966317255538)	(20, 0.29259122039076174, 0.2106168997531179)	(20, 0.2827067669172932, 0.22715328510473623)	(20, 0.28421052631578947, 0.22458459821120463)	(20, 0.32418204624272057, 0.16318673664814487)	(20, 0.32869502136442896, 0.15706985882619237)	(20, 0.5979692036263639, 0.005356687975811112)	(20, 0.29559987047190067, 0.20574589817716116)	(20, 0.5449095401315772, 0.012972880806725732)	(20, 0.276228381839553, 0.2384377055680154)	(20, 0.6150375939849623, 0.003900311298213227)	(20, 0.5374485924894334, 0.014530357253337638)	(20, 0.6721804511278194, 0.0011684302903722918)	(20, 0.49660559067588117, 0.025924760992149555)	(16, 0.4617647058823529, 0.07176841584053797)	(16, 0.4058823529411764, 0.11879168453237476)	(16, 0.4617647058823529, 0.07176841584053797)	(16, 0.4705882352941176, 0.06581947250108118)	(20, 0.5588567525715576, 0.010423394501503787)	(20, 0.4746145502996674, 0.03447502293053955)	(20, 0.5720795449026808, 0.008397519606960896)	(20, 0.21886948287833433, 0.3538752481144998)	(16, 0.15588235294117647, 0.5642819694728023)	(16, 0.1176470588235294, 0.6643410791623536)	(16, 0.1411764705882353, 0.6020026838819791)	(16, -0.19705882352941176, 0.46446421122573867)	(16, 0.5147058823529412, 0.04134580644224894)	(18, 0.7089783281733747, 0.0009869258677951244)	(21, 0.26103896103896107, 0.25306481196664143)	(21, 0.3125852742671781, 0.16771149805648006)	(21, 0.44415584415584414, 0.04368428298320844)	(21, -0.48441558441558447, 0.026056161788623716)	(20, -0.14436090225563908, 0.5437007991990148)	(20, 0.28872180451127816, 0.21699266668730374)	(20, 0.24360902255639094, 0.3006681944004437)	(20, 0.33533834586466166, 0.14835729861849292)	(20, 0.33095150892528313, 0.15407174687902855)	(20, 0.34285714285714286, 0.13891001088101337)	(20, 0.30225563909774433, 0.1952375807222028)	(20, 0.35201205949325576, 0.12798853640016578)	(20, 0.3820985603046451, 0.09640280509273448)	(20, 0.6423467923231633, 0.0022584283735734467)	(20, 0.2707785073025044, 0.24820568499014284)
MGYA00143480	(53, 0.376068376068376, 0.005516606483678342)	(53, -0.030720851475568457, 0.8271411191063174)	(53, -0.17029511369134012, 0.2227936047936882)	(53, 0.6444865388499794, 1.9122183048967097e-07)	(53, -0.0267698758264796, 0.8490940155929282)	(53, -0.03120464441219158, 0.8244616414658035)	(53, -0.07208805392304207, 0.6079772252592092)	(53, -0.013790878944769073, 0.9219246086273816)	(51, -0.10271493212669681, 0.47322192256322737)	(51, -0.1434616359951392, 0.3152200124038917)	(53, 0.45171458780951323, 0.0006857275183998594)	(53, 0.4793020642030019, 0.0002822397296290953)	(53, 0.512680230284955, 8.677288744622877e-05)	(53, 0.6020796440049857, 1.8501546995763106e-06)	(51, 0.512512096671297, 0.00012058813100449846)	(51, 0.5692918957402585, 1.3038673270347129e-05)	(53, 0.5297877111688114, 4.5136636827312546e-05)	(53, 0.45207128775822225, 0.000678219924419298)	(51, 0.5567420814479638, 2.2083758125089008e-05)	(51, 0.5823843129235906, 7.3502171169210105e-06)	(38, 0.0613852719115877, 0.7142836098538528)	(38, 0.11675237991027465, 0.485139024121339)	(38, 0.011489222015537806, 0.9454189842268901)	(38, 0.14104387788598313, 0.39831031128521677)	(53, 0.6940960519587568, 8.251335566913194e-09)	(53, 0.6608148497464372, 7.248728540888634e-08)	(51, 0.7375262807289349, 6.697180634520229e-10)	(51, 0.5856371589115318, 6.349903760103056e-06)	(38, 0.4513622934675567, 0.004450105301339567)	(38, 0.40168508589561225, 0.012429210555493246)	(38, 0.3622934675566255, 0.025399608893949717)	(38, 0.13754240070029544, 0.41024103918976995)	(33, 0.40842245989304815, 0.01829010158065427)	(49, 0.48044493341728545, 0.00047609954741731456)	(53, 0.39886304108537757, 0.0030927118607770717)	(53, 0.08425418771332246, 0.5486251093409358)	(53, 0.318013223673601, 0.02031030670431343)	(53, -0.01072407676181261, 0.9392496829347361)	(53, -0.22778584099338817, 0.10092041076002621)	(53, -0.027334300919206578, 0.8459505196305728)	(53, -0.04378326076439284, 0.7555758611481891)	(53, -0.03265733986446537, 0.8164279525152168)	(53, 0.011371426498318358, 0.9355900607637696)	(51, -0.06452488687782805, 0.6528219344211506)	(51, -0.14282805148285782, 0.3173843793436262)	(53, 0.4496515947067743, 0.0007306368212829576)	(53, 0.4807987454736164, 0.00026838543733933895)	(53, 0.4876536598018506, 0.0002124957533584668)	(53, 0.5654447385211421, 1.0257448022124229e-05)
MGYA00143481	(39, 0.11133603238866398, 0.4998192249592207)	(39, -0.08461538461538462, 0.6085456838924324)	(39, -0.3653846153846155, 0.02217762735401152)	(39, 0.5967081995356781, 6.088053703087188e-05)	(39, 0.2682186234817814, 0.09875189028100415)	(39, 0.3244939271255061, 0.04385892932857276)	(39, 0.1807692307692308, 0.2707759399917948)	(39, 0.1902834008097166, 0.24592843982423834)	(39, 0.22773279352226725, 0.16322139660225043)	(39, 0.2788743814267137, 0.0855779145631663)	(39, 0.4679084930894408, 0.002666646087144003)	(39, 0.5110346328679137, 0.0008857886599950609)	(39, 0.46628873197100057, 0.0027718260538842575)	(39, 0.46987347795206, 0.002543754046676495)	(39, 0.3941238091768012, 0.013041609005218013)	(39, 0.25675074056976066, 0.11460700487644061)	(39, 0.6485146017718818, 8.021499025691819e-06)	(39, 0.5625385756899207, 0.00019342248246530044)	(39, 0.6095141700404859, 3.812965786494777e-05)	(39, 0.611550465858913, 3.5329123764738455e-05)	(35, 0.3453781512605042, 0.042144577645713534)	(35, 0.2873949579831933, 0.0941248234992954)	(34, 0.24033613445378152, 0.17095683579880405)	(34, 0.43193277310924366, 0.01074481778872241)	(39, 0.6347438882887916, 1.4254430915457338e-05)	(39, 0.6027536061995956, 4.893657474319947e-05)	(39, 0.6212769146200886, 2.4359556318284586e-05)	(39, 0.2753800805507829, 0.08973857524553147)	(35, 0.28571428571428575, 0.0961507424300723)	(35, 0.3196078431372549, 0.06126456433565332)	(34, 0.09977081741787625, 0.574523224357858)	(34, -0.1893048128342246, 0.28359783759279583)	(29, 0.42216748768472895, 0.0225325123974524)	(37, 0.42276230291167827, 0.009139267900807714)	(39, 0.35224454723991705, 0.027862331173894656)	(39, 0.14501624020365145, 0.37840968472829406)	(39, 0.20526315789473684, 0.2100016944952128)	(39, -0.053643724696356275, 0.745681354267005)	(39, -0.4064777327935223, 0.010234686787716949)	(39, 0.2722672064777328, 0.0935750222337612)	(39, 0.30769230769230776, 0.056710298094826916)	(39, 0.23906882591093118, 0.14271375442360898)	(39, 0.24068825910931174, 0.13994643638446982)	(39, 0.2925101214574899, 0.07075529174618128)	(39, 0.25427674996148997, 0.11826613656494918)	(39, 0.47094554518651643, 0.00247882184795932)	(39, 0.512654393986354, 0.0008474422461326326)	(39, 0.4385503228177105, 0.005227719313601304)	(39, 0.42491144687216464, 0.007010528026657326)
MGYA00143482	(34, 0.13857906799083267, 0.4344462898835504)	(34, -0.10618792971734149, 0.5500329410602964)	(34, -0.3121466768525592, 0.07229750101398366)	(34, 0.6232894627397325, 8.231177178374162e-05)	(34, -0.019404125286478224, 0.9132639446661945)	(34, -0.06982429335370512, 0.6947680324119252)	(34, 0.0346829640947288, 0.8456053875683757)	(34, 0.08510963429224458, 0.6322392256718835)	(34, 0.020932009167303284, 0.9064631214144443)	(34, 0.23548288783500526, 0.18002659738185942)	(34, 0.33478493489103744, 0.05294630481740105)	(34, 0.39529375927116106, 0.020675234038509682)	(34, 0.46222018623705535, 0.005920355799346332)	(34, 0.3937657586555014, 0.021216064675130295)	(34, 0.4606680668825657, 0.006111893142377626)	(34, 0.3994205961960862, 0.01927145770275577)	(34, 0.6345301757066463, 5.5733507240395265e-05)	(34, 0.5297853806935217, 0.0012717152807079986)	(34, 0.6079449961802902, 0.00013687659126158382)	(34, 0.6370190203132169, 5.10169252372118e-05)	(29, 0.42807881773399004, 0.02052246825693186)	(29, 0.3620689655172413, 0.053594932279950644)	(27, 0.2692307692307693, 0.17446422579367069)	(27, 0.4487179487179487, 0.01889100873038267)	(34, 0.6067690444784618, 0.00014216327416323376)	(34, 0.5710138300720252, 0.0004206332142642185)	(34, 0.666260533046983, 1.6979618765992082e-05)	(34, 0.37732805079207155, 0.027812098322323623)	(29, 0.3812807881773398, 0.04127423437283846)	(29, 0.41921182266009843, 0.023596427687196612)	(27, 0.3095238095238095, 0.1161608473487274)	(27, 0.115995115995116, 0.5645080141147472)	(25, 0.37846153846153846, 0.062110443546174544)	(32, 0.470307917888563, 0.0066015839432970805)	(34, 0.4893812070282658, 0.003310352407484951)	(34, 0.16478840589030733, 0.35168751071352766)	(34, 0.12941176470588237, 0.4657296899730241)	(34, -0.10068754774637127, 0.5709947261743773)	(34, -0.3527883880825057, 0.040709783485005126)	(34, 0.020932009167303284, 0.9064631214144443)	(34, -0.039877769289533994, 0.8228220344090283)	(34, 0.04354469060351413, 0.8068237473934358)	(34, 0.0918328370011472, 0.6054790085850847)	(34, 0.024904507257448433, 0.8888126888055697)	(34, 0.19559902428864814, 0.2675947155027197)	(34, 0.3968217598868208, 0.020145894392540647)	(34, 0.46160898599079153, 0.0059951565885559555)	(34, 0.5111162059381653, 0.0020075246411063244)	(34, 0.41362976665907736, 0.015029809355590538)
MGYA00143483	(31, 0.0866935483870968, 0.6428424376702615)	(31, 0.07096774193548387, 0.7044109201080131)	(31, -0.4504032258064517, 0.011002561746831625)	(31, 0.5385006850186275, 0.0017770422242881897)	(31, 0.07379032258064516, 0.6932102605295571)	(31, 0.04314516129032259, 0.8177363133138841)	(31, -0.029838709677419358, 0.8733986854137776)	(31, 0.024596774193548387, 0.8955056662587755)	(30, -0.03314794215795328, 0.8619506877791012)	(30, 0.27099788798240765, 0.1474738689890902)	(31, 0.4341163445794001, 0.014683596454769394)	(31, 0.45911886512182726, 0.009374902308854512)	(31, 0.4502470029938693, 0.011033775964532172)	(31, 0.41352190579087217, 0.020757371237310734)	(30, 0.34142560145144824, 0.06481478316669888)	(30, 0.25278412110071347, 0.17774446562502386)	(31, 0.5087206397463198, 0.0034738142634270614)	(31, 0.41664203569146124, 0.019722403302933674)	(30, 0.4810323758768188, 0.007124252617609808)	(30, 0.4772831467126247, 0.007652705273777438)	(26, 0.21504273504273502, 0.2914321294011375)	(26, 0.18085470085470085, 0.37661490643364537)	(25, 0.12461538461538461, 0.5528474184863239)	(25, 0.22846153846153847, 0.2720153736834069)	(31, 0.5288839627644063, 0.002221197111963123)	(31, 0.5006051234244332, 0.004127890970324276)	(30, 0.5267263844962002, 0.002786645417818568)	(30, 0.351225162093238, 0.05702335708669411)	(26, 0.30324786324786324, 0.1320828684284494)	(26, 0.30393162393162393, 0.1311698186569949)	(25, 0.18230769230769234, 0.3830917730325135)	(25, -0.003846153846153846, 0.9854424249431718)	(21, 0.15454545454545454, 0.503567858476226)	(27, 0.246717568753223, 0.21475089350869425)	(31, 0.39879032258064523, 0.026267652844579055)	(31, 0.43842691253182847, 0.013621601482055445)	(31, 0.14435483870967744, 0.4384719550239963)	(31, 0.06411290322580646, 0.7318624408796814)	(31, -0.5633064516129033, 0.0009685394139284345)	(31, 0.04435483870967742, 0.8127148311998212)	(31, -0.006451612903225807, 0.9725221439005473)	(31, 0.04798387096774194, 0.7976948393884296)	(31, 0.09072580645161292, 0.6274035095319996)	(30, 0.04382647385984427, 0.818124587425803)	(30, 0.22093670177876087, 0.24068816917209757)	(31, 0.40951709049733476, 0.022151083032067437)	(31, 0.4159693538631224, 0.01994185042544346)	(31, 0.3808851718116521, 0.03451935432040791)	(31, 0.32129178819866694, 0.07799649092261737)
MGYA00143484	(36, 0.1595881595881596, 0.3525193716954591)	(36, -0.0018018018018018018, 0.9916787966463337)	(36, -0.3418275418275419, 0.041299718548149754)	(36, 0.7108144962592138, 1.1873105121571772e-06)	(36, 0.15830115830115832, 0.35646632277874046)	(36, 0.23577863577863578, 0.1662503384523101)	(36, 0.1801801801801802, 0.2929993488556816)	(36, 0.12446103378626651, 0.4695379925375528)	(36, 0.1433719433719434, 0.40417120207403423)	(36, 0.11969882256590264, 0.48683409963891067)	(36, 0.5747427452629994, 0.000246231355547322)	(36, 0.5587633505516515, 0.0003971321859541661)	(36, 0.5915526196943725, 0.00014491395412462267)	(36, 0.5949880831715922, 0.00012956219505514066)	(36, 0.5104657512854135, 0.0014682898206904939)	(36, 0.4745882448292957, 0.0034501612726840244)	(36, 0.6782082692300636, 5.4901634970772354e-06)	(36, 0.6283177776776889, 4.077448313953987e-05)	(36, 0.6767052767052768, 5.864559143253161e-06)	(36, 0.6921742361195816, 2.9191089902691595e-06)	(28, 0.3415435139573071, 0.07527086352675251)	(28, 0.23316912972085385, 0.23243548858674346)	(27, 0.2039072039072039, 0.30764961530431323)	(27, 0.40415140415140416, 0.0365458158654563)	(36, 0.7226810124293499, 6.452902394445206e-07)	(36, 0.6888118162162994, 3.4093495193464736e-06)	(36, 0.7137737200412944, 1.0227195429700445e-06)	(36, 0.5081407554546602, 0.0015562698262165022)	(28, 0.4055829228243021, 0.0322504511942626)	(28, 0.4696223316912972, 0.011689303600223811)	(27, 0.23809523809523808, 0.23172367031789692)	(27, -0.20207570207570208, 0.31210842542394046)	(24, 0.3173913043478261, 0.13071808560327577)	(34, 0.4784535508185604, 0.004206178551793705)	(36, 0.4862290862290863, 0.002641097294520773)	(36, 0.4142724893322835, 0.012007666920630997)	(36, 0.13899613899613902, 0.4188142963119317)	(36, 0.022393822393822396, 0.8968535272610024)	(36, -0.433976833976834, 0.008182948006735044)	(36, 0.14234234234234233, 0.407590035086697)	(36, 0.21081081081081082, 0.21714624593027312)	(36, 0.23088803088803087, 0.17547292373281542)	(36, 0.14685629736311284, 0.3927235352315338)	(36, 0.1801801801801802, 0.2929993488556816)	(36, 0.08481884308702135, 0.62283207231721)	(36, 0.5739695487447084, 0.0002521357211412085)	(36, 0.5520623140597958, 0.00048184237838560563)	(36, 0.5648514874927295, 0.00033196131941959004)	(36, 0.5552618235948895, 0.0004395754590738877)
MGYA00143485	(37, 0.19772403982930295, 0.24077443547690078)	(37, -0.1960644855381697, 0.24482517922348618)	(37, -0.19179706021811282, 0.25545045637739455)	(36, 0.5699374483998096, 0.000285028332624582)	(36, 0.008751608751608752, 0.959598531142797)	(36, 0.12432432432432433, 0.4700299454080241)	(36, -0.008751608751608752, 0.959598531142797)	(36, -0.06255228792153622, 0.7170355785899976)	(35, 0.028571428571428574, 0.8705773454439583)	(35, 0.14511836534021208, 0.40553962391393295)	(36, 0.3987116712654081, 0.016010510914355316)	(36, 0.410825083385301, 0.012812352070683099)	(36, 0.494588039533496, 0.0021673677391116884)	(36, 0.5166657401674227, 0.0012547006658730879)	(35, 0.524469756453019, 0.001219820021387709)	(35, 0.44561983388188375, 0.0073013385351641796)	(36, 0.5768710997208341, 0.0002306124587524758)	(36, 0.4990661557789306, 0.0019455786080142246)	(35, 0.626794594996017, 5.6091616194578776e-05)	(35, 0.675636039338749, 8.451586659210952e-06)	(28, 0.33388067870826493, 0.08249203732609565)	(28, 0.2829775588396278, 0.14453080663276238)	(27, 0.20146520146520144, 0.3136035299726436)	(27, 0.4236874236874236, 0.027644848121365116)	(36, 0.6224231972242796, 5.051120130337575e-05)	(36, 0.5981311595121687, 0.0001168150788465458)	(35, 0.7097917776340052, 1.7990115605886174e-06)	(35, 0.44544777170058014, 0.007326695340588498)	(28, 0.3957307060755336, 0.037114910045114156)	(28, 0.43459222769567596, 0.02083313035682829)	(27, 0.2704517704517705, 0.1724425938701103)	(27, -0.11843711843711843, 0.556281499934205)	(23, 0.48517786561264825, 0.01894252412111202)	(34, 0.5164642080929742, 0.001766064266377953)	(37, 0.396633475580844, 0.015080337080936783)	(37, 0.0782275357378559, 0.6453627030058036)	(37, 0.19440493124703648, 0.24892140997462378)	(37, -0.2216690374585111, 0.18731803392870514)	(37, -0.276434329065908, 0.09767662276640149)	(36, -0.010810810810810811, 0.950103020518532)	(36, 0.06332046332046333, 0.7137061606427083)	(36, 0.036036036036036036, 0.834718991919436)	(36, -0.022009138342762743, 0.8986161721675975)	(35, 0.07703081232492998, 0.6600642758322361)	(35, 0.08208432634108521, 0.6392315103185727)	(36, 0.36520648880613016, 0.02851089403874416)	(36, 0.35618586275940145, 0.03299223095152496)	(36, 0.4182993163954476, 0.011122291400953756)	(36, 0.4290908972090445, 0.009017846504061598)
MGYA00143486	(13, 0.35714285714285715, 0.23092986230203402)	(13, 0.07692307692307691, 0.8027630076692551)	(13, -0.6923076923076923, 0.008730317796749324)	(13, 0.7692307692307693, 0.0021122295993498776)	(13, -0.15934065934065936, 0.6030877531318972)	(13, -0.06043956043956044, 0.8445023706449684)	(13, -0.027472527472527472, 0.929011729160351)	(13, -0.22527472527472525, 0.4593051427250058)	(13, -0.22527472527472525, 0.4593051427250058)	(13, 0.6428571428571429, 0.017792450692375696)	(13, 0.7967032967032966, 0.0011136526522685867)	(13, 0.7527472527472527, 0.0029822333891698486)	(13, 0.6538461538461539, 0.015348516732105476)	(13, 0.7197802197802198, 0.005536115775787642)	(13, 0.6813186813186813, 0.010340409451492895)	(13, 0.4175824175824176, 0.1556747536334745)	(13, 0.7637362637362637, 0.002376614797908445)	(13, 0.6740033886538936, 0.01153073987055421)	(13, 0.7637362637362637, 0.002376614797908445)	(13, 0.7292928985449755, 0.0046719343106733)	(12, 0.5594405594405596, 0.05858947538856762)	(12, 0.44055944055944063, 0.15173503571673022)	(11, 0.3727272727272728, 0.25892587368422215)	(11, 0.6818181818181819, 0.020842853610945056)	(13, 0.8021978021978022, 0.0009687789139250084)	(13, 0.7307692307692307, 0.004547733743967149)	(13, 0.8186813186813187, 0.0006209883849300375)	(13, 0.06593406593406594, 0.8305423857560938)	(12, 0.6993006993006995, 0.011374198642690932)	(12, 0.7342657342657343, 0.006543490146837885)	(11, 0.6363636363636364, 0.03528698122006228)	(11, -0.018181818181818184, 0.9576852410216187)	(12, 0.5944055944055945, 0.04152149441031855)	(12, 0.6153846153846154, 0.03316990109010587)	(13, 0.5659340659340659, 0.04379259223545482)	(13, 0.6063579311584786, 0.02802186873993819)	(13, 0.39010989010989006, 0.1875741161338378)	(13, 0.010989010989010988, 0.971577682777073)	(13, -0.6703296703296703, 0.012166220319952023)	(13, -0.06043956043956044, 0.8445023706449684)	(13, 0.027472527472527472, 0.929011729160351)	(13, -0.005494505494505494, 0.9857869107140623)	(13, -0.20329670329670327, 0.5053147342962486)	(13, -0.17032967032967034, 0.5779754288392673)	(13, 0.6758241758241759, 0.011225245577668611)	(13, 0.8626373626373626, 0.00014744785947619764)	(13, 0.8406593406593407, 0.00031907124069371434)	(13, 0.7087912087912087, 0.006681784135857957)	(13, 0.7417582417582418, 0.003701313735752625)
MGYA00143487	(38, 0.1294452347083926, 0.4385964240613278)	(38, -0.23339533865849657, 0.1584666291202256)	(38, -0.16927453769559034, 0.3096406523893511)	(38, 0.6137923762456192, 4.164045696462191e-05)	(38, -0.0025166867272130434, 0.9880356437228252)	(38, -0.013458802932487144, 0.9360800283052267)	(38, -0.0285589232957654, 0.8648507651735393)	(38, 0.025605952875225508, 0.8787155298953064)	(38, -0.0077689025057446105, 0.963077855416375)	(38, 0.05241273662326294, 0.7546486306568404)	(38, 0.5707248501253094, 0.00018289775676940634)	(38, 0.6178017128826244, 3.5878747183894615e-05)	(38, 0.5433545810803587, 0.0004230786803548835)	(38, 0.6431157325423181, 1.3336106479441433e-05)	(38, 0.5188849104494181, 0.0008446021733618013)	(38, 0.46921525496587635, 0.0029611644929305025)	(38, 0.5622674579519966, 0.00023886135672325094)	(38, 0.47085923760258014, 0.0028490290509261404)	(38, 0.5721632563737826, 0.0001746526855874528)	(38, 0.6447234992846828, 1.248566519530394e-05)	(32, 0.17082111436950145, 0.3499119390971561)	(32, 0.14332844574780057, 0.43387172846033384)	(31, 0.12258064516129034, 0.5112209001524455)	(31, 0.23508064516129035, 0.2030124845762512)	(38, 0.7244362810817518, 2.720171084556181e-07)	(38, 0.6589665975262301, 6.846838814320737e-06)	(38, 0.6984609686188977, 1.0827150083294412e-06)	(38, 0.5195426982082807, 0.000829609793300174)	(32, 0.6422287390029325, 7.41339477298718e-05)	(32, 0.5582844574780057, 0.0008985547431306956)	(31, 0.5213709677419355, 0.0026323055486747473)	(31, 0.14838709677419354, 0.4256497022345397)	(27, 0.31440781440781446, 0.11021816603874851)	(36, 0.48983268983268985, 0.0024268093939842817)	(38, 0.4057558686381888, 0.011488975526373438)	(38, 0.22699564237290204, 0.17052487259530655)	(38, 0.12178575336470072, 0.46638268043006836)	(38, -0.18481234270707955, 0.26665231112751947)	(38, -0.25418535944851733, 0.12356553270794829)	(38, -0.018711018711018712, 0.9112206033087233)	(38, -0.03074734653682022, 0.8546011060443526)	(38, -0.0062370062370062365, 0.9703546748846938)	(38, 0.02943590309160539, 0.8607406472664539)	(38, 0.020899441952073532, 0.9008856708711486)	(38, 0.037750300908195644, 0.821967672257042)	(38, 0.5777316390008168, 0.0001457941484001911)	(38, 0.6193344479491416, 3.387472265330865e-05)	(38, 0.5284651547199056, 0.0006483377697105905)	(38, 0.6328188701919557, 2.0159244917990932e-05)
MGYA00143488	(46, 0.18963922294172064, 0.20684440128882717)	(46, 0.012765957446808512, 0.9328946437603254)	(46, -0.11625038544557507, 0.44167730814885897)	(45, 0.6714591746345357, 4.4443947532297904e-07)	(45, 0.28102766798418966, 0.06148049414868738)	(45, 0.20922266139657444, 0.16779175649781775)	(45, -0.03247801312740536, 0.8322677159980756)	(45, 0.0367625261208133, 0.8105226482853514)	(44, 0.03805496828752642, 0.8062629528430437)	(44, -0.05695154273440654, 0.7134723841787389)	(45, 0.6062217043343009, 1.0173430625249939e-05)	(45, 0.625930854224288, 4.2599216266924824e-06)	(45, 0.6759312479049264, 3.4846456779011374e-07)	(45, 0.713356760976497, 3.811254716398515e-08)	(44, 0.6224455185266692, 6.446458186394609e-06)	(44, 0.5864356878227006, 2.8746949711398793e-05)	(45, 0.6178883299108078, 6.120480418980097e-06)	(45, 0.5698653449088799, 4.387529462221754e-05)	(44, 0.6069981327987065, 1.2519149483517099e-05)	(44, 0.5997957080677491, 1.6860508071540912e-05)	(34, 0.12177234530175705, 0.4926817518292895)	(34, 0.10404889228418639, 0.5581417141165133)	(33, 0.06016042780748663, 0.73945799530583)	(33, 0.21758021390374332, 0.22385304871533357)	(45, 0.7506672860783673, 2.8818651036894027e-09)	(45, 0.7106580685884809, 4.52232698851045e-08)	(44, 0.721968751417165, 3.184592325569936e-08)	(44, 0.5921065273036406, 2.2987554344381442e-05)	(34, 0.5929717341482047, 0.00021935563525869647)	(34, 0.6033613445378151, 0.0001585316724921781)	(33, 0.4705882352941177, 0.005713274461571305)	(33, 0.14371657754010697, 0.4249224051589565)	(28, 0.45955933097666796, 0.013882553821000922)	(43, 0.45378342157808427, 0.0022408058727835553)	(46, 0.47186160557757884, 0.0009311680223152479)	(46, 0.30851352737263943, 0.03697484462349275)	(46, 0.16546407647240208, 0.271792555522426)	(46, 0.020043169904409495, 0.8948170409989709)	(46, -0.21011409189022506, 0.16105080061561386)	(45, 0.28287220026350457, 0.059724306118397234)	(45, 0.1989459815546772, 0.1901429325399641)	(45, 0.030896933380837956, 0.8403244225568818)	(45, 0.09302632057811538, 0.5433206160315274)	(44, 0.097815362931642, 0.5276009205195751)	(44, -0.05413215943072305, 0.7270960004722364)	(45, 0.5932586393059873, 1.7483829942014197e-05)	(45, 0.6076767422456422, 9.559216780779294e-06)	(45, 0.6312219011746201, 3.337513933548244e-06)	(45, 0.6646494249247066, 6.386857114299495e-07)
MGYA00143490	(21, 0.34675324675324676, 0.12357109818269173)	(21, -0.5103896103896104, 0.018076642193560675)	(21, -0.374025974025974, 0.09485806555451032)	(21, 0.6233766233766234, 0.0025346926925616147)	(21, 0.07012987012987014, 0.7625997832797398)	(21, 0.1064935064935065, 0.6459166351388024)	(21, 0.24675324675324672, 0.28089567126311865)	(21, 0.17662337662337665, 0.4437478469481736)	(21, 0.17662337662337665, 0.4437478469481736)	(21, 0.2350649350649351, 0.30503028884154876)	(21, 0.11688311688311687, 0.6138658528020939)	(21, 0.12987012987012986, 0.5747411951907224)	(21, 0.5896103896103897, 0.004908349532622716)	(21, 0.3194805194805195, 0.15803468713885818)	(21, 0.3155844155844156, 0.16345354043341248)	(21, 0.3090909090909091, 0.17276827264194702)	(21, 0.6038961038961038, 0.0037439776277835325)	(21, 0.570500445320203, 0.006921276980530581)	(21, 0.6220779220779221, 0.0026035229855589626)	(21, 0.45330633020983835, 0.03903779457289763)	(20, 0.34586466165413526, 0.1352523431335165)	(20, 0.33082706766917286, 0.15423604448098624)	(20, 0.27669172932330827, 0.23761884061099176)	(20, 0.3203007518796992, 0.1685770430646261)	(21, 0.5701298701298702, 0.006966166514889725)	(21, 0.47402597402597396, 0.02993936808467946)	(21, 0.6467532467532467, 0.0015327687890187203)	(21, 0.11038961038961038, 0.6338228017857541)	(20, 0.11729323308270674, 0.6223789817630219)	(20, -0.030075187969924807, 0.8998365956859304)	(20, 0.1969924812030075, 0.40515233009814566)	(20, -0.016541353383458645, 0.9448174502147446)	(19, 0.1754385964912281, 0.4725078411455852)	(20, 0.16541353383458643, 0.4858377042773383)	(21, 0.4077922077922078, 0.06650304724796137)	(21, 0.03692744729379982, 0.8737363531413043)	(21, 0.31428571428571433, 0.16528805484305462)	(21, -0.551948051948052, 0.009482413408998653)	(21, -0.26493506493506497, 0.2457926187154074)	(21, 0.22337662337662337, 0.3303879088761241)	(21, 0.2662337662337662, 0.24339877958063763)	(21, 0.3974025974025974, 0.07443684016918098)	(21, 0.3506493506493506, 0.11912829331739887)	(21, 0.3246753246753247, 0.1510056759438983)	(21, 0.3701298701298701, 0.09862650693576144)	(21, 0.21428571428571425, 0.35094954850355264)	(21, 0.2597402597402597, 0.25551913016239436)	(21, 0.5584415584415584, 0.008510101872800194)	(21, 0.18181818181818182, 0.43023793249590314)
MGYA00143492	(18, 0.4592363261093911, 0.05521566198726722)	(18, -0.6594427244582043, 0.0029088627228155838)	(18, -0.3003095975232198, 0.22595992422709757)	(18, 0.760577915376677, 0.0002479065453786046)	(18, 0.2507739938080495, 0.31551339595948574)	(18, 0.28998968008255926, 0.24309228603904506)	(18, 0.5314757481940144, 0.023216334307843867)	(18, 0.5211558307533539, 0.026565697103864794)	(18, 0.35810113519091846, 0.1445292896615503)	(18, 0.45717234262125905, 0.05646162510203338)	(18, 0.31888544891640863, 0.1971279138888988)	(18, 0.3684210526315789, 0.13248715636055652)	(18, 0.6367389060887513, 0.004489848099432227)	(18, 0.3560371517027864, 0.14702554764788864)	(18, 0.6821465428276574, 0.0018170810177521779)	(18, 0.16821465428276572, 0.5046325110850312)	(18, 0.7543859649122806, 0.00029766146155801984)	(18, 0.76279161443672, 0.00023191305348545604)	(18, 0.7440660474716203, 0.0003992105441266659)	(18, 0.6784834474218581, 0.0019656460864225884)	(17, 0.47794117647058826, 0.05232854189081124)	(17, 0.5710784313725491, 0.01664638164963715)	(16, 0.37058823529411766, 0.15765046473782054)	(16, 0.4264705882352941, 0.09949911193753966)	(18, 0.7296181630546955, 0.000589052086651147)	(18, 0.6945304437564499, 0.0013817713318639603)	(18, 0.717234262125903, 0.000807070648534508)	(18, 0.16202270381836945, 0.5206651056985048)	(17, 0.12745098039215688, 0.6259301508467394)	(17, 0.27450980392156865, 0.28629837865879204)	(16, 0.2764705882352941, 0.2999421284923735)	(16, -0.5529411764705882, 0.026314499870666502)	(17, 0.18137254901960786, 0.4860097755199285)	(17, 0.12254901960784316, 0.639378272107459)	(18, 0.5748194014447885, 0.012581956389329619)	(18, 0.07183285265343593, 0.7769871077867969)	(18, 0.5356037151702786, 0.021973121639608087)	(18, -0.7192982456140351, 0.0007666636665897179)	(18, -0.42002063983488136, 0.08267356720316324)	(18, 0.2198142414860681, 0.3807953913501375)	(18, 0.2672858617131063, 0.28360817850986736)	(18, 0.5232198142414861, 0.025867451500141986)	(18, 0.500515995872033, 0.0343837791763591)	(18, 0.3353973168214654, 0.17363506116754215)	(18, 0.38906088751289986, 0.11054194705770316)	(18, 0.32714138286893707, 0.18513284759128762)	(18, 0.3828689370485036, 0.11683232301276766)	(18, 0.6222910216718266, 0.005818551360831045)	(18, 0.33746130030959753, 0.170837640525947)
MGYA00143493	(13, 0.46153846153846156, 0.11237597055825145)	(13, -0.2967032967032967, 0.3249215884859752)	(13, -0.39560439560439564, 0.1808891631049407)	(12, 0.5734265734265735, 0.05126558978649144)	(12, -0.0979020979020979, 0.762121655996299)	(12, -0.06993006993006995, 0.8290236405313092)	(12, 0.18181818181818185, 0.5717012385276553)	(12, 0.16083916083916086, 0.6175234895401425)	(12, 0.04895104895104895, 0.8799185788786749)	(12, 0.3216783216783217, 0.30790987618065263)	(12, -0.27272727272727276, 0.3910967709418962)	(12, -0.17482517482517487, 0.5868236643627043)	(12, 0.4755244755244756, 0.11817595701303213)	(12, 0.35664335664335667, 0.25513775175895725)	(12, 0.21678321678321683, 0.49855598552418856)	(12, 0.32867132867132864, 0.2969041156887641)	(12, 0.4825174825174825, 0.11210929146889191)	(12, 0.5043790572036093, 0.09448453562735726)	(12, 0.44755244755244755, 0.14458630130334754)	(12, 0.36079713130177726, 0.24924587714774166)	(11, 0.05454545454545456, 0.8734465775233149)	(11, 0.02727272727272728, 0.9365584481926122)	(11, -0.15454545454545454, 0.65003396549758)	(11, 0.10909090909090911, 0.7495085962341482)	(12, 0.5664335664335665, 0.054842119775407844)	(12, 0.5244755244755246, 0.08001937592027475)	(12, 0.6783216783216784, 0.0153173290532817)	(12, 0.16083916083916086, 0.6175234895401425)	(11, -0.20000000000000004, 0.5554454421055854)	(11, -0.10909090909090911, 0.7495085962341482)	(11, -0.3727272727272728, 0.25892587368422215)	(11, -0.018181818181818184, 0.9576852410216187)	(11, 0.39090909090909093, 0.23454006709519432)	(11, 0.27272727272727276, 0.41714143714253127)	(13, 0.7912087912087913, 0.0012750239017411194)	(13, 'nan', 'nan')	(13, 0.532967032967033, 0.06073650306561792)	(13, -0.3681318681318681, 0.21585718064938147)	(13, -0.5604395604395606, 0.04634590589406461)	(12, -0.1398601398601399, 0.6646331617926677)	(12, -0.10489510489510491, 0.7456094809807079)	(12, 0.15384615384615385, 0.6330906812462618)	(12, 0.09090909090909093, 0.7787253962454419)	(12, -0.02097902097902098, 0.9484022252365223)	(12, 0.1958041958041958, 0.5419358857313175)	(12, -0.25874125874125875, 0.41677476889913834)	(12, -0.16783216783216784, 0.602099427786538)	(12, 0.44755244755244755, 0.14458630130334754)	(12, 0.3216783216783217, 0.30790987618065263)
MGYA00143533	(27, -0.014654251430083101, 0.9421671625922388)	(27, -0.3003663003663003, 0.1279347565248297)	(27, 0.30097680097680096, 0.12712376522941757)	(27, 0.502218456936374, 0.007597644378237338)	(27, 0.12759462759462756, 0.5259311045393342)	(27, -0.09401709401709402, 0.6408961377481243)	(27, -0.005494505494505494, 0.9783006546733848)	(27, 0.03480384714644737, 0.863169799736422)	(27, 0.16056166056166057, 0.423690211669833)	(27, -0.03601953601953601, 0.8584369437623969)	(27, 0.27777777777777773, 0.16065751401715717)	(27, 0.27594627594627597, 0.16354869885770584)	(27, 0.5231990231990232, 0.005104481546185371)	(27, 0.3266178266178266, 0.09635041042618454)	(27, 0.41795146266216177, 0.030053593966945714)	(27, 0.34550185728683647, 0.07753890527433535)	(27, 0.5773164469643155, 0.0016160666110629363)	(27, 0.4094340565567363, 0.03393975222260897)	(27, 0.5944130736327458, 0.001077153172045555)	(27, 0.5120843799008558, 0.00632103661969031)	(23, 0.4120553359683795, 0.05073095854624647)	(23, 0.21343873517786563, 0.3281421718767429)	(21, 0.45194805194805193, 0.03970201724016005)	(21, 0.2922077922077922, 0.1986727169657405)	(27, 0.5952380952380952, 0.0010556687785448025)	(27, 0.438949938949939, 0.021987568550724697)	(27, 0.5455655688658021, 0.0032471374394839607)	(27, 0.387421772182822, 0.045868971368632126)	(23, 0.47134387351778656, 0.023184970046031775)	(23, 0.20454545454545459, 0.34916435580619787)	(21, 0.5363636363636364, 0.012190563732810212)	(21, 0.34675324675324676, 0.12357109818269173)	(22, 0.36645962732919257, 0.09345377564913725)	(25, 0.3892307692307692, 0.05446248064417652)	(27, 0.3101343101343101, 0.11540536480557774)	(27, 0.1873954558045293, 0.34927941282030295)	(27, -0.05098458310049746, 0.8006145288319235)	(27, -0.2771672771672771, 0.16161718584924403)	(27, 0.3107448107448107, 0.11465351355860309)	(27, 0.1562881562881563, 0.43629099604110044)	(27, -0.07448107448107448, 0.7119671176176191)	(27, -0.001221001221001221, 0.9951773927666594)	(27, 0.02076018952595106, 0.9181379776104946)	(27, 0.1862026862026862, 0.35241080833560523)	(27, -0.08058608058608058, 0.6894700135854597)	(27, 0.30586080586080583, 0.12077049105679766)	(27, 0.30341880341880345, 0.12391731686529883)	(27, 0.540903540903541, 0.0035772657031239224)	(27, 0.3253968253968254, 0.09767505101560615)
MGYA00143535	(37, 0.21447626161681266, 0.20240632413132803)	(37, -0.2624466571834993, 0.11658779984108071)	(37, 0.1998577524893314, 0.23563301934196282)	(36, 0.494588039533496, 0.0021673677391116884)	(36, 0.024453024453024455, 0.8874266102941011)	(36, -0.02084942084942085, 0.9039329241190577)	(36, -0.1093951093951094, 0.5253522498053688)	(36, -0.20903591368943314, 0.22113184745066886)	(35, 0.005042016806722689, 0.9770673272804566)	(35, -0.2581594086119796, 0.13430528092159832)	(36, 0.21223442906018908, 0.213985330064729)	(36, 0.2825499619891109, 0.09498123122005794)	(36, 0.48139095620569583, 0.0029546529253322755)	(36, 0.40000033212922653, 0.01564123043312957)	(35, 0.3276805289519939, 0.05465468280477341)	(35, 0.3464854908602636, 0.041446015862592236)	(36, 0.31327627325312585, 0.0628201423779219)	(36, 0.13062564731888737, 0.44763946462043036)	(35, 0.40168067226890763, 0.01676678754462302)	(35, 0.43048250524552023, 0.009840522564935528)	(30, 0.05183537263626252, 0.7855967503820678)	(30, -0.15194660734149054, 0.42281175692313056)	(30, -0.03492769744160178, 0.8546147402882804)	(30, 0.08520578420467186, 0.6543866635171591)	(36, 0.5053445992913725, 0.0016681896971505667)	(36, 0.4543465204638028, 0.005374906789604748)	(35, 0.5606168159999895, 0.0004603743266576392)	(35, 0.5152068539039903, 0.0015394609299128688)	(30, 0.385539488320356, 0.0353717951335503)	(30, 0.2547274749721913, 0.1743213906278877)	(30, 0.2587319243604005, 0.16741512564102473)	(30, 0.16129032258064516, 0.39450240707300055)	(26, 0.3415384615384615, 0.08770210585856132)	(34, 0.414209320091673, 0.014874946854502264)	(37, 0.2420578473210052, 0.14890485225177774)	(37, 0.25966027923484003, 0.1206628808351513)	(37, 0.24091529220860328, 0.15089180610497668)	(37, -0.21763869132290184, 0.19567145926346724)	(37, 0.19108582266477003, 0.25725067858040135)	(36, 0.04066924066924067, 0.813819888060961)	(36, -0.008494208494208495, 0.9607858815052872)	(36, -0.06795366795366796, 0.6937371763828443)	(36, -0.17441112256723026, 0.3089824229485362)	(35, 0.05126050420168067, 0.7699503321737315)	(35, -0.2917775627448473, 0.08899542656108139)	(36, 0.21403739144298192, 0.21002782848864246)	(36, 0.2895042454655977, 0.08678338810984547)	(36, 0.4528011241356946, 0.005553982112564206)	(36, 0.35876318448703826, 0.031656795545850026)
MGYA00143536	(37, 0.0998103366524419, 0.5566964881685261)	(37, -0.2588904694167852, 0.121807299582404)	(37, 0.25675675675675674, 0.1250217394745785)	(36, 0.5710608143312175, 0.0002754992643736774)	(36, -0.03655083655083655, 0.8323910802754917)	(36, -0.04993564993564994, 0.7724126949061765)	(36, -0.2, 0.2421973843887512)	(36, -0.24211610446417717, 0.15482409716169707)	(36, -0.08391248391248392, 0.626565879090486)	(36, -0.2670871434147622, 0.1153194729317769)	(36, 0.32260557196963674, 0.05498664563878)	(36, 0.3985582006456486, 0.01605497332702038)	(36, 0.5288362688153503, 0.0009135149644591159)	(36, 0.4661945589792988, 0.004159806173215114)	(36, 0.36432718435150174, 0.028924411405747325)	(36, 0.31257654825027875, 0.0634414589984901)	(36, 0.3816204396859154, 0.02164152612821232)	(36, 0.2219791225641695, 0.1931987914175196)	(36, 0.3950061144674788, 0.017113387848559564)	(36, 0.4053924359205024, 0.01417270119607231)	(30, 0.04916573971078977, 0.7964029673512731)	(30, -0.13592880978865407, 0.47386050072048835)	(30, -0.0135706340378198, 0.943259139365723)	(30, 0.045606229143492764, 0.8108685300024908)	(36, 0.5875386394530815, 0.00016490714926479123)	(36, 0.553295589914405, 0.0004651399998857133)	(36, 0.5582744235290774, 0.0004028301589760912)	(36, 0.4856407961079933, 0.0026776034801191287)	(30, 0.3397107897664071, 0.06625964554207106)	(30, 0.23381535038932147, 0.21365894749258096)	(30, 0.20845383759733035, 0.2689721790244094)	(30, 0.09010011123470522, 0.6358606747631235)	(27, 0.3113553113553113, 0.11390528476588464)	(34, 0.31764705882352934, 0.06715388970439416)	(37, 0.3676130644831262, 0.025196191170490746)	(37, 0.11354701177765955, 0.5034043388831088)	(37, 0.18587008060692267, 0.27070927805691314)	(37, -0.21479374110953056, 0.20172300414967068)	(37, 0.2413466097676624, 0.15013946808165268)	(36, -0.009781209781209782, 0.954850010744404)	(36, -0.035263835263835266, 0.8382134487393156)	(36, -0.10656370656370658, 0.5361912786124948)	(36, -0.1502123837903747, 0.38187688663065955)	(36, 0.02625482625482626, 0.8791904727183318)	(36, -0.2665722766322759, 0.11604884863563326)	(36, 0.3465499599929218, 0.03839889454218243)	(36, 0.4155509921460445, 0.011720320325879835)	(36, 0.5118434773149544, 0.0014182459896248444)	(36, 0.4186736218899725, 0.011042881670924229)
MGYA00143537	(41, 0.06855699296541796, 0.670176998003353)	(41, -0.29912891986062723, 0.05744839615531231)	(40, 0.16060037523452161, 0.32219245572577254)	(39, 0.4384661233209535, 0.005237388546108374)	(39, 0.06417004048582996, 0.6979391602506948)	(39, 0.04392712550607288, 0.7906030219055931)	(39, -0.019230769230769235, 0.9074945507705028)	(39, -0.013464946014677851, 0.9351586080276242)	(39, 0.05607287449392713, 0.7345729636695719)	(39, -0.11812936592558072, 0.47384972540344916)	(39, 0.3409597154316826, 0.033659565395937896)	(39, 0.41283661506247077, 0.009003077206109579)	(39, 0.4737801271437869, 0.0023140889529706687)	(39, 0.27574687078953863, 0.089294642662865)	(39, 0.29381980632717825, 0.06944524699457491)	(39, 0.2505581135513547, 0.12393044573241138)	(39, 0.4040485829959514, 0.010741711915174004)	(39, 0.2722299491398464, 0.09362169159167454)	(39, 0.38744939271255063, 0.01481256969552534)	(39, 0.41407717499388125, 0.008778210464093543)	(33, 0.1731283422459893, 0.3352963701201831)	(33, 0.003008021390374332, 0.986744959233409)	(32, 0.01282991202346041, 0.9444387008033676)	(32, 0.20124633431085046, 0.2693868830667172)	(39, 0.47398259728359193, 0.002302698870374698)	(39, 0.39420936220040736, 0.013020129198522398)	(39, 0.4599799726639273, 0.00321689750164958)	(39, 0.35015215540232, 0.02886996977895834)	(33, 0.3218582887700535, 0.0677610752656636)	(33, 0.143048128342246, 0.42710199975129104)	(32, 0.219208211143695, 0.2280406984000476)	(32, 0.06598240469208211, 0.7197491799818798)	(29, 0.16551724137931031, 0.3908532089207225)	(38, 0.35069482437903493, 0.03087388829107641)	(41, 0.18842284089478914, 0.2380848577005258)	(41, 0.06673982145786846, 0.678441758961384)	(41, 0.12396010290951685, 0.4400132780046604)	(41, -0.26724738675958193, 0.09118550881671185)	(40, 0.15440900562851784, 0.3414403304027983)	(39, 0.10182186234817814, 0.5373698363503103)	(39, 0.07206477732793523, 0.6628587776256067)	(39, 0.021052631578947368, 0.8987741503626616)	(39, 0.027436093007351104, 0.8683184090774216)	(39, 0.10546558704453442, 0.5228298403546314)	(39, -0.1566960226673513, 0.34077730932879224)	(39, 0.386515496887816, 0.015075854774532457)	(39, 0.4535331131632832, 0.003734965826522816)	(39, 0.4920024397262403, 0.0014663187054592978)	(39, 0.27574687078953863, 0.089294642662865)
MGYA00143538	(29, -0.11776299938566288, 0.5429217860385145)	(29, -0.3502463054187191, 0.06250965546803659)	(29, 0.16699507389162557, 0.38657700067785605)	(29, 0.4216363252353382, 0.02272075558580091)	(29, 0.20049261083743838, 0.2970273885373561)	(29, 0.06798029556650244, 0.72604772366202)	(29, 0.012315270935960588, 0.9494441757683894)	(29, -0.038423645320197035, 0.8431321374954324)	(29, 0.13891625615763545, 0.47234016674594914)	(29, 0.1741593805549231, 0.3662314860404271)	(29, 0.22413793103448273, 0.24245544119869952)	(29, 0.27339901477832507, 0.1512745115557999)	(29, 0.3778325123152709, 0.04330071555063561)	(29, 0.1463054187192118, 0.44886342777952615)	(29, 0.15221674876847288, 0.4305416911367653)	(29, -0.031534861760177516, 0.8709982860292583)	(29, 0.38674713928038085, 0.038217637945251216)	(29, 0.20316021503410273, 0.290511680185231)	(29, 0.38428378170534655, 0.039571791782263006)	(29, 0.4043956314568911, 0.029566607645626495)	(28, 0.18609742747673783, 0.34304957327942853)	(28, -0.052545155993431854, 0.7905861413646891)	(26, 0.10358974358974359, 0.6145518317541101)	(26, 0.21435897435897436, 0.2930060263258959)	(29, 0.3940886699507388, 0.034400851416541915)	(29, 0.23152709359605908, 0.2268657828258927)	(29, 0.3088669950738916, 0.10304247740343017)	(29, 0.022167487684729058, 0.909128127792977)	(28, 0.2671045429666119, 0.16942264672830643)	(28, -0.044882320744389706, 0.8205940207117213)	(26, 0.1911111111111111, 0.3496786228612845)	(26, 0.05504273504273505, 0.7894207318868964)	(25, 0.35230769230769227, 0.08412635618208415)	(27, 0.34249084249084244, 0.08033330749647073)	(29, 0.19310344827586204, 0.31555269223317983)	(29, 0.16239958858823, 0.39996270850301063)	(29, -0.11012565005311989, 0.5695647069957016)	(29, -0.3497536945812807, 0.06290474445057329)	(29, 0.16059113300492608, 0.40530153423881365)	(29, 0.23103448275862065, 0.22788359136783257)	(29, 0.09802955665024629, 0.6129229431611378)	(29, 0.018719211822660092, 0.9232187120998646)	(29, -0.03399014778325122, 0.8610471911148926)	(29, 0.17733990147783246, 0.3574052891780468)	(29, 0.10444636118145317, 0.5897500760093559)	(29, 0.28226600985221667, 0.13792971320111486)	(29, 0.32758620689655166, 0.08278682478282431)	(29, 0.451231527093596, 0.014013977758617785)	(29, 0.17881773399014775, 0.35334755973811516)
MGYA00143539	(45, 0.18135091593956942, 0.2331742825859896)	(45, -0.3665349143610013, 0.013269235665665208)	(45, 0.19828722002635044, 0.19164452090790418)	(44, 0.599372749277458, 1.7154034896452873e-05)	(44, 0.010570824524312896, 0.9457043187599741)	(44, -0.1131782945736434, 0.4644844352849715)	(44, -0.11698379140239604, 0.44950192266438604)	(44, -0.08345374578903135, 0.5901807079897876)	(43, -0.007399577167019027, 0.9624390582088547)	(43, -0.29706259995588874, 0.05305315417051685)	(44, 0.39865967946870234, 0.007353268788489337)	(44, 0.4704889810083729, 0.0012691106988451768)	(44, 0.5777390186707495, 4.01804740102445e-05)	(44, 0.5393316571498682, 0.00015831124731277528)	(43, 0.5662845639069988, 7.552445261255653e-05)	(43, 0.49593106291876277, 0.0007199317231574608)	(44, 0.5192754963914669, 0.00030401571636309155)	(44, 0.425707170116154, 0.003964279729308833)	(43, 0.6072412886118853, 1.57719362822933e-05)	(43, 0.598139962277502, 2.2757687407099283e-05)	(34, 0.11566080977845683, 0.514802295662513)	(34, 0.10007639419404124, 0.5733459670296522)	(33, 0.09090909090909091, 0.6148655064072002)	(33, 0.06784759358288771, 0.7075420381042201)	(44, 0.645899239974602, 2.1919087777944116e-06)	(44, 0.606527186674861, 1.2768084546110163e-05)	(43, 0.7003647679747703, 1.7135450720440925e-07)	(43, 0.6240934103560831, 7.756520582823e-06)	(34, 0.5269671504965622, 0.001364729016912842)	(34, 0.38548510313216194, 0.024354955127801024)	(33, 0.4535427807486631, 0.008028260618468706)	(33, 0.3024732620320856, 0.08709654166318564)	(29, 0.24729064039408863, 0.19590041450509535)	(42, 0.3972286377394455, 0.009192850383664531)	(45, 0.39433465085638997, 0.007353091368303664)	(45, 0.19111924272984826, 0.20852929771596548)	(45, 0.2747281862471166, 0.06779117685042527)	(45, -0.3042160737812911, 0.04217862565858652)	(45, 0.14598155467720683, 0.3386398825344016)	(44, -0.01014799154334038, 0.9478731032265204)	(44, -0.13403805496828752, 0.3857033319897397)	(44, -0.08287526427061309, 0.5927688371230234)	(44, -0.056387666073669844, 0.716190228933482)	(43, 0.03125943823618242, 0.8422704504581213)	(43, -0.3039341547591388, 0.04754052771006864)	(44, 0.36147496246339156, 0.015914406970756797)	(44, 0.43104636847332783, 0.0034881783766697195)	(44, 0.544646737313082, 0.00013224615545469044)	(44, 0.5130641294646429, 0.00036909913133259623)
MGYA00143540	(31, 0.09596774193548388, 0.607562426948085)	(31, -0.30806451612903224, 0.09178988749338901)	(30, 0.13281423804226916, 0.4841446192155957)	(30, 0.6533111751687838, 9.072959410545794e-05)	(30, 0.19955506117908786, 0.2903999857844054)	(30, 0.18665183537263624, 0.3233444401582556)	(30, 0.05761957730812013, 0.7623192630766409)	(30, 0.0004449883218101931, 0.9981379535443833)	(30, 0.17908787541713014, 0.3436845513066831)	(30, -0.057854919100335335, 0.7613763123767396)	(30, 0.4845922824513003, 0.006651453797747013)	(30, 0.40983424438718785, 0.024499302858994116)	(30, 0.4191789991452019, 0.02112597802262006)	(30, 0.2985871639346396, 0.10899136625445183)	(30, 0.26819499652425766, 0.1518715483351948)	(30, 0.4080134187681024, 0.025205328248236243)	(30, 0.5127919911012235, 0.003761087565181507)	(30, 0.3470322238873594, 0.060261628632392636)	(30, 0.49365962180200224, 0.0055659196197454935)	(30, 0.4973253144805674, 0.005172070502354839)	(27, 0.16605616605616605, 0.40778704222160056)	(27, -0.056776556776556776, 0.7784906465089783)	(27, 0.09340659340659341, 0.6430748520151477)	(27, 0.21794871794871792, 0.2747884952659347)	(30, 0.7021915718164848, 1.5255115313600691e-05)	(30, 0.6167538140289278, 0.00028374422532793285)	(30, 0.6705987755415671, 5.013061257913697e-05)	(30, 0.40351662132653865, 0.02702046926783721)	(27, 0.4835164835164835, 0.010615503396429691)	(27, 0.23015873015873015, 0.24811615789239913)	(27, 0.41941391941391937, 0.02942396010125397)	(27, 0.06349206349206347, 0.7530495074287785)	(25, 0.32698596488690246, 0.11061342485964082)	(30, 0.4829810901001112, 0.006862029611424808)	(31, 0.31854838709677424, 0.08071696866759322)	(31, 0.2853583115351298, 0.11969081020669928)	(31, 0.12338709677419356, 0.5084243743035575)	(31, -0.24798387096774194, 0.1785936053713657)	(30, 0.14571746384872078, 0.4422920541768921)	(30, 0.2645161290322581, 0.15778578788213551)	(30, 0.2324805339265851, 0.21635987028589643)	(30, 0.10656284760845385, 0.5751604749636792)	(30, 0.03826899567567661, 0.8408747916197884)	(30, 0.24004449388209118, 0.20135901791247668)	(30, -0.06608811912615228, 0.728607740572212)	(30, 0.5368784102639981, 0.0022217318199341226)	(30, 0.45945044226902443, 0.010643355085386347)	(30, 0.3904772523884445, 0.032894345032783455)	(30, 0.2325063981458259, 0.21630731591582059)
MGYA00143541	(27, 0.42693545478076617, 0.026351710726666706)	(27, -0.0879120879120879, 0.662811225594198)	(27, 0.34249084249084244, 0.08033330749647073)	(27, 0.6081911635148274, 0.0007638595704818504)	(27, 0.043345543345543344, 0.8300222411503807)	(27, -0.06349206349206347, 0.7530495074287785)	(27, -0.19474969474969472, 0.33034068680412343)	(27, -0.15323565323565325, 0.4454141464093164)	(27, -0.07264957264957266, 0.7187634104448266)	(27, -0.20793894099126836, 0.2979745238919924)	(27, 0.47008547008547, 0.013351101366806986)	(27, 0.40964590964590963, 0.03383843484646117)	(27, 0.44810744810744807, 0.01907343228659475)	(27, 0.38888888888888884, 0.04498294399223362)	(27, 0.3336895169391839, 0.08894219426530575)	(27, 0.44844980238468257, 0.018970956443409594)	(27, 0.5152625152625152, 0.005950509545242639)	(27, 0.41432192687084757, 0.03166323860793783)	(27, 0.49732865790844527, 0.00830665156418028)	(27, 0.5252545183446595, 0.004902797358340616)	(23, 0.07608695652173912, 0.7300554425086555)	(23, -0.05434782608695652, 0.8054580956761178)	(22, -0.10333145115753813, 0.6472364124252026)	(22, 0.08074534161490683, 0.7209375060406074)	(27, 0.7197802197802197, 2.3155302340730286e-05)	(27, 0.5811965811965812, 0.001476779321734643)	(27, 0.650587704114731, 0.00023863136583067535)	(27, 0.5083193464810075, 0.006785004138447315)	(23, 0.6007905138339922, 0.0024329285305613266)	(23, 0.2737154150197629, 0.2063049907433137)	(22, 0.5279503105590062, 0.01155415017781723)	(22, 0.3156408808582722, 0.15244364055052634)	(23, 0.30541142518731534, 0.15644048974351582)	(26, 0.31897435897435894, 0.11222397359967826)	(27, 0.6013431013431013, 0.0009079138268486803)	(27, 0.30238985674670726, 0.12526106595052702)	(27, 0.5231333576820117, 0.005111038777189798)	(27, 0.007936507936507934, 0.9686604412448359)	(27, 0.3577533577533577, 0.06692841460810858)	(27, 0.053113553113553105, 0.7924639705563971)	(27, -0.06715506715506715, 0.7392760478618904)	(27, -0.16666666666666663, 0.40604089740418425)	(27, -0.12087912087912088, 0.5481103009803667)	(27, -0.021367521367521368, 0.9157513880049669)	(27, -0.2665648979227273, 0.17893572224413845)	(27, 0.4981684981684982, 0.00818107507955088)	(27, 0.42002442002442003, 0.029164289523622575)	(27, 0.40964590964590963, 0.03383843484646117)	(27, 0.34615384615384615, 0.0769437273868917)
MGYA00143542	(23, 0.09441424781770069, 0.6682846010965839)	(23, -0.3102766798418973, 0.14961375103310615)	(23, 0.32608695652173914, 0.12888727755612286)	(23, 0.401977860863837, 0.05724843258850766)	(23, 0.1274703557312253, 0.5621792565433883)	(23, -0.03557312252964427, 0.871983698281857)	(23, 0.12450592885375496, 0.5713796382480375)	(23, 0.1868050464737948, 0.3933960027638437)	(23, 0.2065217391304348, 0.34442573742791094)	(23, -0.07411067193675888, 0.7368224254146714)	(23, 0.016798418972332016, 0.9393596194740437)	(23, 0.024703557312252968, 0.9109154893296205)	(23, 0.3636363636363636, 0.08807448930807436)	(23, 0.17193675889328064, 0.432767581662189)	(23, 0.14282184770086429, 0.5156288492500709)	(23, 0.20529325617572283, 0.3473668310513448)	(23, 0.3211462450592885, 0.13512827674274583)	(23, 0.1758301578001414, 0.42225915438984196)	(23, 0.37549407114624506, 0.07745523146339542)	(23, 0.2907492985834883, 0.17832954576689597)	(21, 0.2987012987012987, 0.1884184241053723)	(21, 0.08181818181818182, 0.7244098408074375)	(19, 0.21929824561403505, 0.3670278787405842)	(19, 0.02982456140350877, 0.9035304157848719)	(23, 0.41996047430830047, 0.0460336666634964)	(23, 0.1650197628458498, 0.4517777435536615)	(23, 0.33061528066393847, 0.12335184519799222)	(23, 0.23177663173600468, 0.28726064277048924)	(21, 0.4142857142857143, 0.06187994268302525)	(21, 0.016883116883116882, 0.9420962008546323)	(19, 0.45614035087719296, 0.04965539587956976)	(19, 0.30000000000000004, 0.2120743320967533)	(19, 0.3526315789473684, 0.13866298585442158)	(21, 0.348051948051948, 0.12207717550592738)	(23, 0.17786561264822134, 0.41682106458459345)	(23, 0.4767312946227962, 0.021450311473940647)	(23, 0.025210087113626888, 0.9090961409217451)	(23, -0.29446640316205536, 0.17259107628515444)	(23, 0.27865612648221344, 0.19790431379953322)	(23, 0.16205533596837948, 0.4600567015448338)	(23, 0.0029644268774703555, 0.989289490226476)	(23, 0.16798418972332016, 0.44357751168209536)	(23, 0.19965407083442618, 0.3610564229897447)	(23, 0.2549407114624506, 0.2403974496421714)	(23, -0.05533596837944664, 0.801988546342079)	(23, 0.05632411067193676, 0.7985226107639527)	(23, 0.0800395256916996, 0.7165801831888988)	(23, 0.38142292490118584, 0.07252253296442937)	(23, 0.1650197628458498, 0.4517777435536615)
MGYA00143543	(28, 0.36074996916453145, 0.05930216385040737)	(28, -0.40448823207443896, 0.03276412235667333)	(28, 0.21127531472359057, 0.28048323121549934)	(28, 0.5998909440901659, 0.0007401738206617225)	(28, 0.14614121510673234, 0.45805835834299147)	(28, -0.019157088122605366, 0.9229195712007805)	(28, 0.015873015873015872, 0.936103986661121)	(28, 0.05693170985297614, 0.773535969757553)	(28, 0.22769567597153803, 0.24389512694805016)	(28, -0.22167487684729065, 0.2569249687602403)	(28, 0.5969618230256777, 0.0007979233370732584)	(28, 0.6122895910630174, 0.0005341738337778841)	(28, 0.584918576710625, 0.0010786787459405693)	(28, 0.4353779404251437, 0.020577622294242297)	(28, 0.4660460720777324, 0.012433016237185351)	(28, 0.3508295064761737, 0.06718224391852096)	(28, 0.5734227506826203, 0.0014230959852936436)	(28, 0.505351334711492, 0.006086439827592416)	(28, 0.6004378762999452, 0.0007298047381087927)	(28, 0.49568095239223436, 0.007311578362451136)	(23, 0.2875494071146245, 0.1833737659091203)	(23, 0.12944664031620554, 0.5560827674570141)	(22, 0.2704686617730096, 0.22344862968868226)	(22, 0.1575381140598532, 0.4838158563520074)	(28, 0.6681264603418979, 0.00010220408027043246)	(28, 0.5529701822302582, 0.002274319156875791)	(28, 0.6347207961669705, 0.0002856989948099148)	(28, 0.5306682066314016, 0.003670439308201795)	(23, 0.5365612648221344, 0.00830123776322826)	(23, 0.2519762845849803, 0.24609751665416488)	(22, 0.48390739695087526, 0.022495120307916044)	(22, 0.31789949181253535, 0.14937063985267568)	(21, 0.2558441558441559, 0.2629729422417229)	(26, 0.38775859687936853, 0.05031200918203921)	(28, 0.5692391899288451, 0.0015701863708888614)	(28, 0.13688183951683128, 0.4873261446958145)	(28, 0.3577391575857683, 0.0616132945145448)	(28, -0.38095238095238093, 0.045495319461677924)	(28, 0.20142309797482214, 0.30403452841109274)	(28, 0.1423097974822113, 0.47005499298271947)	(28, -0.027914614121510674, 0.8878675784408949)	(28, 0.0120415982484948, 0.9515064313906725)	(28, 0.042698782389732105, 0.8291922178144053)	(28, 0.24083196496989598, 0.21700501995188598)	(28, -0.3037766830870279, 0.11605529821938766)	(28, 0.5986040838868212, 0.0007650795261399887)	(28, 0.6040782867572997, 0.0006639613346712821)	(28, 0.6090050693407303, 0.0005831446809584002)	(28, 0.4403067472978812, 0.01903278945027516)
MGYA00143545	(38, -0.004380202776120378, 0.9791779844669166)	(38, -0.4620855673487253, 0.0034932848658087317)	(38, -0.037750300908195644, 0.821967672257042)	(37, 0.6285072157410874, 3.1078376390160064e-05)	(37, 0.1650071123755334, 0.32908374234720517)	(37, 0.1853959222380275, 0.2719552497667867)	(37, 0.2041251778093883, 0.22557438255366863)	(37, 0.1753304490069473, 0.29929040856038835)	(37, 0.23518255097202462, 0.16115360341040386)	(37, 0.1788974523538201, 0.28940973944073345)	(37, 0.37372540770969015, 0.02269542078445571)	(37, 0.37514822017559, 0.02214390348727284)	(37, 0.4313493125786335, 0.007686614926840477)	(37, 0.33519161392041963, 0.04256013363737892)	(37, 0.3768236933563953, 0.02150878330057211)	(37, 0.1721131971751441, 0.3083846474648964)	(37, 0.49217638691322896, 0.0019735212202833066)	(37, 0.4311819692858579, 0.007712909800160919)	(37, 0.499436904439668, 0.0016495418476712958)	(37, 0.5124617898120564, 0.0011838900832712286)	(32, 0.3698680351906158, 0.03719815855388945)	(32, 0.23900293255131963, 0.18770392955569784)	(32, 0.2914222873900293, 0.10559965044268474)	(32, 0.3973607038123167, 0.024321384729004865)	(37, 0.6466682657514753, 1.5305252399724883e-05)	(37, 0.5956841523900646, 0.00010038706629480366)	(37, 0.636579402657782, 2.2812136302500534e-05)	(37, 0.170205225044516, 0.3138596039688768)	(32, 0.37719941348973607, 0.03332122848011012)	(32, 0.16165689149560114, 0.376739078723747)	(32, 0.31304985337243396, 0.08105902518500817)	(32, -0.20601173020527858, 0.2579713616391822)	(30, 0.30233592880978866, 0.10440615960354473)	(35, 0.33109243697478996, 0.05203747341536285)	(38, 0.31711987791625434, 0.052384924241670856)	(38, 0.08597678402922149, 0.6077806764410414)	(38, 0.03208498533508177, 0.8483476066671773)	(38, -0.47193347193347196, 0.0027777766789014668)	(38, -0.07167086114454536, 0.6689417559146407)	(37, 0.25391180654338547, 0.12940548621460166)	(37, 0.25746799431009953, 0.12394331015437193)	(37, 0.29800853485064005, 0.07322102892021305)	(37, 0.270641930414375, 0.10520103007480212)	(37, 0.3468468468468468, 0.035452030103590576)	(37, 0.1892116195869429, 0.2620347401720694)	(37, 0.4507944162792646, 0.005109199514054991)	(37, 0.44866019758041487, 0.005349577862934105)	(37, 0.43751483326419954, 0.0067698996222050325)	(37, 0.3125371205521252, 0.05965644430998049)
MGYA00143546	(30, 0.11769941111879609, 0.5356315336871209)	(30, -0.2560622914349277, 0.17199733110615523)	(30, 0.11679644048943269, 0.5387877269264418)	(30, 0.5327843095961546, 0.0024363270918963047)	(30, 0.09098998887652948, 0.632514915493978)	(30, -0.04204671857619577, 0.8253954034384129)	(30, 0.10700778642936595, 0.5735565182059499)	(30, 0.09522750086738134, 0.6166810097890512)	(30, 0.2703003337041157, 0.14855961563512166)	(30, -0.10478309232480533, 0.5815962537668229)	(30, 0.5001668737146572, 0.004883368395118038)	(30, 0.557570367228172, 0.0013690798157357299)	(30, 0.5669151219861861, 0.0010888072895933365)	(30, 0.4302248367480415, 0.017641314649299657)	(30, 0.33140443968848105, 0.0736164081129849)	(30, 0.25392601747855564, 0.17572741617524637)	(30, 0.5542946287651359, 0.0014812143241800765)	(30, 0.44169563526180844, 0.01454055888046278)	(30, 0.5181312569521691, 0.003357800077645299)	(30, 0.502119419792828, 0.004693070008530302)	(26, 0.25196581196581197, 0.21433061734955555)	(26, 0.09675213675213674, 0.6382237932615835)	(24, 0.15304347826086956, 0.4752549676743846)	(24, 0.08521739130434783, 0.692169031649988)	(30, 0.5851596431804039, 0.0006824099100219543)	(30, 0.4730225860842353, 0.008293152469664793)	(30, 0.5001113337676406, 0.0048888764313167)	(30, 0.4320053844428084, 0.017126926871613872)	(26, 0.45094017094017086, 0.020772767551489584)	(26, 0.187008547008547, 0.3603125676946046)	(24, 0.3878260869565217, 0.06112631008008123)	(24, 0.29217391304347823, 0.16593243626569426)	(22, 0.22868435911914178, 0.30599593936021585)	(28, 0.3940886699507389, 0.03797994627218803)	(30, 0.4264738598442714, 0.01876687593327937)	(30, 0.15774914461488565, 0.4051013221650148)	(30, 0.1441762162665026, 0.44718571465139756)	(30, -0.1946607341490545, 0.3026351885449699)	(30, 0.06251390433815351, 0.7427795641677637)	(30, 0.04961067853170189, 0.7945993085612235)	(30, -0.0731924360400445, 0.7007018454903042)	(30, 0.09010011123470522, 0.6358606747631235)	(30, 0.05095116284726711, 0.7891716625048006)	(30, 0.2569521690767519, 0.17046018382764036)	(30, -0.1710789766407119, 0.3660424541095617)	(30, 0.4696851736706589, 0.008825947343725231)	(30, 0.527533655505984, 0.002737588983013896)	(30, 0.5613527679635587, 0.0012488624097898489)	(30, 0.43111511059542496, 0.017382544545671536)
MGYA00143547	(31, 0.23911290322580647, 0.19514681830790004)	(31, -0.45282258064516134, 0.010528561561051728)	(31, 0.09153225806451613, 0.6243339110868911)	(31, 0.5378720258303151, 0.0018035111186549561)	(31, 0.07379032258064516, 0.6932102605295571)	(31, -0.08750000000000001, 0.6397426728359816)	(31, 0.07459677419354839, 0.6900215804573002)	(31, 0.11272434187651391, 0.5460030027532226)	(31, 0.2056451612903226, 0.2670655075690904)	(31, -0.07480592839710054, 0.6891954403226233)	(31, 0.4679306552557151, 0.007940853612257846)	(31, 0.4001613879428184, 0.02570898642859759)	(31, 0.5449778579745441, 0.0015233998201819381)	(31, 0.40540543838964976, 0.023661232027627748)	(31, 0.4754708610509494, 0.006865770163669647)	(31, 0.31248620794207904, 0.08698681457872556)	(31, 0.6321839208995906, 0.00013610789960703402)	(31, 0.5138424492975073, 0.0031087148950665906)	(31, 0.6028225806451614, 0.0003318954976669348)	(31, 0.576230217988555, 0.0006925599747083022)	(24, 0.20173913043478262, 0.3444930314073976)	(24, 0.054782608695652164, 0.799308243488264)	(23, 0.23715415019762848, 0.27590585852781313)	(23, 0.19762845849802374, 0.36604918972941836)	(31, 0.6103267943119801, 0.00026649302393353937)	(31, 0.532069426105421, 0.0020644637514264422)	(31, 0.5531648230269344, 0.0012483587368566972)	(31, 0.44835890556974634, 0.011416956002384803)	(24, 0.49391304347826087, 0.014166268020548068)	(24, 0.24695652173913044, 0.244675845945762)	(23, 0.4436758893280633, 0.033950957138544555)	(23, 0.25691699604743085, 0.23664567701812364)	(22, 0.07509881422924902, 0.7397738044450592)	(29, 0.3325123152709359, 0.07800040972094104)	(31, 0.3415322580645162, 0.060051478973584205)	(31, 0.06263296148852734, 0.7378334215115486)	(31, 0.2435483870967742, 0.18674191510118873)	(31, -0.4044354838709678, 0.024029539557076093)	(31, 0.08185483870967743, 0.6615633818161167)	(31, 0.05080645161290323, 0.7860611857054489)	(31, -0.10403225806451614, 0.577569052159681)	(31, 0.07379032258064516, 0.6932102605295571)	(31, 0.08630772508613231, 0.6443275196805627)	(31, 0.2088709677419355, 0.2594689622317088)	(31, -0.12803710116484865, 0.4924491431356175)	(31, 0.44453412249292945, 0.012227517369084296)	(31, 0.3670835312781903, 0.04221619060544127)	(31, 0.5256152101708593, 0.0023926545779206355)	(31, 0.39532072599189727, 0.027725892426990383)
MGYA00143548	(38, -0.08854594541517936, 0.597054851744925)	(38, -0.30123645913119595, 0.06608206814463037)	(37, 0.038406827880512084, 0.8214469406263809)	(36, 0.4559506771088131, 0.0051943087853713885)	(36, 0.18996138996138998, 0.2671345119218099)	(36, 0.1861003861003861, 0.2771590326241944)	(36, 0.077992277992278, 0.6511763708986593)	(36, -0.025870390683598317, 0.8809467316142816)	(36, 0.1667953667953668, 0.3309079000631011)	(36, 0.03642682486090491, 0.8329517296403195)	(36, 0.2944848451943927, 0.08125557917668205)	(36, 0.3572945499386514, 0.03241223087095351)	(36, 0.38174914809727656, 0.021593663549164213)	(36, 0.2590113371120946, 0.12716249341787308)	(36, 0.19490216917878292, 0.2546581336445191)	(36, 0.062077419141588104, 0.7190963261210184)	(36, 0.36823476490435214, 0.027123799584516026)	(36, 0.2196728623157276, 0.19798518351259425)	(36, 0.3464607464607465, 0.03845211998552963)	(36, 0.39770375055948565, 0.016304417450295865)	(33, 0.16744652406417113, 0.3516380286106414)	(33, -0.07219251336898397, 0.6897124203111333)	(32, 0.06048387096774193, 0.7422788940249756)	(32, 0.17741935483870966, 0.3313288590325346)	(36, 0.46618186595021444, 0.004160968419175938)	(36, 0.4033721612059558, 0.014708692693695452)	(36, 0.4358908486389425, 0.00787438318006066)	(36, 0.24150361253592922, 0.15590284264442703)	(33, 0.3178475935828877, 0.0714569707109972)	(33, 0.14705882352941177, 0.4141175477965866)	(32, 0.2034457478005865, 0.2640779721039491)	(32, -0.02309384164222874, 0.9001614122502035)	(27, 0.3339438339438339, 0.08868404102613206)	(35, 0.41008403361344536, 0.014418147628636474)	(38, 0.15254144576095877, 0.3605680006837546)	(38, 0.18731020803064216, 0.260128135935197)	(38, -0.03009905437475194, 0.8576350644572338)	(38, -0.27322464164569427, 0.09696330625343234)	(37, 0.03437648174490279, 0.8399272407999148)	(36, 0.23166023166023167, 0.17399300747533053)	(36, 0.21724581724581726, 0.20311106052799238)	(36, 0.12767052767052767, 0.45806702212430417)	(36, 0.02072205422915089, 0.9045170943687237)	(36, 0.23371943371943374, 0.17009014064539701)	(36, -0.0007723001737294327, 0.9964332605183919)	(36, 0.3517600882501204, 0.03539266393454022)	(36, 0.408391789249042, 0.013407356471298837)	(36, 0.40453053690820645, 0.014399320792336301)	(36, 0.25283214020285977, 0.13681730638379122)
MGYA00143551	(38, -0.019587459678057115, 0.9070797468915355)	(38, -0.31480468322573585, 0.05422642532834879)	(38, 0.08764635080424554, 0.6008011273688283)	(37, 0.5746502978855897, 0.00019946801774954116)	(37, 0.11498340445708866, 0.49798473708969027)	(37, -0.003793266951161688, 0.9822232878353323)	(37, 0.005689900426742531, 0.9733375691903281)	(37, -0.00260818021987014, 0.9877765514128172)	(37, 0.12731152204836413, 0.45271906680314367)	(37, -0.14356846573921545, 0.3965919687316459)	(37, 0.4830448321729942, 0.0024593220186803952)	(37, 0.5003557171747756, 0.0016120784598868058)	(37, 0.6182120164334786, 4.553533677994312e-05)	(37, 0.4757443607341837, 0.002919942951517011)	(37, 0.48920043946394076, 0.002121660866747631)	(37, 0.3469953287896118, 0.0353681565569287)	(37, 0.6062833474734499, 6.972457765991831e-05)	(37, 0.46661253430567556, 0.003600729994361782)	(37, 0.5998103366524419, 8.724102453858374e-05)	(37, 0.5723306779732603, 0.00021454932843272036)	(30, 0.196440489432703, 0.2981490830329391)	(30, 0.08164627363737487, 0.6679884442895885)	(28, 0.17460317460317462, 0.3741945166095799)	(28, 0.16037219485495346, 0.4149484299322993)	(37, 0.63481149520231, 2.442891595084307e-05)	(37, 0.5660757941254695, 0.000260445052985758)	(37, 0.5869930552131613, 0.00013408593982319088)	(37, 0.4797060107504242, 0.0026614324491535763)	(30, 0.4576195773081201, 0.010999513706573325)	(30, 0.23781979977753054, 0.2056944800012495)	(28, 0.4488232074438971, 0.016588635703692792)	(28, 0.25287356321839083, 0.19418556016448768)	(27, 0.17216117216117213, 0.39051522503286706)	(35, 0.34035997002018353, 0.04543026428482333)	(38, 0.2922639238428712, 0.07498484464925187)	(38, -0.03062546912248024, 0.855171327381129)	(38, 0.02856048589928999, 0.8648434386135644)	(38, -0.23842871211292266, 0.1494264876613326)	(38, 0.02637050005471058, 0.875122245213146)	(37, 0.07064959696538642, 0.6777651499498443)	(37, -0.04172593646277856, 0.806298256934153)	(37, 0.027501185395922237, 0.8716429102441979)	(37, -0.004386484915236145, 0.9794437882029812)	(37, 0.14651493598862017, 0.38686862621543905)	(37, -0.16075874446108684, 0.3418601570526535)	(37, 0.44202040607288223, 0.006160897055010352)	(37, 0.4654968117602295, 0.003692692461271858)	(37, 0.5819302985530327, 0.00015811526492194667)	(37, 0.45071766910742905, 0.005117678998789545)
MGYA00143552	(34, 0.09550733607844147, 0.591061010122692)	(34, -0.2666157372039725, 0.12745499587639988)	(34, 0.004125286478227655, 0.9815268976330612)	(33, 0.5871531896859264, 0.00032812132301852226)	(33, 0.14939839572192515, 0.4066470435736812)	(33, 0.004344919786096257, 0.9808547396196755)	(33, 0.06550802139037433, 0.7172068500953872)	(33, 0.04662822778876915, 0.7966611201669638)	(33, 0.24064171122994651, 0.17733672264037678)	(33, -0.04077540106951872, 0.821747003322018)	(33, 0.5593447320309725, 0.0007142459990306044)	(33, 0.5660314592519046, 0.0005961187654357661)	(33, 0.6201939497414548, 0.00011821092473129151)	(33, 0.42126381491872406, 0.014626312699480344)	(33, 0.5229973395893792, 0.001791356795113008)	(33, 0.36143020597201253, 0.03876721085891753)	(33, 0.6368042876847415, 6.765156431393458e-05)	(33, 0.528600296088085, 0.001564935575361017)	(33, 0.6236631016042781, 0.00010548207759030848)	(33, 0.6173981818783915, 0.00012945161320205255)	(27, 0.2442002442002442, 0.21961664482521304)	(27, 0.05006105006105006, 0.8041565865396063)	(25, 0.20615384615384616, 0.3228240576300504)	(25, 0.25846153846153846, 0.2122233891167003)	(33, 0.6509528949577426, 4.096088596741759e-05)	(33, 0.5881468372939763, 0.00031870973354093766)	(33, 0.6036128553175789, 0.000200106816511323)	(33, 0.471149186320205, 0.00564803098047358)	(27, 0.44810744810744807, 0.01907343228659475)	(27, 0.11904761904761904, 0.5542334831984879)	(25, 0.4330769230769231, 0.0305802463093301)	(25, 0.18, 0.38924501850072923)	(25, 0.12, 0.5677601210384973)	(31, 0.34196995838674527, 0.059702811580809194)	(34, 0.2953399541634836, 0.08993103581970874)	(34, 0.10580973892262122, 0.5514625751370155)	(34, 0.10926039247373703, 0.5384833329326848)	(34, -0.20244461420932008, 0.25087402393520014)	(34, -0.012681436210847974, 0.9432531185190536)	(33, 0.1286764705882353, 0.4754353500024111)	(33, -0.013034759358288772, 0.9426061165811512)	(33, 0.06784759358288771, 0.7075420381042201)	(33, 0.01871814162129801, 0.9176531797009952)	(33, 0.24431818181818185, 0.17060747543451557)	(33, -0.08489304812834225, 0.6385557495125169)	(33, 0.5282514504536381, 0.0015782637706073922)	(33, 0.5473086230332946, 0.0009796855973488892)	(33, 0.6014711135228449, 0.00021373382218252372)	(33, 0.4169174422251181, 0.015790496940897406)
MGYA00143553	(37, 0.06593537478714269, 0.6982188689651727)	(37, -0.3897581792318634, 0.017097874665928187)	(36, 0.06743886743886744, 0.6959462380344117)	(35, 0.5276514421499179, 0.0011243844708978142)	(35, 0.18599439775910365, 0.2847251951521057)	(35, 0.09131652661064427, 0.6018735651526205)	(35, 0.006162464985994398, 0.9719729955454363)	(35, -0.0434204076980481, 0.8043927285907354)	(35, 0.16582633053221288, 0.3410835918433356)	(35, -0.06079282872360236, 0.7286554479203415)	(35, 0.3942853150645336, 0.01909083020191165)	(35, 0.4598361241054578, 0.005449413962723074)	(35, 0.5287485130971986, 0.0010930376880366765)	(35, 0.43569629056850334, 0.008892367615451435)	(35, 0.3872233270518789, 0.02155481757022068)	(35, 0.22131900892732856, 0.2013540170328817)	(35, 0.5384507686947638, 0.0008476478487939525)	(35, 0.4142108146346554, 0.013370110144480904)	(35, 0.5148459383753502, 0.0015532793248470601)	(35, 0.5042463601615413, 0.0020107533915380386)	(31, 0.24879032258064518, 0.17713944721251035)	(31, 0.0435483870967742, 0.8160616883210121)	(30, 0.19777530589543937, 0.29481220706053957)	(30, 0.3192436040044494, 0.08550619299825837)	(35, 0.5721689207952468, 0.0003291780048825753)	(35, 0.5136214033185239, 0.0016009777666347322)	(35, 0.5488932689541467, 0.0006391608377083121)	(35, 0.3687307513750163, 0.02928183685884638)	(31, 0.3834677419354839, 0.0332139718873731)	(31, 0.2673387096774194, 0.14596668364504928)	(30, 0.28854282536151277, 0.12201749243071897)	(30, 0.0825361512791991, 0.6645781141511629)	(25, 0.4330769230769231, 0.0305802463093301)	(34, 0.5535523300229183, 0.0006838929179508116)	(37, 0.26293640020108794, 0.11588236330489185)	(37, 0.18547162802488573, 0.27175606209510667)	(37, 0.15392826703904894, 0.36302813721621285)	(37, -0.3624940730203888, 0.027462174388589257)	(36, 0.07876447876447876, 0.6479449181384861)	(35, 0.23137254901960785, 0.1811127464362183)	(35, 0.1277310924369748, 0.4646406006746783)	(35, 0.060504201680672276, 0.72989549572462)	(35, 0.004201974938520784, 0.9808873342411689)	(35, 0.24341736694677876, 0.15881325353053818)	(35, -0.09132931872762383, 0.6018224589019634)	(35, 0.43168289201736854, 0.009614943272942014)	(35, 0.4947125160951803, 0.002518772332646668)	(35, 0.5484977953082464, 0.0006461396164751573)	(35, 0.4354161000279448, 0.008941266087442312)
MGYA00143554	(40, -0.09476449782161682, 0.5608027013855741)	(40, -0.40956848030018767, 0.00867913269804337)	(40, 0.08198874296435274, 0.6150011600959562)	(40, 0.505798051078473, 0.0008700921491066133)	(40, 0.2112570356472796, 0.19068173677707195)	(40, 0.19230769230769232, 0.23450711529593482)	(40, 0.16239035619909858, 0.31675699598245605)	(40, 0.05225385811836968, 0.7488002833149813)	(40, 0.2305816135084428, 0.15230002036377813)	(40, 0.14936435856502722, 0.35763409984792793)	(40, 0.2896293139165656, 0.06986799003846313)	(40, 0.255842355715022, 0.11106439642995701)	(40, 0.29469735764679716, 0.06489790838801984)	(40, 0.2205537549267431, 0.171443186897554)	(40, 0.242253627919364, 0.13204207083570502)	(40, 0.18883524836546434, 0.24322526152201449)	(40, 0.40559312166848266, 0.009417490451804959)	(40, 0.2783623105033915, 0.08199033828523715)	(40, 0.40911862702730734, 0.008760113036196983)	(40, 0.41152502143431813, 0.008334350400931575)	(35, 0.23781512605042018, 0.16892473260717533)	(35, 0.11008403361344538, 0.5290010911493692)	(35, 0.21372549019607845, 0.21764973309936972)	(35, 0.29439775910364147, 0.08603299555649588)	(40, 0.5113093007833601, 0.0007467310227395802)	(40, 0.4557485250741551, 0.003123444808490332)	(40, 0.4997185301499439, 0.0010269126800659264)	(40, 0.12469489064996721, 0.44330070748027584)	(35, 0.280672268907563, 0.10242835725459536)	(35, 0.10924369747899161, 0.5321700352824461)	(35, 0.27086834733893556, 0.11551851326109282)	(35, -0.08571428571428572, 0.6244318548231216)	(31, 0.36334308078591687, 0.04452306884954213)	(39, 0.482995951417004, 0.0018429665424575588)	(40, 0.1856559878209221, 0.25139674346250146)	(40, 0.2798111079914795, 0.08034566445320061)	(40, -0.06886845683273934, 0.6728406067408343)	(40, -0.40075046904315204, 0.010388992615729401)	(40, 0.07542213883677298, 0.643690351679808)	(40, 0.2870544090056285, 0.0725054853312935)	(40, 0.2658536585365854, 0.09730161548248666)	(40, 0.22533889982104843, 0.1621034689609956)	(40, 0.11060556323439472, 0.4968602795502156)	(40, 0.2979362101313321, 0.06187118145429872)	(40, 0.18764366653897893, 0.24626666074910947)	(40, 0.34143598315893253, 0.03106647273782553)	(40, 0.30389491849055067, 0.05659639178222805)	(40, 0.2958235895868486, 0.06383242118955754)	(40, 0.19033319786869574, 0.2394379759024456)
MGYA00143555	(42, -0.04392932533815895, 0.7823666476553631)	(42, -0.4519082732355563, 0.0026616149224123697)	(41, 0.12195121951219513, 0.44751652292755917)	(40, 0.5386856834780587, 0.00033585239828015634)	(40, 0.02401500938086304, 0.8830617017698318)	(40, -0.043339587242026266, 0.7905961859857865)	(40, -0.2227016885553471, 0.1672041172918836)	(40, -0.2423304260594248, 0.13191577597241913)	(40, -0.11369606003752347, 0.48483620534636074)	(40, -0.1894173945853576, 0.24174864184848951)	(40, 0.3563018907245387, 0.024031518030483447)	(40, 0.3902622078499423, 0.012789776377641605)	(40, 0.5501196122192457, 0.0002356375990137647)	(40, 0.4319759880898255, 0.005378472798235496)	(40, 0.37907090048898523, 0.0158554663828605)	(40, 0.36294528276622934, 0.02134697165350122)	(40, 0.3670137927775726, 0.019830227148200638)	(40, 0.2374668814252079, 0.14009258610601003)	(40, 0.4101313320825517, 0.008578715760213787)	(40, 0.45116877445798004, 0.0034785963386779156)	(35, 0.027450980392156866, 0.8756125215753946)	(35, -0.126890756302521, 0.4676078955530749)	(35, 0.04929971988795519, 0.778526547943051)	(35, 0.2067226890756303, 0.23345926486029026)	(40, 0.5989023882004885, 4.4515892158071225e-05)	(40, 0.5435527000679246, 0.0002892752033539876)	(40, 0.5746598474112544, 0.0001053111642729076)	(40, 0.4571563149992194, 0.003020847627692638)	(35, 0.4535014005602241, 0.0062175160001151026)	(35, 0.4000000000000001, 0.01727299992019454)	(35, 0.38907563025210085, 0.020884326175714323)	(35, 0.22128851540616248, 0.20141770941000156)	(30, 0.3797552836484983, 0.038462979182396426)	(39, 0.444331983805668, 0.004599667339965599)	(42, 0.19675053701170414, 0.21171678218084855)	(42, 0.0454925065270389, 0.7748200401360232)	(42, 0.02261306599510396, 0.88696561681564)	(42, -0.4190098047159874, 0.005746533178132783)	(41, 0.10679442508710804, 0.5063222084554239)	(40, 0.04821763602251408, 0.7676449043553554)	(40, -0.02607879924953096, 0.873090854924288)	(40, -0.14240150093808632, 0.3807330274442573)	(40, -0.16840228988643732, 0.2989266824052673)	(40, -0.020637898686679177, 0.8994153748586727)	(40, -0.18754104595152546, 0.24652978119083543)	(40, 0.36802851956618365, 0.019466338522354965)	(40, 0.4010507063842556, 0.010326367018825534)	(40, 0.535578592455606, 0.0003690013754666631)	(40, 0.3946331463739805, 0.01173744552347666)
MGYA00143557	(28, 0.15873015873015872, 0.41980409121516815)	(28, -0.337712096332786, 0.07881818049855056)	(28, 0.05856595511767926, 0.7672095372604153)	(28, 0.6491169632698551, 0.00018622733612404718)	(28, 0.01696770662287904, 0.9317071794908974)	(28, -0.22933771209633277, 0.24041875715910443)	(28, -0.12041598248494799, 0.541624333037944)	(28, 0.012043246315052644, 0.9514998020433882)	(28, 0.0071154898741105635, 0.9713338933815487)	(28, -0.10892172961138478, 0.5811346772121235)	(28, 0.5643903159463307, 0.0017569662436485668)	(28, 0.47954017145391437, 0.009818373308971012)	(28, 0.5999726346044408, 0.0007386169602600135)	(28, 0.495415359778302, 0.0073479622821744596)	(28, 0.5828999717130117, 0.0011332986742510092)	(28, 0.49485590422080555, 0.007425102755451961)	(28, 0.6517038517304624, 0.00017203966373556385)	(28, 0.5681773149769271, 0.001609549722921115)	(28, 0.6628352490421456, 0.00012128916785253933)	(28, 0.6494740133316568, 0.00018420961893599519)	(22, 0.21400338791643145, 0.33891317938077203)	(22, 0.14398644833427443, 0.5226413445457573)	(21, 0.24155844155844156, 0.2914707544291989)	(21, 0.2792207792207792, 0.22028859486514016)	(28, 0.7658409815799385, 2.0407566262631422e-06)	(28, 0.6750616185048597, 8.12407757797017e-05)	(28, 0.7232125177953164, 1.3743979405004164e-05)	(28, 0.5374080134128895, 0.003186988295113887)	(22, 0.6804065499717675, 0.0004928449412886883)	(22, 0.34613212874082444, 0.1145732703166971)	(21, 0.6948051948051948, 0.00047322560223517923)	(21, 0.3181818181818181, 0.15982689555474963)	(22, 0.11914172783738003, 0.5974355927153713)	(27, 0.30621279550777813, 0.12032179261121025)	(28, 0.541871921182266, 0.0028977427547216446)	(28, -0.011610166879555413, 0.9532419712860702)	(28, 0.18226600985221672, 0.3532531226103417)	(28, -0.31143951833607003, 0.1066875997917238)	(28, 0.04980842911877395, 0.801272087786034)	(28, 0.011494252873563218, 0.9537083000670102)	(28, -0.24137931034482757, 0.2159300551204395)	(28, -0.11986863711001641, 0.5434767589543557)	(28, -0.0016422608611435423, 0.9933825706652755)	(28, 0.019704433497536946, 0.9207240119137842)	(28, -0.17022441160372195, 0.38647825199129726)	(28, 0.5715067796779527, 0.0014889068913221991)	(28, 0.47242370772229236, 0.011132987971388683)	(28, 0.6081839389101585, 0.0005959842827981758)	(28, 0.5003421423617325, 0.006697344425809781)
MGYA00143558	(32, 0.2916590333149741, 0.10530378994838359)	(32, -0.3544721407624633, 0.04652636926935236)	(31, 0.3580645161290323, 0.04794870969651126)	(31, 0.501160869903018, 0.004079952041609614)	(31, 0.09556451612903226, 0.6090792182133721)	(31, -0.08750000000000001, 0.6397426728359816)	(31, -0.17903225806451614, 0.3352152290902075)	(31, -0.16088709677419355, 0.38724601408517856)	(31, 0.004838709677419356, 0.9793899192479512)	(31, -0.1736237179886914, 0.35025668926971)	(31, 0.4823066865926267, 0.006000667216918699)	(31, 0.5194072009459055, 0.0027500386338660116)	(31, 0.5202137338666291, 0.0027011452382256942)	(31, 0.31212824031997743, 0.08736835846746577)	(31, 0.37111741623729133, 0.03983668886524505)	(31, 0.3590677356252392, 0.0472820035626749)	(31, 0.48512955181515877, 0.005671560620807859)	(31, 0.34353937366828435, 0.058465687134386025)	(31, 0.4653694952574341, 0.00833706786513299)	(31, 0.4699950991215109, 0.007633210572931813)	(26, 0.1398290598290598, 0.49569158917301404)	(26, -0.0776068376068376, 0.7063028899263866)	(25, 0.07384615384615385, 0.7257331056231732)	(25, 0.12, 0.5677601210384973)	(31, 0.5819135023019735, 0.0005949478112648701)	(31, 0.4698054263214131, 0.00766104708001318)	(31, 0.540540584519533, 0.0016934678735135566)	(31, 0.44816461895612025, 0.011457012306808019)	(26, 0.4099145299145299, 0.03754720749645732)	(26, 0.09948717948717947, 0.6287118502684965)	(25, 0.33307692307692305, 0.10374411886277625)	(25, 0.2923076923076923, 0.15621944748051073)	(24, 0.22222222747550385, 0.29663940870458333)	(30, 0.4211345939933259, 0.0204708299152022)	(32, 0.3566715542521994, 0.045089704267255476)	(32, 0.22514716129596515, 0.21536987107206965)	(32, 0.3517873569650756, 0.04832936846671276)	(32, -0.2936217008797654, 0.10287503412804694)	(31, 0.3899193548387097, 0.030127027885966925)	(31, 0.0903225806451613, 0.6289406065819896)	(31, -0.10040322580645164, 0.5909843569018906)	(31, -0.180241935483871, 0.33190582189606566)	(31, -0.1713709677419355, 0.35663940348354806)	(31, 0.014919354838709679, 0.9365091612774601)	(31, -0.23835451180329065, 0.19660979010055724)	(31, 0.48896058318859514, 0.005249650077678646)	(31, 0.5151729031121075, 0.003019480553405171)	(31, 0.5103337055877667, 0.0033550417931495946)	(31, 0.27119669459326207, 0.14001733283720652)
MGYA00143560	(36, -0.15500483583664448, 0.3666960732536103)	(36, -0.32406692406692406, 0.05383336527180135)	(35, -0.060784313725490195, 0.7286920218050521)	(35, 0.4692033726832881, 0.004463686066825925)	(35, 0.060504201680672276, 0.72989549572462)	(35, 0.07254901960784314, 0.6787534791570577)	(35, 0.0319327731092437, 0.8555025717677158)	(35, -0.03137474620762185, 0.8580018479363807)	(35, 0.06330532212885154, 0.7178897530927675)	(35, 0.002101134633304229, 0.9904423438958019)	(35, 0.31374746207621856, 0.06644671402762062)	(35, 0.34680299825924876, 0.041247451286723434)	(35, 0.3717347162278054, 0.0278911576510538)	(35, 0.219623223453353, 0.20491733660669445)	(35, 0.14766041487434164, 0.3972741930015359)	(35, 0.21024605027928617, 0.22541057543404716)	(35, 0.359714249221684, 0.033801194588344324)	(35, 0.2134494566726643, 0.21825864244563425)	(35, 0.32184873949579834, 0.05936951676177643)	(35, 0.4007872055545273, 0.017034328026595425)	(32, 0.08724340175953077, 0.6349330944900853)	(32, -0.08980938416422286, 0.62497225145201)	(31, -0.057661290322580654, 0.7580002892581764)	(31, 0.20685483870967747, 0.26420001086831796)	(35, 0.5112402841866954, 0.0016974185869227257)	(35, 0.4300021020419602, 0.009932052133365602)	(35, 0.4771644905711647, 0.0037509698948618945)	(35, 0.2210703365006747, 0.20187383250535584)	(32, 0.32368035190615835, 0.07073654206586678)	(32, 0.08064516129032258, 0.660832878473397)	(31, 0.19435483870967743, 0.2947838067403911)	(31, -0.026612903225806457, 0.8869929691814593)	(28, 0.2802408319649699, 0.14862231107806415)	(35, 0.40086840913488275, 0.017009865749371727)	(36, 0.29343629343629346, 0.08239603315932674)	(36, 0.17898221150335594, 0.2962738658319865)	(36, -0.15513357739464836, 0.36629328972389585)	(36, -0.24633204633204633, 0.14754533389390054)	(35, -0.08291316526610644, 0.6358399049551187)	(35, 0.1123249299719888, 0.5205956036912529)	(35, 0.10784313725490198, 0.5374718981528105)	(35, 0.07366946778711485, 0.6740629466571232)	(35, 0.010364871515017934, 0.9528772817316962)	(35, 0.11988795518207283, 0.492720282492919)	(35, -0.011766353946503683, 0.9465141682449599)	(35, 0.3830800485618115, 0.023119440991497774)	(35, 0.4035296599292793, 0.01622428236508108)	(35, 0.3898032084634448, 0.020625744093719704)	(35, 0.21079907608245932, 0.2241646319154973)
MGYA00143561	(39, 0.23927125506072877, 0.14236565454502156)	(39, -0.3941295546558705, 0.01304016554684144)	(39, 0.25870445344129556, 0.11177825586779963)	(38, 0.4683976958526576, 0.0030183510717201553)	(38, -0.026151657730605096, 0.876150530568162)	(38, -0.09092898566582777, 0.5871804705010062)	(38, -0.09640004376846481, 0.5647893120463463)	(38, -0.06752024553452354, 0.6871108181330368)	(38, 0.024182076813655765, 0.885413912881603)	(38, -0.20923615796111666, 0.20740180729359473)	(38, 0.30349130638407373, 0.06398147164105193)	(38, 0.39104739910216213, 0.015199157478438629)	(38, 0.43570100638838716, 0.0062527956217372106)	(38, 0.3952266850090863, 0.0140545002113962)	(38, 0.2795051874870353, 0.08922719963954578)	(38, 0.23125391866045014, 0.16243056474315623)	(38, 0.3669293083910169, 0.023449373856857195)	(38, 0.2510963498520175, 0.12835131748600018)	(38, 0.34763103184155814, 0.03247153722398367)	(38, 0.41600554795123, 0.009385179225554614)	(33, 0.07987967914438504, 0.6585704668475065)	(33, -0.01570855614973262, 0.9308586828074159)	(32, -0.01319648093841642, 0.9428537780926171)	(32, 0.005498533724340175, 0.976173082656774)	(38, 0.5123125875167144, 0.0010081328328147374)	(38, 0.463281175594585, 0.0033986298592044773)	(38, 0.4971535669324823, 0.0014964575922068735)	(38, 0.41110144105515767, 0.010346629324314549)	(33, 0.36898395721925137, 0.03458953630421565)	(33, 0.25935828877005346, 0.14497096195081294)	(32, 0.26173020527859236, 0.1478892001005145)	(32, 0.19391495601173017, 0.2875820379396089)	(27, 0.27777777777777773, 0.16065751401715717)	(36, 0.3984555984555985, 0.0160847562635837)	(39, 0.33513841836533487, 0.037016305515278965)	(39, 0.26866488220466206, 0.09817074597801811)	(39, 0.30121457489878545, 0.062402865020999045)	(39, -0.36214574898785423, 0.02348013056894107)	(39, 0.2546558704453441, 0.11769977462295247)	(38, -0.004705109968267863, 0.9776338586994668)	(38, -0.0771419192471824, 0.6452747298608088)	(38, -0.06007221796695481, 0.7201460534913162)	(38, -0.03140731032156929, 0.8515146389263082)	(38, 0.07210854579275632, 0.6670363754448454)	(38, -0.24917925296938429, 0.1313900431112833)	(38, 0.34026486532567085, 0.036591513052789175)	(38, 0.42015979993092645, 0.008631457203477516)	(38, 0.4543066760909809, 0.004167089114544198)	(38, 0.39883956052301983, 0.013124508631733188)
MGYA00143563	(57, -0.19264375862773617, 0.15108962578836602)	(57, -0.4154135338345865, 0.0013118336727921398)	(56, 0.01572112098427888, 0.9084453485846598)	(55, 0.623255870368359, 3.7316464897633836e-07)	(55, 0.3813131313131314, 0.004074580291622889)	(55, 0.32705627705627716, 0.014799768256784075)	(55, 0.3012265512265513, 0.025428358179379787)	(55, 0.24990079023441514, 0.06575938774920072)	(54, 0.36436058700209634, 0.00675590569429117)	(54, 0.3009129553015945, 0.027033622380112185)	(55, 0.466817167415308, 0.0003272870911872051)	(55, 0.4735313642247147, 0.000260758220155672)	(55, 0.46573423244604883, 0.0003393577514364644)	(55, 0.30416033503258466, 0.023965256426734957)	(54, 0.5025270500635827, 0.0001078469290761191)	(54, 0.23486553487638515, 0.08735435799004518)	(55, 0.617757415562972, 5.048137458102489e-07)	(55, 0.528537917829191, 3.356396092742514e-05)	(54, 0.6554215041114284, 7.522004736245526e-08)	(54, 0.6894591226982874, 8.154397512582728e-09)	(46, 0.4040086339808819, 0.005361057996771305)	(46, 0.33752698119025587, 0.02179075518219266)	(45, 0.4134387351778656, 0.004759179873135974)	(45, 0.522266139657444, 0.00023335014991195436)	(55, 0.5795145998828762, 3.5523288974743393e-06)	(55, 0.529555199967721, 3.2205142719807266e-05)	(54, 0.6319825952564327, 2.9713313280836853e-07)	(54, 0.18449513025863754, 0.1817025636268412)	(46, 0.15201973481344433, 0.3131904920177492)	(46, -0.0549491211840888, 0.716828354882503)	(45, 0.16034255599472988, 0.29272190638418516)	(45, -0.26916996047430825, 0.07377644279732204)	(44, 0.28047921071176884, 0.06516290204474047)	(54, 0.4069528096270569, 0.002259076971694355)	(57, 0.23049001814882036, 0.08454220397390136)	(57, -0.0521901446573641, 0.6998222730976742)	(57, -0.20496362202028745, 0.12615369782446076)	(57, -0.4421830438164377, 0.0005735745540968993)	(56, -0.06370471633629529, 0.640897334639062)	(55, 0.43665223665223674, 0.0008593982976492812)	(55, 0.38059163059163065, 0.0041511030894114155)	(55, 0.38304473304473313, 0.0038959769634606713)	(55, 0.3219813126666891, 0.016518506618152375)	(54, 0.4504288164665522, 0.0006315130583235902)	(54, 0.36045514382212795, 0.007417933088117271)	(55, 0.4915080847144164, 0.00013860234984533856)	(55, 0.49504567228066304, 0.00012188397583860027)	(55, 0.44819068594405076, 0.0006002797339128263)	(55, 0.26604102411466285, 0.049618967438913746)
MGYA00143564	(38, -0.09301307668351147, 0.5786046743736597)	(38, -0.3320932268300689, 0.0416508412543049)	(38, 0.2988291935660357, 0.06838431621032565)	(37, 0.4142436765209253, 0.010805624258184411)	(37, 0.08558558558558557, 0.6145042659257637)	(37, 0.033191085822664765, 0.845379187973708)	(37, -0.11024182076813654, 0.5159872007173458)	(37, -0.21149970510219684, 0.20889138235500276)	(36, -0.010810810810810811, 0.950103020518532)	(36, -0.21959068273040203, 0.19815725286395178)	(37, 0.20661846831187933, 0.21983521199398642)	(37, 0.26995616181276544, 0.1061201878262369)	(37, 0.39283603160100133, 0.016168335818685965)	(37, 0.3327797264087554, 0.04416601675490389)	(36, 0.2798455184149216, 0.0983245776083561)	(36, 0.2550424398314349, 0.1333036487880679)	(37, 0.2973149196142149, 0.07392437792084007)	(37, 0.12973004304985944, 0.4441077533472424)	(36, 0.3637065637065638, 0.029219232906631035)	(36, 0.39119684439387264, 0.018312760857405817)	(31, 0.024193548387096777, 0.8972096046528164)	(31, -0.1649193548387097, 0.37529921962674617)	(30, -0.08164627363737487, 0.6679884442895885)	(30, 0.009566184649610678, 0.9599862888364576)	(37, 0.432926182168978, 0.0074425878998057695)	(37, 0.37884006187608643, 0.020764617279032015)	(36, 0.4856407961079933, 0.0026776034801191287)	(36, 0.42176441454618885, 0.010405350180800512)	(31, 0.3403225806451613, 0.06102341407409931)	(31, 0.1991935483870968, 0.2826890047216951)	(30, 0.21423804226918797, 0.2556093182382218)	(30, 0.1439377085650723, 0.44794559868903494)	(26, 0.38598290598290597, 0.05146642543373397)	(35, 0.5016806722689076, 0.002137773886968592)	(38, 0.26382885633405423, 0.10948212039347142)	(38, 0.15574024609915144, 0.3504631900892158)	(38, -0.005361930302931837, 0.9745125621707141)	(38, -0.28175949228580804, 0.08656968502952792)	(38, 0.27278695699748334, 0.09752097957173915)	(37, 0.09625414888572782, 0.5709083999619948)	(37, 0.04006638217164532, 0.8138642754850297)	(37, -0.03176861071597913, 0.8519308632096848)	(37, -0.13989330270212572, 0.40891550573024293)	(36, 0.08880308880308882, 0.6065293251960965)	(36, -0.22692753438083163, 0.18320422182849366)	(37, 0.2232238561211004, 0.18416378763705507)	(37, 0.27398889885214767, 0.10080145085573694)	(37, 0.3764678636176263, 0.021642383578051472)	(37, 0.29337784724766164, 0.0780172873630702)
MGYA00143565	(36, 0.03886743886743887, 0.8219331151104439)	(36, -0.287001287001287, 0.08966859543294614)	(36, 0.1680823680823681, 0.32713678334576013)	(36, 0.5330332411379296, 0.0008165500104540078)	(36, 0.2272844272844273, 0.18249781170985654)	(36, 0.07927927927927929, 0.6457941256636996)	(36, 0.11171171171171172, 0.5165643451595487)	(36, 0.1265285117960054, 0.46213136505079844)	(35, 0.2459383753501401, 0.15440854504632556)	(35, -0.0007003291564201307, 0.996814273180971)	(36, 0.551448923079933, 0.0004903466812931125)	(36, 0.5493883946424555, 0.0005199012040714757)	(36, 0.5828719817514659, 0.00019123844947099077)	(36, 0.4685570900843646, 0.003948315867885604)	(35, 0.41600687169535616, 0.012934453321965893)	(35, 0.26801874514953306, 0.11954882919507766)	(36, 0.6609602320167729, 1.1449445027478083e-05)	(36, 0.5429003259347011, 0.0006235811072678617)	(35, 0.5957983193277311, 0.00015922467695600362)	(35, 0.5942588330655402, 0.00016722860234216815)	(28, 0.2545155993431856, 0.1912074872358927)	(28, 0.14504652435686918, 0.4614693720532731)	(26, 0.20888888888888887, 0.3057889575271597)	(26, 0.1699145299145299, 0.40662553022789316)	(36, 0.6006440395247099, 0.00010744812295395064)	(36, 0.5058597314007419, 0.0016470550096655248)	(35, 0.5131640621149264, 0.0016191190450750063)	(35, 0.39635079270873796, 0.01841623435052168)	(28, 0.48987411056376573, 0.008142637310503832)	(28, 0.22441160372194854, 0.25094708088337603)	(26, 0.4502564102564102, 0.020990657408603012)	(26, 0.22598290598290596, 0.26697458497857096)	(25, 0.13538461538461538, 0.518766195016132)	(33, 0.36062834224598933, 0.03923362649089259)	(36, 0.34028314028314033, 0.042285956593047846)	(36, 0.08097874388918139, 0.6387140441853623)	(36, 0.034749034749034756, 0.840544785107986)	(36, -0.21389961389961393, 0.2103284520164885)	(36, 0.112998712998713, 0.5117138257951563)	(36, 0.18172458172458172, 0.28881226653114883)	(36, 0.04118404118404118, 0.8115052841426907)	(36, 0.1456885456885457, 0.39653903414001357)	(36, 0.1431329655311882, 0.40496327367103513)	(35, 0.27563025210084036, 0.10901213099502445)	(35, -0.015827438935094956, 0.9280954757962425)	(36, 0.5023825896624985, 0.001794398157575932)	(36, 0.4851256639986239, 0.0027099305344494727)	(36, 0.524018138256013, 0.0010372708765678117)	(36, 0.42345395985072115, 0.01007026498017527)
MGYA00143566	(26, 0.2923076923076923, 0.14732411778882476)	(26, -0.174017094017094, 0.395218539452605)	(26, 0.26153846153846155, 0.19684070497583062)	(26, 0.5462015199086221, 0.0038927737502843503)	(26, 0.11111111111111109, 0.5889406689905491)	(26, -0.13846153846153844, 0.499957929572453)	(26, -0.20478632478632477, 0.31559961615801)	(26, -0.0441025641025641, 0.8306065333332748)	(26, -0.04136752136752136, 0.8409758887019692)	(26, -0.08034188034188033, 0.6964265533973151)	(26, 0.55008547008547, 0.003597794710886424)	(26, 0.49196581196581196, 0.010686033925261516)	(26, 0.38324786324786325, 0.05328499327495931)	(26, 0.2964102564102564, 0.1414680077938948)	(26, 0.21572649572649572, 0.289863561574331)	(26, 0.35259919982694343, 0.07727334869880549)	(26, 0.45546247887417896, 0.019377647549504367)	(26, 0.38437902373209176, 0.052526876358397714)	(26, 0.46529914529914523, 0.016606411310020247)	(26, 0.49640392637058905, 0.009896926895308992)	(24, 0.10434782608695652, 0.6275085807240485)	(24, 0.06695652173913043, 0.7559095203776366)	(23, 0.03458498023715415, 0.8755124455826611)	(23, 0.05335968379446641, 0.8089311975158359)	(26, 0.6704273504273504, 0.00017852621061444811)	(26, 0.522051282051282, 0.006226926945918874)	(26, 0.6321367521367521, 0.0005313984558465283)	(26, 0.45094017094017086, 0.020772767551489584)	(24, 0.6930434782608694, 0.0001739207807186818)	(24, 0.3817391304347826, 0.06566315225644624)	(23, 0.6452569169960475, 0.0008850413446065893)	(23, 0.366600790513834, 0.08532326296408224)	(22, 0.14685117784124108, 0.5143127978250146)	(25, 0.25846153846153846, 0.2122233891167003)	(26, 0.6649572649572648, 0.00021059340453179388)	(26, 0.27425111706914745, 0.175162611425798)	(26, 0.32717948717948714, 0.10278299876834497)	(26, -0.0858119658119658, 0.6768191025896042)	(26, 0.22119658119658114, 0.27750689819816593)	(26, 0.07965811965811966, 0.698891198892913)	(26, -0.15623931623931625, 0.4459494061597685)	(26, -0.2341880341880342, 0.2495257014211049)	(26, -0.09196581196581195, 0.6550038147264956)	(26, -0.06461538461538462, 0.753825618259991)	(26, -0.17743589743589744, 0.38585263819604465)	(26, 0.5364102564102563, 0.004728929498047983)	(26, 0.46119658119658113, 0.01771974419574439)	(26, 0.3791452991452991, 0.056106541458045896)	(26, 0.2827350427350427, 0.1616584127225839)
MGYA00143567	(37, 0.3307450660780142, 0.045558447377924194)	(37, -0.1337126600284495, 0.4301243143127378)	(37, 0.21692745376955902, 0.19717227145714283)	(37, 0.4199349510623078, 0.009666164905197961)	(37, -0.003793266951161688, 0.9822232878353323)	(37, -0.03698435277382645, 0.827959119150324)	(37, -0.11095305832147936, 0.5132664101916534)	(37, -0.11132187392991191, 0.5118583503260365)	(37, -0.025604551920341393, 0.8804290803139293)	(37, -0.25690575165720886, 0.124795245542941)	(37, 0.22243301550234099, 0.18576342569202967)	(37, 0.3511975436662761, 0.03306074829897899)	(37, 0.3979132196299874, 0.014727860445679393)	(37, 0.31894712777254647, 0.05434464270868098)	(37, 0.2264263237700216, 0.1777858723741542)	(37, 0.2430718165487654, 0.14715757257412035)	(37, 0.3558769492351966, 0.03063781937254842)	(37, 0.21644145465753947, 0.19820242173415933)	(37, 0.30749170222854433, 0.06412043966541964)	(37, 0.3450053272217923, 0.036505807280445585)	(32, 0.024926686217008793, 0.89228188719652)	(32, -0.10777126099706744, 0.5571330701095916)	(31, -0.16048387096774194, 0.3884526452954692)	(31, -0.04153225806451613, 0.8244426256200903)	(37, 0.43893764573009936, 0.006572228853916979)	(37, 0.37301400147674024, 0.022975430123322513)	(37, 0.4088483698456074, 0.011989277170055539)	(37, 0.3765864735305493, 0.021597773629442703)	(32, 0.25183284457478, 0.16439794285045076)	(32, 0.09860703812316715, 0.591319882378066)	(31, 0.13870967741935486, 0.4567710138270421)	(31, 0.155241935483871, 0.4043352509953403)	(28, 0.3027234187374596, 0.11738896165813086)	(35, 0.44817927170868344, 0.0069329231784177)	(37, 0.35967044103250717, 0.02878235779189871)	(37, 0.3430234297636646, 0.037668280273190406)	(37, 0.42143322935746974, 0.009383814661016182)	(37, -0.07491702228544332, 0.6594433639085797)	(37, 0.21597913703176858, 0.19918586365360214)	(37, 0.02252252252252252, 0.8947362255315131)	(37, -0.018018018018018018, 0.9157044916384465)	(37, -0.09412043622569936, 0.5795140426787994)	(37, -0.09270895145174772, 0.5852385988855704)	(37, -0.001896633475580844, 0.9911111163596107)	(37, -0.300889154455928, 0.07035583732964033)	(37, 0.26914869146605225, 0.1072102580548017)	(37, 0.38985061565655493, 0.017069319083264062)	(37, 0.3981503550409707, 0.01466331524053143)	(37, 0.2897794722215999, 0.08191043523778938)
MGYA00143568	(44, 0.009936925197331664, 0.9489558397815387)	(44, -0.28907681465821, 0.05701823442750419)	(44, 0.05609584214235377, 0.7175981636844218)	(43, 0.4647843948324983, 0.0016891045776077042)	(43, 0.19238900634249473, 0.21646243545034607)	(43, 0.16173361522198731, 0.30013313990911633)	(43, 0.05376019329507702, 0.7320582299042853)	(43, -0.02174815947499246, 0.8899036585514545)	(42, 0.08921481241390487, 0.5742169912185019)	(42, 0.053322528538132616, 0.7373388970558391)	(43, 0.35136778959644993, 0.020866566544038147)	(43, 0.3276410184280014, 0.031971314544691876)	(43, 0.3583195824228743, 0.018306474074655615)	(43, 0.3266173047514366, 0.03254324206606381)	(42, 0.2975428762049595, 0.055658650702160944)	(42, 0.24020150594226944, 0.12546422235322457)	(43, 0.4462148414504529, 0.002707337082029669)	(43, 0.3312672517001929, 0.03001173737494698)	(42, 0.47459687221456925, 0.0014955358040665589)	(42, 0.4883719637336022, 0.0010334286519813026)	(36, 0.17245817245817247, 0.31451535445633805)	(36, 0.06332046332046333, 0.7137061606427083)	(35, 0.0792717086834734, 0.6507941214999843)	(35, 0.2582633053221289, 0.13414308765138724)	(43, 0.5023425946746665, 0.0005978898938226508)	(43, 0.4341847997895057, 0.0036253272272321695)	(42, 0.5478065218763972, 0.00017331846868810173)	(42, 0.28456744415459334, 0.06777188851836029)	(36, 0.4231660231660232, 0.010126713786762201)	(36, 0.275933075933076, 0.1033191849236886)	(35, 0.33053221288515405, 0.05246021337753999)	(35, -0.07338935574229692, 0.6752344559172725)	(31, 0.3353160617907768, 0.0651778399119789)	(41, 0.42891986062717774, 0.005139472559964227)	(44, 0.3235491034109905, 0.03216177138913241)	(44, 0.06854775404941929, 0.6583986415659908)	(44, 0.10775573494127741, 0.4862879830940532)	(44, -0.2266384778012685, 0.13903400334005628)	(44, 0.02635658914728682, 0.8651468480742636)	(43, 0.19631531259438237, 0.20705248128137965)	(43, 0.16354575656901238, 0.29467747378660497)	(43, 0.08909694956206585, 0.5699238739474342)	(43, 0.017896922901295877, 0.9093100903272746)	(42, 0.13556437889960296, 0.39199473565303233)	(42, 0.040761750539028425, 0.7977187136452496)	(43, 0.36466687152526184, 0.0162053536419986)	(43, 0.33217479635827823, 0.029537178589682175)	(43, 0.33565069277149046, 0.02777671296605496)	(43, 0.2944848152793624, 0.055249249166934876)
MGYA00143569	(32, -0.07955274527041788, 0.6651593615233204)	(32, -0.28005865102639294, 0.12054905829006311)	(32, 0.17045454545454544, 0.3509623826639746)	(32, 0.5799766896988856, 0.0005029341729389616)	(32, 0.17485337243401758, 0.33848234127694965)	(32, 0.019061583577712607, 0.917528243886593)	(32, 0.0656158357771261, 0.7212442330956677)	(32, 0.08321877039808691, 0.6506827977765517)	(32, 0.19318181818181815, 0.28944380225339217)	(32, 0.15159013902911425, 0.4075526816051883)	(32, 0.5300586510263929, 0.0018067016103402503)	(32, 0.5579178885630498, 0.0009071034018859208)	(32, 0.6601906158357771, 3.9340596441679154e-05)	(32, 0.3836495296105637, 0.0301877246797695)	(32, 0.49440490437505297, 0.0040238048970596615)	(32, 0.29085616422462873, 0.10630966899560165)	(32, 0.6571350041346731, 4.3946581497551766e-05)	(32, 0.49591556205482756, 0.0038962086690122752)	(32, 0.6252405855239526, 0.0001302023561702886)	(32, 0.6806258149709404, 1.8148529586647162e-05)	(27, 0.33577533577533575, 0.08684161173999888)	(27, 0.1794871794871795, 0.3703504228621993)	(25, 0.36153846153846153, 0.07577072639956048)	(25, 0.3723076923076923, 0.06683818554298158)	(32, 0.6257331378299119, 0.00012815286965270524)	(32, 0.5172287390029325, 0.002434085664876691)	(32, 0.5765916936737631, 0.0005520721011150908)	(32, 0.4056138195076966, 0.021266883535761963)	(27, 0.45238095238095233, 0.017826279116137156)	(27, 0.09462759462759461, 0.6387203234110184)	(25, 0.4646153846153846, 0.019287095935427063)	(25, 0.20076923076923076, 0.3358992064225955)	(23, 0.1442687747035573, 0.5113391540131089)	(29, 0.22955665024630537, 0.23095540753826094)	(32, 0.25439882697947214, 0.15999684254694768)	(32, 0.26566282218794585, 0.1416752631904794)	(32, -0.04215928896819381, 0.8187895402377516)	(32, -0.24046920821114368, 0.18492927279528834)	(32, 0.20601173020527858, 0.2579713616391822)	(32, 0.17631964809384162, 0.3343831967014509)	(32, 0.00659824046920821, 0.9714094739442114)	(32, 0.08504398826979472, 0.6435212500975562)	(32, 0.10558152367686796, 0.5652181614552478)	(32, 0.22800586510263926, 0.20944578739468878)	(32, 0.08981761562789116, 0.624940401020047)	(32, 0.532624633431085, 0.0016997524863923933)	(32, 0.5509530791788856, 0.0010836793497728992)	(32, 0.6535923753665689, 4.9889192123785695e-05)	(32, 0.3642195964339178, 0.040427044841305)
MGYA00143570	(25, 0.11463743239564345, 0.5853090219521841)	(25, -0.2169230769230769, 0.2976182551465212)	(25, 0.16615384615384618, 0.42732483267123456)	(25, 0.5208018509003539, 0.007601673579920134)	(25, 0.16461538461538464, 0.4316769999679242)	(25, -0.023846153846153843, 0.9099177127623183)	(25, -0.05461538461538461, 0.795411725102699)	(25, -0.07461538461538461, 0.722985560826711)	(25, 0.09461538461538462, 0.6528051126847747)	(25, -0.05307692307692308, 0.8010601829120341)	(25, 0.4469230769230769, 0.025103582497618553)	(25, 0.4753846153846154, 0.016320582719677446)	(25, 0.5192307692307693, 0.007818731704458782)	(25, 0.3130769230769231, 0.12754687047443294)	(25, 0.29846153846153844, 0.14728786599281385)	(25, 0.16737207856842007, 0.42389555726748096)	(25, 0.46307692307692305, 0.01974462362857622)	(25, 0.35655217838339415, 0.08020196069697426)	(25, 0.48615384615384616, 0.013738670501970229)	(25, 0.40069563670872543, 0.04714738198075261)	(22, 0.2749858836815359, 0.21550907797170593)	(22, 0.042348955392433656, 0.8515642629643547)	(21, 0.17272727272727273, 0.454024361012887)	(21, 0.15194805194805194, 0.5108526218124549)	(25, 0.5661538461538461, 0.003176339740632263)	(25, 0.4216195500188766, 0.03580160636212578)	(25, 0.5053846153846154, 0.009965259123424906)	(25, 0.39076923076923076, 0.05343258614268807)	(22, 0.4703557312252965, 0.027168310320796737)	(22, 0.18351214003387917, 0.413653233707415)	(21, 0.40649350649350646, 0.0674581843118006)	(21, 0.2155844155844156, 0.34796751366229983)	(21, 0.2558441558441559, 0.2629729422417229)	(23, 0.19718310461122787, 0.3671522310917874)	(25, 0.51, 0.009201208926110364)	(25, 0.06052275326688023, 0.7738179618878934)	(25, 0.12194653043429185, 0.5614488464000235)	(25, -0.1946153846153846, 0.35122536711204)	(25, 0.14692307692307693, 0.4834131669786844)	(25, 0.15615384615384614, 0.4560374306078927)	(25, -0.03846153846153846, 0.8551673034402157)	(25, -0.05846153846153846, 0.7813348550958149)	(25, -0.08461538461538462, 0.6875813739255663)	(25, 0.11923076923076922, 0.5702629145851892)	(25, -0.15307692307692308, 0.4650710581407873)	(25, 0.45461538461538464, 0.022421583784638998)	(25, 0.4746153846153846, 0.01651925246500725)	(25, 0.5453846153846154, 0.004807865215026952)	(25, 0.3130769230769231, 0.12754687047443294)
MGYA00143571	(23, -0.06325673531387761, 0.7743129958579876)	(23, -0.34683794466403167, 0.10493057615386274)	(23, 0.3784584980237154, 0.07495820299718052)	(23, 0.31240735403553316, 0.14669137696764914)	(23, 0.3942687747035573, 0.06265524525291534)	(23, 0.18774703557312253, 0.3909714729657896)	(23, 0.23320158102766803, 0.28422379213701826)	(23, 0.3112648221343874, 0.14825337031304386)	(23, 0.4011857707509882, 0.05778679831730352)	(23, 0.21200890195041794, 0.33146962859496554)	(23, 0.16798418972332016, 0.44357751168209536)	(23, 0.1660079051383399, 0.44903554910772214)	(23, 0.2648221343873518, 0.22202345504609294)	(23, -0.01383399209486166, 0.9500465072482793)	(23, 0.022727272727272724, 0.9180179452970288)	(23, 0.017301040176018453, 0.9375486018004795)	(23, 0.3843873517786562, 0.07014733357876941)	(23, 0.24362526439482043, 0.2626234556471326)	(23, 0.3721275132136706, 0.08036651380276763)	(23, 0.31714709061956947, 0.1403360076630973)	(22, 0.3788819875776398, 0.08205437428657275)	(22, 0.16996047430830044, 0.449541664364542)	(20, 0.31127819548872177, 0.1815757703703732)	(20, 0.20751879699248119, 0.37999323699324683)	(23, 0.2648221343873518, 0.22202345504609294)	(23, -0.01383399209486166, 0.9500465072482793)	(23, 0.1660079051383399, 0.44903554910772214)	(23, -0.05928853754940712, 0.7881470963838244)	(22, 0.21964991530208924, 0.32601325111651913)	(22, -0.28514963297572, 0.1983372302613969)	(20, 0.27368421052631575, 0.24296636906130623)	(20, 0.08571428571428572, 0.7193660879190987)	(20, 0.1518796992481203, 0.5226819111403139)	(21, 0.13766233766233765, 0.5518008406047312)	(23, 0.18675889328063244, 0.3935150100784959)	(23, 0.04652421051992354, 0.8330486395734015)	(23, -0.12206573142599822, 0.5790024259873949)	(23, -0.3300395256916996, 0.1240459410326453)	(23, 0.36462450592885376, 0.08715015516609212)	(23, 0.38142292490118584, 0.07252253296442937)	(23, 0.16996047430830039, 0.43815478677848074)	(23, 0.1808300395256917, 0.4089699610784203)	(23, 0.2341897233201581, 0.28212973010464826)	(23, 0.37747035573122534, 0.07578368452069197)	(23, 0.12700766387239487, 0.5636108871762693)	(23, 0.20355731225296442, 0.351547972328356)	(23, 0.1818181818181818, 0.4063711723526793)	(23, 0.3201581027667984, 0.13640197751758237)	(23, -0.007905138339920948, 0.9714434970216934)
MGYA00143572	(35, 0.09356397529772947, 0.5929235180429506)	(35, -0.36022408963585434, 0.03353132336219757)	(35, 0.06274509803921569, 0.7202856980389432)	(35, 0.6187075464740247, 7.443064972960697e-05)	(35, -0.07198879551820728, 0.6811032166227683)	(35, -0.2215686274509804, 0.20083316090431858)	(35, -0.17815126050420171, 0.30588246006242953)	(35, -0.16094691291110394, 0.35567610519016835)	(35, -0.0350140056022409, 0.8417279397563098)	(35, -0.33323995284205077, 0.05044208338213532)	(35, 0.3979270266779183, 0.017914912660432363)	(35, 0.44218782936367046, 0.00782154083416141)	(35, 0.5435954912133054, 0.0007384284919583627)	(35, 0.4978985905724955, 0.0023377913757142025)	(35, 0.37589357512799293, 0.02605585529067416)	(35, 0.42471467618741054, 0.010988149188896746)	(35, 0.4511836435915281, 0.006520877147554627)	(35, 0.3298705745583811, 0.05296300052994425)	(35, 0.473109243697479, 0.004100615864854884)	(35, 0.47828265279074456, 0.0036592274451419443)	(29, 0.0167487684729064, 0.9312809622118853)	(29, -0.10985221674876844, 0.5705293768306984)	(28, -0.007662835249042145, 0.9691298069484062)	(28, 0.07608100711548987, 0.7003954330555313)	(35, 0.6766580309331304, 8.09298698974982e-06)	(35, 0.6047065474649571, 0.00011928845675302504)	(35, 0.6329363852639881, 4.5005950167103465e-05)	(35, 0.5760337784399892, 0.00029341282561631083)	(29, 0.5059113300492609, 0.005111555806593828)	(29, 0.3458128078817733, 0.06613593742132956)	(28, 0.43021346469622335, 0.022305136015239656)	(28, 0.3519430760810071, 0.06625933657358649)	(25, 0.2884615384615385, 0.16199254927892695)	(33, 0.39411666938598966, 0.023239869000320507)	(35, 0.36498599439775914, 0.031094599494301333)	(35, 0.08414636071623355, 0.6308071426257269)	(35, 0.1533720852560086, 0.3790601721646627)	(35, -0.3058823529411765, 0.07393551482616456)	(35, 0.02521008403361345, 0.885697102187314)	(35, -0.09103641456582634, 0.6029931184587567)	(35, -0.2473389355742297, 0.15200007622033612)	(35, -0.16526610644257703, 0.3427401697549691)	(35, -0.1610869885533242, 0.35525203072640166)	(35, -0.017927170868347338, 0.9185861197290208)	(35, -0.3754027211503556, 0.026267145950193665)	(35, 0.3832201143930955, 0.023065053833670347)	(35, 0.43056236536709636, 0.009825376756819987)	(35, 0.5286084472659146, 0.0010969964356521698)	(35, 0.48444944462568634, 0.0031873889368952265)
MGYA00143573	(43, -0.16567868711157452, 0.2883385517397489)	(43, -0.4710057384475989, 0.001433601760588807)	(43, 0.05632739353669586, 0.7197713387282524)	(42, 0.5763447355502611, 6.485763838934442e-05)	(42, 0.14237095859330687, 0.36843004570030624)	(42, 0.09164573373308484, 0.5637873811358913)	(42, -0.12908192204845637, 0.41523412067345833)	(42, -0.14329132684619048, 0.36531016463272226)	(41, -0.06097560975609757, 0.7049011351144949)	(41, -0.047739350298756096, 0.766927132113483)	(42, 0.4114022924469228, 0.00679472191448334)	(42, 0.39080379406696647, 0.010499487446723417)	(42, 0.5361286330310676, 0.0002527385856413816)	(42, 0.535319239792621, 0.00025930190576842145)	(41, 0.5002404957562431, 0.0008667773804976803)	(41, 0.4214308122059842, 0.00606713879799422)	(42, 0.3980389776777145, 0.009038413127522316)	(42, 0.2959599790071465, 0.057036049418361115)	(41, 0.48172829872777806, 0.0014277929614760886)	(41, 0.5475915773658738, 0.0002109958188265774)	(34, 0.08113063407181054, 0.64829848998344)	(34, -0.025821237585943468, 0.8847466462873695)	(33, -0.003008021390374332, 0.986744959233409)	(33, 0.2252673796791444, 0.20751023027697468)	(42, 0.6001948287797507, 2.651694446345268e-05)	(42, 0.5437516993606578, 0.00019788443443174227)	(41, 0.6562275913984061, 3.188801628574185e-06)	(41, 0.3835118973394568, 0.013316430979783307)	(34, 0.42276546982429325, 0.012739894963497738)	(34, 0.2568372803666921, 0.14256238926334952)	(33, 0.30782085561497324, 0.08138417704348484)	(33, 0.013368983957219253, 0.941136987858924)	(29, 0.3773399014778324, 0.04359657188091657)	(41, 0.5188153310104531, 0.0005102882636252884)	(43, 0.4129573001017658, 0.005920202875879606)	(43, 0.014712247158412493, 0.9253976666598767)	(43, -0.10617330632583125, 0.4980072935256581)	(43, -0.458622772576261, 0.001981090557115711)	(43, 0.004228329809725159, 0.9785314604305075)	(42, 0.1642492504659266, 0.2986127017370767)	(42, 0.10963455149501662, 0.48946583356433104)	(42, -0.044485860140993434, 0.77967755253124)	(42, -0.06256838479935466, 0.6938479855260755)	(41, 0.04041811846689897, 0.8018905427033989)	(41, -0.02839968649159578, 0.8600908849458675)	(42, 0.4405970145602467, 0.003497603908867852)	(42, 0.4159436936645509, 0.006150783613746037)	(42, 0.5152057488498523, 0.0004804963767206696)	(42, 0.5114623568914491, 0.0005367080132795417)
MGYA00143574	(44, 0.05534600644641431, 0.7212200559444253)	(44, -0.3128964059196617, 0.038638644351433375)	(43, 0.20250679553005133, 0.1928010757551981)	(42, 0.4548410272994663, 0.0024758887229630855)	(42, 0.07284660886475974, 0.6466201108539369)	(42, -0.03557248197066688, 0.8230300734646059)	(42, -0.04821327283040273, 0.7617339838186898)	(42, -0.10891410084384531, 0.49234148166126734)	(41, 0.07665505226480837, 0.6338217571863698)	(41, -0.1401690048005448, 0.38206921609683964)	(42, 0.41318641435384806, 0.006535116368364628)	(42, 0.4464359589829115, 0.003041120136224951)	(42, 0.47157585858049594, 0.001618525805177457)	(42, 0.34665511480886413, 0.024510717589066935)	(41, 0.4136008546615801, 0.007188610890307897)	(41, 0.2874719999156986, 0.06838252714562837)	(42, 0.42666126558247436, 0.004836689232453976)	(42, 0.3040024329869195, 0.05031157456002253)	(41, 0.4805087334145432, 0.0014740927357592265)	(41, 0.47410521343421796, 0.00173968284159397)	(34, 0.17616501145912908, 0.3189538882588585)	(34, 0.04415584415584415, 0.8041646481552591)	(33, 0.11129679144385027, 0.5374856772874539)	(33, 0.1557486631016043, 0.38675963954641723)	(42, 0.47676603140064244, 0.0014124061015016595)	(42, 0.43492026303821146, 0.00399778715052419)	(41, 0.5396689060613786, 0.0002712224589138942)	(41, 0.41900626212132247, 0.00639698522557912)	(34, 0.3451489686783804, 0.04558892307389259)	(34, 0.10710466004583649, 0.5465747568602333)	(33, 0.18716577540106952, 0.2969572614974286)	(33, 0.005681818181818182, 0.9749655121615297)	(29, 0.07242271270600763, 0.7088926354283515)	(41, 0.36114982578397214, 0.020347240298975413)	(44, 0.2205151698046154, 0.1503212801044385)	(44, 0.2234003469648024, 0.14492187537508247)	(44, 0.14474567036240582, 0.34853073100428233)	(44, -0.2600422832980972, 0.0882440100573571)	(43, 0.19405013591060102, 0.21244577526583647)	(42, 0.09796612916295276, 0.5370893297925794)	(42, -0.011101207357588527, 0.9443727820269773)	(42, -0.023417875374767038, 0.8829700677783922)	(42, -0.08476499217459985, 0.5935326369428717)	(41, 0.11062717770034845, 0.4910930190150835)	(41, -0.1674361884565862, 0.295390891614734)	(42, 0.42243140968973397, 0.005322802174263935)	(42, 0.4534102537099833, 0.002565021954973737)	(42, 0.4759550668974945, 0.0014429929306290288)	(42, 0.329695630025378, 0.03298973883516891)
MGYA00143577	(40, -0.031056483939559572, 0.8491243732657237)	(40, -0.501125703564728, 0.0009885383922770953)	(39, 0.016599190283400813, 0.9201093193161122)	(38, 0.6054635137288698, 5.637544472130366e-05)	(38, 0.24915198599409127, 0.13143364483693015)	(38, 0.19050224313382208, 0.2519460884178458)	(38, 0.23492723492723494, 0.15567432037947224)	(38, 0.15801280321293004, 0.34338993734445167)	(38, 0.34303534303534305, 0.034994603326647375)	(38, 0.1344859661694536, 0.42081955582889174)	(38, 0.4768835155138152, 0.002469194481556386)	(38, 0.4812606014753922, 0.002221777156185046)	(38, 0.5182469778507179, 0.0008593712091514256)	(38, 0.32603700025898147, 0.04575480635519606)	(38, 0.40024078883756137, 0.012778114521129829)	(38, 0.17145675632900725, 0.30335261860456547)	(38, 0.5279859941152268, 0.0006570922562941215)	(38, 0.42387753343807505, 0.008001457590851172)	(38, 0.5522486048801838, 0.0003247203193093988)	(38, 0.5377034885962453, 0.0004986439620986308)	(34, 0.3729564553093964, 0.029824606778968712)	(34, 0.19877769289533992, 0.25974216232538805)	(33, 0.32486631016042783, 0.06508857195672847)	(33, 0.34592245989304815, 0.04862027000425848)	(38, 0.6066641142745736, 5.399473534552615e-05)	(38, 0.5318159443316067, 0.0005899635023265193)	(38, 0.6156287769240587, 3.890459042770904e-05)	(38, 0.24351538287218322, 0.14067943167216762)	(34, 0.3433155080213904, 0.04682705103325169)	(34, 0.13827349121466767, 0.4354700621043215)	(33, 0.27139037433155083, 0.12657681309236102)	(33, -0.07252673796791445, 0.6883475263707606)	(31, 0.27903225806451615, 0.1284814393844876)	(37, 0.4221445090694654, 0.009252255643072275)	(40, 0.23650265047829439, 0.14175719723279517)	(40, 0.18769750212382436, 0.24612870123128358)	(40, -0.023362732631269888, 0.886216841569379)	(40, -0.49099437148217645, 0.001295749682287677)	(39, 0.012753036437246963, 0.938580176292017)	(38, 0.28591749644381226, 0.08182895972623294)	(38, 0.22726775358354304, 0.16999913912137793)	(38, 0.26622168727431883, 0.10618366597926214)	(38, 0.18077365021313052, 0.2774271719001175)	(38, 0.3846153846153846, 0.01711382990691537)	(38, 0.10362751014033571, 0.5358280397763717)	(38, 0.5285331298604239, 0.0006471042769801876)	(38, 0.5272200040719508, 0.0006713058646342772)	(38, 0.5631121089568822, 0.0002326523420286271)	(38, 0.3428915481072135, 0.03507606112893227)
MGYA00143578	(30, 0.11881188192332155, 0.5317552126826952)	(30, -0.38242491657397104, 0.03701037049542426)	(30, 0.10166852057842046, 0.5929347347453278)	(30, 0.5372109921206656, 0.002205041152351273)	(30, 0.011790878754171301, 0.9506909245170636)	(30, -0.23025583982202447, 0.2209128441406057)	(30, -0.16840934371523916, 0.3736813316493395)	(30, -0.07987540376492966, 0.6747943071957623)	(30, -0.009566184649610678, 0.9599862888364576)	(30, -0.11234705228031144, 0.5544673067635923)	(30, 0.3939933259176863, 0.03121728400528303)	(30, 0.3837597330367074, 0.036300801908169755)	(30, 0.5434927697441602, 0.0019095471435392854)	(30, 0.37352614015572855, 0.04203078572376566)	(30, 0.48764749990427264, 0.0062671940789499414)	(30, 0.3260944645514083, 0.07864011055565456)	(30, 0.5233644989384181, 0.002999184053800109)	(30, 0.3880849112884676, 0.03407652947474796)	(30, 0.5417130144605116, 0.001989556324150125)	(30, 0.5212185840096798, 0.0031420302119147788)	(25, 0.16461538461538464, 0.4316769999679242)	(25, 0.006923076923076924, 0.9737994035133074)	(24, 0.2052173913043478, 0.3360608896745527)	(24, 0.15478260869565216, 0.4701917070737499)	(30, 0.6066740823136819, 0.00037920543422414766)	(30, 0.5297585971150349, 0.0026062207754984834)	(30, 0.5806811169558408, 0.0007672799001663202)	(30, 0.46450037987230347, 0.009710829285764753)	(25, 0.4915384615384616, 0.012579821788806884)	(25, 0.23615384615384616, 0.2557538899173098)	(24, 0.4391304347826086, 0.0318036265324316)	(24, 0.27304347826086955, 0.1967307228902543)	(23, 0.11067193675889328, 0.6151653144002207)	(28, 0.2468865494585792, 0.2053146190817861)	(30, 0.40333704115684094, 0.027095113475435983)	(30, -0.06935169757715365, 0.7157436049710639)	(30, 0.14551118123193318, 0.44294534418390696)	(30, -0.3543937708565072, 0.05466820926126201)	(30, 0.08298109010011123, 0.662875401950145)	(30, -0.015350389321468297, 0.9358320204669301)	(30, -0.25383759733036704, 0.17588302295377553)	(30, -0.17908787541713014, 0.3436845513066831)	(30, -0.11502948118793493, 0.5449892349121812)	(30, -0.010901001112347052, 0.9544083764218502)	(30, -0.18665183537263624, 0.3233444401582556)	(30, 0.37664071190211346, 0.04021518500185497)	(30, 0.36952169076751945, 0.04446079424635283)	(30, 0.5523915461624027, 0.0015499626772872111)	(30, 0.37708565072302563, 0.03996102483603281)
MGYA00143579	(37, 0.04599881478680066, 0.7868990969483254)	(37, -0.439307728781413, 0.006521634019054518)	(37, 0.2375533428165007, 0.15685036978652)	(36, 0.5196781813710017, 0.001161184712874732)	(36, 0.03835263835263836, 0.8242545635746612)	(36, -0.010810810810810811, 0.950103020518532)	(36, -0.12767052767052767, 0.45806702212430417)	(36, -0.16976639458540388, 0.32224275252774226)	(35, -0.04901960784313727, 0.7797538500832571)	(35, -0.1348928434581315, 0.43976184421308806)	(36, 0.2721421305442187, 0.1083401712614642)	(36, 0.25386200635439893, 0.13517176016507018)	(36, 0.3635427514933177, 0.029297461227964318)	(36, 0.40566653612839537, 0.014101264604405733)	(35, 0.2933594959647736, 0.08719764681042458)	(35, 0.3191535043239564, 0.06165454285215028)	(36, 0.3763433948201068, 0.023681189073566512)	(36, 0.2508219549828204, 0.1400716742604645)	(35, 0.43557422969187676, 0.008913641450753677)	(35, 0.5025279378367428, 0.0020950738876646916)	(31, 0.027419354838709678, 0.8835912919236291)	(31, -0.06048387096774194, 0.7465308117000464)	(30, -0.09588431590656285, 0.6142415327888048)	(30, 0.04872080088987764, 0.7982076547859289)	(36, 0.5777549110134595, 0.0002243916908772383)	(36, 0.5223996053682306, 0.0010820454768511996)	(35, 0.6461193865279542, 2.7599421569009994e-05)	(35, 0.46455591624603126, 0.00493157046436011)	(31, 0.44516129032258067, 0.012091390847470126)	(31, 0.31774193548387103, 0.0815303975486866)	(30, 0.3290322580645161, 0.0758291273097093)	(30, 0.13147942157953282, 0.4885868432099095)	(27, 0.31807081807081805, 0.1059112914684837)	(35, 0.4431372549019608, 0.0076745607588778525)	(37, 0.3587220680831796, 0.02923731730445021)	(37, 0.027820744203732862, 0.870164012216918)	(37, 0.14131594645841852, 0.40411946989978065)	(37, -0.37980085348506404, 0.02041764693282405)	(37, 0.20222854433380746, 0.2300080671977646)	(36, 0.043243243243243246, 0.8022627793972891)	(36, -0.01595881595881596, 0.926396634670671)	(36, -0.05276705276705277, 0.7598773488034517)	(36, -0.0940858487050267, 0.585199599381665)	(35, 0.04565826330532213, 0.7945215317270947)	(35, -0.1496007858912611, 0.39103085358767564)	(36, 0.28784758935519067, 0.08868491118141512)	(36, 0.25695160480901635, 0.13032276444293775)	(36, 0.33908343039426303, 0.04306513425912521)	(36, 0.3675467600350604, 0.02743395272454193)
MGYA00143580	(37, 0.3737774886537558, 0.02267503360846978)	(37, -0.2287814129919393, 0.173197012753873)	(37, 0.09720246562351824, 0.5671024470227906)	(37, 0.6058992302155504, 7.06677140092484e-05)	(37, -0.007112375533428163, 0.9666752989327565)	(37, -0.13442389758179232, 0.4276530795318515)	(37, -0.061877667140825036, 0.7159942506253532)	(37, 0.008535862537756823, 0.96001051589704)	(36, -0.009009009009009009, 0.9584112663742996)	(36, -0.14299504502227725, 0.4054208024709388)	(37, 0.4794878010082447, 0.0026751324639850225)	(37, 0.5492056118373365, 0.0004311272251931533)	(37, 0.5776618611553332, 0.0001813100758760919)	(37, 0.4706441344784944, 0.00328481823625543)	(36, 0.4806705022042574, 0.003004014322141927)	(36, 0.3880299418209214, 0.019362629694533603)	(37, 0.5894487296906518, 0.00012365990902856876)	(37, 0.5450128604796451, 0.00048665921249621156)	(36, 0.6036036036036037, 9.728688942462503e-05)	(36, 0.5728859613120718, 0.00026062351638906224)	(30, 0.13103448275862067, 0.49007218485927995)	(30, 0.12791991101223582, 0.500533515228615)	(29, 0.09802955665024629, 0.6129229431611378)	(29, 0.034482758620689655, 0.8590531294076332)	(37, 0.6554422759578575, 1.0688255484633713e-05)	(37, 0.6115722249259461, 5.784537975796068e-05)	(36, 0.650000539709993, 1.78338696984391e-05)	(36, 0.5515468497142685, 0.0004889800905322779)	(30, 0.49543937708565067, 0.0053716199486801754)	(30, 0.34015572858731924, 0.06588236359826605)	(29, 0.4541871921182265, 0.013323355177778431)	(29, 0.29999999999999993, 0.11384284390394704)	(26, 0.14190460115073894, 0.4892513310506357)	(33, 0.30600819025532733, 0.0832871515351868)	(37, 0.5120910384068278, 0.0011953382984805005)	(37, 0.18348478919395478, 0.27701525275992334)	(37, 0.4176397375601591, 0.0101127260209533)	(37, -0.1427216690374585, 0.39941226086511805)	(37, 0.06069227121858701, 0.7212154532157093)	(37, -0.04978662873399715, 0.7698069049009875)	(37, -0.16382171645329538, 0.33261851240126517)	(37, -0.06377430061640588, 0.7076667713333495)	(37, -0.003793716683447477, 0.9822211805499894)	(36, -0.021621621621621623, 0.9003922796549392)	(36, -0.16551901701048474, 0.33467421576537304)	(37, 0.42660660435896747, 0.008462310048622359)	(37, 0.4984586338869091, 0.0016902691077429672)	(37, 0.5086554565591912, 0.0013061620179356068)	(37, 0.39710598846622963, 0.014949375826008955)
MGYA00143582	(35, 0.21350519190559458, 0.218135600723347)	(35, -0.5005602240896359, 0.002195408275608922)	(35, 0.07955182072829133, 0.6496389300336365)	(34, 0.808992541202929, 7.035698695733176e-09)	(34, 0.14041252864782275, 0.42833153157828885)	(34, 0.03284950343773873, 0.8536770092315364)	(34, 0.0022918258212375857, 0.9897365616187187)	(34, 0.09488883823246659, 0.5934773249120933)	(34, 0.14927425515660808, 0.39945801589033514)	(34, 0.016962102887531205, 0.9241461000237691)	(34, 0.6148555995633542, 0.00010921497994072887)	(34, 0.5913189944595123, 0.0002307497651936557)	(34, 0.6457282893748874, 3.7208420807833024e-05)	(34, 0.6396026334070758, 4.6504199761524495e-05)	(34, 0.5636087274058048, 0.0005186172731571179)	(34, 0.46318542262969825, 0.005803857215200138)	(34, 0.6257640659859486, 7.563897011365107e-05)	(34, 0.5602148869575979, 0.0005699263101517712)	(34, 0.653475935828877, 2.7865173992303385e-05)	(34, 0.7028662551081516, 3.572353862458976e-06)	(29, 0.24433497536945803, 0.20147109367017868)	(29, 0.2113300492610837, 0.27112534890123885)	(29, 0.2753694581280787, 0.1482318337004592)	(29, 0.3344827586206896, 0.07614647692065203)	(34, 0.8425798956979299, 4.1216050547417465e-10)	(34, 0.7640226552864052, 1.4593467989616175e-07)	(34, 0.7978595603916141, 1.5979536578041666e-08)	(34, 0.4547401940599195, 0.006893092136742521)	(29, 0.5044334975369457, 0.005264220242374659)	(29, 0.3763546798029556, 0.0441931128623803)	(29, 0.4576354679802954, 0.012553701393012238)	(29, 0.03201970443349753, 0.8690316783943014)	(25, 0.33, 0.10717356052084384)	(33, 0.4425133689839572, 0.00991710222982705)	(35, 0.43781512605042017, 0.008529908820619376)	(35, 0.2263665833672441, 0.19100341242193786)	(35, 0.24712805677261732, 0.1523609581827479)	(35, -0.4498599439775911, 0.006699757671739161)	(35, 0.07450980392156864, 0.6705529481228938)	(34, 0.15660809778456838, 0.37643006864050244)	(34, 0.045072574484339184, 0.8001800507611982)	(34, 0.04201680672268907, 0.8134807428465688)	(34, 0.13094965276203518, 0.4604000164565617)	(34, 0.2030557677616501, 0.24941581103609717)	(34, 0.000916870426353038, 0.9958939066753454)	(34, 0.6273880776056597, 7.152842000951246e-05)	(34, 0.5980437387748957, 0.00018745858303099706)	(34, 0.6240257054479681, 8.027324700905462e-05)	(34, 0.6284405506342533, 6.89729644858181e-05)
[truncated: 22,339 more rows]
[truncated: 87 more columns]
