# Supplementary material for: A social niche breadth score reveals niche range strategies of generalists and specialists
Source: Nat Ecol Evol. 2023 Apr 3;7(5):768–81. doi: 10.1038/s41559-023-02027-7 (PMC10172124; doi:10.1038/s41559-023-02027-7)
Supplement: Supplementary file 10 — Supporting data of figures that plot ρ within families between SNB and features. The first value is the number of genera that the correlation is based on; the second value is ρ; and the third value is the significance. [file 41559_2023_2027_MOESM10_ESM.zip]

Archive with 1 entries (1 files):
- 2023-02-01.Supplementary_Data_File_7.source_data_of_correlation_figures.families.txt
