# Supplementary material for: A social niche breadth score reveals niche range strategies of generalists and specialists
Source: Nat Ecol Evol. 2023 Apr 3;7(5):768–81. doi: 10.1038/s41559-023-02027-7 (PMC10172124; doi:10.1038/s41559-023-02027-7)
Supplement: Supplementary file 10 — Supporting data of figures that plot ρ within families between SNB and features. The first value is the number of genera that the correlation is based on; the second value is ρ; and the third value is the significance. [file 41559_2023_2027_MOESM10_ESM.zip › 2023-02-01.Supplementary_Data_File_7.source_data_of_correlation_figures.families.txt]

family	[PATRIC] n_species	[PATRIC] mean(corrected_length)	[PATRIC] mean(corrected_cds)	[PATRIC] [subsystem_names] mean number of functions	[PATRIC] [subsystem_subclasses] mean number of functions	[PATRIC] [GOs] mean number of functions	[PATRIC] [pathways] mean number of functions	[PATRIC] std(corrected_length)	[PATRIC] std(corrected_cds)	[PATRIC] [subsystem_names] std number of functions	[PATRIC] [subsystem_subclasses] std number of functions	[PATRIC] [GOs] std number of functions	[PATRIC] [pathways] std number of functions	[PATRIC] [subsystem_names] [all] total pan genome size	[PATRIC] [subsystem_subclasses] [all] total pan genome size	[PATRIC] [GOs] [all] total pan genome size	[PATRIC] [pathways] [all] total pan genome size	[PATRIC] [subsystem_names] [3] total pan genome size	[PATRIC] [subsystem_subclasses] [3] total pan genome size	[PATRIC] [GOs] [3] total pan genome size	[PATRIC] [pathways] [3] total pan genome size	[PATRIC] [subsystem_names] [all] pan genome openness score	[PATRIC] [subsystem_subclasses] [all] pan genome openness score	[PATRIC] [GOs] [all] pan genome openness score	[PATRIC] [pathways] [all] pan genome openness score	[PATRIC] [subsystem_names] [3] pan genome openness score	[PATRIC] [subsystem_subclasses] [3] pan genome openness score	[PATRIC] [GOs] [3] pan genome openness score	[PATRIC] [pathways] [3] pan genome openness score	[TimeTree] LCA	[TimeTree] FCA
super kingdom.Archaea;phylum.Euryarchaeota;class.Halobacteria;order.Halobacteriales;family.Haloarculaceae	(8, -0.08593000782454137, 0.8396726087411549)	(8, 0.5476190476190477, 0.1600256425388966)	(8, 0.5476190476190477, 0.1600256425388966)	(8, 0.261904761904762, 0.530922861565801)	(8, 0.023952525238265177, 0.9551061898789129)	(7, 0.5357142857142858, 0.21521745567801273)	(7, 0.3571428571428572, 0.4316113520383278)	(8, -0.03592878785739777, 0.932691474909088)	(8, 0.011976262619132589, 0.9775466547038871)	(8, 0.2515015150017844, 0.5479426035598269)	(8, -0.5855400437691199, 0.12724658986372073)	(7, -0.11118739749916519, 0.8124070154613051)	(7, -0.6486749731408026, 0.11499598135612574)	(8, 0.14285714285714288, 0.735764859879812)	(8, 0.242464322484436, 0.5628829267771582)	(7, 0.14285714285714288, 0.7599453002180929)	(7, 0.16216874328520064, 0.7282995630820223)	(6, 0.48571428571428577, 0.3287230320699709)	(6, 0.20291986247835697, 0.6997979681570189)	NA	NA	(8, 0.203596464525254, 0.6286746732890387)	(8, 0.22754898976351917, 0.5878445645010817)	(7, -0.25226248955475655, 0.5852410907160581)	(7, -0.18018749253911182, 0.6990457740939315)	(6, 0.4285714285714286, 0.3965014577259474)	(6, 0.2571428571428572, 0.6227871720116618)	NA	NA	(7, 0.03571428571428572, 0.9394082054712856)	(8, -0.08434347122457898, 0.842604396293089)
super kingdom.Archaea;phylum.Euryarchaeota;class.Halobacteria;order.Halobacteriales;family.Halobacteriaceae	(9, 0.6645225459435355, 0.0508785464318365)	(9, 0.21666666666666667, 0.5755148957119259)	(9, 0.21666666666666667, 0.5755148957119259)	(9, 0.025104822262671692, 0.9488837293174808)	(9, 0.33614632272640715, 0.37645555034030703)	(8, 0.023809523809523815, 0.9553740118158807)	(8, 0.277128548309331, 0.5063754253085382)	(9, 0.5135290850693086, 0.15734719483982745)	(9, 0.4090824914958899, 0.2742693222870175)	(9, 0.5309368506648784, 0.14135083744597077)	(9, 0.3046358979224712, 0.42541344287517513)	(8, 0.6849174907329854, 0.06088579096670362)	(8, 0.48197897496024894, 0.22649256280417968)	(9, 0.54393781569122, 0.130054688990847)	(9, 0.538638634844706, 0.1345920056380874)	(8, 0.523809523809524, 0.18272075053971484)	(8, 0.3233590907165799, 0.4346394485508573)	NA	NA	NA	NA	(9, 0.5831601474515877, 0.09931058689164941)	(9, 0.5309368506648784, 0.14135083744597077)	(8, 0.7356521196761695, 0.03750954117949253)	(8, 0.43124434601706485, 0.28607285351540845)	NA	NA	NA	NA	(5, 0.19999999999999998, 0.747060078104662)	(10, 0.024390697332764166, 0.9466770792643007)
super kingdom.Archaea;phylum.Euryarchaeota;class.Halobacteria;order.Haloferacales;family.Haloferacaceae	(6, 0.7142857142857143, 0.1107871720116617)	(6, -0.2571428571428572, 0.6227871720116618)	(6, -0.08571428571428573, 0.8717434402332361)	(6, 0.2571428571428572, 0.6227871720116618)	(6, 0.7142857142857143, 0.1107871720116617)	(6, -0.3142857142857143, 0.5440932944606414)	(6, 0.08571428571428573, 0.8717434402332361)	(6, 0.5428571428571429, 0.26570262390670557)	(6, 0.3714285714285715, 0.46847813411078715)	(6, 0.2571428571428572, 0.6227871720116618)	(6, 0.942857142857143, 0.004804664723032055)	(6, -0.028571428571428574, 0.9571545189504373)	(6, 0.6571428571428573, 0.15617492711370237)	(6, 0.6571428571428573, 0.15617492711370237)	(6, 0.8406680016960503, 0.0360575728451592)	(6, 0.4285714285714286, 0.3965014577259474)	(6, 0.08571428571428573, 0.8717434402332361)	NA	NA	NA	NA	(6, 0.8857142857142858, 0.01884548104956266)	(6, 0.8857142857142858, 0.01884548104956266)	(6, 0.7142857142857143, 0.1107871720116617)	(6, 0.6, 0.20799999999999982)	NA	NA	NA	NA	(5, 0.7, 0.1881204043741873)	(6, -0.3188740696088466, 0.5379005604702051)
super kingdom.Archaea;phylum.Euryarchaeota;class.Halobacteria;order.Haloferacales;family.Halorubraceae	(8, -0.49803920813282704, 0.2091046769187784)	(8, -0.2380952380952381, 0.5701563208157683)	(8, -0.023809523809523815, 0.9553740118158807)	(8, -0.19047619047619052, 0.6514014957024814)	(8, -0.31716752370827334, 0.44398924163235093)	(6, -0.8285714285714287, 0.04156268221574334)	(6, -0.028571428571428574, 0.9571545189504373)	(8, -0.6088155473182092, 0.10918149231554715)	(8, -0.507346289431841, 0.19935922397700803)	(8, -0.5834482328466173, 0.12894663049115668)	(8, -0.5834482328466173, 0.12894663049115668)	(6, -0.101418510567422, 0.8483938150603566)	(6, -0.101418510567422, 0.8483938150603566)	(8, -0.4047619047619048, 0.3198886412288162)	(8, -0.21957751641341997, 0.6013342104769552)	(6, -0.4285714285714286, 0.3965014577259474)	(6, -0.2, 0.704)	NA	NA	NA	NA	(8, -0.5834482328466173, 0.12894663049115668)	(8, -0.5834482328466173, 0.12894663049115668)	(6, -0.101418510567422, 0.8483938150603566)	(6, -0.101418510567422, 0.8483938150603566)	NA	NA	NA	NA	NA	(5, 0.5642880936468347, 0.32172333582430024)
super kingdom.Archaea;phylum.Euryarchaeota;class.Methanomicrobia;order.Methanomicrobiales;family.Methanomicrobiaceae	NA	NA	NA	NA	NA	NA	NA	NA	NA	NA	NA	NA	NA	NA	NA	NA	NA	NA	NA	NA	NA	NA	NA	NA	NA	NA	NA	NA	NA	NA	(5, 0.7905694150420948, 0.11136715471408384)
super kingdom.Archaea;phylum.Euryarchaeota;class.Methanomicrobia;order.Methanosarcinales;family.Methanosarcinaceae	(6, -0.2571428571428572, 0.6227871720116618)	(6, 0.028571428571428574, 0.9571545189504373)	(6, 0.028571428571428574, 0.9571545189504373)	(6, -0.5428571428571429, 0.26570262390670557)	(6, -0.5428571428571429, 0.26570262390670557)	(5, 0.19999999999999998, 0.747060078104662)	(5, 0.6, 0.28475697986529375)	(6, 0.028571428571428574, 0.9571545189504373)	(6, 0.028571428571428574, 0.9571545189504373)	(6, -0.08571428571428573, 0.8717434402332361)	(6, 0.08571428571428573, 0.8717434402332361)	(5, 0.49999999999999994, 0.39100221895577053)	(5, -0.19999999999999998, 0.747060078104662)	(6, -0.14285714285714288, 0.7871720116618075)	(6, -0.14285714285714288, 0.7871720116618075)	(5, 0.6, 0.28475697986529375)	(5, 0.7999999999999999, 0.10408803866182788)	NA	NA	NA	NA	(6, -0.14285714285714288, 0.7871720116618075)	(6, -0.08571428571428573, 0.8717434402332361)	(5, 0.49999999999999994, 0.39100221895577053)	(5, 0.49999999999999994, 0.39100221895577053)	NA	NA	NA	NA	(5, 0.6, 0.28475697986529375)	(6, -0.8366600265340757, 0.03784096948581305)
super kingdom.Bacteria;phylum.Acidobacteria;class.Acidobacteriia;order.Acidobacteriales;family.Acidobacteriaceae	(9, 0.13176156917368245, 0.7354306858417758)	(9, -0.06666666666666667, 0.8646897846262037)	(9, 0.06666666666666667, 0.8646897846262037)	(9, -0.43333333333333335, 0.2439524358800516)	(9, -0.03390317518104052, 0.930999140566256)	(8, -0.4285714285714286, 0.2894032248467901)	(8, -0.5030030300035688, 0.203876682008432)	(9, 0.13055824196677338, 0.7377780115424399)	(9, 0.13055824196677338, 0.7377780115424399)	(9, -0.026111648393354673, 0.9468360014120911)	(9, 0.25241260113576186, 0.5123137210419286)	(8, 0.4637130167514838, 0.2471378171839996)	(8, 0.600099198148979, 0.11576382999147901)	(9, 0.2333333333333333, 0.5456987782182727)	(9, 0.34901517761108697, 0.35726811709670353)	(8, 0.3571428571428572, 0.38512064355625636)	(8, 0.34156502553198664, 0.4076337385331202)	(5, 0.3, 0.6238376647810728)	(5, 0.3, 0.6238376647810728)	NA	NA	(9, 0.20018930434905252, 0.6055530764445416)	(9, 0.06092717958449424, 0.8762634844157475)	(8, 0.600099198148979, 0.11576382999147901)	(8, 0.3546040716334876, 0.3887514877079521)	(5, 0.6, 0.28475697986529375)	(5, -0.09999999999999999, 0.8728885715695383)	NA	NA	NA	(7, 0.2727723627949905, 0.5539606519328917)
super kingdom.Bacteria;phylum.Actinobacteria;class.Acidimicrobiia;order.Acidimicrobiales;family.Acidimicrobiaceae	NA	NA	NA	NA	NA	NA	NA	NA	NA	NA	NA	NA	NA	NA	NA	NA	NA	NA	NA	NA	NA	NA	NA	NA	NA	NA	NA	NA	NA	NA	(5, 0.6668859288553501, 0.21889398131323168)
super kingdom.Bacteria;phylum.Actinobacteria;class.Actinobacteria;order.Actinomycetales;family.Actinomycetaceae	(8, 0.26671075473287964, 0.5231267001703013)	(8, 0.30952380952380953, 0.4556448907375822)	(8, 0.30952380952380953, 0.4556448907375822)	(8, 0.6428571428571429, 0.08555889101267318)	(8, 0.7380952380952381, 0.03655276105286081)	(7, 0.25, 0.5887244480896833)	(7, 0.14285714285714288, 0.7599453002180929)	(8, -0.2380952380952381, 0.5701563208157683)	(8, -0.1666666666666667, 0.693238811728395)	(8, -0.6190476190476191, 0.1017330374542646)	(8, -0.261904761904762, 0.530922861565801)	(7, -0.14285714285714288, 0.7599453002180929)	(7, 0.10714285714285716, 0.8191508555699912)	(8, 0.2380952380952381, 0.5701563208157683)	(8, 0.28571428571428575, 0.4927262450169573)	(7, -0.10714285714285716, 0.8191508555699912)	(7, 0.28571428571428575, 0.5345092286010406)	(8, 0.523809523809524, 0.18272075053971484)	(8, 0.2380952380952381, 0.5701563208157683)	(7, 0.0, 1.0)	(7, -0.03571428571428572, 0.9394082054712856)	(8, 0.04761904761904763, 0.9108491685195836)	(8, 0.0, 1.0)	(7, 0.1785714285714286, 0.7016579425162729)	(7, -0.03571428571428572, 0.9394082054712856)	(8, -0.4047619047619048, 0.3198886412288162)	(8, -0.523809523809524, 0.18272075053971484)	(7, -0.3214285714285715, 0.4820720382996776)	(7, -0.7142857142857144, 0.07134356146753759)	(6, 0.48571428571428577, 0.3287230320699709)	(8, 0.5576679417142029, 0.15093552952297815)
super kingdom.Bacteria;phylum.Actinobacteria;class.Actinobacteria;order.Bifidobacteriales;family.Bifidobacteriaceae	(5, 0.5642880936468347, 0.32172333582430024)	(5, -0.09999999999999999, 0.8728885715695383)	(5, -0.09999999999999999, 0.8728885715695383)	(5, -0.19999999999999998, 0.747060078104662)	(5, -0.15389675281277312, 0.8048288166080632)	(5, -0.09999999999999999, 0.8728885715695383)	(5, -0.09999999999999999, 0.8728885715695383)	(5, 0.15389675281277312, 0.8048288166080632)	(5, 0.15389675281277312, 0.8048288166080632)	(5, 0.15389675281277312, 0.8048288166080632)	(5, 0.15389675281277312, 0.8048288166080632)	(5, 0.15389675281277312, 0.8048288166080632)	(5, 0.5642880936468347, 0.32172333582430024)	(5, 0.49999999999999994, 0.39100221895577053)	(5, 0.49999999999999994, 0.39100221895577053)	(5, 0.6, 0.28475697986529375)	(5, 0.49999999999999994, 0.39100221895577053)	NA	NA	NA	NA	(5, 0.5642880936468347, 0.32172333582430024)	(5, 0.6668859288553501, 0.21889398131323168)	(5, 0.5642880936468347, 0.32172333582430024)	(5, 0.5642880936468347, 0.32172333582430024)	NA	NA	NA	NA	NA	(5, -0.6324555320336759, 0.2522154963555042)
super kingdom.Bacteria;phylum.Actinobacteria;class.Actinobacteria;order.Micrococcales;family.Intrasporangiaceae	(9, 0.21849510977216466, 0.5722153476081087)	(9, -0.39999999999999997, 0.2861051019083129)	(9, -0.39999999999999997, 0.2861051019083129)	(9, -0.7166666666666667, 0.029818035695845287)	(9, -0.5272012675161055, 0.14469933213386174)	(7, -0.642857142857143, 0.11939237342741094)	(7, -0.8214285714285715, 0.023448808345691505)	(9, 0.4666666666666666, 0.20538635110581185)	(9, 0.6166666666666666, 0.07692880993776309)	(9, 0.3666666666666667, 0.33173980143301507)	(9, 0.35, 0.35581957250178897)	(7, -0.5, 0.25316999510032273)	(7, 0.42857142857142866, 0.337368311085824)	(9, 0.25, 0.5164895523012263)	(9, 0.18488047749952397, 0.633928325636063)	(7, -0.5714285714285715, 0.1802019889115274)	(7, 0.0, 1.0)	(8, -0.023809523809523815, 0.9553740118158807)	(8, -0.2380952380952381, 0.5701563208157683)	(7, -0.642857142857143, 0.11939237342741094)	(7, -0.642857142857143, 0.11939237342741094)	(9, 0.7666666666666667, 0.01594401657897401)	(9, 0.8166666666666667, 0.007224785246358786)	(7, -0.07142857142857144, 0.8790481931481541)	(7, 0.7500000000000002, 0.05218140045705776)	(8, 0.6904761904761906, 0.057990318164572716)	(8, 0.5000000000000001, 0.20703124999999997)	(7, 0.28571428571428575, 0.5345092286010406)	(7, 0.642857142857143, 0.11939237342741094)	(8, 0.04761904761904763, 0.9108491685195836)	(10, 0.23708316203522517, 0.5095614092618308)
super kingdom.Bacteria;phylum.Actinobacteria;class.Actinobacteria;order.Micrococcales;family.Microbacteriaceae	(20, 0.10359334827210959, 0.6638341942440443)	(20, -0.39999999999999997, 0.08055387210850923)	(20, -0.41052631578947363, 0.07218723053142066)	(20, -0.3984962406015037, 0.08180541617403764)	(20, -0.28141467710655477, 0.22937562673566034)	(17, -0.19117647058823534, 0.46232612062451384)	(17, -0.029411764705882353, 0.9107803991169198)	(20, 0.048120300751879695, 0.8403389659546905)	(20, 0.07518796992481201, 0.7527267095067718)	(20, 0.2827067669172932, 0.22715328510473623)	(20, 0.2016554370710072, 0.39389714020438293)	(17, -0.009803921568627453, 0.9702105713958575)	(17, 0.002450980392156863, 0.992551188788469)	(20, 0.028582175770819913, 0.9047867692615532)	(20, 0.011312268664507276, 0.9622472091796339)	(17, 0.10539215686274511, 0.6872658389566565)	(17, -0.040691278894576334, 0.8767753640298588)	(16, -0.22941176470588234, 0.39272049088161975)	(16, -0.23546731908210405, 0.37999498730194725)	(12, 0.1258741258741259, 0.6966831093957659)	(12, -0.17482517482517487, 0.5868236643627043)	(20, 0.14436090225563908, 0.5437007991990148)	(20, 0.10078977771815442, 0.6724398344421749)	(17, 0.2034313725490196, 0.4335552308263205)	(17, -0.13725490196078433, 0.5993690521648235)	(16, 0.28529411764705886, 0.28413874015956303)	(16, 0.19999999999999998, 0.45768790507519985)	(12, 0.5104895104895105, 0.08991373630263913)	(12, 0.3846153846153847, 0.21702022575997748)	(14, -0.6967032967032967, 0.005628677002967549)	(17, -0.5049019607843138, 0.03872104887870621)
super kingdom.Bacteria;phylum.Actinobacteria;class.Actinobacteria;order.Micrococcales;family.Micrococcaceae	(12, 0.40280271929454914, 0.19420166941805767)	(12, 0.2657342657342658, 0.40383308831471165)	(12, 0.32867132867132864, 0.2969041156887641)	(12, 0.41958041958041964, 0.1745190081300594)	(12, 0.5709290716957522, 0.052523555482204304)	(11, 0.43636363636363645, 0.17966487658001123)	(11, 0.10000000000000002, 0.7698749998921366)	(12, 0.3537658665108649, 0.25926652867631444)	(12, 0.26269742562687987, 0.4094281948783638)	(12, 0.4518395720782334, 0.14031277047271032)	(12, 0.4366305454264792, 0.155848725260584)	(11, 0.4282471247235129, 0.18882538124851928)	(11, 0.2004561009344103, 0.5545252303435375)	(12, 0.4545454545454546, 0.13765791634772945)	(12, 0.5578981711288906, 0.059439374685234844)	(11, 0.4272727272727273, 0.189943724965427)	(11, 0.3678403918973623, 0.2657162977516366)	(9, 0.016666666666666666, 0.9660548039946861)	(9, 0.33333333333333337, 0.3807131816768634)	(8, 0.19047619047619052, 0.6514014957024814)	(8, -0.07142857142857144, 0.8665262706759088)	(12, 0.3537658665108649, 0.25926652867631444)	(12, 0.3747816605610153, 0.23000298000625266)	(11, 0.29157251045005134, 0.3843243578505784)	(11, 0.21867938283753854, 0.5182719982142276)	(9, 0.0, 1.0)	(9, 0.16666666666666669, 0.668231040071504)	(8, 0.4285714285714286, 0.2894032248467901)	(8, -0.2142857142857143, 0.6103444156452669)	(11, 0.07272727272727274, 0.831716405381337)	(12, 0.04217984813067572, 0.896443873635148)
super kingdom.Bacteria;phylum.Actinobacteria;class.Actinobacteria;order.Micromonosporales;family.Micromonosporaceae	(10, 0.1621872800336506, 0.6544014633766437)	(10, -0.7818181818181817, 0.007547007781067878)	(10, -0.7818181818181817, 0.007547007781067878)	(10, -0.5515151515151515, 0.09840117666963498)	(10, -0.12195348666382085, 0.7371590938066886)	(8, -0.7619047619047621, 0.028004939153071794)	(8, -0.34731161595484505, 0.3992638742032819)	(10, 0.058185736545171236, 0.873148747673779)	(10, 0.08404606389858067, 0.8174424145389816)	(10, 0.1099063912519901, 0.7624629172199548)	(10, -0.04525557286846651, 0.9012059369093487)	(8, 0.17757120130114437, 0.6739866569975665)	(8, 0.22830583024432846, 0.5865691033275254)	(10, -0.09090909090909088, 0.8027717312071619)	(10, -0.12195348666382085, 0.7371590938066886)	(8, 0.07142857142857144, 0.8665262706759088)	(8, -0.023952525238265177, 0.9551061898789129)	NA	NA	NA	NA	(10, 0.13576671860539954, 0.7084243183280745)	(10, 0.1874873733122184, 0.6039864983022589)	(8, 0.2790404591875126, 0.5033235938564057)	(8, 0.22830583024432846, 0.5865691033275254)	NA	NA	NA	NA	(11, 0.41818181818181827, 0.20057021703405067)	(14, 0.14317215347747658, 0.6253484442031246)
super kingdom.Bacteria;phylum.Actinobacteria;class.Actinobacteria;order.Propionibacteriales;family.Nocardioidaceae	(9, 0.2383518286124496, 0.5368381073193603)	(9, -0.26666666666666666, 0.4879222748387009)	(9, -0.26666666666666666, 0.4879222748387009)	(9, -0.41004543029030427, 0.27302974714377237)	(9, -0.32636268941473195, 0.3913604492997981)	(9, -0.38333333333333336, 0.30849527238037144)	(9, -0.2833333333333333, 0.46003032896571994)	(9, -0.01695158759052026, 0.9654747777786836)	(9, -0.01695158759052026, 0.9654747777786836)	(9, 0.18646746349572288, 0.63096682389723)	(9, 0.28942722045797453, 0.4500069910665526)	(9, 0.23732222626728364, 0.5386514414257368)	(9, 0.2383518286124496, 0.5368381073193603)	(9, 0.050421948408961074, 0.897498625749166)	(9, 0.04184137043778616, 0.9148857180816652)	(9, 0.03333333333333333, 0.932156735540504)	(9, 0.13333333333333333, 0.7323675052362975)	(6, -0.3714285714285715, 0.46847813411078715)	(6, -0.08571428571428573, 0.8717434402332361)	NA	NA	(9, 0.35598333940092547, 0.34708012239835)	(9, 0.18646746349572288, 0.63096682389723)	(9, 0.18646746349572288, 0.63096682389723)	(9, 0.23732222626728364, 0.5386514414257368)	(6, 0.8285714285714287, 0.04156268221574334)	(6, 0.7142857142857143, 0.1107871720116617)	NA	NA	(6, 0.6, 0.20799999999999982)	(10, -0.012195348666382083, 0.9733266420642306)
super kingdom.Bacteria;phylum.Actinobacteria;class.Actinobacteria;order.Propionibacteriales;family.Propionibacteriaceae	(9, -0.06751595780557777, 0.8629790272016867)	(9, -0.3666666666666667, 0.33173980143301507)	(9, -0.35, 0.35581957250178897)	(9, 0.18333333333333335, 0.6368198117628943)	(9, -0.15, 0.7000942309691419)	(8, -0.5476190476190477, 0.1600256425388966)	(8, -0.023809523809523815, 0.9553740118158807)	(9, -0.22594340036404525, 0.5588463751684138)	(9, -0.22594340036404525, 0.5588463751684138)	(9, 0.07531446678801507, 0.8472940220818164)	(9, -0.32208016421988495, 0.3979695352212853)	(8, 0.14638501094227999, 0.7294239249593866)	(8, 0.09759000729485333, 0.818177202735276)	(9, 0.0, 1.0)	(9, -0.1338923854009157, 0.731278765094574)	(8, -0.28571428571428575, 0.4927262450169573)	(8, -0.2380952380952381, 0.5701563208157683)	(5, -0.09999999999999999, 0.8728885715695383)	(5, -0.19999999999999998, 0.747060078104662)	NA	NA	(9, -0.15899720766358738, 0.6828398157150526)	(9, 0.025104822262671692, 0.9488837293174808)	(8, -0.14638501094227999, 0.7294239249593866)	(8, 0.09759000729485333, 0.818177202735276)	(5, -0.6, 0.28475697986529375)	(5, 0.09999999999999999, 0.8728885715695383)	NA	NA	NA	(8, -0.3233590907165799, 0.4346394485508573)
super kingdom.Bacteria;phylum.Actinobacteria;class.Actinobacteria;order.Pseudonocardiales;family.Pseudonocardiaceae	(10, 0.3619904402925108, 0.30400466202339305)	(10, -0.09090909090909088, 0.8027717312071619)	(10, -0.006060606060606061, 0.9867429111949892)	(10, 0.33333333333333326, 0.34659350708733405)	(10, 0.10942299786241164, 0.7634826463741492)	(10, 0.29696969696969694, 0.4047016712701569)	(10, 0.06666666666666665, 0.8548130882487426)	(10, 0.5393939393939393, 0.1075931877824148)	(10, 0.6, 0.06668799999999996)	(10, 0.4545454545454545, 0.186904810349332)	(10, 0.07294866524160776, 0.8412712675592938)	(10, 0.4545454545454545, 0.186904810349332)	(10, 0.6565379871744699, 0.039204386332556754)	(10, 0.3696969696969697, 0.2930500752928223)	(10, 0.49543369430686224, 0.14536582684147423)	(10, 0.5878787878787878, 0.07387770688865801)	(10, 0.6893123494842632, 0.027446067312172348)	(9, 0.09999999999999999, 0.797971695234851)	(9, 0.16666666666666669, 0.668231040071504)	(7, 0.3571428571428572, 0.4316113520383278)	(7, 0.42857142857142866, 0.337368311085824)	(10, 0.35757575757575755, 0.3103760917056799)	(10, 0.23708316203522517, 0.5095614092618308)	(10, 0.5272727272727272, 0.11730806555020223)	(10, 0.5030303030303029, 0.13833369839449197)	(9, 0.08333333333333334, 0.831214097710308)	(9, 0.0, 1.0)	(7, 0.28571428571428575, 0.5345092286010406)	(7, 0.28571428571428575, 0.5345092286010406)	(10, 0.2606060606060606, 0.4670890543863402)	(11, 0.26940920133656165, 0.4230557182066179)
super kingdom.Bacteria;phylum.Actinobacteria;class.Coriobacteriia;order.Coriobacteriales;family.Coriobacteriaceae	(5, 0.20519567041703082, 0.7405819415910722)	(5, 0.3, 0.6238376647810728)	(5, 0.09999999999999999, 0.8728885715695383)	(5, 0.3, 0.6238376647810728)	(5, 0.39999999999999997, 0.5046315754686911)	NA	NA	(5, 0.10259783520851541, 0.8695979205185651)	(5, 0.10259783520851541, 0.8695979205185651)	(5, 0.20519567041703082, 0.7405819415910722)	(5, 0.20519567041703082, 0.7405819415910722)	NA	NA	(5, 0.3, 0.6238376647810728)	(5, 0.3, 0.6238376647810728)	NA	NA	NA	NA	NA	NA	(5, 0.20519567041703082, 0.7405819415910722)	(5, 0.20519567041703082, 0.7405819415910722)	NA	NA	NA	NA	NA	NA	NA	NA
super kingdom.Bacteria;phylum.Actinobacteria;class.Coriobacteriia;order.Eggerthellales;family.Eggerthellaceae	(9, -0.10215078369104984, 0.7937012098359385)	(9, 0.6166666666666666, 0.07692880993776309)	(9, 0.5166666666666667, 0.1543901209862251)	(9, 0.48333333333333334, 0.18746985521554207)	(9, 0.38333333333333336, 0.30849527238037144)	(9, 0.0, 1.0)	(9, 0.10878756313824399, 0.7805538526280621)	(9, -0.15062893357603013, 0.6988841292948215)	(9, -0.15062893357603013, 0.6988841292948215)	(9, 0.01673654817511446, 0.9659125418111234)	(9, -0.12605487102240268, 0.7465792396860758)	(9, 0.237346441585572, 0.5386087664353267)	(9, 0.11881770515720091, 0.7607761854873132)	(9, 0.11666666666666665, 0.7650079429261462)	(9, 0.19999999999999998, 0.6059012741795533)	(9, 0.18333333333333335, 0.6368198117628943)	(9, 0.06666666666666667, 0.8646897846262037)	(7, 0.5357142857142858, 0.21521745567801273)	(7, 0.6785714285714287, 0.0937502539598313)	NA	NA	(9, -0.18410202992625907, 0.6353826478012163)	(9, -0.20083857810137354, 0.6043593545214949)	(9, 0.237346441585572, 0.5386087664353267)	(9, 0.237346441585572, 0.5386087664353267)	(7, -0.3214285714285715, 0.4820720382996776)	(7, -0.3214285714285715, 0.4820720382996776)	NA	NA	NA	(7, -0.25, 0.5887244480896833)
super kingdom.Bacteria;phylum.Bacteroidetes;class.Bacteroidia;order.Bacteroidales;family.Porphyromonadaceae	NA	NA	NA	NA	NA	NA	NA	NA	NA	NA	NA	NA	NA	NA	NA	NA	NA	NA	NA	NA	NA	NA	NA	NA	NA	NA	NA	NA	NA	NA	(5, -0.41039134083406165, 0.49253578170279755)
super kingdom.Bacteria;phylum.Bacteroidetes;class.Bacteroidia;order.Bacteroidales;family.Rikenellaceae	(6, 0.6546536707079772, 0.15830242337545783)	(6, -0.2571428571428572, 0.6227871720116618)	(6, -0.4285714285714286, 0.3965014577259474)	(6, 0.3714285714285715, 0.46847813411078715)	(6, -0.3714285714285715, 0.46847813411078715)	(5, 0.09999999999999999, 0.8728885715695383)	(5, -0.39999999999999997, 0.5046315754686911)	(6, 0.6546536707079772, 0.15830242337545783)	(6, 0.6546536707079772, 0.15830242337545783)	(6, 0.6546536707079772, 0.15830242337545783)	(6, 0.6546536707079772, 0.15830242337545783)	(5, 0.7071067811865475, 0.18169011381620928)	(5, 0.7071067811865475, 0.18169011381620928)	(6, 0.7142857142857143, 0.1107871720116617)	(6, 0.2571428571428572, 0.6227871720116618)	(5, 0.7999999999999999, 0.10408803866182788)	(5, 0.3, 0.6238376647810728)	NA	NA	NA	NA	(6, 0.6546536707079772, 0.15830242337545783)	(6, 0.6546536707079772, 0.15830242337545783)	(5, 0.7071067811865475, 0.18169011381620928)	(5, 0.7071067811865475, 0.18169011381620928)	NA	NA	NA	NA	NA	NA
super kingdom.Bacteria;phylum.Bacteroidetes;class.Bacteroidia;order.Marinilabiliales;family.Marinilabiliaceae	(7, 0.5773502691896258, 0.17468781426411914)	(7, 0.42857142857142866, 0.337368311085824)	(7, 0.28571428571428575, 0.5345092286010406)	(7, -0.25, 0.5887244480896833)	(7, 0.23640271442232513, 0.6097900468148635)	(5, 0.19999999999999998, 0.747060078104662)	(5, 0.9746794344808964, 0.004818230468198537)	(7, 0.5910828046793255, 0.16222504000535226)	(7, 0.5910828046793255, 0.16222504000535226)	(7, 0.43346072343150543, 0.33126998536049596)	(7, 0.39405520311955033, 0.38173649344725374)	(5, 0.11180339887498947, 0.8579446176050993)	(5, 0.7071067811865475, 0.18169011381620928)	(7, 0.3214285714285715, 0.4820720382996776)	(7, 0.5585812268712466, 0.19245253188052203)	(5, 0.6, 0.28475697986529375)	(5, 0.7, 0.1881204043741873)	NA	NA	NA	NA	(7, 0.5910828046793255, 0.16222504000535226)	(7, 0.5910828046793255, 0.16222504000535226)	(5, 0.44721359549995787, 0.45018485575210093)	(5, 0.11180339887498947, 0.8579446176050993)	NA	NA	NA	NA	NA	(7, 0.6546536707079773, 0.11056669073123543)
super kingdom.Bacteria;phylum.Bacteroidetes;class.Bacteroidia;order.Marinilabiliales;family.Prolixibacteraceae	(6, 0.6546536707079772, 0.15830242337545783)	(6, 0.028571428571428574, 0.9571545189504373)	(6, 0.4285714285714286, 0.3965014577259474)	(6, -0.20291986247835697, 0.6997979681570189)	(6, -0.5428571428571429, 0.26570262390670557)	(6, 0.4285714285714286, 0.3965014577259474)	(6, 0.2571428571428572, 0.6227871720116618)	(6, 0.08571428571428573, 0.8717434402332361)	(6, 0.2571428571428572, 0.6227871720116618)	(6, 0.1765469659009499, 0.7379309324353432)	(6, -0.08827348295047495, 0.8679336982351336)	(6, 0.8451542547285166, 0.034109423167409635)	(6, 0.8451542547285166, 0.034109423167409635)	(6, 0.08571428571428573, 0.8717434402332361)	(6, -0.33394720739540396, 0.5177002083054396)	(6, 1.0, 0.0)	(6, 0.5217939320872036, 0.28834323380039373)	NA	NA	NA	NA	(6, 0.2571428571428572, 0.6227871720116618)	(6, 0.2571428571428572, 0.6227871720116618)	(6, 0.7775419143502353, 0.06872694144108958)	(6, 0.7775419143502353, 0.06872694144108958)	NA	NA	NA	NA	NA	(5, -0.20519567041703082, 0.7405819415910722)
super kingdom.Bacteria;phylum.Bacteroidetes;class.Chitinophagia;order.Chitinophagales;family.Chitinophagaceae	(19, -0.18393352345029912, 0.4509785991777554)	(19, -0.5140350877192983, 0.024356055554655854)	(19, -0.5052631578947369, 0.027336969514420186)	(19, -0.4896885069920826, 0.03332607668981183)	(19, -0.35868218495983123, 0.131549331631315)	(14, -0.45494505494505494, 0.10215352669182914)	(14, -0.16114947346616154, 0.5820669115137602)	(19, -0.22995817849457764, 0.34359191338590256)	(19, -0.12743861857286198, 0.6031274402985585)	(19, -0.16814817728363732, 0.4913854961325712)	(19, -0.2912919138956905, 0.22629074140966315)	(14, -0.2674832766201305, 0.35521358706780937)	(14, -0.18206844879185347, 0.5333070705396186)	(19, -0.40597602239975766, 0.08459026381436921)	(19, -0.3791940202776262, 0.10934985096412582)	(14, -0.5472527472527472, 0.04282204937819734)	(14, -0.22227276480484362, 0.44501012656361916)	(11, -0.7181818181818183, 0.01279959806885844)	(11, -0.6363636363636364, 0.03528698122006228)	(6, -0.942857142857143, 0.004804664723032055)	(6, -0.3714285714285715, 0.46847813411078715)	(19, -0.22819604685860384, 0.34740472314725923)	(19, -0.19119128250315456, 0.432993010626482)	(14, -0.21353706957069238, 0.46355170591432093)	(14, -0.16858189702949397, 0.5645371242512349)	(11, -0.02727272727272728, 0.9365584481926122)	(11, 0.13636363636363638, 0.6893090205863619)	(6, 0.08571428571428573, 0.8717434402332361)	(6, -0.08571428571428573, 0.8717434402332361)	(12, 0.055944055944055944, 0.8628980736949712)	(18, -0.1291991216864363, 0.6093905284879977)
super kingdom.Bacteria;phylum.Bacteroidetes;class.Cytophagia;order.Cytophagales;family.Cyclobacteriaceae	(7, 0.43643578047198484, 0.32758249926618493)	(7, -0.5357142857142858, 0.21521745567801273)	(7, -0.42857142857142866, 0.337368311085824)	(7, -0.39285714285714296, 0.38331687042697266)	(7, -0.5225437283634242, 0.22887787757609496)	(6, -0.2571428571428572, 0.6227871720116618)	(6, -0.3714285714285715, 0.46847813411078715)	(7, 0.4684874806016907, 0.288996771597148)	(7, 0.4684874806016907, 0.288996771597148)	(7, 0.396412483586046, 0.378634709500413)	(7, 0.7207499701564473, 0.06763499473028148)	(6, 0.3714285714285715, 0.46847813411078715)	(6, -0.08571428571428573, 0.8717434402332361)	(7, 0.36037498507822363, 0.42714880856090626)	(7, 0.1272937693043289, 0.7856459369601689)	(6, 0.2, 0.704)	(6, 0.11595420713048969, 0.826848213385815)	NA	NA	NA	NA	(7, 0.3243374865704013, 0.47788547973993134)	(7, 0.5405624776173354, 0.21028925349550293)	(6, 0.3714285714285715, 0.46847813411078715)	(6, 0.2571428571428572, 0.6227871720116618)	NA	NA	NA	NA	(6, 0.4285714285714286, 0.3965014577259474)	(8, 0.5988131309566295, 0.11675354405796776)
super kingdom.Bacteria;phylum.Bacteroidetes;class.Cytophagia;order.Cytophagales;family.Cytophagaceae	(21, 0.2507936350472356, 0.27283832310111655)	(21, -0.29740259740259745, 0.19043999754486557)	(21, -0.1974025974025974, 0.39105475294328806)	(21, -0.21890225253251783, 0.3404166827810412)	(21, -0.20737062711673795, 0.36707670745048293)	(21, -0.2533290162839227, 0.2678572040040334)	(21, 0.00130081472776203, 0.9955350309419485)	(21, 0.22104818120914238, 0.3355847041690426)	(21, 0.31320724165283315, 0.16682225406078272)	(21, 0.29985085608128376, 0.18664117934130023)	(21, 0.34185827162181137, 0.12931966029299524)	(21, 0.4804921830696441, 0.02747259738515363)	(21, 0.38681645360028954, 0.08323015188052676)	(21, 0.1182202075991639, 0.6097883040874754)	(21, -0.1524936481449464, 0.5093182405562661)	(21, 0.07599870488517681, 0.7433516904463788)	(21, 0.3507205305409776, 0.11904820974332327)	(7, 0.0, 1.0)	(7, -0.25, 0.5887244480896833)	(5, 0.0, 1.0)	(5, 0.3, 0.6238376647810728)	(21, 0.3626258682675659, 0.10619195021141029)	(21, 0.26913116926672015, 0.23811251711323486)	(21, 0.41605141055376343, 0.060666123349626684)	(21, 0.4557801048013034, 0.03785035530680458)	(7, 0.7500000000000002, 0.05218140045705776)	(7, -0.14285714285714288, 0.7599453002180929)	(5, 0.09999999999999999, 0.8728885715695383)	(5, 0.0, 1.0)	(12, 0.2447552447552448, 0.4432619364501832)	(23, -0.33300383051635785, 0.12050233047377672)
super kingdom.Bacteria;phylum.Bacteroidetes;class.Cytophagia;order.Cytophagales;family.Flammeovirgaceae	(11, -0.2198467010229228, 0.5159847216402229)	(11, -0.5818181818181819, 0.060419896215648305)	(11, -0.3181818181818182, 0.34029761418190363)	(11, -0.6363636363636364, 0.03528698122006228)	(11, -0.5251196297238065, 0.09717704273496278)	(8, -0.6666666666666669, 0.07098765432098751)	(8, -0.203596464525254, 0.6286746732890387)	(11, -0.23836564731139806, 0.4802862963401572)	(11, -0.1716232660642066, 0.6138557912683121)	(11, 0.019069251784911846, 0.9556216177731083)	(11, -0.009534625892455923, 0.9778037481012711)	(8, 0.21957751641341997, 0.6013342104769552)	(8, -0.12683657235796025, 0.7647197236985653)	(11, -0.3727272727272728, 0.25892587368422215)	(11, -0.21610623023970035, 0.5233290559509389)	(8, -0.523809523809524, 0.18272075053971484)	(8, -0.21562217300853243, 0.6080647738950009)	(5, -0.3, 0.6238376647810728)	(5, 0.49999999999999994, 0.39100221895577053)	NA	NA	(11, -0.009534625892455923, 0.9778037481012711)	(11, 0.04767312946227962, 0.8893007677832916)	(8, 0.07319250547113999, 0.863253392920131)	(8, 0.0, 1.0)	(5, 0.8999999999999998, 0.03738607346849874)	(5, 0.9999999999999999, 1.4042654220543672e-24)	NA	NA	(7, 0.10714285714285716, 0.8191508555699912)	(12, 0.4973738364106598, 0.0999138377623887)
super kingdom.Bacteria;phylum.Bacteroidetes;class.Cytophagia;order.Cytophagales;family.Hymenobacteraceae	(5, 0.8999999999999998, 0.03738607346849874)	(5, -0.3, 0.6238376647810728)	(5, -0.6, 0.28475697986529375)	(5, 0.3, 0.6238376647810728)	(5, 0.7, 0.1881204043741873)	(5, -0.09999999999999999, 0.8728885715695383)	(5, -0.49999999999999994, 0.39100221895577053)	(5, 0.8999999999999998, 0.03738607346849874)	(5, 0.9999999999999999, 1.4042654220543672e-24)	(5, 0.0, 1.0)	(5, 0.49999999999999994, 0.39100221895577053)	(5, 0.7, 0.1881204043741873)	(5, 0.7, 0.1881204043741873)	(5, 0.8999999999999998, 0.03738607346849874)	(5, 0.7999999999999999, 0.10408803866182788)	(5, 0.9999999999999999, 1.4042654220543672e-24)	(5, 0.7, 0.1881204043741873)	NA	NA	NA	NA	(5, 0.8999999999999998, 0.03738607346849874)	(5, 0.7999999999999999, 0.10408803866182788)	(5, 0.8999999999999998, 0.03738607346849874)	(5, 0.7, 0.1881204043741873)	NA	NA	NA	NA	NA	(5, 0.7905694150420948, 0.11136715471408384)
super kingdom.Bacteria;phylum.Bacteroidetes;class.Flavobacteriia;order.Flavobacteriales;family.Crocinitomicaceae	NA	NA	NA	NA	NA	NA	NA	NA	NA	NA	NA	NA	NA	NA	NA	NA	NA	NA	NA	NA	NA	NA	NA	NA	NA	NA	NA	NA	NA	NA	(6, 0.3825184261187248, 0.454207475113716)
super kingdom.Bacteria;phylum.Bacteroidetes;class.Flavobacteriia;order.Flavobacteriales;family.Flavobacteriaceae	(77, 0.2811313275899483, 0.013258904910516192)	(77, -0.07121825542878174, 0.538225715921552)	(77, 0.001091021419534445, 0.9924863653237828)	(77, -0.16619672040989028, 0.14857465320809482)	(77, -0.21870651066826538, 0.05601027402636866)	(68, -0.06983690725312522, 0.5714585997640234)	(68, -0.07106919495328202, 0.564672434054247)	(77, 0.15355508669667264, 0.18242547705617745)	(77, 0.17746233699025019, 0.12257899361150373)	(77, 0.26143965709603034, 0.021635783361072698)	(77, 0.2832627445211768, 0.012548893031077086)	(68, 0.18405878894412106, 0.1329635331029086)	(68, 0.23039594418621767, 0.058733193035602815)	(77, 0.21187917663236322, 0.06433010787373673)	(77, 0.193068654245173, 0.09250512440396678)	(68, 0.10646968462693474, 0.38750330368910724)	(68, 0.1444322011777337, 0.23995044042392266)	(44, 0.017618040873854827, 0.9096268435222103)	(44, -0.1722339675828048, 0.2635838283486063)	(39, 0.057692307692307696, 0.7271966859419312)	(39, 0.08917455348228935, 0.5892980167412174)	(77, 0.2634037919806301, 0.02063537643334445)	(77, 0.3063858223636797, 0.006727168620473336)	(68, 0.1788949676196516, 0.14438367368674193)	(68, 0.22274566444440905, 0.0678855822184682)	(44, 0.06737138830162086, 0.6639106855264783)	(44, 0.24045102184637068, 0.1158994126366358)	(39, -0.10931174089068826, 0.5076952408937837)	(39, -0.11437246963562754, 0.48812288700535567)	(46, 0.17459142769041008, 0.24585012646813162)	(84, 0.2813256256555347, 0.009532559292437268)
super kingdom.Bacteria;phylum.Bacteroidetes;class.Sphingobacteriia;order.Sphingobacteriales;family.Sphingobacteriaceae	(8, 0.807287510292399, 0.015406042114105995)	(8, 0.6190476190476191, 0.1017330374542646)	(8, 0.6428571428571429, 0.08555889101267318)	(8, 0.7857142857142858, 0.020815127253525276)	(8, 0.5714285714285715, 0.1389599571607067)	(7, 0.28571428571428575, 0.5345092286010406)	(7, -0.642857142857143, 0.11939237342741094)	(8, 0.5389318178609664, 0.16811803527951477)	(8, 0.5389318178609664, 0.16811803527951477)	(8, 0.730552019767088, 0.039555627904297515)	(8, 0.7784570702436182, 0.022867333969736846)	(7, 0.6071428571428572, 0.1482311614811614)	(7, 0.5225437283634242, 0.22887787757609496)	(8, 0.8333333333333335, 0.01017554012345675)	(8, 0.8095238095238096, 0.014902667686230067)	(7, 0.5357142857142858, 0.21521745567801273)	(7, 0.25, 0.5887244480896833)	(6, 0.48571428571428577, 0.3287230320699709)	(6, 0.7714285714285715, 0.07239650145772594)	(5, -0.6, 0.28475697986529375)	(5, -0.09999999999999999, 0.8728885715695383)	(8, 0.7784570702436182, 0.022867333969736846)	(8, 0.6826469692905576, 0.06209269238231715)	(7, 0.6785714285714287, 0.0937502539598313)	(7, 0.7500000000000002, 0.05218140045705776)	(6, 0.08571428571428573, 0.8717434402332361)	(6, 0.4285714285714286, 0.3965014577259474)	(5, -0.3, 0.6238376647810728)	(5, -0.7999999999999999, 0.10408803866182788)	(6, -0.08571428571428573, 0.8717434402332361)	(7, -0.642857142857143, 0.11939237342741094)
super kingdom.Bacteria;phylum.Chloroflexi;class.Anaerolineae;order.Anaerolineales;family.Anaerolineaceae	NA	NA	NA	NA	NA	NA	NA	NA	NA	NA	NA	NA	NA	NA	NA	NA	NA	NA	NA	NA	NA	NA	NA	NA	NA	NA	NA	NA	NA	NA	(8, -0.024098134635593994, 0.9548334873494593)
super kingdom.Bacteria;phylum.Firmicutes;class.Bacilli;order.Bacillales;family.Bacillaceae	(22, 0.13543832333893324, 0.5478664737787455)	(22, -0.27724449463579903, 0.2116105135266433)	(22, -0.17786561264822137, 0.4284124752380798)	(22, -0.023150762281197064, 0.9185490835113286)	(22, 0.13559324197919703, 0.5474044285408612)	(20, -0.03909774436090225, 0.8700037043301221)	(20, -0.4183597873562686, 0.06639588499534729)	(22, -0.012546960761343012, 0.9558061238412716)	(22, -0.020531390336743113, 0.9277399950843954)	(22, -0.25550174641280315, 0.2511209738913646)	(22, 0.020082912754126193, 0.9293145475076621)	(20, 0.19512961251509667, 0.4096974010671932)	(20, -0.03994779468813002, 0.8672011075849998)	(22, 0.03162948445811346, 0.8888732829728941)	(22, 0.16271189037503647, 0.4693845363710417)	(20, 0.0015037593984962405, 0.9949797739432688)	(20, -0.17069661681328072, 0.4718130160008881)	(13, 0.0, 1.0)	(13, 0.4450549450549451, 0.12752383613843676)	(12, 0.5034965034965035, 0.09515736659412469)	(12, 0.0, 1.0)	(22, 0.05018784304537205, 0.8244693828086225)	(22, 0.11634454524154429, 0.6061288185978937)	(20, 0.08450495030181351, 0.723175301502738)	(20, 0.08911431122736697, 0.7086908810947183)	(13, -0.30769230769230765, 0.3064470525125291)	(13, -0.1868131868131868, 0.5411235235098939)	(12, 0.32867132867132864, 0.2969041156887641)	(12, -0.7482517482517484, 0.005124081698753058)	(15, 0.38214285714285706, 0.1598236299869673)	(22, 0.031073451286899326, 0.890815445081012)
super kingdom.Bacteria;phylum.Firmicutes;class.Bacilli;order.Bacillales;family.Paenibacillaceae	(9, 0.7289182663923711, 0.025883597169560207)	(9, 0.35, 0.35581957250178897)	(9, 0.43333333333333335, 0.2439524358800516)	(9, 0.4666666666666666, 0.20538635110581185)	(9, 0.6833333333333333, 0.04244227208707231)	(7, 0.642857142857143, 0.11939237342741094)	(7, 0.6666937223947137, 0.10192046024618222)	(9, 0.35, 0.35581957250178897)	(9, 0.18333333333333335, 0.6368198117628943)	(9, 0.35, 0.35581957250178897)	(9, 0.6833333333333333, 0.04244227208707231)	(7, 0.8288624656799143, 0.02117351558100427)	(7, 0.14285714285714288, 0.7599453002180929)	(9, 0.6833333333333333, 0.04244227208707231)	(9, 0.65, 0.05807305801714863)	(7, 0.7142857142857144, 0.07134356146753759)	(7, 0.7748062179181807, 0.04076946252042033)	(6, 0.6, 0.20799999999999982)	(6, 0.7142857142857143, 0.1107871720116617)	(5, 0.8999999999999998, 0.03738607346849874)	(5, 0.7999999999999999, 0.10408803866182788)	(9, 0.6333333333333333, 0.06708578689234565)	(9, 0.5666666666666667, 0.11163298761149111)	(7, 0.7142857142857144, 0.07134356146753759)	(7, 0.642857142857143, 0.11939237342741094)	(6, 0.08571428571428573, 0.8717434402332361)	(6, 0.08571428571428573, 0.8717434402332361)	(5, 0.7, 0.1881204043741873)	(5, 0.09999999999999999, 0.8728885715695383)	(8, 0.28571428571428575, 0.4927262450169573)	(8, 0.5030030300035688, 0.203876682008432)
super kingdom.Bacteria;phylum.Firmicutes;class.Bacilli;order.Bacillales;family.Planococcaceae	(8, 0.2380952380952381, 0.5701563208157683)	(8, -0.523809523809524, 0.18272075053971484)	(8, -0.5000000000000001, 0.20703124999999997)	(8, -0.4285714285714286, 0.2894032248467901)	(8, 0.09523809523809526, 0.8225054302036114)	(8, 0.261904761904762, 0.530922861565801)	(8, 0.4285714285714286, 0.2894032248467901)	(8, -0.3333333333333334, 0.4197530864197531)	(8, -0.28571428571428575, 0.4927262450169573)	(8, -0.30952380952380953, 0.4556448907375822)	(8, -0.30952380952380953, 0.4556448907375822)	(8, 0.30952380952380953, 0.4556448907375822)	(8, -0.2142857142857143, 0.6103444156452669)	(8, -0.04761904761904763, 0.9108491685195836)	(8, 0.27006573887713003, 0.5177097259590575)	(8, 0.11904761904761905, 0.7788857260523797)	(8, 0.024551430807011818, 0.9539845625586785)	(8, -0.2380952380952381, 0.5701563208157683)	(8, -0.04761904761904763, 0.9108491685195836)	(7, 0.21428571428571433, 0.6445115810207203)	(7, -0.2702812388086677, 0.5577307488053698)	(8, 0.04761904761904763, 0.9108491685195836)	(8, 0.07142857142857144, 0.8665262706759088)	(8, 0.1666666666666667, 0.693238811728395)	(8, -0.3333333333333334, 0.4197530864197531)	(8, -0.023809523809523815, 0.9553740118158807)	(8, 0.0, 1.0)	(7, -0.10714285714285716, 0.8191508555699912)	(7, -0.5, 0.25316999510032273)	(7, -0.03571428571428572, 0.9394082054712856)	(8, 0.04819626927118799, 0.909771840305317)
super kingdom.Bacteria;phylum.Firmicutes;class.Bacilli;order.Bacillales;family.Staphylococcaceae	(6, 0.8857142857142858, 0.01884548104956266)	(6, 0.7714285714285715, 0.07239650145772594)	(6, 0.7714285714285715, 0.07239650145772594)	(6, 0.8285714285714287, 0.04156268221574334)	(6, 0.7714285714285715, 0.07239650145772594)	(6, 0.7714285714285715, 0.07239650145772594)	(6, 0.6571428571428573, 0.15617492711370237)	(6, 0.8857142857142858, 0.01884548104956266)	(6, 0.942857142857143, 0.004804664723032055)	(6, 0.8857142857142858, 0.01884548104956266)	(6, 0.942857142857143, 0.004804664723032055)	(6, 0.942857142857143, 0.004804664723032055)	(6, 0.4285714285714286, 0.3965014577259474)	(6, 0.8857142857142858, 0.01884548104956266)	(6, 0.8857142857142858, 0.01884548104956266)	(6, 0.8285714285714287, 0.04156268221574334)	(6, 0.8285714285714287, 0.04156268221574334)	(5, 0.8999999999999998, 0.03738607346849874)	(5, 0.7999999999999999, 0.10408803866182788)	(5, 0.7999999999999999, 0.10408803866182788)	(5, 0.6, 0.28475697986529375)	(6, 0.8857142857142858, 0.01884548104956266)	(6, 0.942857142857143, 0.004804664723032055)	(6, 0.942857142857143, 0.004804664723032055)	(6, 0.8285714285714287, 0.04156268221574334)	(5, 0.9999999999999999, 1.4042654220543672e-24)	(5, 0.8999999999999998, 0.03738607346849874)	(5, 0.7999999999999999, 0.10408803866182788)	(5, 0.39999999999999997, 0.5046315754686911)	NA	(5, 0.6668859288553501, 0.21889398131323168)
super kingdom.Bacteria;phylum.Firmicutes;class.Bacilli;order.Bacillales;family.Thermoactinomycetaceae	(9, -0.15959855297967943, 0.6816910090053467)	(9, -0.13333333333333333, 0.7323675052362975)	(9, -0.16666666666666669, 0.668231040071504)	(9, -0.18333333333333335, 0.6368198117628943)	(9, -0.43515025255297596, 0.2417571115070842)	(8, -0.27545404024004955, 0.5090540726550732)	(8, -0.3903600291794133, 0.3390301832455655)	(9, -0.13926212476455826, 0.7208426967326091)	(9, -0.27852424952911653, 0.4680072074696483)	(9, 0.06963106238227913, 0.8587206510805634)	(9, -0.18257418583505536, 0.6382401514757154)	(8, -0.031173984319427486, 0.9415866376319946)	(8, -0.031173984319427486, 0.9415866376319946)	(9, -0.09999999999999999, 0.797971695234851)	(9, -0.2437060839766452, 0.5274463958468502)	(8, -0.05988131309566295, 0.8879906501125185)	(8, -0.3212080372198105, 0.43787834775182966)	NA	NA	NA	NA	(9, -0.13926212476455826, 0.7208426967326091)	(9, -0.17407765595569785, 0.6542054908313248)	(8, -0.031173984319427486, 0.9415866376319946)	(8, -0.031173984319427486, 0.9415866376319946)	NA	NA	NA	NA	NA	(7, -0.16216874328520064, 0.7282995630820223)
super kingdom.Bacteria;phylum.Firmicutes;class.Bacilli;order.Lactobacillales;family.Aerococcaceae	(7, 0.7783117824941563, 0.039281056386619426)	(7, -0.03571428571428572, 0.9394082054712856)	(7, -0.14285714285714288, 0.7599453002180929)	(7, 0.39285714285714296, 0.38331687042697266)	(7, 0.5357142857142858, 0.21521745567801273)	(7, 0.42857142857142866, 0.337368311085824)	(7, -0.6071428571428572, 0.1482311614811614)	(7, 0.44474958999666075, 0.3173719428280247)	(7, 0.44474958999666075, 0.3173719428280247)	(7, 0.7041868508280462, 0.07735024795442129)	(7, 0.7412493166611013, 0.0565771404913754)	(7, 0.8078131663950782, 0.027958830135695913)	(7, 0.7684076460831233, 0.0435652871666422)	(7, 0.8571428571428573, 0.01369732661532562)	(7, 0.7857142857142859, 0.03623846267982713)	(7, 0.7500000000000002, 0.05218140045705776)	(7, 0.594618725379069, 0.15908999370118462)	NA	NA	NA	NA	(7, 0.7412493166611013, 0.0565771404913754)	(7, 0.7412493166611013, 0.0565771404913754)	(7, 0.8078131663950782, 0.027958830135695913)	(7, 0.7684076460831233, 0.0435652871666422)	NA	NA	NA	NA	NA	(7, 0.18531232916527532, 0.6907777961916857)
super kingdom.Bacteria;phylum.Firmicutes;class.Bacilli;order.Lactobacillales;family.Carnobacteriaceae	(12, 0.12740786169116497, 0.6931450571521518)	(12, -0.027972027972027972, 0.9312343512018808)	(12, -0.027972027972027972, 0.9312343512018808)	(12, 0.034965034965034975, 0.9140933424107598)	(12, -0.01058242205129063, 0.9739612089527365)	(12, 0.08406317620060154, 0.7950626235050116)	(12, 0.04203158810030077, 0.8968061517543842)	(12, 0.15302556068057097, 0.6349265501490591)	(12, 0.15302556068057097, 0.6349265501490591)	(12, 0.1306315761907313, 0.6857269144798043)	(12, 0.04105563823137269, 0.899191365046892)	(12, 0.21274285265347667, 0.5067876668175935)	(12, 0.16049022217718414, 0.6182969154636466)	(12, -0.09090909090909093, 0.7787253962454419)	(12, -0.1263165670480507, 0.6956619043380248)	(12, -0.013986013986013986, 0.9655902689187795)	(12, 0.06993006993006995, 0.8290236405313092)	(6, 0.48571428571428577, 0.3287230320699709)	(6, 0.08571428571428573, 0.8717434402332361)	(5, 0.6, 0.28475697986529375)	(5, 0.49999999999999994, 0.39100221895577053)	(12, 0.04105563823137269, 0.899191365046892)	(12, 0.04105563823137269, 0.899191365046892)	(12, 0.04852029972798591, 0.8809685904054588)	(12, 0.07837894571443878, 0.8086855324906609)	(6, 0.3714285714285715, 0.46847813411078715)	(6, -0.14285714285714288, 0.7871720116618075)	(5, 0.09999999999999999, 0.8728885715695383)	(5, 0.19999999999999998, 0.747060078104662)	(5, -0.19999999999999998, 0.747060078104662)	(12, 0.23944255716935955, 0.4535299634141644)
super kingdom.Bacteria;phylum.Firmicutes;class.Bacilli;order.Lactobacillales;family.Enterococcaceae	(7, 0.6501910851472581, 0.11386426235329317)	(7, 0.5, 0.25316999510032273)	(7, 0.5, 0.25316999510032273)	(7, 0.6486749731408026, 0.11499598135612574)	(7, 0.28571428571428575, 0.5345092286010406)	(7, 0.39285714285714296, 0.38331687042697266)	(7, 0.03571428571428572, 0.9394082054712856)	(7, 0.6501910851472581, 0.11386426235329317)	(7, 0.6501910851472581, 0.11386426235329317)	(7, 0.6501910851472581, 0.11386426235329317)	(7, 0.6501910851472581, 0.11386426235329317)	(7, 0.6501910851472581, 0.11386426235329317)	(7, 0.571380044523348, 0.18024752283379275)	(7, 0.7142857142857144, 0.07134356146753759)	(7, 0.42857142857142866, 0.337368311085824)	(7, 0.5714285714285715, 0.1802019889115274)	(7, 0.4642857142857144, 0.2939341076002517)	NA	NA	NA	NA	(7, 0.6501910851472581, 0.11386426235329317)	(7, 0.6501910851472581, 0.11386426235329317)	(7, 0.6501910851472581, 0.11386426235329317)	(7, 0.7684076460831233, 0.0435652871666422)	NA	NA	NA	NA	NA	(7, -0.49135381491199553, 0.26278589027328064)
super kingdom.Bacteria;phylum.Firmicutes;class.Clostridia;order.Clostridiales;family.Clostridiaceae	(23, 0.20111127625786396, 0.3574892823776593)	(23, 0.3735177865612649, 0.07915444117090965)	(23, 0.37055335968379455, 0.08175569199067484)	(23, 0.191699604743083, 0.38089026869614573)	(23, 0.18254111978645762, 0.4044756641590309)	(18, 0.2870418554953245, 0.2481331568988079)	(18, -0.0361570440869464, 0.8867370613195102)	(23, 0.19940748776064995, 0.36166208043273973)	(23, 0.18981033594329247, 0.3856903433989879)	(23, 0.2782344347591559, 0.1986121211055161)	(23, 0.21653139322074177, 0.3210140200711432)	(18, 0.3791401040691602, 0.12074049663397672)	(18, 0.3650544036083864, 0.1363357396964342)	(23, 0.2930565940713236, 0.17475227930026507)	(23, 0.31616575037203365, 0.14163546322016565)	(18, 0.3851316982005614, 0.11450489801022395)	(18, 0.31078992267659244, 0.2093777100878785)	(7, 0.7500000000000002, 0.05218140045705776)	(7, 0.7142857142857144, 0.07134356146753759)	(6, 0.6, 0.20799999999999982)	(6, 0.6, 0.20799999999999982)	(23, 0.22393354240500793, 0.3043373221998386)	(23, 0.1962084371548641, 0.36957294817259423)	(18, 0.35566393663453727, 0.14748008235087223)	(18, 0.34157823617376354, 0.16534908463409695)	(7, 0.7500000000000002, 0.05218140045705776)	(7, 0.7500000000000002, 0.05218140045705776)	(6, 0.6571428571428573, 0.15617492711370237)	(6, 0.7142857142857143, 0.1107871720116617)	(7, 0.28571428571428575, 0.5345092286010406)	(21, 0.22243931844730716, 0.3324740749820613)
super kingdom.Bacteria;phylum.Firmicutes;class.Clostridia;order.Clostridiales;family.Eubacteriaceae	(7, -0.14824986333222026, 0.7510797526579064)	(7, -0.642857142857143, 0.11939237342741094)	(7, -0.642857142857143, 0.11939237342741094)	(7, 0.3571428571428572, 0.4316113520383278)	(7, -0.2964997266644405, 0.5184769636012984)	(7, -0.6071428571428572, 0.1482311614811614)	(7, 0.10811249552346709, 0.8175332656241182)	(7, -0.14824986333222026, 0.7510797526579064)	(7, -0.14824986333222026, 0.7510797526579064)	(7, -0.14824986333222026, 0.7510797526579064)	(7, -0.3349469226516178, 0.4627290357186038)	(7, -0.3349469226516178, 0.4627290357186038)	(7, -0.4531634835874829, 0.30718124105410627)	(7, -0.07142857142857144, 0.8790481931481541)	(7, -0.36037498507822363, 0.42714880856090626)	(7, -0.642857142857143, 0.11939237342741094)	(7, -0.3335621924974956, 0.46469707719905995)	NA	NA	NA	NA	(7, -0.14824986333222026, 0.7510797526579064)	(7, -0.14824986333222026, 0.7510797526579064)	(7, -0.3349469226516178, 0.4627290357186038)	(7, -0.37435244296357284, 0.408058017567502)	NA	NA	NA	NA	NA	(6, 0.40583972495671394, 0.42466250756136453)
super kingdom.Bacteria;phylum.Firmicutes;class.Clostridia;order.Clostridiales;family.Lachnospiraceae	(33, 0.2511915366750801, 0.15851838262905849)	(33, 0.38268716577540113, 0.027946195288041115)	(33, 0.3653074866310161, 0.03657469476706916)	(33, 0.40006684491978617, 0.021061444372586877)	(33, 0.11561960078610277, 0.521699053824296)	(31, 0.3830645161290323, 0.03341510906197439)	(31, 0.11651873040158893, 0.5324824605258718)	(33, 0.2508884161403627, 0.1590381595641622)	(33, 0.2680139052967015, 0.13155437166773654)	(33, 0.19026418452692354, 0.2888867663331697)	(33, 0.12918800197602748, 0.4736675680926653)	(31, 0.11783300662439622, 0.5278370457848363)	(31, 0.22690219061430825, 0.2196311102778128)	(33, 0.37138559769960516, 0.033340638525293176)	(33, 0.2339347023558792, 0.19009281516775603)	(31, 0.35228877505951667, 0.05193388346991061)	(31, 0.24444093072384313, 0.18508171207675317)	(15, 0.532142857142857, 0.041158580386934415)	(15, 0.5071428571428571, 0.05366366378080588)	(14, 0.2043956043956044, 0.4833462230422234)	(14, 0.3934065934065934, 0.16403157340077784)	(33, 0.2642462976823069, 0.13727713400015304)	(33, 0.27797202267808274, 0.11727696464393013)	(31, 0.2502629207121377, 0.17450571428147083)	(31, 0.2011834637339332, 0.2778088737103812)	(15, -0.017857142857142853, 0.9496353041738621)	(15, -0.014285714285714282, 0.9596997645989476)	(14, -0.032967032967032975, 0.910918653071845)	(14, -0.13406593406593406, 0.6477195279851131)	(11, 0.30523997187739754, 0.36136637559800333)	(28, 0.37741580501382127, 0.04770776629871139)
super kingdom.Bacteria;phylum.Firmicutes;class.Clostridia;order.Clostridiales;family.Peptococcaceae	(14, 0.40453891392856406, 0.1513664397982094)	(14, -0.16483516483516483, 0.5733464050131383)	(14, -0.11208791208791209, 0.7028331631967695)	(14, -0.22637362637362637, 0.4364347945560526)	(14, -0.1342135025575701, 0.6473547246536242)	(12, -0.2937062937062937, 0.35414764123292175)	(12, -0.3712790282193235, 0.2347366906291988)	(14, 0.4437837405455272, 0.11193596059833437)	(14, 0.448358830654244, 0.10785168071855658)	(14, 0.37515738891477557, 0.18625426310773435)	(14, 0.34969878407348326, 0.22033978862475195)	(12, 0.39769784454392, 0.20045036272688277)	(12, 0.4678798171104941, 0.1250507804565163)	(14, 0.2879120879120879, 0.3181928710258003)	(14, 0.3656396534963249, 0.19857382232759033)	(12, 0.1258741258741259, 0.6966831093957659)	(12, 0.1126788504326398, 0.7273453279440116)	(5, 0.09999999999999999, 0.8728885715695383)	(5, 0.09999999999999999, 0.8728885715695383)	(5, -0.19999999999999998, 0.747060078104662)	(5, 0.09999999999999999, 0.8728885715695383)	(14, 0.5032599119588452, 0.0665835483234683)	(14, 0.5032599119588452, 0.0665835483234683)	(12, 0.44448582625496935, 0.14769398476669252)	(12, 0.45228382320681093, 0.13987464746354122)	(5, 0.8999999999999998, 0.03738607346849874)	(5, 0.8999999999999998, 0.03738607346849874)	(5, 0.8999999999999998, 0.03738607346849874)	(5, 0.7999999999999999, 0.10408803866182788)	(6, 0.942857142857143, 0.004804664723032055)	(13, 0.11326139712251512, 0.7125666877114739)
super kingdom.Bacteria;phylum.Firmicutes;class.Clostridia;order.Clostridiales;family.Peptostreptococcaceae	(13, 0.2585054483469678, 0.39378415568681036)	(13, 0.5384615384615384, 0.057634433470466075)	(13, 0.5439560439560439, 0.05464653454086549)	(13, 0.3218710060102268, 0.28351307859853475)	(13, 0.25967247145162003, 0.3915758456604894)	(13, 0.32417582417582413, 0.2798818688931399)	(13, 0.44841858102279447, 0.12432835520201319)	(13, 0.34477035620505614, 0.24864541303578674)	(13, 0.40129008673047517, 0.1741329404525189)	(13, 0.4247845318829358, 0.14793718348664306)	(13, 0.47187941993257265, 0.10351974734396983)	(13, 0.18651511073388286, 0.5417808732160257)	(13, 0.011303946105083807, 0.9707634327480041)	(13, 0.7307692307692307, 0.004547733743967149)	(13, 0.5524946201098297, 0.05022471231728314)	(13, 0.4649247864592164, 0.10942163150825938)	(13, 0.5836930727980435, 0.036232539020022485)	NA	NA	NA	NA	(13, 0.2882506256796371, 0.33954350829735824)	(13, 0.3221624639948885, 0.28305239031796187)	(13, 0.2543387873643857, 0.40172095377481953)	(13, 0.24303484125930186, 0.4236607750715675)	NA	NA	NA	NA	(6, 0.14285714285714288, 0.7871720116618075)	(12, -0.36491452702770205, 0.24348520102030502)
super kingdom.Bacteria;phylum.Firmicutes;class.Clostridia;order.Clostridiales;family.Ruminococcaceae	(20, -0.10697999430034379, 0.6534926538282155)	(20, -0.0706766917293233, 0.7671582206450904)	(20, 0.015037593984962403, 0.9498276950483329)	(20, -0.023325815482094114, 0.9222403116412332)	(20, 0.07026907563597402, 0.7684658982572377)	(16, 0.0, 1.0)	(16, 0.12251005916637984, 0.651270057559709)	(20, -0.15020942946096577, 0.5273179798067078)	(20, -0.15190671114979026, 0.5226070933683966)	(20, -0.12135564075094976, 0.6102868569173817)	(20, -0.05839971160707451, 0.8067948119286948)	(16, -0.06436786858669365, 0.8127882009852975)	(16, -0.24502473680176542, 0.36037617411129097)	(20, -0.04210526315789473, 0.8600949015145793)	(20, -0.018875209924173925, 0.9370454920638668)	(16, -0.15882352941176472, 0.5568612810855389)	(16, -0.17577720589644052, 0.5149337278946964)	(6, 0.4285714285714286, 0.3965014577259474)	(6, 0.48571428571428577, 0.3287230320699709)	(5, 0.19999999999999998, 0.747060078104662)	(5, 0.49999999999999994, 0.39100221895577053)	(20, -0.09080457035210925, 0.7034031571179893)	(20, -0.07722631684151347, 0.7462315729288498)	(16, -0.20108926675455233, 0.45519086986674206)	(16, -0.26868229759641865, 0.314314292416249)	(6, 0.2, 0.704)	(6, 0.48571428571428577, 0.3287230320699709)	(5, 0.0, 1.0)	(5, -0.39999999999999997, 0.5046315754686911)	NA	(17, 0.04184654210462969, 0.8733030295803306)
super kingdom.Bacteria;phylum.Firmicutes;class.Clostridia;order.Thermoanaerobacterales;family.Thermoanaerobacteraceae	(8, -0.12198750911856665, 0.7735324033272464)	(8, -0.11904761904761905, 0.7788857260523797)	(8, 0.023809523809523815, 0.9553740118158807)	(8, -0.26347777762091695, 0.5283664705769091)	(8, 0.05988131309566295, 0.8879906501125185)	(7, -0.8571428571428573, 0.01369732661532562)	(7, -0.8571428571428573, 0.01369732661532562)	(8, 0.21957751641341997, 0.6013342104769552)	(8, 0.21957751641341997, 0.6013342104769552)	(8, 0.17078251276599332, 0.6859547529411325)	(8, 0.3044077736591046, 0.4635148227616074)	(7, -0.03603749850782236, 0.938860561394214)	(7, 0.10811249552346709, 0.8175332656241182)	(8, -0.04761904761904763, 0.9108491685195836)	(8, -0.04761904761904763, 0.9108491685195836)	(7, -0.5, 0.25316999510032273)	(7, -0.642857142857143, 0.11939237342741094)	NA	NA	NA	NA	(8, 0.21957751641341997, 0.6013342104769552)	(8, -0.048795003647426664, 0.9086544876553411)	(7, -0.21622499104693418, 0.6414455093539175)	(7, 0.07207499701564472, 0.8779592508225129)	NA	NA	NA	NA	NA	(10, 0.018293022999573125, 0.9599974002377397)
super kingdom.Bacteria;phylum.Firmicutes;class.Erysipelotrichia;order.Erysipelotrichales;family.Erysipelotrichaceae	(20, 0.6103515046380694, 0.004262787402950182)	(20, 0.05864661654135337, 0.8059928433862233)	(20, 0.08270676691729321, 0.7288508763559796)	(20, -0.033107609071359394, 0.8897935549519093)	(20, -0.18990251995533705, 0.422597379101743)	(18, -0.32301341589267285, 0.19106788357348967)	(18, -0.6114867844111386, 0.007007467409633232)	(20, 0.5943644700192604, 0.00571536374846051)	(20, 0.5864816521144957, 0.006568844209182247)	(20, 0.6164363601526017, 0.003797203000295765)	(20, 0.6101301058287899, 0.004280579230572116)	(18, 0.5426822294648478, 0.01996334840814265)	(18, 0.588000160944167, 0.010273432845997606)	(20, 0.6370816546811701, 0.002519282477819933)	(20, 0.46792785994678376, 0.03746876381106067)	(18, 0.4524795802880721, 0.05937291599365054)	(18, 0.2923826535536458, 0.2390483525466665)	(9, -0.35, 0.35581957250178897)	(9, -0.7, 0.03576957497026169)	(8, -0.4285714285714286, 0.2894032248467901)	(8, -0.047905050476530354, 0.9103153570041667)	(20, 0.6542738860954723, 0.0017498937208221745)	(20, 0.6716160854859548, 0.0011838777417510586)	(18, 0.5177573671512223, 0.027747272411941224)	(18, 0.592531954092099, 0.00956330907566736)	(9, 0.7666666666666667, 0.01594401657897401)	(9, 0.7666666666666667, 0.01594401657897401)	(8, 0.6190476190476191, 0.1017330374542646)	(8, 0.6904761904761906, 0.057990318164572716)	NA	(9, 0.5774109120414489, 0.10350688483298859)
super kingdom.Bacteria;phylum.Firmicutes;class.Negativicutes;order.Selenomonadales;family.Selenomonadaceae	(8, 0.024551430807011818, 0.9539845625586785)	(8, -0.5952380952380953, 0.11952980613879259)	(8, -0.04761904761904763, 0.9108491685195836)	(8, 0.023809523809523815, 0.9553740118158807)	(8, 0.07142857142857144, 0.8665262706759088)	(7, -0.3214285714285715, 0.4820720382996776)	(7, 0.21428571428571433, 0.6445115810207203)	(8, 0.12198750911856665, 0.7735324033272464)	(8, 0.12198750911856665, 0.7735324033272464)	(8, 0.0, 1.0)	(8, -0.21957751641341997, 0.6013342104769552)	(7, 0.16216874328520064, 0.7282995630820223)	(7, 0.2702812388086677, 0.5577307488053698)	(8, 0.13173888881045848, 0.7558326362593347)	(8, 0.0, 1.0)	(7, 0.0, 1.0)	(7, -0.10714285714285716, 0.8191508555699912)	NA	NA	NA	NA	(8, 0.07319250547113999, 0.863253392920131)	(8, 0.0, 1.0)	(7, 0.2702812388086677, 0.5577307488053698)	(7, 0.2702812388086677, 0.5577307488053698)	NA	NA	NA	NA	(5, 0.3, 0.6238376647810728)	(8, -0.303080403105545, 0.465565587468576)
super kingdom.Bacteria;phylum.Firmicutes;class.Negativicutes;order.Selenomonadales;family.Sporomusaceae	(6, -0.101418510567422, 0.8483938150603566)	(6, -0.3142857142857143, 0.5440932944606414)	(6, -0.2, 0.704)	(6, 0.17393131069573456, 0.7417339277316277)	(6, -0.5428571428571429, 0.26570262390670557)	NA	NA	(6, 0.101418510567422, 0.8483938150603566)	(6, -0.101418510567422, 0.8483938150603566)	(6, -0.101418510567422, 0.8483938150603566)	(6, -0.101418510567422, 0.8483938150603566)	NA	NA	(6, -0.057977103565244846, 0.9131317851623264)	(6, -0.3142857142857143, 0.5440932944606414)	NA	NA	NA	NA	NA	NA	(6, -0.101418510567422, 0.8483938150603566)	(6, -0.101418510567422, 0.8483938150603566)	NA	NA	NA	NA	NA	NA	NA	(5, -0.35909242322980395, 0.5528147466433505)
super kingdom.Bacteria;phylum.Firmicutes;class.Negativicutes;order.Veillonellales;family.Veillonellaceae	(7, 0.8524367141602663, 0.014814085490537589)	(7, 0.6071428571428572, 0.1482311614811614)	(7, 0.5, 0.25316999510032273)	(7, 0.1785714285714286, 0.7016579425162729)	(7, 0.30631873731649006, 0.5040270086665881)	(5, 0.49999999999999994, 0.39100221895577053)	(5, 0.09999999999999999, 0.8728885715695383)	(7, 0.7783117824941563, 0.039281056386619426)	(7, 0.7783117824941563, 0.039281056386619426)	(7, 0.7487048859271457, 0.05281976406976365)	(7, 0.7412493166611013, 0.0565771404913754)	(5, 0.6668859288553501, 0.21889398131323168)	(5, 0.6668859288553501, 0.21889398131323168)	(7, 0.5357142857142858, 0.21521745567801273)	(7, 0.5357142857142858, 0.21521745567801273)	(5, 0.6, 0.28475697986529375)	(5, 0.6, 0.28475697986529375)	NA	NA	NA	NA	(7, 0.7412493166611013, 0.0565771404913754)	(7, 0.7412493166611013, 0.0565771404913754)	(5, 0.5642880936468347, 0.32172333582430024)	(5, 0.9746794344808964, 0.004818230468198537)	NA	NA	NA	NA	NA	(6, 0.11769797726729993, 0.8242682581840184)
super kingdom.Bacteria;phylum.Firmicutes;class.Tissierellia;order.Tissierellales;family.Peptoniphilaceae	(6, 0.49280538030458115, 0.3206325828658273)	(6, 0.942857142857143, 0.004804664723032055)	(6, 0.8857142857142858, 0.01884548104956266)	(6, 0.6571428571428573, 0.15617492711370237)	(6, 0.2608969660436018, 0.6175338174259972)	(5, 0.8999999999999998, 0.03738607346849874)	(5, 0.19999999999999998, 0.747060078104662)	(6, 0.2571428571428572, 0.6227871720116618)	(6, 0.2571428571428572, 0.6227871720116618)	(6, 0.6, 0.20799999999999982)	(6, 0.46381682852195877, 0.3541642984362303)	(5, 0.49999999999999994, 0.39100221895577053)	(5, 0.09999999999999999, 0.8728885715695383)	(6, 0.8857142857142858, 0.01884548104956266)	(6, 0.942857142857143, 0.004804664723032055)	(5, 0.7999999999999999, 0.10408803866182788)	(5, 0.9999999999999999, 1.4042654220543672e-24)	NA	NA	NA	NA	(6, 0.5428571428571429, 0.26570262390670557)	(6, 0.5428571428571429, 0.26570262390670557)	(5, 0.49999999999999994, 0.39100221895577053)	(5, 0.49999999999999994, 0.39100221895577053)	NA	NA	NA	NA	NA	(7, -0.490990253030983, 0.2631938105325733)
super kingdom.Bacteria;phylum.Fusobacteria;class.Fusobacteriia;order.Fusobacteriales;family.Fusobacteriaceae	(5, 0.44721359549995787, 0.45018485575210093)	(5, 0.6, 0.28475697986529375)	(5, 0.19999999999999998, 0.747060078104662)	(5, -0.09999999999999999, 0.8728885715695383)	(5, 0.0, 1.0)	NA	NA	(5, 0.44721359549995787, 0.45018485575210093)	(5, 0.44721359549995787, 0.45018485575210093)	(5, 0.44721359549995787, 0.45018485575210093)	(5, 0.44721359549995787, 0.45018485575210093)	NA	NA	(5, -0.09999999999999999, 0.8728885715695383)	(5, -0.09999999999999999, 0.8728885715695383)	NA	NA	NA	NA	NA	NA	(5, 0.44721359549995787, 0.45018485575210093)	(5, 0.44721359549995787, 0.45018485575210093)	NA	NA	NA	NA	NA	NA	NA	(5, -0.15811388300841897, 0.7995251457913304)
super kingdom.Bacteria;phylum.Fusobacteria;class.Fusobacteriia;order.Fusobacteriales;family.Leptotrichiaceae	(5, 0.41039134083406165, 0.49253578170279755)	(5, -0.19999999999999998, 0.747060078104662)	(5, -0.19999999999999998, 0.747060078104662)	(5, -0.19999999999999998, 0.747060078104662)	(5, -0.19999999999999998, 0.747060078104662)	NA	NA	(5, 0.41039134083406165, 0.49253578170279755)	(5, 0.41039134083406165, 0.49253578170279755)	(5, 0.20519567041703082, 0.7405819415910722)	(5, 0.41039134083406165, 0.49253578170279755)	NA	NA	(5, 0.0, 1.0)	(5, 0.0, 1.0)	NA	NA	NA	NA	NA	NA	(5, 0.41039134083406165, 0.49253578170279755)	(5, 0.41039134083406165, 0.49253578170279755)	NA	NA	NA	NA	NA	NA	NA	NA
super kingdom.Bacteria;phylum.Planctomycetes;class.Planctomycetia;order.Planctomycetales;family.Planctomycetaceae	(13, 0.05850955400060077, 0.8494161150702525)	(13, -0.3736263736263736, 0.20855405979520908)	(13, -0.3516483516483516, 0.2386997053420337)	(13, -0.09628619837912766, 0.7543476386857775)	(13, 0.15172543689396184, 0.6207317415462459)	(9, -0.08333333333333334, 0.831214097710308)	(9, -0.5666666666666667, 0.11163298761149111)	(13, 0.10402886495092306, 0.7352069718638113)	(13, 0.2542927809911453, 0.4018090436119245)	(13, 0.35838943286018177, 0.22918873718998153)	(13, 0.32942473901125635, 0.27171377146776077)	(9, 0.2556038601690775, 0.5068110007937627)	(9, 0.22773393488463511, 0.5556500092057023)	(13, 0.12396741254637945, 0.6865831091447772)	(13, 0.20965696734438366, 0.49179078185308167)	(9, 0.25, 0.5164895523012263)	(9, -0.10041928905068677, 0.7971388092372127)	NA	NA	NA	NA	(13, 0.23117525544649567, 0.44730667521386647)	(13, 0.30052783208044437, 0.3184229455694677)	(9, 0.2921186973360886, 0.4456104807363812)	(9, 0.2921186973360886, 0.4456104807363812)	NA	NA	NA	NA	NA	(7, 0.8260009854911465, 0.022033804689004)
super kingdom.Bacteria;phylum.Proteobacteria;class.Alphaproteobacteria;order.Caulobacterales;family.Caulobacteraceae	(5, 0.9999999999999999, 1.4042654220543672e-24)	(5, 0.3, 0.6238376647810728)	(5, 0.39999999999999997, 0.5046315754686911)	(5, 0.39999999999999997, 0.5046315754686911)	(5, 0.39999999999999997, 0.5046315754686911)	(5, 0.3, 0.6238376647810728)	(5, 0.39999999999999997, 0.5046315754686911)	(5, 0.09999999999999999, 0.8728885715695383)	(5, 0.09999999999999999, 0.8728885715695383)	(5, 0.7, 0.1881204043741873)	(5, 0.7, 0.1881204043741873)	(5, 0.49999999999999994, 0.39100221895577053)	(5, 0.19999999999999998, 0.747060078104662)	(5, 0.7, 0.1881204043741873)	(5, 0.8207826816681233, 0.08858700531354381)	(5, 0.8999999999999998, 0.03738607346849874)	(5, 0.7, 0.1881204043741873)	NA	NA	NA	NA	(5, 0.7, 0.1881204043741873)	(5, 0.9999999999999999, 1.4042654220543672e-24)	(5, 0.9999999999999999, 1.4042654220543672e-24)	(5, 0.7, 0.1881204043741873)	NA	NA	NA	NA	NA	(5, -0.5270462766947299, 0.3614548502018728)
super kingdom.Bacteria;phylum.Proteobacteria;class.Alphaproteobacteria;order.Rhizobiales;family.Beijerinckiaceae	(6, -0.6982532518267538, 0.12283946337339596)	(6, 0.2, 0.704)	(6, -0.6, 0.20799999999999982)	(6, 0.46381682852195877, 0.3541642984362303)	(6, 0.40583972495671394, 0.42466250756136453)	(6, -0.028571428571428574, 0.9571545189504373)	(6, -0.49280538030458115, 0.3206325828658273)	(6, -0.48571428571428577, 0.3287230320699709)	(6, -0.6, 0.20799999999999982)	(6, -0.3714285714285715, 0.46847813411078715)	(6, -0.14285714285714288, 0.7871720116618075)	(6, -0.46381682852195877, 0.3541642984362303)	(6, -0.7589709258986453, 0.08014122805832381)	(6, 0.08571428571428573, 0.8717434402332361)	(6, -0.3478626213914691, 0.4992532181146331)	(6, -0.5428571428571429, 0.26570262390670557)	(6, -0.7142857142857143, 0.1107871720116617)	NA	NA	NA	NA	(6, -0.4285714285714286, 0.3965014577259474)	(6, -0.48571428571428577, 0.3287230320699709)	(6, -0.5217939320872036, 0.28834323380039373)	(6, -0.6957252427829382, 0.12478933744028686)	NA	NA	NA	NA	NA	(7, -0.4000661320993194, 0.37384749479998997)
super kingdom.Bacteria;phylum.Proteobacteria;class.Alphaproteobacteria;order.Rhizobiales;family.Bradyrhizobiaceae	(6, -0.08571428571428573, 0.8717434402332361)	(6, -0.028571428571428574, 0.9571545189504373)	(6, -0.028571428571428574, 0.9571545189504373)	(6, 0.48571428571428577, 0.3287230320699709)	(6, 0.8285714285714287, 0.04156268221574334)	(6, -0.028571428571428574, 0.9571545189504373)	(6, 0.028571428571428574, 0.9571545189504373)	(6, 0.3142857142857143, 0.5440932944606414)	(6, 0.3142857142857143, 0.5440932944606414)	(6, 0.6, 0.20799999999999982)	(6, 0.08571428571428573, 0.8717434402332361)	(6, 0.6571428571428573, 0.15617492711370237)	(6, 0.08571428571428573, 0.8717434402332361)	(6, 0.14285714285714288, 0.7871720116618075)	(6, 0.08571428571428573, 0.8717434402332361)	(6, 0.6, 0.20799999999999982)	(6, 0.46381682852195877, 0.3541642984362303)	(5, 0.39999999999999997, 0.5046315754686911)	(5, 0.7, 0.1881204043741873)	(5, 0.6, 0.28475697986529375)	(5, 0.6, 0.28475697986529375)	(6, -0.08571428571428573, 0.8717434402332361)	(6, -0.08571428571428573, 0.8717434402332361)	(6, 0.3142857142857143, 0.5440932944606414)	(6, 0.08571428571428573, 0.8717434402332361)	(5, -0.09999999999999999, 0.8728885715695383)	(5, -0.7999999999999999, 0.10408803866182788)	(5, 0.8999999999999998, 0.03738607346849874)	(5, 0.0, 1.0)	(5, 0.0, 1.0)	(7, 0.30631873731649006, 0.5040270086665881)
super kingdom.Bacteria;phylum.Proteobacteria;class.Alphaproteobacteria;order.Rhizobiales;family.Hyphomicrobiaceae	(11, -0.06077155435054971, 0.8591190412504712)	(11, -0.1272727272727273, 0.7092146257733047)	(11, 0.0, 1.0)	(11, -0.15454545454545454, 0.65003396549758)	(11, -0.08200476856407693, 0.810566097421653)	(9, -0.9333333333333332, 0.00023589981215941676)	(9, -0.5462377744304117, 0.12811401669706685)	(11, -0.4559372630952508, 0.1587080006738135)	(11, -0.4559372630952508, 0.1587080006738135)	(11, -0.26053557891157186, 0.4390683517334445)	(11, -0.3908033683673578, 0.23467785046709688)	(9, 0.38297084310253526, 0.30899180352012606)	(9, 0.47000967108038416, 0.201719267806669)	(11, -0.05454545454545456, 0.8734465775233149)	(11, -0.059361349447039004, 0.862361017768321)	(9, 0.13333333333333333, 0.7323675052362975)	(9, 0.38656827113536824, 0.3040820479752826)	(5, -0.09999999999999999, 0.8728885715695383)	(5, -0.09999999999999999, 0.8728885715695383)	NA	NA	(11, -0.046524210519923545, 0.8919549801360699)	(11, -0.046524210519923545, 0.8919549801360699)	(9, 0.47000967108038416, 0.201719267806669)	(9, 0.5396407334626633, 0.13372692027021107)	(5, -0.09999999999999999, 0.8728885715695383)	(5, 0.0, 1.0)	NA	NA	(9, 0.09999999999999999, 0.797971695234851)	(11, -0.14155398714293918, 0.6780220490365623)
super kingdom.Bacteria;phylum.Proteobacteria;class.Alphaproteobacteria;order.Rhizobiales;family.Phyllobacteriaceae	(10, -0.5775102664960614, 0.08041257910277315)	(10, -0.29696969696969694, 0.4047016712701569)	(10, -0.23636363636363633, 0.5108853175152002)	(10, -0.10303030303030303, 0.7769984634438898)	(10, 0.09090909090909088, 0.8027717312071619)	(9, -0.39999999999999997, 0.2861051019083129)	(9, 0.00836827408755723, 0.9829532868330847)	(10, -0.12766016417281356, 0.7252501396569361)	(10, -0.12766016417281356, 0.7252501396569361)	(10, -0.09118583155200968, 0.8021812915092663)	(10, -0.0061354311913984876, 0.9865792494806584)	(9, -0.48333333333333334, 0.18746985521554207)	(9, -0.6833333333333333, 0.04244227208707231)	(10, -0.49090909090909085, 0.14965567342083677)	(10, -0.44985010232324774, 0.1920756967225873)	(9, -0.6861984751796929, 0.04124246780258141)	(9, -0.3163433252262558, 0.40690293944283695)	(7, 0.3571428571428572, 0.4316113520383278)	(7, 0.3214285714285715, 0.4820720382996776)	(6, -0.028571428571428574, 0.9571545189504373)	(6, 0.3142857142857143, 0.5440932944606414)	(10, -0.46808726863364974, 0.17245503609398916)	(10, -0.44377104688644714, 0.1988934422361148)	(9, -0.7666666666666667, 0.01594401657897401)	(9, -0.45, 0.22421610749233659)	(7, 0.5714285714285715, 0.1802019889115274)	(7, 0.5714285714285715, 0.1802019889115274)	(6, 0.3142857142857143, 0.5440932944606414)	(6, 0.5428571428571429, 0.26570262390670557)	(8, -0.7142857142857144, 0.04652823228416724)	(10, -0.4893172289450492, 0.15118300286238157)
super kingdom.Bacteria;phylum.Proteobacteria;class.Alphaproteobacteria;order.Rhizobiales;family.Rhizobiaceae	(6, -0.08571428571428573, 0.8717434402332361)	(6, -0.942857142857143, 0.004804664723032055)	(6, -1.0, 0.0)	(6, -0.7714285714285715, 0.07239650145772594)	(6, -0.8857142857142858, 0.01884548104956266)	(6, -0.942857142857143, 0.004804664723032055)	(6, 0.028571428571428574, 0.9571545189504373)	(6, -0.028571428571428574, 0.9571545189504373)	(6, -0.028571428571428574, 0.9571545189504373)	(6, -0.2, 0.704)	(6, 0.48571428571428577, 0.3287230320699709)	(6, -0.08571428571428573, 0.8717434402332361)	(6, -0.08571428571428573, 0.8717434402332361)	(6, -0.2608969660436018, 0.6175338174259972)	(6, -0.5428571428571429, 0.26570262390670557)	(6, -0.08571428571428573, 0.8717434402332361)	(6, -0.5884898863364996, 0.21916818111628925)	(6, -0.48571428571428577, 0.3287230320699709)	(6, -1.0, 0.0)	(5, -0.49999999999999994, 0.39100221895577053)	(5, -0.49999999999999994, 0.39100221895577053)	(6, -0.08571428571428573, 0.8717434402332361)	(6, -0.5428571428571429, 0.26570262390670557)	(6, -0.08571428571428573, 0.8717434402332361)	(6, -0.48571428571428577, 0.3287230320699709)	(6, 0.2, 0.704)	(6, 0.4285714285714286, 0.3965014577259474)	(5, 0.09999999999999999, 0.8728885715695383)	(5, -0.09999999999999999, 0.8728885715695383)	(6, -0.14285714285714288, 0.7871720116618075)	(6, 0.5797710356524484, 0.22778395671501608)
super kingdom.Bacteria;phylum.Proteobacteria;class.Alphaproteobacteria;order.Rhizobiales;family.Rhodobiaceae	(10, -0.013870839642941316, 0.969663375502642)	(10, 0.006060606060606061, 0.9867429111949892)	(10, -0.07878787878787878, 0.8287173946974606)	(10, 0.0, 1.0)	(10, 0.17629260766721871, 0.6261234187474365)	(8, -0.11904761904761905, 0.7788857260523797)	(8, 0.22754898976351917, 0.5878445645010817)	(10, 0.01365577483997838, 0.9701335624518201)	(10, 0.1229019735598054, 0.735176183173989)	(10, 0.01365577483997838, 0.9701335624518201)	(10, -0.0682788741998919, 0.8513343342996051)	(8, 0.545544725589981, 0.16193822846628397)	(8, 0.4520227726316985, 0.26082977570213617)	(10, 0.1515151515151515, 0.6760651759978538)	(10, 0.15853953266296708, 0.6617809752445742)	(8, 0.19047619047619052, 0.6514014957024814)	(8, 0.3233590907165799, 0.4346394485508573)	NA	NA	NA	NA	(10, 0.0682788741998919, 0.8513343342996051)	(10, -0.04096732451993513, 0.9105342307299686)	(8, 0.4520227726316985, 0.26082977570213617)	(8, 0.4520227726316985, 0.26082977570213617)	NA	NA	NA	NA	NA	(8, 0.10910894511799618, 0.7970385741881917)
super kingdom.Bacteria;phylum.Proteobacteria;class.Alphaproteobacteria;order.Rhizobiales;family.Xanthobacteraceae	(6, 0.3946648814672956, 0.43873925151701676)	(6, 0.08571428571428573, 0.8717434402332361)	(6, 0.08571428571428573, 0.8717434402332361)	(6, 0.08571428571428573, 0.8717434402332361)	(6, 0.6957252427829382, 0.12478933744028686)	(6, -0.3714285714285715, 0.46847813411078715)	(6, -0.2, 0.704)	(6, -0.5428571428571429, 0.26570262390670557)	(6, -0.7142857142857143, 0.1107871720116617)	(6, 0.6, 0.20799999999999982)	(6, 0.3142857142857143, 0.5440932944606414)	(6, 0.40583972495671394, 0.42466250756136453)	(6, 0.40583972495671394, 0.42466250756136453)	(6, 0.5428571428571429, 0.26570262390670557)	(6, 0.2898855178262242, 0.5773517870348748)	(6, -0.2571428571428572, 0.6227871720116618)	(6, -0.11595420713048969, 0.826848213385815)	(5, 0.7999999999999999, 0.10408803866182788)	(5, 0.6, 0.28475697986529375)	NA	NA	(6, 0.4285714285714286, 0.3965014577259474)	(6, 0.2, 0.704)	(6, 0.5217939320872036, 0.28834323380039373)	(6, 0.5217939320872036, 0.28834323380039373)	(5, 0.8999999999999998, 0.03738607346849874)	(5, 0.49999999999999994, 0.39100221895577053)	NA	NA	NA	(6, -0.6179143806533246, 0.1910939016901931)
super kingdom.Bacteria;phylum.Proteobacteria;class.Alphaproteobacteria;order.Rhodobacterales;family.Hyphomonadaceae	(12, 0.300068901280686, 0.3433223047189946)	(12, 0.2027972027972028, 0.5273023541661082)	(12, 0.25874125874125875, 0.41677476889913834)	(12, -0.29071848436041375, 0.3592928176714778)	(12, -0.06666707705313786, 0.8369048494563922)	(10, 0.07878787878787878, 0.8287173946974606)	(10, -0.12805116099701186, 0.7244360974087536)	(12, 0.0640670825082023, 0.8431946004212494)	(12, 0.04982995306193512, 0.8777766794108113)	(12, 0.30609828309474435, 0.33323017193157256)	(12, 0.2531681017238376, 0.42723382534502197)	(10, 0.12884405501936821, 0.7227860826113411)	(10, -0.018759161984421673, 0.9589787708141431)	(12, 0.21678321678321683, 0.49855598552418856)	(12, 0.1850826828014733, 0.564695617691054)	(10, -0.01818181818181818, 0.9602404181286243)	(10, -0.05471149893120582, 0.8806762012346143)	(6, 0.08571428571428573, 0.8717434402332361)	(6, 0.2, 0.704)	NA	NA	(12, 0.35592823615667946, 0.25616023692406037)	(12, 0.21355694169400766, 0.5051242606511095)	(10, 0.16565664216775916, 0.6474077386053476)	(10, 0.0061354311913984876, 0.9865792494806584)	(6, 0.4285714285714286, 0.3965014577259474)	(6, -0.14285714285714288, 0.7871720116618075)	NA	NA	(6, -0.08571428571428573, 0.8717434402332361)	(12, 0.2350891664505388, 0.4620270731030105)
super kingdom.Bacteria;phylum.Proteobacteria;class.Alphaproteobacteria;order.Rhodobacterales;family.Rhodobacteraceae	(72, 0.21208385771426652, 0.07369514245181573)	(72, 0.11724226638369029, 0.32668623734884283)	(72, 0.07756125795871119, 0.5172517956067326)	(72, 0.040182986304542936, 0.7375255314276075)	(72, -0.026446603794088055, 0.8254677802835081)	(70, 0.11736814022431269, 0.33322374736383054)	(70, 0.049368482823623765, 0.6848478117643713)	(72, 0.08449892992054915, 0.48036705468928387)	(72, 0.027126123107789297, 0.8210567423515409)	(72, 0.05334252090624046, 0.6563040392807635)	(72, 0.10622417523723987, 0.3744958788404924)	(70, 0.14342945898753698, 0.23619697536228684)	(70, 0.1800816765876376, 0.13575997403847567)	(72, 0.11507876115980299, 0.3357539410187026)	(72, 0.06420594439746483, 0.5920802021920375)	(70, 0.1923992163904853, 0.11055786051723385)	(70, 0.23853212873718466, 0.04674821460249796)	(40, 0.11594746716697937, 0.47617300841341337)	(40, -0.199727942430896, 0.21659609878790315)	(31, 0.14739389126221156, 0.42878861341753116)	(31, 0.10344827796538757, 0.5797186352009095)	(72, 0.11687474611630484, 0.32821551435281704)	(72, 0.053163737320022116, 0.6573838094727402)	(70, 0.13553433479339955, 0.26326165564871074)	(70, 0.19532731843924242, 0.10513549247674694)	(40, -0.0300187617260788, 0.854110485216736)	(40, -0.29849906191369613, 0.06135681961082427)	(31, -0.022580645161290325, 0.9040297757655772)	(31, -0.07298387096774195, 0.6964040961397326)	(40, 0.4906191369606004, 0.0013085951731954704)	(67, 0.4633666941445173, 7.856205980744902e-05)
super kingdom.Bacteria;phylum.Proteobacteria;class.Alphaproteobacteria;order.Rhodospirillales;family.Acetobacteraceae	(18, 0.5250863164932449, 0.025248406171373954)	(18, -0.3312693498452013, 0.179322144399268)	(18, -0.32507739938080493, 0.188084781422369)	(18, -0.37480645160001014, 0.12539746688583017)	(18, -0.4757481940144479, 0.04597857203121229)	(14, -0.3406593406593406, 0.23331605103682404)	(14, -0.44493500003769654, 0.11089840095044391)	(18, 0.3100892348035604, 0.21046081003070524)	(18, 0.3521352327430262, 0.15182560213527002)	(18, 0.4698640269735304, 0.04912445773056491)	(18, 0.394181230682492, 0.10552553701138111)	(14, 0.7000432138778694, 0.005309692206473009)	(14, 0.7356009644240469, 0.0027127634230079984)	(18, 0.2549019607843137, 0.307345280412546)	(18, 0.11508678916473289, 0.6493003139237812)	(14, 0.37142857142857144, 0.1910208120436164)	(14, 0.2362053926147847, 0.4162171933836831)	(11, 0.13636363636363638, 0.6893090205863619)	(11, -0.10909090909090911, 0.7495085962341482)	(9, 0.21666666666666667, 0.5755148957119259)	(9, -0.03333333333333333, 0.932156735540504)	(18, 0.5308307239857558, 0.023415466839057514)	(18, 0.46776172707655717, 0.050287016058414354)	(14, 0.7000432138778694, 0.005309692206473009)	(14, 0.7711587149702244, 0.0012406275090978795)	(11, 0.3090909090909091, 0.3550284397015071)	(11, 0.5, 0.11730680301423815)	(9, 0.4666666666666666, 0.20538635110581185)	(9, 0.7333333333333334, 0.02455415007146968)	(11, 0.17272727272727276, 0.6115423848512369)	(21, -0.03901173649577245, 0.8666693397075871)
super kingdom.Bacteria;phylum.Proteobacteria;class.Alphaproteobacteria;order.Rhodospirillales;family.Rhodospirillaceae	(27, 0.009016841153074915, 0.9643969375702623)	(27, 0.09645909645909646, 0.6322104323699518)	(27, 0.10256410256410256, 0.6107054894969162)	(27, -0.0338983086413913, 0.8666982014715907)	(27, -0.36460907440863777, 0.06150158484885878)	(25, -0.20923076923076922, 0.315493655798588)	(25, -0.26894780690058123, 0.19360037917281073)	(27, 0.005566332144279975, 0.9780170580037579)	(27, -0.04576761985296869, 0.8206718746480799)	(27, 0.11134408536794481, 0.5803262838960824)	(27, 0.023928007200268525, 0.9056976961631558)	(25, 0.015631503171567182, 0.9408827390511134)	(25, 0.038053513743219504, 0.8566881733540788)	(27, 0.03970072183226009, 0.8441352820046271)	(27, -0.05423664727350472, 0.788172814837667)	(25, -0.09463358513197413, 0.6527424289918782)	(25, -0.26525522016548087, 0.2000257486106269)	(5, 0.8999999999999998, 0.03738607346849874)	(5, 0.6, 0.28475697986529375)	NA	NA	(27, 0.04329369445551093, 0.8302226544422409)	(27, -0.023502291275848786, 0.9073683190374066)	(25, 0.015631503171567182, 0.9408827390511134)	(25, 0.0004475717962746455, 0.9983058678729153)	(5, 0.8999999999999998, 0.03738607346849874)	(5, 0.8999999999999998, 0.03738607346849874)	NA	NA	(16, -0.18823529411764706, 0.4850866091454682)	(34, 0.0019877681650231857, 0.9910981591084276)
super kingdom.Bacteria;phylum.Proteobacteria;class.Alphaproteobacteria;order.Sphingomonadales;family.Sphingomonadaceae	(11, 0.6652962104349067, 0.025481060953772658)	(11, 0.5454545454545455, 0.08265095734417506)	(11, 0.5, 0.11730680301423815)	(11, 0.16363636363636366, 0.6306852146425357)	(11, -0.10933969141876927, 0.7489532016128978)	(9, 0.33333333333333337, 0.3807131816768634)	(9, -0.2833333333333333, 0.46003032896571994)	(11, 0.721125263058815, 0.012266430132143957)	(11, 0.721125263058815, 0.012266430132143957)	(11, 0.6466865262269373, 0.031529882079393216)	(11, 0.5722477893950596, 0.06582113379074359)	(9, 0.8451956828432803, 0.004116597419302819)	(9, 0.7615129419677079, 0.017117125525800674)	(11, 0.6272727272727273, 0.03884525362035334)	(11, 0.6469265075610514, 0.03144603403278994)	(9, 0.75, 0.019942126131992522)	(9, 0.728039845617479, 0.026153620753162264)	(7, 0.5714285714285715, 0.1802019889115274)	(7, 0.39285714285714296, 0.38331687042697266)	(7, 0.5714285714285715, 0.1802019889115274)	(7, 0.5357142857142858, 0.21521745567801273)	(11, 0.7118204209548302, 0.014008790403870494)	(11, 0.7397349472667843, 0.009259705822555763)	(9, 0.8451956828432803, 0.004116597419302819)	(9, 0.8284591346681658, 0.0057953731994397194)	(7, 0.5357142857142858, 0.21521745567801273)	(7, 0.4642857142857144, 0.2939341076002517)	(7, 0.7500000000000002, 0.05218140045705776)	(7, 0.9642857142857145, 0.0004541491691941689)	(6, 0.17393131069573456, 0.7417339277316277)	(12, 0.3033627654703315, 0.3377888149480437)
super kingdom.Bacteria;phylum.Proteobacteria;class.Betaproteobacteria;order.Burkholderiales;family.Alcaligenaceae	(14, 0.5028639258011335, 0.06683276040425626)	(14, 0.23956043956043957, 0.4094298928517326)	(14, 0.27912087912087913, 0.33384507719455425)	(14, 0.44175824175824174, 0.11377750302872344)	(14, 0.2351648351648352, 0.4183338961985912)	(13, 0.2857142857142857, 0.34400021825867)	(13, 0.46767582069862007, 0.10706052007633411)	(14, 0.5055236907363149, 0.06517157463073689)	(14, 0.6247301505605987, 0.016913660900440827)	(14, 0.386317230912031, 0.17244754104668525)	(14, 0.4657882041282202, 0.09323109401949244)	(13, 0.8590999039863695, 0.000168377134547485)	(13, 0.3905620046175265, 0.18701824448598908)	(14, 0.4901098901098901, 0.07522006672685849)	(14, 0.38326084161662965, 0.17616067937332114)	(13, 0.6648351648351648, 0.013165575845550252)	(13, 0.6113562516036379, 0.026413217067387623)	(9, 0.21666666666666667, 0.5755148957119259)	(9, -0.049999999999999996, 0.8983528043506301)	(5, 0.0, 1.0)	(5, 0.7, 0.1881204043741873)	(14, 0.4525430419255221, 0.10420700772522744)	(14, 0.4348828256552578, 0.12018255933116528)	(13, 0.7624425757515653, 0.002442453214785364)	(13, 0.4530455884900605, 0.12002056360388665)	(9, -0.3666666666666667, 0.33173980143301507)	(9, -0.16666666666666669, 0.668231040071504)	(5, -0.6, 0.28475697986529375)	(5, 0.09999999999999999, 0.8728885715695383)	(12, -0.1258741258741259, 0.6966831093957659)	(14, -0.42951646043242975, 0.12534880405993243)
super kingdom.Bacteria;phylum.Proteobacteria;class.Betaproteobacteria;order.Burkholderiales;family.Burkholderiaceae	(11, 0.6666736168667458, 0.02506885386187189)	(11, 0.45454545454545453, 0.16014543725525882)	(11, 0.46363636363636374, 0.15090149929248603)	(11, 0.5272727272727273, 0.09556521835315422)	(11, 0.46363636363636374, 0.15090149929248603)	(11, 0.4090909090909091, 0.2115450103420961)	(11, 0.5272727272727273, 0.09556521835315422)	(11, 0.2545454545454546, 0.4500365768888285)	(11, 0.23636363636363636, 0.4840911622253965)	(11, 0.4727272727272727, 0.14199852020631992)	(11, 0.43280294519929496, 0.183649498353882)	(11, 0.4054680223446026, 0.21601578652600828)	(11, 0.2935903373670295, 0.3808897595212771)	(11, 0.5454545454545455, 0.08265095734417506)	(11, 0.5363636363636364, 0.08895341813596276)	(11, 0.5454545454545455, 0.08265095734417506)	(11, 0.6378148666094873, 0.03474083100003914)	(9, 0.2333333333333333, 0.5456987782182727)	(9, -0.049999999999999996, 0.8983528043506301)	(8, 0.14285714285714288, 0.735764859879812)	(8, 0.09523809523809526, 0.8225054302036114)	(11, 0.5272727272727273, 0.09556521835315422)	(11, 0.44545454545454555, 0.16973260492681172)	(11, 0.6059241232790129, 0.04816663209526334)	(11, 0.4783611499571155, 0.13665108282361083)	(9, -0.6166666666666666, 0.07692880993776309)	(9, -0.5666666666666667, 0.11163298761149111)	(8, 0.38095238095238104, 0.35181255311756476)	(8, -0.30952380952380953, 0.4556448907375822)	(8, -0.7185757571479554, 0.04462261002441918)	(9, -0.4702400780390289, 0.20146787949139744)
super kingdom.Bacteria;phylum.Proteobacteria;class.Betaproteobacteria;order.Burkholderiales;family.Comamonadaceae	(26, 0.3010349271565367, 0.13506945797231762)	(26, 0.31282051282051276, 0.11971369997051662)	(26, 0.30529914529914526, 0.12935747155214586)	(26, 0.30666666666666664, 0.12756338932425015)	(26, 0.05677154914769409, 0.7829595033563655)	(24, 0.3078260869565217, 0.1433753755501812)	(24, 0.22981515237811145, 0.28000903535876676)	(26, 0.2596647888026268, 0.20018448276462694)	(26, 0.2480329010301771, 0.22181102160392813)	(26, 0.15089825880377328, 0.4618396716916884)	(26, 0.19184692806592815, 0.34779129456294866)	(24, 0.2983658342265221, 0.15673037111865856)	(24, 0.11560901774986536, 0.590617890079338)	(26, 0.2766284875444525, 0.17130160659889632)	(26, 0.24824545818721672, 0.2214023222038735)	(24, 0.2539130434782608, 0.23120736516745433)	(24, 0.40132155751986043, 0.05192999181029614)	(18, 0.35810113519091846, 0.1445292896615503)	(18, 0.2053663570691434, 0.4136353714020946)	(13, 0.47802197802197804, 0.0984901154163899)	(13, 0.6318681318681317, 0.020516042572872463)	(26, 0.2562436453401416, 0.20638956300980998)	(26, 0.2507698158001653, 0.21658714840880167)	(24, 0.2431615829599409, 0.25223464604959606)	(24, 0.2799644171376616, 0.18517025464813716)	(18, 0.13106295149638802, 0.6041941281040613)	(18, 0.24045407636738902, 0.33648964736439546)	(13, 0.3736263736263736, 0.20855405979520908)	(13, -0.4505494505494505, 0.12233188767803571)	(20, 0.0631578947368421, 0.7913733978200618)	(25, 0.21986922640839973, 0.2909428264314636)
super kingdom.Bacteria;phylum.Proteobacteria;class.Betaproteobacteria;order.Burkholderiales;family.Oxalobacteraceae	(9, -0.042018290340800894, 0.9145268818669684)	(9, -0.03333333333333333, 0.932156735540504)	(9, -0.016666666666666666, 0.9660548039946861)	(9, 0.2333333333333333, 0.5456987782182727)	(9, 0.21666666666666667, 0.5755148957119259)	(9, 0.41666666666666663, 0.26458604674749614)	(9, 0.33333333333333337, 0.3807131816768634)	(9, -0.15, 0.7000942309691419)	(9, -0.16666666666666669, 0.668231040071504)	(9, -0.13333333333333333, 0.7323675052362975)	(9, 0.03333333333333333, 0.932156735540504)	(9, -0.2845213189769458, 0.4580688437057311)	(9, 0.21757512627648798, 0.5738746583219767)	(9, -0.21666666666666667, 0.5755148957119259)	(9, -0.16807316136320358, 0.6655622186097796)	(9, -0.19999999999999998, 0.6059012741795533)	(9, -0.15126584522688324, 0.6976592749577054)	(8, -0.4285714285714286, 0.2894032248467901)	(8, -0.8333333333333335, 0.01017554012345675)	(7, -0.7857142857142859, 0.03623846267982713)	(7, -0.39285714285714296, 0.38331687042697266)	(9, -0.15, 0.7000942309691419)	(9, -0.2333333333333333, 0.5456987782182727)	(9, -0.23431167445160245, 0.5439670667628356)	(9, -0.06694619270045785, 0.8641266713551774)	(8, -0.3571428571428572, 0.38512064355625636)	(8, -0.6428571428571429, 0.08555889101267318)	(7, -0.8571428571428573, 0.01369732661532562)	(7, -0.25, 0.5887244480896833)	(10, 0.06686960980480709, 0.8543750609172778)	(10, 0.04255338805760452, 0.9070828390046616)
super kingdom.Bacteria;phylum.Proteobacteria;class.Betaproteobacteria;order.Neisseriales;family.Chromobacteriaceae	(11, 0.4055558216516248, 0.21590678438503771)	(11, 0.3181818181818182, 0.34029761418190363)	(11, 0.3454545454545455, 0.2980892209030388)	(11, 0.39090909090909093, 0.23454006709519432)	(11, 0.39269815788041185, 0.23221559214854812)	(11, 0.16363636363636366, 0.6306852146425357)	(11, -0.39180056091725646, 0.23338012566891625)	(11, 0.46790960017870326, 0.1466742867770041)	(11, 0.3486385256233475, 0.2933585923776082)	(11, 0.07816608327818951, 0.819304304996475)	(11, 0.16829045820152227, 0.620858690643392)	(11, 0.08922268747738975, 0.7941886871905749)	(11, -0.22179111681500674, 0.5121843628901059)	(11, 0.28181818181818186, 0.4011448979604785)	(11, 0.2517221787994438, 0.4552499102472335)	(11, 0.34168653568365387, 0.303741235439923)	(11, -0.4703245379265399, 0.1443185787551191)	NA	NA	NA	NA	(11, 0.31193973345246884, 0.3503771785799732)	(11, 0.31193973345246884, 0.3503771785799732)	(11, -0.009913631941932195, 0.9769216346733226)	(11, -0.17899695893563106, 0.5984653131778288)	NA	NA	NA	NA	(8, 0.023809523809523815, 0.9553740118158807)	(11, 0.6315938304422409, 0.03712423287386669)
super kingdom.Bacteria;phylum.Proteobacteria;class.Betaproteobacteria;order.Neisseriales;family.Neisseriaceae	(11, 0.21661056285146282, 0.5223362469137172)	(11, 0.28181818181818186, 0.4011448979604785)	(11, 0.10000000000000002, 0.7698749998921366)	(11, 0.5454545454545455, 0.08265095734417506)	(11, 0.5181818181818182, 0.10249153979096383)	(11, 0.36363636363636365, 0.2716375409938228)	(11, 0.6000000000000001, 0.05100326070695074)	(11, 0.2844156393243098, 0.39663080029055575)	(11, 0.2568915451961508, 0.4457256598913407)	(11, 0.1284457725980754, 0.7066366319325468)	(11, 0.37616261975150656, 0.2542121139560846)	(11, 0.11165810524781652, 0.7437826302269301)	(11, -0.25183105005726514, 0.45504835752016737)	(11, 0.6272727272727273, 0.03884525362035334)	(11, 0.6454545454545455, 0.03196279932801745)	(11, 0.5090909090909091, 0.10973723224165641)	(11, 0.5981797521201624, 0.05189733457156114)	(6, 0.942857142857143, 0.004804664723032055)	(6, 0.942857142857143, 0.004804664723032055)	(5, 0.7999999999999999, 0.10408803866182788)	(5, 0.8999999999999998, 0.03738607346849874)	(11, 0.3853373177942262, 0.24186556147789268)	(11, 0.23854214911071148, 0.47995149488568833)	(11, 0.13957263155977062, 0.6823238520562256)	(11, 0.046524210519923545, 0.8919549801360699)	(6, 0.3714285714285715, 0.46847813411078715)	(6, 0.2571428571428572, 0.6227871720116618)	(5, 0.8999999999999998, 0.03738607346849874)	(5, 0.6, 0.28475697986529375)	(5, 0.7, 0.1881204043741873)	(10, 0.5548883643203848, 0.09593507402230053)
super kingdom.Bacteria;phylum.Proteobacteria;class.Betaproteobacteria;order.Nitrosomonadales;family.Gallionellaceae	(7, 0.23862250691966458, 0.6063359507196038)	(7, 0.10714285714285716, 0.8191508555699912)	(7, 0.5714285714285715, 0.1802019889115274)	(7, 0.0, 1.0)	(7, -0.16216874328520064, 0.7282995630820223)	(5, 0.09999999999999999, 0.8728885715695383)	(5, 0.35909242322980395, 0.5528147466433505)	(7, -0.07207499701564472, 0.8779592508225129)	(7, -0.07207499701564472, 0.8779592508225129)	(7, -0.14414999403128945, 0.7578179356488596)	(7, 0.2619684159977919, 0.5703705932693652)	(5, 0.8944271909999157, 0.040519326353834054)	(5, 0.8944271909999157, 0.040519326353834054)	(7, 0.16216874328520064, 0.7282995630820223)	(7, 0.30631873731649006, 0.5040270086665881)	(5, 0.6, 0.28475697986529375)	(5, 0.7, 0.1881204043741873)	NA	NA	NA	NA	(7, 0.03603749850782236, 0.938860561394214)	(7, 0.18018749253911182, 0.6990457740939315)	(5, 0.8944271909999157, 0.040519326353834054)	(5, 0.8944271909999157, 0.040519326353834054)	NA	NA	NA	NA	NA	NA
super kingdom.Bacteria;phylum.Proteobacteria;class.Betaproteobacteria;order.Nitrosomonadales;family.Sterolibacteriaceae	(5, 0.22360679774997894, 0.7176856442107861)	(5, 0.6, 0.28475697986529375)	(5, 0.7, 0.1881204043741873)	(5, 0.7, 0.1881204043741873)	(5, 0.35909242322980395, 0.5528147466433505)	NA	NA	(5, 0.3354101966249684, 0.5810906728217108)	(5, 0.3354101966249684, 0.5810906728217108)	(5, 0.3354101966249684, 0.5810906728217108)	(5, 0.22360679774997894, 0.7176856442107861)	NA	NA	(5, 0.6, 0.28475697986529375)	(5, 0.44721359549995787, 0.45018485575210093)	NA	NA	NA	NA	NA	NA	(5, 0.3354101966249684, 0.5810906728217108)	(5, 0.22360679774997894, 0.7176856442107861)	NA	NA	NA	NA	NA	NA	NA	(6, 0.057977103565244846, 0.9131317851623264)
super kingdom.Bacteria;phylum.Proteobacteria;class.Betaproteobacteria;order.Rhodocyclales;family.Rhodocyclaceae	(5, 0.5797509043642028, 0.3055749188472382)	(5, -0.09999999999999999, 0.8728885715695383)	(5, 0.3, 0.6238376647810728)	(5, -0.3, 0.6238376647810728)	(5, -0.3, 0.6238376647810728)	NA	NA	(5, 0.8207826816681233, 0.08858700531354381)	(5, 0.7181848464596079, 0.1717953049079889)	(5, 0.41039134083406165, 0.49253578170279755)	(5, 0.7181848464596079, 0.1717953049079889)	NA	NA	(5, 0.39999999999999997, 0.5046315754686911)	(5, -0.09999999999999999, 0.8728885715695383)	NA	NA	NA	NA	NA	NA	(5, 0.8207826816681233, 0.08858700531354381)	(5, 0.8207826816681233, 0.08858700531354381)	NA	NA	NA	NA	NA	NA	NA	NA
super kingdom.Bacteria;phylum.Proteobacteria;class.Deltaproteobacteria;order.Desulfobacterales;family.Desulfobacteraceae	(15, 0.21402750047866562, 0.4437038027177199)	(15, -0.6928571428571427, 0.0041902329602981365)	(15, -0.6214285714285712, 0.013402006712181799)	(15, -0.4110814867583197, 0.12795389231092122)	(15, -0.5789283890303641, 0.02373978237920635)	(11, -0.3454545454545455, 0.2980892209030388)	(11, 0.027334922854692318, 0.9364140213290887)	(15, 0.17336211168737956, 0.5366499166169889)	(15, 0.1401651115770303, 0.6183194046629754)	(15, 0.09978124119273821, 0.7234815500401153)	(15, 0.1458369034199766, 0.6040327298463926)	(11, 0.09534625892455924, 0.7803523356242351)	(11, 0.0, 1.0)	(15, -0.10545133790756898, 0.7083853743390801)	(15, -0.3258218764151984, 0.23597224288053348)	(11, -0.08181818181818183, 0.8109903943000458)	(11, 0.059497969534414, 0.8620468522411109)	NA	NA	NA	NA	(15, 0.22131333406899523, 0.4279604032729799)	(15, 0.1622964449839298, 0.5633358254387089)	(11, 0.11441551070947109, 0.7376453676908262)	(11, -0.07370463014996573, 0.8294833207213924)	NA	NA	NA	NA	(12, -0.16083916083916086, 0.6175234895401425)	(21, 0.19778827526440043, 0.39011110559615947)
super kingdom.Bacteria;phylum.Proteobacteria;class.Deltaproteobacteria;order.Desulfobacterales;family.Desulfobulbaceae	(9, 0.41403933560541256, 0.2679198568312242)	(9, -0.06666666666666667, 0.8646897846262037)	(9, -0.18333333333333335, 0.6368198117628943)	(9, 0.08333333333333334, 0.831214097710308)	(9, 0.2833333333333333, 0.46003032896571994)	(7, -0.4642857142857144, 0.2939341076002517)	(7, -0.7142857142857144, 0.07134356146753759)	(9, 0.5933055656682091, 0.09216195255177587)	(9, 0.6272087408492496, 0.0706052062157914)	(9, 0.32208016421988495, 0.3979695352212853)	(9, 0.4681910919173118, 0.2037095834893212)	(7, 0.5345224838248489, 0.21643722926968545)	(7, 0.26726124191242445, 0.5623122704704916)	(9, 0.35, 0.35581957250178897)	(9, 0.46025507481564765, 0.21252229468836073)	(7, -0.03571428571428572, 0.9394082054712856)	(7, -0.14285714285714288, 0.7599453002180929)	NA	NA	NA	NA	(9, 0.4746444525345673, 0.1966960523493909)	(9, 0.45769286494404704, 0.21541170296009043)	(7, 0.2561358820277077, 0.579292369719073)	(7, 0.2561358820277077, 0.579292369719073)	NA	NA	NA	NA	(5, 0.09999999999999999, 0.8728885715695383)	(7, 0.36369648372665403, 0.42258150757499297)
super kingdom.Bacteria;phylum.Proteobacteria;class.Deltaproteobacteria;order.Desulfovibrionales;family.Desulfovibrionaceae	(5, 0.35909242322980395, 0.5528147466433505)	(5, 0.6, 0.28475697986529375)	(5, 0.09999999999999999, 0.8728885715695383)	(5, 0.19999999999999998, 0.747060078104662)	(5, 0.0, 1.0)	(5, 0.19999999999999998, 0.747060078104662)	(5, 0.3, 0.6238376647810728)	(5, 0.6668859288553501, 0.21889398131323168)	(5, 0.6668859288553501, 0.21889398131323168)	(5, 0.35909242322980395, 0.5528147466433505)	(5, 0.6668859288553501, 0.21889398131323168)	(5, 0.35909242322980395, 0.5528147466433505)	(5, 0.22360679774997894, 0.7176856442107861)	(5, 0.39999999999999997, 0.5046315754686911)	(5, 0.39999999999999997, 0.5046315754686911)	(5, 0.39999999999999997, 0.5046315754686911)	(5, 0.3, 0.6238376647810728)	NA	NA	NA	NA	(5, 0.35909242322980395, 0.5528147466433505)	(5, 0.35909242322980395, 0.5528147466433505)	(5, 0.35909242322980395, 0.5528147466433505)	(5, 0.22360679774997894, 0.7176856442107861)	NA	NA	NA	NA	NA	NA
super kingdom.Bacteria;phylum.Proteobacteria;class.Deltaproteobacteria;order.Syntrophobacterales;family.Syntrophobacteraceae	NA	NA	NA	NA	NA	NA	NA	NA	NA	NA	NA	NA	NA	NA	NA	NA	NA	NA	NA	NA	NA	NA	NA	NA	NA	NA	NA	NA	NA	NA	(5, -0.5642880936468347, 0.32172333582430024)
super kingdom.Bacteria;phylum.Proteobacteria;class.Epsilonproteobacteria;order.Campylobacterales;family.Helicobacteraceae	(5, 0.9746794344808964, 0.004818230468198537)	(5, 0.0, 1.0)	(5, -0.09999999999999999, 0.8728885715695383)	(5, 0.0, 1.0)	(5, 0.0, 1.0)	(5, 0.09999999999999999, 0.8728885715695383)	(5, 0.7, 0.1881204043741873)	(5, 0.9746794344808964, 0.004818230468198537)	(5, 0.9746794344808964, 0.004818230468198537)	(5, 0.8720815992723809, 0.05385421772754211)	(5, 0.9746794344808964, 0.004818230468198537)	(5, 0.8720815992723809, 0.05385421772754211)	(5, 0.5642880936468347, 0.32172333582430024)	(5, 0.9999999999999999, 1.4042654220543672e-24)	(5, 0.9999999999999999, 1.4042654220543672e-24)	(5, 0.9999999999999999, 1.4042654220543672e-24)	(5, 0.9999999999999999, 1.4042654220543672e-24)	NA	NA	NA	NA	(5, 0.9746794344808964, 0.004818230468198537)	(5, 0.9746794344808964, 0.004818230468198537)	(5, 0.9746794344808964, 0.004818230468198537)	(5, 0.5642880936468347, 0.32172333582430024)	NA	NA	NA	NA	NA	NA
super kingdom.Bacteria;phylum.Proteobacteria;class.Gammaproteobacteria;order.Aeromonadales;family.Aeromonadaceae	(5, 0.35909242322980395, 0.5528147466433505)	(5, 0.49999999999999994, 0.39100221895577053)	(5, 0.3, 0.6238376647810728)	(5, 0.49999999999999994, 0.39100221895577053)	(5, 0.49999999999999994, 0.39100221895577053)	(5, 0.3, 0.6238376647810728)	(5, -0.20519567041703082, 0.7405819415910722)	(5, 0.7999999999999999, 0.10408803866182788)	(5, 0.6, 0.28475697986529375)	(5, 0.19999999999999998, 0.747060078104662)	(5, 0.3, 0.6238376647810728)	(5, 0.8999999999999998, 0.03738607346849874)	(5, -0.09999999999999999, 0.8728885715695383)	(5, 0.49999999999999994, 0.39100221895577053)	(5, 0.41039134083406165, 0.49253578170279755)	(5, 0.39999999999999997, 0.5046315754686911)	(5, 0.3, 0.6238376647810728)	(5, 0.49999999999999994, 0.39100221895577053)	(5, 0.49999999999999994, 0.39100221895577053)	(5, 0.39999999999999997, 0.5046315754686911)	(5, -0.19999999999999998, 0.747060078104662)	(5, 0.49999999999999994, 0.39100221895577053)	(5, 0.3, 0.6238376647810728)	(5, 0.7, 0.1881204043741873)	(5, 0.3, 0.6238376647810728)	(5, -0.3, 0.6238376647810728)	(5, -0.3, 0.6238376647810728)	(5, 0.39999999999999997, 0.5046315754686911)	(5, -0.3, 0.6238376647810728)	(5, 0.39999999999999997, 0.5046315754686911)	(5, 0.4743416490252569, 0.41953112817892124)
super kingdom.Bacteria;phylum.Proteobacteria;class.Gammaproteobacteria;order.Alteromonadales;family.Alteromonadaceae	(12, 0.6869414957823914, 0.013591908735923447)	(12, -0.5174825174825175, 0.08486877113393493)	(12, -0.5174825174825175, 0.08486877113393493)	(12, -0.12609476430090233, 0.6961737926666621)	(12, -0.11558686727582713, 0.7205545635404205)	(12, -0.3636363636363637, 0.2452650007307772)	(12, -0.46234746910330854, 0.13018583568230105)	(12, 0.2657342657342658, 0.40383308831471165)	(12, 0.31468531468531474, 0.31913878550330455)	(12, 0.5174825174825175, 0.08486877113393493)	(12, 0.6935212036549627, 0.012374896241793974)	(12, 0.545559430475312, 0.06654904651890661)	(12, 0.6833822134208244, 0.014285963567919184)	(12, 0.20979020979020982, 0.5128409431818263)	(12, 0.43588838085537257, 0.15663368885391754)	(12, 0.4728553661283838, 0.12054731608984573)	(12, 0.3816468860797186, 0.2208915745826725)	(8, 0.07142857142857144, 0.8665262706759088)	(8, 0.14285714285714288, 0.735764859879812)	(6, -0.5428571428571429, 0.26570262390670557)	(6, -0.3142857142857143, 0.5440932944606414)	(12, 0.3706293706293707, 0.2356210035126457)	(12, 0.6339764538462033, 0.026840944419613787)	(12, 0.6833822134208244, 0.014285963567919184)	(12, 0.7260936017596261, 0.007498968099572691)	(8, 0.14285714285714288, 0.735764859879812)	(8, 0.38095238095238104, 0.35181255311756476)	(6, -0.028571428571428574, 0.9571545189504373)	(6, -0.028571428571428574, 0.9571545189504373)	(10, -0.2606060606060606, 0.4670890543863402)	(11, 0.3059392625347395, 0.36021116844817647)
super kingdom.Bacteria;phylum.Proteobacteria;class.Gammaproteobacteria;order.Cellvibrionales;family.Cellvibrionaceae	(8, 0.8224729320348959, 0.01219107606753066)	(8, 0.30952380952380953, 0.4556448907375822)	(8, 0.30952380952380953, 0.4556448907375822)	(8, 0.4523809523809524, 0.260404767436885)	(8, 0.4191691916696407, 0.3012666326633443)	(5, -0.7, 0.1881204043741873)	(5, -0.8999999999999998, 0.03738607346849874)	(8, 0.36596252735569995, 0.37262472702449506)	(8, 0.4879500364742666, 0.2199438192418187)	(8, 0.8470243628419077, 0.007954270632103343)	(8, 0.6587325492402599, 0.0756667914858492)	(5, 0.8944271909999157, 0.040519326353834054)	(5, 0.7826237921249264, 0.11761376087345808)	(8, 0.6190476190476191, 0.1017330374542646)	(8, 0.6826469692905576, 0.06209269238231715)	(5, -0.3, 0.6238376647810728)	(5, 0.19999999999999998, 0.747060078104662)	NA	NA	NA	NA	(8, 0.7075275528876865, 0.04962826073486125)	(8, 0.7075275528876865, 0.04962826073486125)	(5, 0.7826237921249264, 0.11761376087345808)	(5, 0.7826237921249264, 0.11761376087345808)	NA	NA	NA	NA	NA	(10, 0.2935903373670295, 0.4103240796393395)
super kingdom.Bacteria;phylum.Proteobacteria;class.Gammaproteobacteria;order.Cellvibrionales;family.Halieaceae	(7, 0.21673036171575272, 0.6406471615204584)	(7, 0.14285714285714288, 0.7599453002180929)	(7, 0.3571428571428572, 0.4316113520383278)	(7, 0.054056247761733546, 0.9083652825239955)	(7, 0.037062465833055065, 0.9371240086628561)	(5, 0.3, 0.6238376647810728)	(5, 0.7, 0.1881204043741873)	(7, 0.21673036171575272, 0.6406471615204584)	(7, 0.37435244296357284, 0.408058017567502)	(7, 0.29554140233966275, 0.5198947771296929)	(7, 0.13363062095621223, 0.7751616962381485)	(5, 0.7071067811865475, 0.18169011381620928)	(5, 0.7071067811865475, 0.18169011381620928)	(7, 0.0, 1.0)	(7, -0.10910894511799621, 0.8158714843641037)	(5, 0.6, 0.28475697986529375)	(5, 0.49999999999999994, 0.39100221895577053)	NA	NA	NA	NA	(7, 0.21673036171575272, 0.6406471615204584)	(7, 0.21673036171575272, 0.6406471615204584)	(5, 0.7071067811865475, 0.18169011381620928)	(5, 0.7071067811865475, 0.18169011381620928)	NA	NA	NA	NA	NA	(6, 0.6377481392176932, 0.17307111024125976)
super kingdom.Bacteria;phylum.Proteobacteria;class.Gammaproteobacteria;order.Cellvibrionales;family.Spongiibacteraceae	(5, 0.20519567041703082, 0.7405819415910722)	(5, -0.19999999999999998, 0.747060078104662)	(5, -0.19999999999999998, 0.747060078104662)	(5, -0.3, 0.6238376647810728)	(5, 0.0, 1.0)	NA	NA	(5, 0.20519567041703082, 0.7405819415910722)	(5, 0.20519567041703082, 0.7405819415910722)	(5, 0.41039134083406165, 0.49253578170279755)	(5, 0.41039134083406165, 0.49253578170279755)	NA	NA	(5, 0.39999999999999997, 0.5046315754686911)	(5, 0.39999999999999997, 0.5046315754686911)	NA	NA	NA	NA	NA	NA	(5, 0.20519567041703082, 0.7405819415910722)	(5, 0.20519567041703082, 0.7405819415910722)	NA	NA	NA	NA	NA	NA	NA	NA
super kingdom.Bacteria;phylum.Proteobacteria;class.Gammaproteobacteria;order.Chromatiales;family.Chromatiaceae	(10, 0.7590364705574848, 0.0108982042584863)	(10, -0.3696969696969697, 0.2930500752928223)	(10, -0.22424242424242422, 0.5334005612725947)	(10, -0.09090909090909088, 0.8027717312071619)	(10, 0.13981827504641486, 0.7000568732769904)	(7, 0.5, 0.25316999510032273)	(7, 0.7142857142857144, 0.07134356146753759)	(10, 0.6529732656735883, 0.04065837134344645)	(10, 0.6141827746434741, 0.058876187856663494)	(10, 0.5236716289065411, 0.12029607512162191)	(10, 0.6141827746434741, 0.058876187856663494)	(7, 0.8153742483272114, 0.025399209718455214)	(7, 0.9543135154205278, 0.0008360075278773985)	(10, 0.5636363636363636, 0.08972402831709125)	(10, 0.5828659631828563, 0.07699231666639227)	(7, 0.8571428571428573, 0.01369732661532562)	(7, 0.8928571428571429, 0.006807187408935392)	NA	NA	NA	NA	(10, 0.6917637567037023, 0.026678240213371816)	(10, 0.6917637567037023, 0.026678240213371816)	(7, 0.8524367141602663, 0.014814085490537589)	(7, 0.8153742483272114, 0.025399209718455214)	NA	NA	NA	NA	(9, 0.03333333333333333, 0.932156735540504)	(13, 0.3972447802314638, 0.17892310654115748)
super kingdom.Bacteria;phylum.Proteobacteria;class.Gammaproteobacteria;order.Chromatiales;family.Ectothiorhodospiraceae	(16, 0.06955349380194757, 0.7979854966219067)	(16, 0.3764705882352941, 0.1506481152876309)	(16, 0.3529411764705882, 0.17995865788498183)	(16, 0.38235294117647056, 0.14385924954389048)	(16, 0.16112558585873343, 0.5510827707359371)	(9, 0.7833333333333333, 0.012519873019449882)	(9, 0.15899720766358738, 0.6828398157150526)	(16, 0.0321066896498865, 0.9060371909829047)	(16, 0.02534738656569987, 0.9257612444389419)	(16, 0.054127000694345825, 0.8421922463383875)	(16, 0.1537676860682126, 0.5696433111650268)	(9, -0.03651483716701107, 0.9256951876591197)	(9, 0.12780193008453875, 0.7431617840585842)	(16, 0.3799709569985782, 0.14658273427438295)	(16, 0.4056344634799347, 0.11903871804058071)	(9, 0.7, 0.03576957497026169)	(9, 0.44389802268702944, 0.2313371837058523)	NA	NA	NA	NA	(16, 0.07942181123919292, 0.7699969539006896)	(16, 0.07942181123919292, 0.7699969539006896)	(9, 0.12780193008453875, 0.7431617840585842)	(9, 0.12780193008453875, 0.7431617840585842)	NA	NA	NA	NA	(6, -0.8857142857142858, 0.01884548104956266)	(10, -0.6116465361813115, 0.060226375317604885)
super kingdom.Bacteria;phylum.Proteobacteria;class.Gammaproteobacteria;order.Enterobacterales;family.Enterobacteriaceae	(12, 0.2676122697775195, 0.40039240027539647)	(12, 0.4895104895104896, 0.106252371759346)	(12, 0.3706293706293707, 0.2356210035126457)	(12, 0.5734265734265735, 0.05126558978649144)	(12, 0.6923076923076924, 0.012593030496094107)	(12, 0.44055944055944063, 0.15173503571673022)	(12, 0.8531468531468532, 0.00041811794041499725)	(12, 0.40846083281831924, 0.18741773178386253)	(12, 0.3309941231458794, 0.2932980630283331)	(12, 0.30986683868975945, 0.3270050102150108)	(12, 0.3521214076019994, 0.26164342813511765)	(12, 0.3309941231458794, 0.2932980630283331)	(12, 0.1690182756489597, 0.599497869823576)	(12, 0.3916083916083916, 0.2080634636953532)	(12, 0.3873335483621993, 0.2135115526743914)	(12, 0.2657342657342658, 0.40383308831471165)	(12, 0.3215728391967999, 0.30807759914037325)	(8, 0.19047619047619052, 0.6514014957024814)	(8, -0.30952380952380953, 0.4556448907375822)	(7, 0.1785714285714286, 0.7016579425162729)	(7, 0.7500000000000002, 0.05218140045705776)	(12, 0.19014556010507966, 0.553900040754205)	(12, 0.25352741347343954, 0.42655566586092764)	(12, 0.23240012901731957, 0.4673126442064679)	(12, 0.11389703557013742, 0.7244984151913487)	(8, -0.5000000000000001, 0.20703124999999997)	(8, -0.19047619047619052, 0.6514014957024814)	(7, -0.14285714285714288, 0.7599453002180929)	(7, -0.8214285714285715, 0.023448808345691505)	(10, -0.16463720699615814, 0.6494602227242312)	(11, -0.09196009797434057, 0.7879966294056095)
super kingdom.Bacteria;phylum.Proteobacteria;class.Gammaproteobacteria;order.Legionellales;family.Coxiellaceae	(5, 0.9746794344808964, 0.004818230468198537)	(5, -0.49999999999999994, 0.39100221895577053)	(5, -0.49999999999999994, 0.39100221895577053)	(5, -0.3, 0.6238376647810728)	(5, -0.3, 0.6238376647810728)	NA	NA	(5, 0.7, 0.1881204043741873)	(5, 0.7, 0.1881204043741873)	(5, 0.8999999999999998, 0.03738607346849874)	(5, 0.8999999999999998, 0.03738607346849874)	NA	NA	(5, 0.7, 0.1881204043741873)	(5, 0.6668859288553501, 0.21889398131323168)	NA	NA	NA	NA	NA	NA	(5, 0.9999999999999999, 1.4042654220543672e-24)	(5, 0.8999999999999998, 0.03738607346849874)	NA	NA	NA	NA	NA	NA	NA	NA
super kingdom.Bacteria;phylum.Proteobacteria;class.Gammaproteobacteria;order.Methylococcales;family.Methylococcaceae	(9, 0.7405931817601114, 0.02246724804327739)	(9, 0.2333333333333333, 0.5456987782182727)	(9, 0.2333333333333333, 0.5456987782182727)	(9, -0.38333333333333336, 0.30849527238037144)	(9, 0.2333333333333333, 0.5456987782182727)	(8, -0.09581010095306071, 0.8214524032504529)	(8, -0.4431217169079058, 0.2715023869225746)	(9, 0.7119666788018509, 0.031425255860766076)	(9, 0.6780635036208105, 0.04470723597094568)	(9, 0.7967246167544522, 0.010156279862387846)	(9, 0.7572378034072856, 0.01813276321488757)	(8, 0.8982196964349441, 0.002438796796382353)	(8, 0.7319250547113999, 0.03899827398782236)	(9, 0.7166666666666667, 0.029818035695845287)	(9, 0.75, 0.019942126131992522)	(8, 0.6428571428571429, 0.08555889101267318)	(8, 0.07185757571479554, 0.8657301238340008)	(5, -0.19999999999999998, 0.747060078104662)	(5, 0.09999999999999999, 0.8728885715695383)	NA	NA	(9, 0.8814825547070536, 0.0016774219366218158)	(9, 0.8268688657895646, 0.005975752038926361)	(8, 0.8503146459584139, 0.007471414639953453)	(8, 0.5628843430992317, 0.14633153260555043)	(5, 0.3, 0.6238376647810728)	(5, 0.3, 0.6238376647810728)	NA	NA	(5, 0.6, 0.28475697986529375)	(10, 0.214076287663459, 0.5525856253397203)
super kingdom.Bacteria;phylum.Proteobacteria;class.Gammaproteobacteria;order.Nevskiales;family.Sinobacteraceae	(8, -0.4433944513137059, 0.2711722173605149)	(8, 0.4285714285714286, 0.2894032248467901)	(8, 0.11904761904761905, 0.7788857260523797)	(8, 0.4523809523809524, 0.260404767436885)	(8, 0.5476190476190477, 0.1600256425388966)	(5, -0.19999999999999998, 0.747060078104662)	(5, -0.7, 0.1881204043741873)	(8, -0.22830583024432846, 0.5865691033275254)	(8, -0.22830583024432846, 0.5865691033275254)	(8, -0.3044077736591046, 0.4635148227616074)	(8, -0.22830583024432846, 0.5865691033275254)	(5, -0.3354101966249684, 0.5810906728217108)	(5, -0.3354101966249684, 0.5810906728217108)	(8, -0.07142857142857144, 0.8665262706759088)	(8, 0.2380952380952381, 0.5701563208157683)	(5, -0.19999999999999998, 0.747060078104662)	(5, -0.7181848464596079, 0.1717953049079889)	NA	NA	NA	NA	(8, -0.38050971707388076, 0.3524193622940928)	(8, -0.3044077736591046, 0.4635148227616074)	(5, -0.3354101966249684, 0.5810906728217108)	(5, -0.3354101966249684, 0.5810906728217108)	NA	NA	NA	NA	NA	(7, -0.2727723627949905, 0.5539606519328917)
super kingdom.Bacteria;phylum.Proteobacteria;class.Gammaproteobacteria;order.Oceanospirillales;family.Halomonadaceae	(6, 0.08571428571428573, 0.8717434402332361)	(6, -0.028571428571428574, 0.9571545189504373)	(6, -0.2571428571428572, 0.6227871720116618)	(6, 0.6, 0.20799999999999982)	(6, 0.48571428571428577, 0.3287230320699709)	(6, 0.2, 0.704)	(6, -0.2571428571428572, 0.6227871720116618)	(6, -0.14285714285714288, 0.7871720116618075)	(6, -0.14285714285714288, 0.7871720116618075)	(6, -0.5428571428571429, 0.26570262390670557)	(6, -0.20291986247835697, 0.6997979681570189)	(6, 0.1449427589131121, 0.7841083696021083)	(6, 0.49280538030458115, 0.3206325828658273)	(6, 0.4285714285714286, 0.3965014577259474)	(6, 0.3714285714285715, 0.46847813411078715)	(6, 0.2, 0.704)	(6, 0.48571428571428577, 0.3287230320699709)	NA	NA	NA	NA	(6, -0.08571428571428573, 0.8717434402332361)	(6, 0.4285714285714286, 0.3965014577259474)	(6, 0.1449427589131121, 0.7841083696021083)	(6, 0.6087595874350709, 0.19966018946036257)	NA	NA	NA	NA	NA	(7, -0.34235623582431246, 0.45225122159090575)
super kingdom.Bacteria;phylum.Proteobacteria;class.Gammaproteobacteria;order.Oceanospirillales;family.Oceanospirillaceae	(14, 0.5546152227405611, 0.03955564719910783)	(14, -0.1164835164835165, 0.6916912502331573)	(14, -0.04175824175824176, 0.8872869731890637)	(14, 0.1076923076923077, 0.7140308087262492)	(14, -0.24917446114702865, 0.3903011640102718)	(14, 0.0857142857142857, 0.7707850311186757)	(14, 0.10781084631673665, 0.713728121579053)	(14, 0.35824175824175825, 0.2084981247907672)	(14, 0.3230769230769231, 0.25987361950878973)	(14, 0.6835164835164835, 0.007036743639884641)	(14, 0.4884491404554191, 0.07636451430193478)	(14, -0.017778875273088746, 0.9518973739203249)	(14, 0.25849224211189076, 0.37222207756612025)	(14, 0.40264050767271037, 0.1534790013673288)	(14, 0.10211386252862276, 0.7283188429890288)	(14, 0.22637362637362637, 0.4364347945560526)	(14, 0.10914114825015059, 0.7103339025263873)	(9, 0.06666666666666667, 0.8646897846262037)	(9, 0.0, 1.0)	(6, 0.14285714285714288, 0.7871720116618075)	(6, 0.08571428571428573, 0.8717434402332361)	(14, 0.367032967032967, 0.1967388717074885)	(14, 0.23956043956043957, 0.4094298928517326)	(14, 0.28446200436941993, 0.32428494250647366)	(14, 0.13778628336643778, 0.6385450863638931)	(9, -0.41666666666666663, 0.26458604674749614)	(9, -0.33333333333333337, 0.3807131816768634)	(6, 0.08571428571428573, 0.8717434402332361)	(6, 0.028571428571428574, 0.9571545189504373)	(9, 0.21666666666666667, 0.5755148957119259)	(18, 0.2088939317950595, 0.4054810971888868)
super kingdom.Bacteria;phylum.Proteobacteria;class.Gammaproteobacteria;order.Pasteurellales;family.Pasteurellaceae	(14, 0.39304633114650256, 0.16445264290230582)	(14, -0.16043956043956045, 0.5837527526413409)	(14, -0.23076923076923075, 0.4273358616774501)	(14, -0.16923076923076924, 0.5630172739962107)	(14, -0.34801846537602005, 0.22271714134124265)	(9, -0.38333333333333336, 0.30849527238037144)	(9, -0.39999999999999997, 0.2861051019083129)	(14, 0.34541930320811653, 0.22642575887561045)	(14, 0.2218918702727636, 0.4458108241316805)	(14, 0.3591445735342669, 0.20727060500325353)	(14, 0.35456948342555006, 0.2135382116253703)	(9, 0.5166666666666667, 0.1543901209862251)	(9, 0.43333333333333335, 0.2439524358800516)	(14, 0.5428571428571429, 0.044863966439248656)	(14, 0.3836845684918848, 0.17564284149729556)	(9, 0.6166666666666666, 0.07692880993776309)	(9, 0.6469549633766489, 0.05965873510354562)	(8, 0.1666666666666667, 0.693238811728395)	(8, -0.5000000000000001, 0.20703124999999997)	(8, 0.04761904761904763, 0.9108491685195836)	(8, 0.04761904761904763, 0.9108491685195836)	(14, 0.5101225471219204, 0.06236930232510692)	(14, 0.4506463757086024, 0.10584842915969135)	(9, 0.7, 0.03576957497026169)	(9, 0.6333333333333333, 0.06708578689234565)	(8, 0.2142857142857143, 0.6103444156452669)	(8, -0.04761904761904763, 0.9108491685195836)	(8, 0.3571428571428572, 0.38512064355625636)	(8, 0.2142857142857143, 0.6103444156452669)	(7, 0.34235623582431246, 0.45225122159090575)	(11, 0.173121178079718, 0.6107177393174041)
super kingdom.Bacteria;phylum.Proteobacteria;class.Gammaproteobacteria;order.Pseudomonadales;family.Moraxellaceae	(7, 0.8829187134416479, 0.008450342381896611)	(7, 0.1785714285714286, 0.7016579425162729)	(7, 0.42857142857142866, 0.337368311085824)	(7, 0.42857142857142866, 0.337368311085824)	(7, 0.03571428571428572, 0.9394082054712856)	(6, 0.8285714285714287, 0.04156268221574334)	(6, 0.8285714285714287, 0.04156268221574334)	(7, 0.702731220902536, 0.07823745383207154)	(7, 0.8829187134416479, 0.008450342381896611)	(7, 0.8829187134416479, 0.008450342381896611)	(7, 0.9549937104572925, 0.0008055353363017577)	(6, 0.8285714285714287, 0.04156268221574334)	(6, 0.8285714285714287, 0.04156268221574334)	(7, 0.8571428571428573, 0.01369732661532562)	(7, 0.5637295497763136, 0.1874963315478012)	(6, 0.8986451052612952, 0.014888622005580311)	(6, 0.7714285714285715, 0.07239650145772594)	NA	NA	NA	NA	(7, 0.8108437164260032, 0.02691632884316199)	(7, 0.8108437164260032, 0.02691632884316199)	(6, 0.7142857142857143, 0.1107871720116617)	(6, 0.6571428571428573, 0.15617492711370237)	NA	NA	NA	NA	NA	(6, 0.5976143046671969, 0.21029538311834686)
super kingdom.Bacteria;phylum.Proteobacteria;class.Gammaproteobacteria;order.Pseudomonadales;family.Pseudomonadaceae	(5, 0.35909242322980395, 0.5528147466433505)	(5, 0.7, 0.1881204043741873)	(5, 0.7, 0.1881204043741873)	(5, 0.9999999999999999, 1.4042654220543672e-24)	(5, 0.9746794344808964, 0.004818230468198537)	NA	NA	(5, 0.35909242322980395, 0.5528147466433505)	(5, 0.35909242322980395, 0.5528147466433505)	(5, 0.35909242322980395, 0.5528147466433505)	(5, -0.051298917604257706, 0.9347128481082341)	NA	NA	(5, 0.7, 0.1881204043741873)	(5, 0.6668859288553501, 0.21889398131323168)	NA	NA	NA	NA	NA	NA	(5, 0.35909242322980395, 0.5528147466433505)	(5, 0.35909242322980395, 0.5528147466433505)	NA	NA	NA	NA	NA	NA	NA	NA
super kingdom.Bacteria;phylum.Proteobacteria;class.Gammaproteobacteria;order.Thiotrichales;family.Piscirickettsiaceae	(6, 0.08571428571428573, 0.8717434402332361)	(6, -0.6, 0.20799999999999982)	(6, -0.48571428571428577, 0.3287230320699709)	(6, 0.2571428571428572, 0.6227871720116618)	(6, 0.028571428571428574, 0.9571545189504373)	(6, -0.028571428571428574, 0.9571545189504373)	(6, 0.2, 0.704)	(6, -0.3714285714285715, 0.46847813411078715)	(6, -0.6, 0.20799999999999982)	(6, 0.028571428571428574, 0.9571545189504373)	(6, 0.028571428571428574, 0.9571545189504373)	(6, -0.2571428571428572, 0.6227871720116618)	(6, -0.3714285714285715, 0.46847813411078715)	(6, -0.028571428571428574, 0.9571545189504373)	(6, 0.11595420713048969, 0.826848213385815)	(6, 0.08571428571428573, 0.8717434402332361)	(6, 0.08827348295047495, 0.8679336982351336)	NA	NA	NA	NA	(6, -0.028571428571428574, 0.9571545189504373)	(6, -0.028571428571428574, 0.9571545189504373)	(6, 0.028571428571428574, 0.9571545189504373)	(6, -0.4285714285714286, 0.3965014577259474)	NA	NA	NA	NA	NA	(5, -0.35909242322980395, 0.5528147466433505)
super kingdom.Bacteria;phylum.Proteobacteria;class.Gammaproteobacteria;order.Thiotrichales;family.Thiotrichaceae	(7, 0.17732484140379765, 0.7036744948843665)	(7, -0.8571428571428573, 0.01369732661532562)	(7, -0.7142857142857144, 0.07134356146753759)	(7, -0.07142857142857144, 0.8790481931481541)	(7, -0.10811249552346709, 0.8175332656241182)	(6, -0.14285714285714288, 0.7871720116618075)	(6, -0.23190841426097938, 0.658373571260927)	(7, 0.2561358820277077, 0.579292369719073)	(7, 0.2561358820277077, 0.579292369719073)	(7, 0.29554140233966275, 0.5198947771296929)	(7, 0.2561358820277077, 0.579292369719073)	(6, 0.15179418517972906, 0.7740575031656567)	(6, 0.15179418517972906, 0.7740575031656567)	(7, 0.07142857142857144, 0.8790481931481541)	(7, 0.10714285714285716, 0.8191508555699912)	(6, 0.028571428571428574, 0.9571545189504373)	(6, -0.14285714285714288, 0.7871720116618075)	NA	NA	NA	NA	(7, 0.17732484140379765, 0.7036744948843665)	(7, 0.17732484140379765, 0.7036744948843665)	(6, 0.15179418517972906, 0.7740575031656567)	(6, 0.2732295333235123, 0.6003545904291114)	NA	NA	NA	NA	NA	NA
super kingdom.Bacteria;phylum.Proteobacteria;class.Gammaproteobacteria;order.Vibrionales;family.Vibrionaceae	(6, 0.08571428571428573, 0.8717434402332361)	(6, 0.2, 0.704)	(6, -0.2571428571428572, 0.6227871720116618)	(6, 0.48571428571428577, 0.3287230320699709)	(6, 0.2571428571428572, 0.6227871720116618)	(6, 0.14285714285714288, 0.7871720116618075)	(6, 0.7714285714285715, 0.07239650145772594)	(6, -0.6, 0.20799999999999982)	(6, -0.48571428571428577, 0.3287230320699709)	(6, -0.6, 0.20799999999999982)	(6, -0.5428571428571429, 0.26570262390670557)	(6, -0.48571428571428577, 0.3287230320699709)	(6, -0.942857142857143, 0.004804664723032055)	(6, -0.08571428571428573, 0.8717434402332361)	(6, -0.08571428571428573, 0.8717434402332361)	(6, -0.14285714285714288, 0.7871720116618075)	(6, -0.11595420713048969, 0.826848213385815)	(6, -0.14285714285714288, 0.7871720116618075)	(6, -0.14285714285714288, 0.7871720116618075)	(6, -0.3714285714285715, 0.46847813411078715)	(6, 0.08571428571428573, 0.8717434402332361)	(6, -0.2571428571428572, 0.6227871720116618)	(6, -0.14285714285714288, 0.7871720116618075)	(6, -0.2571428571428572, 0.6227871720116618)	(6, -0.7714285714285715, 0.07239650145772594)	(6, -0.4285714285714286, 0.3965014577259474)	(6, -0.4285714285714286, 0.3965014577259474)	(6, -0.4285714285714286, 0.3965014577259474)	(6, -0.6571428571428573, 0.15617492711370237)	(6, -0.028571428571428574, 0.9571545189504373)	(6, 0.6179143806533246, 0.1910939016901931)
super kingdom.Bacteria;phylum.Proteobacteria;class.Gammaproteobacteria;order.Xanthomonadales;family.Rhodanobacteraceae	(11, -0.1678873667048434, 0.6217075984283867)	(11, -0.3727272727272728, 0.25892587368422215)	(11, -0.3727272727272728, 0.25892587368422215)	(11, -0.30000000000000004, 0.37008312228206786)	(11, 0.13211879379767952, 0.6985824353493757)	(8, 0.2142857142857143, 0.6103444156452669)	(8, -0.19047619047619052, 0.6514014957024814)	(11, -0.4931566315111896, 0.12322114956865456)	(11, -0.48385178940720486, 0.13156394668694835)	(11, -0.3814985262633731, 0.24698852548956315)	(11, -0.019069251784911846, 0.9556216177731083)	(8, 0.507346289431841, 0.19935922397700803)	(8, 0.507346289431841, 0.19935922397700803)	(11, -0.29090909090909095, 0.38545696969136556)	(11, 0.0, 1.0)	(8, 0.38095238095238104, 0.35181255311756476)	(8, 0.13173888881045848, 0.7558326362593347)	(5, 0.3, 0.6238376647810728)	(5, 0.3, 0.6238376647810728)	NA	NA	(11, -0.2047065262876636, 0.5459793742526837)	(11, -0.1954016841836789, 0.5647568433804337)	(8, 0.4566116604886569, 0.2554109324387585)	(8, 0.4058770315454729, 0.3184283380810326)	(5, -0.6, 0.28475697986529375)	(5, -0.19999999999999998, 0.747060078104662)	NA	NA	(5, -0.09999999999999999, 0.8728885715695383)	(11, 0.2465779130877005, 0.46482031341588437)
super kingdom.Bacteria;phylum.Proteobacteria;class.Gammaproteobacteria;order.Xanthomonadales;family.Xanthomonadaceae	(9, 0.25, 0.5164895523012263)	(9, 0.39999999999999997, 0.2861051019083129)	(9, 0.39999999999999997, 0.2861051019083129)	(9, 0.5666666666666667, 0.11163298761149111)	(9, 0.6108840083916778, 0.08054182080979323)	(8, 0.6904761904761906, 0.057990318164572716)	(8, 0.8571428571428572, 0.006530017254715292)	(9, 0.38333333333333336, 0.30849527238037144)	(9, 0.26666666666666666, 0.4879222748387009)	(9, 0.13333333333333333, 0.7323675052362975)	(9, 0.11666666666666665, 0.7650079429261462)	(8, 0.07142857142857144, 0.8665262706759088)	(8, 0.28571428571428575, 0.4927262450169573)	(9, 0.2833333333333333, 0.46003032896571994)	(9, 0.25, 0.5164895523012263)	(8, 0.6666666666666669, 0.07098765432098751)	(8, 0.5611425419454066, 0.14786012226893983)	(8, 0.523809523809524, 0.18272075053971484)	(8, 0.2380952380952381, 0.5701563208157683)	(7, 0.3214285714285715, 0.4820720382996776)	(7, 0.8571428571428573, 0.01369732661532562)	(9, 0.13333333333333333, 0.7323675052362975)	(9, -0.06666666666666667, 0.8646897846262037)	(8, 0.4285714285714286, 0.2894032248467901)	(8, 0.09581010095306071, 0.8214524032504529)	(8, -0.4761904761904762, 0.23293553465009798)	(8, -0.38095238095238104, 0.35181255311756476)	(7, -0.3214285714285715, 0.4820720382996776)	(7, -0.5714285714285715, 0.1802019889115274)	(9, -0.26666666666666666, 0.4879222748387009)	(10, -0.13981827504641486, 0.7000568732769904)
super kingdom.Bacteria;phylum.Spirochaetes;class.Spirochaetia;order.Spirochaetales;family.Spirochaetaceae	(6, 0.942857142857143, 0.004804664723032055)	(6, -0.8857142857142858, 0.01884548104956266)	(6, -0.8285714285714287, 0.04156268221574334)	(6, -0.8285714285714287, 0.04156268221574334)	(6, -0.8285714285714287, 0.04156268221574334)	(6, -0.8285714285714287, 0.04156268221574334)	(6, -0.7714285714285715, 0.07239650145772594)	(6, 0.7714285714285715, 0.07239650145772594)	(6, 0.7714285714285715, 0.07239650145772594)	(6, 0.7714285714285715, 0.07239650145772594)	(6, 0.8116794499134279, 0.04985758510134035)	(6, 0.7714285714285715, 0.07239650145772594)	(6, 0.7714285714285715, 0.07239650145772594)	(6, 0.7714285714285715, 0.07239650145772594)	(6, 0.7714285714285715, 0.07239650145772594)	(6, 0.7714285714285715, 0.07239650145772594)	(6, 0.7714285714285715, 0.07239650145772594)	NA	NA	NA	NA	(6, 0.8285714285714287, 0.04156268221574334)	(6, 0.8116794499134279, 0.04985758510134035)	(6, 0.8285714285714287, 0.04156268221574334)	(6, 0.7714285714285715, 0.07239650145772594)	NA	NA	NA	NA	NA	NA
super kingdom.Bacteria;phylum.Synergistetes;class.Synergistia;order.Synergistales;family.Synergistaceae	(13, -0.24377827549127568, 0.4221997327120611)	(13, 0.049450549450549455, 0.8725444288811492)	(13, 0.03296703296703297, 0.9148564744875125)	(13, 0.2341606681431612, 0.4412947236307829)	(13, 0.13480067773077872, 0.660609697070013)	(12, -0.04195804195804196, 0.8969858708195542)	(12, 0.010507897025075192, 0.9741445288204628)	(13, -0.06964463807851598, 0.8211404638064947)	(13, -0.10864563540248492, 0.7238597394449755)	(13, -0.1866476300504228, 0.5414885851354544)	(13, -0.13111724440731246, 0.6694034170747951)	(12, 0.2247852729817316, 0.4824316437149355)	(12, 0.07628046664969021, 0.8137273288582049)	(13, 0.2479348250927589, 0.41407779088907426)	(13, -0.03055744187562128, 0.921061582587515)	(12, 0.0665500144921429, 0.8371878544641639)	(12, 0.13333415410627572, 0.6795275031696647)	NA	NA	NA	NA	(13, -0.1643613458652977, 0.5915622013979307)	(13, -0.24793491155951689, 0.4140776227603591)	(12, 0.1305204810861667, 0.6859821382014442)	(12, 0.0, 1.0)	NA	NA	NA	NA	NA	NA
super kingdom.Bacteria;phylum.Verrucomicrobia;class.Verrucomicrobiae;order.Verrucomicrobiales;family.Verrucomicrobiaceae	(6, 0.6480740698407861, 0.16398444990538583)	(6, -0.3714285714285715, 0.46847813411078715)	(6, -0.3714285714285715, 0.46847813411078715)	(6, -0.3714285714285715, 0.46847813411078715)	(6, -0.14285714285714288, 0.7871720116618075)	(5, -0.09999999999999999, 0.8728885715695383)	(5, -0.49999999999999994, 0.39100221895577053)	(6, 0.3768511731740915, 0.46148284035080467)	(6, 0.49280538030458115, 0.3206325828658273)	(6, 0.3768511731740915, 0.46148284035080467)	(6, 0.20291986247835697, 0.6997979681570189)	(5, 0.3354101966249684, 0.5810906728217108)	(5, 0.3354101966249684, 0.5810906728217108)	(6, 0.2, 0.704)	(6, -0.11769797726729993, 0.8242682581840184)	(5, -0.09999999999999999, 0.8728885715695383)	(5, -0.20519567041703082, 0.7405819415910722)	NA	NA	NA	NA	(6, 0.49280538030458115, 0.3206325828658273)	(6, 0.3768511731740915, 0.46148284035080467)	(5, 0.3354101966249684, 0.5810906728217108)	(5, 0.3354101966249684, 0.5810906728217108)	NA	NA	NA	NA	NA	NA
